# Supplementary material for: Whole-transcriptome sequencing reveals a vernalization-related ceRNA regulatory network in chinese cabbage (Brassica campestris L. ssp. pekinensis)
Source: BMC Genomics. 2021 Nov 13;22:819. doi: 10.1186/s12864-021-08110-2 (PMC8590779; doi:10.1186/s12864-021-08110-2)
Supplement: Supplementary file 2 — Table S2. Summary of all mRNAs, lncRNAs, circRNAs, and miRNAs identified in this study. [file 12864_2021_8110_MOESM2_ESM.xls]

## Sheet: Sheet1
Summary of mRNA identified in this study.
t_id	class_code	chr	strand	start	end	t_name	num_exons	length	gene_id	gene_name	GO	KEGG	KO_ENTRY	EC	Description	trans_type	FPKM.Nor1	FPKM.Nor2	FPKM.Nor3	FPKM.Ver1	FPKM.Ver2	FPKM.Ver3	count.Nor1	count.Nor2	count.Nor3	count.Ver1	count.Ver2	count.Ver3
4	0	A01	-	5264	7621	BraA01g000020.3C	8	1668	MSTRG.3	BraA01g000020.3C	GO:0005215(transporter activity);GO:0005829(cytosol);GO:0005886(plasma membrane);GO:0006810(transport);GO:0009626(plant-type hypersensitive response);GO:0012501(programmed cell death);GO:0012505(endomembrane system);GO:0016021(integral component of membrane)	NA	NA	NA	PREDICTED: protein LAZ1-like [Brassica napus]	NA	0.054386	0.029639	0.108677	0.245859	1.88953	0.049819	13	6	26	53	412	12
5	0	A01	-	8705	9661	BraA01g000030.3C	1	957	BraA01g000030.3C	BraA01g000030.3C	GO:0005886(plasma membrane);GO:0006865(amino acid transport);GO:0015171(amino acid transmembrane transporter activity);GO:0016020(membrane)	NA	NA	NA	PREDICTED: amino acid transporter ANTL2 [Brassica oleracea var. oleracea]	NA	0.092212	0.121071	0.251161	0.198311	0.331675	0.267141	13	14	34	25	42	35
6	0	A01	-	10292	11917	BraA01g000040.3C	5	1299	MSTRG.2	BraA01g000040.3C	GO:0004046(aminoacylase activity);GO:0005737(cytoplasm);GO:0005773(vacuole);GO:0005783(endoplasmic reticulum);GO:0005794(Golgi apparatus);GO:0006508(proteolysis);GO:0010043(response to zinc ion)	01210(2-Oxocarboxylic acid metabolism);01230(Biosynthesis of amino acids);00220(Arginine biosynthesis)	K14677	EC:3.5.1.14	PREDICTED: aminoacylase-1B-like isoform X2 [Brassica rapa]	NA	91.9038	91.5692	88.3955	98.6484	94.1669	97.9891	16404	13730	15893	16332	15981	17307
9	0	A01	+	12431	13279	BraA01g000050.3C	2	774	MSTRG.1	BraA01g000050.3C	GO:0005576(extracellular region);GO:0005618(cell wall);GO:0006949(syncytium formation);GO:0009664(plant-type cell wall organization);GO:0009826(unidimensional cell growth);GO:0009828(plant-type cell wall loosening);GO:0009831(plant-type cell wall modification involved in multidimensional cell growth);GO:0016020(membrane);GO:0080167(response to karrikin)	NA	NA	NA	expansin-A20 precursor [Brassica rapa]	NA	22.3169	21.374	22.9202	10.0066	7.90085	9.28267	2374	1910	2456	988	799	977
12	0	A01	-	21106	22090	BraA01g000070.3C	3	810	MSTRG.4	BraA01g000070.3C	GO:0005576(extracellular region);GO:0009505(plant-type cell wall);GO:0009506(plasmodesma);GO:0009664(plant-type cell wall organization);GO:0009826(unidimensional cell growth);GO:0009828(plant-type cell wall loosening);GO:0016020(membrane);GO:0019953(sexual reproduction)	NA	NA	NA	PREDICTED: expansin-like A2 [Brassica rapa]	NA	2.02581	1.83545	2.44375	4.85192	4.37254	4.45128	226	172	274	501	463	491
14	0	A01	+	23348	24434	BraA01g000080.3C	2	891	MSTRG.5	BraA01g000080.3C	GO:0004311(farnesyltranstransferase activity);GO:0005515(protein binding);GO:0009507(chloroplast);GO:0042651(thylakoid membrane);GO:0043693(monoterpene biosynthetic process);GO:0046872(metal ion binding)	00900(Terpenoid backbone biosynthesis)	K13789	EC:2.5.1.1;EC:2.5.1.10	PREDICTED: heterodimeric geranylgeranyl pyrophosphate synthase small subunit, chloroplastic [Brassica rapa]	NA	0.295441	0.37573	0.243132	0.248953	0.344109	0.267332	37	39	30	29	41	33
16	0	A01	-	33188	33706	BraA01g000100.3C	3	357	MSTRG.6	BraA01g000100.3C	GO:0003674(molecular_function);GO:0005634(nucleus);GO:0006355(regulation of transcription, DNA-templated);GO:0031011(Ino80 complex)	NA	NA	NA	PREDICTED: chromatin-remodeling complex subunit ies6-like [Brassica napus]	NA	5.80093	4.61441	5.06107	8.38394	8.0123	8.71441	285	191	251	382	374	423
18	0	A01	-	65395	65961	BraA01g000110.3C	1	567	BraA01g000110.3C	BraA01g000110.3C	GO:0003674(molecular_function);GO:0005576(extracellular region);GO:0006952(defense response);GO:0048046(apoplast)	NA	NA	NA	PREDICTED: dirigent protein 15 [Brassica rapa]	NA	0.0001	0.0001	0.074419	0.0001	0.0001	0.0001	0	0	6	0	0	0
19	0	A01	-	76647	77787	BraA01g000120.3C	3	873	BraA01g000120.3C	BraA01g000120.3C	GO:0005576(extracellular region);GO:0005618(cell wall)	NA	NA	NA	PREDICTED: proline-rich protein 4-like [Brassica napus]	NA	0.0001	0.0001	0.020078	0.382216	0.387535	0.373221	0	0	3	43	45	45
20	0	A01	-	79510	79806	BraA01g000130.3C	1	297	MSTRG.8	BraA01g000130.3C	GO:0003674(molecular_function);GO:0005886(plasma membrane);GO:0009409(response to cold);GO:0009507(chloroplast);GO:0009733(response to auxin)	04075(Plant hormone signal transduction)	K14488	NA	PREDICTED: auxin-induced protein X15-like [Brassica rapa]	NA	13.0263	12.3332	10.8997	22.8431	22.1124	23.2601	532	423	449	865	858	940
22	0	A01	+	88205	88522	BraA01g000150.3C	1	318	MSTRG.9	BraA01g000150.3C	GO:0003674(molecular_function);GO:0005739(mitochondrion);GO:0009733(response to auxin)	04075(Plant hormone signal transduction)	K14488	NA	PREDICTED: auxin-induced protein 15A-like [Brassica rapa]	NA	2.61178	3.59087	3.57538	5.64628	5.31236	5.04446	115	132	158	229	221	219
23	0	A01	+	93335	94966	BraA01g000160.3C	1	1632	MSTRG.10	BraA01g000160.3C	GO:0004044(amidophosphoribosyltransferase activity);GO:0006189('de novo' IMP biosynthetic process);GO:0006541(glutamine metabolic process);GO:0009113(purine nucleobase biosynthetic process);GO:0009116(nucleoside metabolic process);GO:0009507(chloroplast);GO:0009570(chloroplast stroma);GO:0046872(metal ion binding);GO:0051536(iron-sulfur cluster binding)	00230(Purine metabolism);00250(Alanine, aspartate and glutamate metabolism)	K00764	EC:2.4.2.14	PREDICTED: amidophosphoribosyltransferase 3, chloroplastic [Brassica rapa]	NA	0.060708	0.00722	0.015348	0.054234	0.038336	0.016945	14	2	4	12	9	4
26	0	A01	-	95215	98101	BraA01g000170.3C	10	1950	MSTRG.11	BraA01g000170.3C	GO:0005829(cytosol);GO:0017150(tRNA dihydrouridine synthase activity)	NA	NA	NA	PREDICTED: tRNA-dihydrouridine(47) synthase [NAD(P)(+)]-like [Brassica rapa]	NA	7.18804	7.63151	7.25558	2.73243	3.29624	9.13002	1926	1718	1959	680	840	2421
28	0	A01	-	98985	100763	BraA01g000180.3C	3	963	MSTRG.12	BraA01g000180.3C	GO:0003677(DNA binding);GO:0003700(transcription factor activity, sequence-specific DNA binding);GO:0005515(protein binding);GO:0005634(nucleus);GO:0005737(cytoplasm);GO:0006351(transcription, DNA-templated);GO:0006355(regulation of transcription, DNA-templated);GO:0009723(response to ethylene);GO:0042803(protein homodimerization activity);GO:0050793(regulation of developmental process)	NA	NA	NA	PREDICTED: protein BASIC PENTACYSTEINE5-like [Brassica rapa]	NA	12.5438	12.2172	13.8396	10.9359	11.058	10.0735	1660	1358	1845	1343	1392	1319
29	0	A01	-	101158	104774	BraA01g000190.3C	12	2436	MSTRG.14	BraA01g000190.3C	GO:0003777(microtubule motor activity);GO:0005524(ATP binding);GO:0005737(cytoplasm);GO:0005874(microtubule);GO:0007017(microtubule-based process);GO:0008017(microtubule binding);GO:0009506(plasmodesma)	04144(Endocytosis)	K10396	NA	BnaA01g05240D [Brassica napus]	NA	0.016447	0.115585	0.107852	0.132155	0.704055	0.210382	6	33	37	42	225	70
32	0	A01	-	106156	108198	BraA01g000200.3C	7	1230	MSTRG.13	BraA01g000200.3C	GO:0004332(fructose-bisphosphate aldolase activity);GO:0006096(glycolytic process);GO:0006098(pentose-phosphate shunt);GO:0009507(chloroplast);GO:0009570(chloroplast stroma);GO:0009579(thylakoid);GO:0009737(response to abscisic acid);GO:0009941(chloroplast envelope);GO:0010287(plastoglobule);GO:0016020(membrane);GO:0046686(response to cadmium ion);GO:0048046(apoplast)	01200(Carbon metabolism);01230(Biosynthesis of amino acids);00010(Glycolysis / Gluconeogenesis);00030(Pentose phosphate pathway);00051(Fructose and mannose metabolism);00710(Carbon fixation in photosynthetic organisms)	K01623	EC:4.1.2.13	PREDICTED: fructose-bisphosphate aldolase 2, chloroplastic [Brassica rapa]	NA	2.94081	0.253276	0.176162	0.455919	0.488654	0.186061	498	36	30	72	79	32
33	0	A01	-	109186	109996	BraA01g000210.3C	4	411	BraA01g000210.3C	BraA01g000210.3C	GO:0005515(protein binding);GO:0005739(mitochondrion);GO:0008219(cell death);GO:0009507(chloroplast);GO:0009534(chloroplast thylakoid);GO:0009535(chloroplast thylakoid membrane);GO:0009536(plastid);GO:0009570(chloroplast stroma);GO:0009658(chloroplast organization);GO:0009704(de-etiolation);GO:0009706(chloroplast inner membrane);GO:0009793(embryo development ending in seed dormancy);GO:0009941(ch…	NA	NA	NA	BnaA07g08270D [Brassica napus]	NA	0.943259	1.71024	1.01934	0.0001	1.90314	0.0001	54	82	58	0	103	0
35	0	A01	-	116219	119133	BraA01g000230.3C	5	1428	MSTRG.15	BraA01g000230.3C	GO:0004553(hydrolase activity, hydrolyzing O-glycosyl compounds);GO:0005576(extracellular region);GO:0008810(cellulase activity);GO:0030245(cellulose catabolic process);GO:0071555(cell wall organization)	00500(Starch and sucrose metabolism)	K01179	EC:3.2.1.4	PREDICTED: endoglucanase 24 [Brassica rapa]	NA	1.30056	1.15065	1.17649	0.488511	0.48975	0.539006	256	190	233	89	92	105
36	0	A01	+	126436	129380	BraA01g000240.3C	11	1617	MSTRG.16	BraA01g000240.3C	GO:0005215(transporter activity);GO:0005739(mitochondrion);GO:0005886(plasma membrane);GO:0006855(drug transmembrane transport);GO:0006952(defense response);GO:0009536(plastid);GO:0009624(response to nematode);GO:0009697(salicylic acid biosynthetic process);GO:0009751(response to salicylic acid);GO:0009941(chloroplast envelope);GO:0015238(drug transmembrane transporter activity);GO:0015297(antipo…	NA	NA	NA	PREDICTED: protein DETOXIFICATION 47, chloroplastic [Brassica rapa]	NA	4.27464	5.22111	3.41478	0.0001	2.29647	1.81667	950	975	765	0	486	400
38	0	A01	-	131143	133804	BraA01g000250.3C	2	720	MSTRG.17	BraA01g000250.3C	GO:0000989(transcription factor activity, transcription factor binding);GO:0003700(transcription factor activity, sequence-specific DNA binding);GO:0005515(protein binding);GO:0005634(nucleus);GO:0006351(transcription, DNA-templated);GO:0006355(regulation of transcription, DNA-templated);GO:0008270(zinc ion binding);GO:0009741(response to brassinosteroid);GO:0010200(response to chitin);GO:0080167…	NA	NA	NA	PREDICTED: B-box zinc finger protein 20-like [Brassica rapa]	NA	4.12795	3.78057	4.27636	2.97954	3.26429	2.77427	409	315	427	274	308	272
39	0	A01	+	137555	142089	BraA01g000260.3C	18	2454	MSTRG.18	BraA01g000260.3C	GO:0000220(vacuolar proton-transporting V-type ATPase, V0 domain);GO:0000325(plant-type vacuole);GO:0005737(cytoplasm);GO:0005773(vacuole);GO:0005774(vacuolar membrane);GO:0005794(Golgi apparatus);GO:0005886(plasma membrane);GO:0007035(vacuolar acidification);GO:0009507(chloroplast);GO:0009678(hydrogen-translocating pyrophosphatase activity);GO:0009705(plant-type vacuole membrane);GO:0009941(chlo…	00190(Oxidative phosphorylation);04145(Phagosome)	K02154	NA	PREDICTED: V-type proton ATPase subunit a3-like [Brassica napus]	NA	37.1395	32.8725	34.4638	24.1224	24.5473	23.5533	12523	9311	11706	7545	7870	7859
42	0	A01	-	143038	144359	BraA01g000270.3C	3	1104	MSTRG.19	BraA01g000270.3C	GO:0004197(cysteine-type endopeptidase activity);GO:0005576(extracellular region);GO:0005615(extracellular space);GO:0005634(nucleus);GO:0005764(lysosome);GO:0005773(vacuole);GO:0006508(proteolysis);GO:0006970(response to osmotic stress);GO:0008234(cysteine-type peptidase activity);GO:0009269(response to desiccation);GO:0009414(response to water deprivation);GO:0009651(response to salt stress);GO…	04626(Plant-pathogen interaction)	K01373	EC:3.4.22.41	PREDICTED: cysteine protease RD19A [Brassica rapa]	NA	35.1685	35.8487	39.1187	52.7966	54.1973	57.9662	5335	4569	5978	7429	7817	8702
43	0	A01	-	147590	148034	BraA01g000280.3C	2	339	BraA01g000280.3C	BraA01g000280.3C	NA	NA	NA	NA	PREDICTED: uncharacterized protein LOC103874869 [Brassica rapa]	NA	0.0001	0.0001	0.0001	0.549543	0.408178	0.0001	0	0	0	24	19	0
44	0	A01	-	149110	151698	BraA01g000290.3C	2	1656	BraA01g000290.3C	BraA01g000290.3C	GO:0004674(protein serine/threonine kinase activity);GO:0005524(ATP binding);GO:0006468(protein phosphorylation);GO:0009507(chloroplast);GO:0016021(integral component of membrane);GO:0016301(kinase activity)	NA	NA	NA	PREDICTED: probable receptor-like protein kinase At4g39110 [Brassica rapa]	NA	0.0001	0.0001	0.0001	0.171779	0.156421	0.131236	0	0	0	37	34	30
45	0	A01	-	152707	153349	BraA01g000300.3C	2	450	MSTRG.20	BraA01g000300.3C	GO:0003674(molecular_function);GO:0005829(cytosol);GO:0009415(response to water)	NA	NA	NA	PREDICTED: late embryogenesis abundant protein [Brassica rapa]	NA	0.161298	0.302401	0.378069	8.0254	7.30719	6.57206	10	16	24	461	430	403
46	0	A01	-	154145	155690	BraA01g000310.3C	3	1275	MSTRG.21	BraA01g000310.3C	GO:0005634(nucleus);GO:0008270(zinc ion binding)	NA	NA	NA	PREDICTED: uncharacterized protein LOC103828982 [Brassica rapa]	NA	4.61108	4.39086	4.70895	5.32495	5.31527	5.67701	808	647	831	866	886	985
47	0	A01	-	156907	158783	BraA01g000320.3C	9	1035	MSTRG.23	BraA01g000320.3C	GO:0005737(cytoplasm);GO:0005829(cytosol);GO:0006457(protein folding)	04141(Protein processing in endoplasmic reticulum)	K09517	NA	PREDICTED: chaperone protein dnaJ 10 [Brassica rapa]	NA	18.9	17.892	17.9314	12.7047	13.3215	12.7743	2688	2138	2569	1676	1802	1798
50	0	A01	+	159360	160030	BraA01g000330.3C	4	327	MSTRG.25	BraA01g000330.3C	GO:0003735(structural constituent of ribosome);GO:0005737(cytoplasm);GO:0005794(Golgi apparatus);GO:0005840(ribosome);GO:0006412(translation);GO:0022626(cytosolic ribosome);GO:0022627(cytosolic small ribosomal subunit)	03010(Ribosome)	K02975	NA	Ribosomal protein S25 family protein [Arabidopsis thaliana]	NA	128.229	126.972	129.363	117.175	112.404	35.0175	5762	4793	5855	4884	4802	1557
52	0	A01	-	160814	161233	BraA01g000340.3C	2	288	MSTRG.22	BraA01g000340.3C	GO:0003677(DNA binding);GO:0003700(transcription factor activity, sequence-specific DNA binding);GO:0005634(nucleus);GO:0006351(transcription, DNA-templated);GO:0006355(regulation of transcription, DNA-templated)	00040(Pentose and glucuronate interconversions);00500(Starch and sucrose metabolism)	K01184	EC:3.2.1.15	PREDICTED: protein RADIALIS-like 1 [Brassica rapa]	NA	0.0001	0.089045	0.0001	0.242664	0.182507	0.115089	0	3	0	9	7	5
53	0	A01	-	163765	164530	BraA01g000350.3C	2	489	MSTRG.26	BraA01g000350.3C	GO:0000166(nucleotide binding);GO:0000380(alternative mRNA splicing, via spliceosome);GO:0003676(nucleic acid binding);GO:0003723(RNA binding);GO:0005618(cell wall);GO:0005634(nucleus);GO:0005730(nucleolus);GO:0005777(peroxisome);GO:0005794(Golgi apparatus);GO:0005829(cytosol);GO:0005886(plasma membrane);GO:0009409(response to cold);GO:0009506(plasmodesma);GO:0009507(chloroplast);GO:0009651(respo…	03040(Spliceosome)	K12885	NA	PREDICTED: glycine-rich RNA-binding protein 10 isoform X1 [Brassica rapa]	NA	2.06485	3.85088	1.76112	0.627402	0.858273	0.564055	139	218	120	40	55	38
58	0	A01	+	165106	165697	BraA01g000360.3C	3	297	MSTRG.27	BraA01g000360.3C	GO:0003674(molecular_function);GO:0008150(biological_process)	NA	NA	NA	PREDICTED: uncharacterized protein LOC103836677 isoform X1 [Brassica rapa]	NA	0.789155	1.09572	0.021451	0.577205	0.599116	0.296993	33	38	1	22	24	12
59	0	A01	+	167300	167801	BraA01g000370.3C	2	426	BraA01g000370.3C	BraA01g000370.3C	GO:0003674(molecular_function);GO:0005886(plasma membrane);GO:0008150(biological_process)	NA	NA	NA	PREDICTED: uncharacterized protein LOC103838228 [Brassica rapa]	NA	0.124372	0.367434	0.0001	0.0001	0.0001	0.119012	8	19	0	0	0	7
60	0	A01	-	168423	168815	BraA01g000380.3C	1	393	BraA01g000380.3C	BraA01g000380.3C	GO:0003674(molecular_function);GO:0005576(extracellular region);GO:0007338(single fertilization);GO:0009567(double fertilization forming a zygote and endosperm);GO:0016023(cytoplasmic, membrane-bounded vesicle);GO:0031982(vesicle);GO:0080155(regulation of double fertilization forming a zygote and endosperm);GO:2000008(regulation of protein localization to cell surface)	NA	NA	NA	PREDICTED: egg cell-secreted protein 1.4 [Brassica rapa]	NA	0.050124	0.0001	0.0001	0.0001	0.0001	0.0001	3	0	0	0	0	0
63	0	A01	+	180669	181013	BraA01g000400.3C	1	345	BraA01g000400.3C	BraA01g000400.3C	GO:0003674(molecular_function);GO:0005634(nucleus);GO:0008150(biological_process)	NA	NA	NA	PREDICTED: uncharacterized protein LOC103842210 [Brassica rapa]	NA	0.0045	0.0001	0.060595	0.383309	0.0001	0.307268	1	0	3	17	0	15
66	0	A01	+	185758	187033	BraA01g000420.3C	4	1008	MSTRG.30	BraA01g000420.3C	GO:0000139(Golgi membrane);GO:0005338(nucleotide-sugar transmembrane transporter activity);GO:0005794(Golgi apparatus);GO:0005886(plasma membrane);GO:0008643(carbohydrate transport);GO:0015780(nucleotide-sugar transport);GO:0016021(integral component of membrane);GO:0022857(transmembrane transporter activity);GO:0055085(transmembrane transport)	NA	NA	NA	BnaC01g00350D [Brassica napus]	NA	6.47441	7.0919	6.42565	7.67816	6.20934	6.3549	897	826	897	987	818	871
68	0	A01	+	192597	196181	BraA01g000430.3C	1	3585	MSTRG.31	BraA01g000430.3C	GO:0004672(protein kinase activity);GO:0004674(protein serine/threonine kinase activity);GO:0004714(transmembrane receptor protein tyrosine kinase activity);GO:0005496(steroid binding);GO:0005515(protein binding);GO:0005524(ATP binding);GO:0005768(endosome);GO:0005886(plasma membrane);GO:0009729(detection of brassinosteroid stimulus);GO:0009742(brassinosteroid mediated signaling pathway);GO:00098…	04075(Plant hormone signal transduction)	K13415	EC:2.7.10.1;EC:2.7.11.1	PREDICTED: protein BRASSINOSTEROID INSENSITIVE 1-like [Brassica rapa]	NA	9.59183	10.0826	9.72041	10.3507	10.5101	10.6539	4725	4173	4824	4730	4923	5194
70	0	A01	-	205578	206412	BraA01g000440.3C	2	510	MSTRG.33	BraA01g000440.3C	GO:0001046(core promoter sequence-specific DNA binding);GO:0003700(transcription factor activity, sequence-specific DNA binding);GO:0005634(nucleus);GO:0006351(transcription, DNA-templated);GO:0006355(regulation of transcription, DNA-templated);GO:0045893(positive regulation of transcription, DNA-templated);GO:1901141(regulation of lignin biosynthetic process)	04626(Plant-pathogen interaction)	K13424	NA	PREDICTED: probable WRKY transcription factor 13 [Brassica rapa]	NA	0.426776	0.311899	0.23952	0.0001	0.159497	0.154788	30	19	17	0	11	11
71	0	A01	+	213419	228208	BraA01g000450.3C	25	9402	MSTRG.34	BraA01g000450.3C	NA	NA	NA	NA	PREDICTED: uncharacterized protein LOC103847160 [Brassica rapa]	NA	3.4805	5.7209	7.4551	6.58532	6.11502	3.72623	4497	6209	9702	7891	7511	4764
74	0	A01	-	229565	231076	BraA01g000460.3C	1	1512	MSTRG.35	BraA01g000460.3C	GO:0004497(monooxygenase activity);GO:0005506(iron ion binding);GO:0016021(integral component of membrane);GO:0016705(oxidoreductase activity, acting on paired donors, with incorporation or reduction of molecular oxygen);GO:0019825(oxygen binding);GO:0020037(heme binding);GO:0055114(oxidation-reduction process)	00073(Cutin, suberine and wax biosynthesis)	K15405	NA	PREDICTED: alkane hydroxylase MAH1-like [Brassica rapa]	NA	1.24806	0.929131	1.39328	1.03046	1.06148	1.25718	260	163	292	199	210	259
76	0	A01	-	231882	234617	BraA01g000470.3C	10	1110	MSTRG.35	BraA01g000470.3C	GO:0003924(GTPase activity);GO:0005525(GTP binding);GO:0005737(cytoplasm);GO:0005829(cytosol);GO:0019003(GDP binding)	NA	NA	NA	PREDICTED: developmentally-regulated G-protein 3 [Brassica rapa]	NA	3.84159	1.30601	2.28037	2.28902	2.06144	3.60031	586	168	351	324	299	544
78	0	A01	+	235870	237565	BraA01g000480.3C	10	897	MSTRG.39	BraA01g000480.3C	GO:0000287(magnesium ion binding);GO:0004765(shikimate kinase activity);GO:0005524(ATP binding);GO:0009073(aromatic amino acid family biosynthetic process);GO:0009423(chorismate biosynthetic process);GO:0009507(chloroplast);GO:0016301(kinase activity);GO:0016310(phosphorylation);GO:0019632(shikimate metabolic process);GO:0046872(metal ion binding)	01230(Biosynthesis of amino acids);00400(Phenylalanine, tyrosine and tryptophan biosynthesis)	K00891	EC:2.7.1.71	PREDICTED: shikimate kinase 2, chloroplastic [Brassica rapa]	NA	0.038722	0.060921	0.161263	0.0001	0.007888	0.070135	5	7	21	0	1	9
80	0	A01	-	239506	240657	BraA01g000490.3C	1	1152	MSTRG.41	BraA01g000490.3C	GO:0003674(molecular_function);GO:0005634(nucleus);GO:0008150(biological_process)	NA	NA	NA	PREDICTED: F-box/kelch-repeat protein At4g39590-like [Brassica rapa]	NA	2.46073	2.50971	3.2211	3.5951	4.43642	3.95824	390	334	514	528	668	620
82	0	A01	-	245080	246006	BraA01g000500.3C	1	927	BraA01g000500.3C	BraA01g000500.3C	GO:0003674(molecular_function);GO:0005634(nucleus);GO:0008150(biological_process)	NA	NA	NA	PREDICTED: F-box/kelch-repeat protein At4g39590-like [Brassica rapa]	NA	0.0001	0.0001	0.0001	0.031827	0.003083	0.0001	0	0	0	4	1	0
83	0	A01	-	247470	248864	BraA01g000510.3C	3	780	MSTRG.36	BraA01g000510.3C	GO:0003674(molecular_function);GO:0005634(nucleus);GO:0008150(biological_process)	NA	NA	NA	BnaA01g05590D [Brassica napus]	NA	0.059881	0.063803	0.106938	0.278808	0.185984	0.334123	7	6	12	28	19	36
84	0	A01	+	257165	257551	BraA01g000520.3C	2	279	BraA01g000520.3C	BraA01g000520.3C	NA	NA	NA	NA	BnaA01g05600D [Brassica napus]	NA	0.277201	0.294385	0.295572	0.212243	0.179249	0.164847	11	10	12	8	7	7
86	0	A01	+	258561	262619	BraA01g000530.3C	3	3666	MSTRG.38	BraA01g000530.3C	GO:0005198(structural molecule activity);GO:0005215(transporter activity);GO:0005829(cytosol);GO:0005886(plasma membrane);GO:0006888(ER to Golgi vesicle-mediated transport);GO:0016020(membrane);GO:0030126(COPI vesicle coat);GO:0080008(Cul4-RING E3 ubiquitin ligase complex)	NA	NA	NA	PREDICTED: coatomer subunit alpha-2-like [Brassica napus]	NA	28.1469	30.0979	28.6023	22.1917	22.5671	21.3097	14179	12736	14513	10369	10808	10622
88	0	A01	+	264939	267184	BraA01g000540.3C	2	1416	MSTRG.43	BraA01g000540.3C	GO:0009507(chloroplast);GO:0009793(embryo development ending in seed dormancy)	NA	NA	NA	PREDICTED: pentatricopeptide repeat-containing protein At4g39620, chloroplastic [Brassica rapa]	NA	6.07668	5.92075	6.09842	6.70424	7.68529	6.06684	1183	968	1196	1210	1422	1169
93	0	A01	+	273972	276432	BraA01g000570.3C	6	1719	MSTRG.44	BraA01g000570.3C	GO:0003840(gamma-glutamyltransferase activity);GO:0005576(extracellular region);GO:0006751(glutathione catabolic process);GO:0006979(response to oxidative stress);GO:0009505(plant-type cell wall);GO:0009506(plasmodesma);GO:0016756(glutathione gamma-glutamylcysteinyltransferase activity);GO:0036374(glutathione hydrolase activity);GO:0048046(apoplast)	00590(Arachidonic acid metabolism);00430(Taurine and hypotaurine metabolism);00460(Cyanoamino acid metabolism);00480(Glutathione metabolism)	K18592	EC:2.3.2.2;EC:3.4.19.13	PREDICTED: gamma-glutamyltranspeptidase 1 isoform X1 [Brassica rapa]	NA	7.9705	6.90145	6.81826	5.57198	6.49422	2.18514	1883	1370	1623	1221	1459	511
94	0	A01	+	281916	284111	BraA01g000580.3C	9	1431	MSTRG.45	BraA01g000580.3C	GO:0005739(mitochondrion);GO:0005774(vacuolar membrane);GO:0008270(zinc ion binding);GO:0008453(alanine-glyoxylate transaminase activity);GO:0009853(photorespiration);GO:0016020(membrane);GO:0019544(arginine catabolic process to glutamate);GO:0030170(pyridoxal phosphate binding);GO:0042802(identical protein binding);GO:0046686(response to cadmium ion)	00250(Alanine, aspartate and glutamate metabolism);00260(Glycine, serine and threonine metabolism);00270(Cysteine and methionine metabolism);00280(Valine, leucine and isoleucine degradation)	K00827	EC:2.6.1.44;EC:2.6.1.40	PREDICTED: alanine--glyoxylate aminotransferase 2 homolog 1, mitochondrial-like [Brassica rapa]	NA	15.9982	15.3751	15.9228	9.32535	12.841	11.3067	3146	2540	3154	1701	2401	2200
97	0	A01	-	288136	290167	BraA01g000590.3C	4	1713	MSTRG.47	BraA01g000590.3C	GO:0000166(nucleotide binding);GO:0003677(DNA binding);GO:0005634(nucleus);GO:0005737(cytoplasm);GO:0005829(cytosol);GO:0009507(chloroplast)	03040(Spliceosome);03013(RNA transport);03015(mRNA surveillance pathway)	K12875	NA	PREDICTED: apoptotic chromatin condensation inducer in the nucleus-like [Brassica rapa]	NA	6.87332	5.92495	7.29454	7.01987	6.86093	6.75033	1618	1172	1730	1533	1536	1573
102	0	A01	+	307697	308925	BraA01g000610.3C	6	648	BraA01g000610.3C	BraA01g000610.3C	GO:0005515(protein binding);GO:0005739(mitochondrion);GO:0005743(mitochondrial inner membrane);GO:0008150(biological_process);GO:0016021(integral component of membrane);GO:0097035(regulation of membrane lipid distribution);GO:1901612(cardiolipin binding)	NA	NA	NA	PREDICTED: uncharacterized protein LOC103851449 [Brassica rapa]	NA	0.27254	0.189244	0.390536	0.302956	0.339879	0.578412	25	15	36	26	29	51
103	0	A01	+	310974	311725	BraA01g000620.3C	2	477	BraA01g000620.3C	BraA01g000620.3C	GO:0005737(cytoplasm);GO:0046872(metal ion binding)	NA	NA	NA	PREDICTED: heavy metal-associated isoprenylated plant protein 22 [Brassica rapa]	NA	0.0001	0.0001	0.0001	0.169773	0.080602	0.0001	0	0	0	11	6	0
105	0	A01	-	312768	314037	BraA01g000630.3C	5	687	MSTRG.48	BraA01g000630.3C	GO:0000413(protein peptidyl-prolyl isomerization);GO:0003755(peptidyl-prolyl cis-trans isomerase activity);GO:0005515(protein binding);GO:0005528(FK506 binding);GO:0005576(extracellular region);GO:0005789(endoplasmic reticulum membrane);GO:0006457(protein folding);GO:0006810(transport);GO:0009507(chloroplast);GO:0009535(chloroplast thylakoid membrane);GO:0009543(chloroplast thylakoid lumen);GO:00…	NA	NA	NA	PREDICTED: photosynthetic NDH subunit of lumenal location 4, chloroplastic [Brassica rapa]	NA	0.728411	0.569297	0.94114	0.555264	0.798549	0.95287	69	46	90	49	72	90
106	0	A01	-	316109	316981	BraA01g000640.3C	1	873	MSTRG.49	BraA01g000640.3C	GO:0003674(molecular_function);GO:0005634(nucleus);GO:0008150(biological_process)	NA	NA	NA	PREDICTED: uncharacterized protein LOC103851859 [Brassica rapa]	NA	0.809537	0.717323	0.952224	0.997321	1.31056	1.63278	98	73	116	111	150	194
109	0	A01	-	335385	337421	BraA01g000660.3C	12	1038	MSTRG.51	BraA01g000660.3C	GO:0004805(trehalose-phosphatase activity);GO:0005634(nucleus);GO:0005737(cytoplasm);GO:0005829(cytosol);GO:0005992(trehalose biosynthetic process)	00500(Starch and sucrose metabolism)	K01087	EC:3.1.3.12	PREDICTED: probable trehalose-phosphate phosphatase H [Brassica rapa]	NA	0.0001	1.23251	0.535971	0.113541	0.352369	0.190085	0	148	77	16	48	27
110	0	A01	-	350105	350935	BraA01g000670.3C	1	831	MSTRG.50	BraA01g000670.3C	GO:0003677(DNA binding);GO:0003700(transcription factor activity, sequence-specific DNA binding);GO:0005634(nucleus);GO:0006351(transcription, DNA-templated);GO:0006355(regulation of transcription, DNA-templated);GO:0009873(ethylene-activated signaling pathway)	04626(Plant-pathogen interaction)	K13432	NA	PREDICTED: ethylene-responsive transcription factor ERF060 [Brassica rapa]	NA	1.10291	1.34104	0.768957	0.667262	0.304958	0.633347	126	129	89	71	34	72
111	0	A01	-	354450	359518	BraA01g000680.3C	8	2286	MSTRG.53	BraA01g000680.3C	GO:0003674(molecular_function);GO:0005634(nucleus);GO:0008150(biological_process)	NA	NA	NA	PREDICTED: uncharacterized protein LOC103852362 [Brassica rapa]	NA	1.92197	1.78051	1.68566	1.32698	1.25609	1.04896	604	470	534	387	376	327
112	0	A01	+	362730	363409	BraA01g000690.3C	2	366	MSTRG.52	BraA01g000690.3C	GO:0003674(molecular_function);GO:0005634(nucleus);GO:0008150(biological_process)	NA	NA	NA	PREDICTED: uncharacterized protein LOC103852462 [Brassica rapa]	NA	16.9951	19.2514	15.3586	7.71027	9.77008	7.35054	855	814	778	360	468	366
113	0	A01	-	365090	367609	BraA01g000700.3C	8	1533	MSTRG.54	BraA01g000700.3C	GO:0004512(inositol-3-phosphate synthase activity);GO:0005515(protein binding);GO:0005634(nucleus);GO:0005737(cytoplasm);GO:0006021(inositol biosynthetic process);GO:0006659(phosphatidylserine biosynthetic process);GO:0008654(phospholipid biosynthetic process);GO:0009791(post-embryonic development);GO:0009793(embryo development ending in seed dormancy);GO:0010264(myo-inositol hexakisphosphate bio…	00562(Inositol phosphate metabolism)	K01858	EC:5.5.1.4	PREDICTED: inositol-3-phosphate synthase [Brassica rapa]	NA	8.35203	8.43157	7.45917	8.61634	8.69409	9.04169	1760	1492	1583	1684	1742	1885
114	0	A01	+	369592	370146	BraA01g000710.3C	4	252	BraA01g000710.3C	BraA01g000710.3C	GO:0009055(electron carrier activity);GO:0030385(ferredoxin:thioredoxin reductase activity);GO:0051539(4 iron, 4 sulfur cluster binding);GO:0055114(oxidation-reduction process)	NA	NA	NA	PREDICTED: ferredoxin-thioredoxin reductase catalytic chain, chloroplastic-like [Brassica rapa]	NA	0.716431	0.72693	0.701392	0.236806	0.5107	0.318464	25	22	25	8	17	11
118	0	A01	+	379766	381148	BraA01g000720.3C	1	1383	MSTRG.57	BraA01g000720.3C	GO:0003674(molecular_function);GO:0005768(endosome);GO:0005794(Golgi apparatus);GO:0005802(trans-Golgi network);GO:0008150(biological_process);GO:0016021(integral component of membrane)	NA	NA	NA	PREDICTED: uncharacterized protein LOC103853165 [Brassica rapa]	NA	12.3055	13.8783	12.0322	7.9492	7.17173	8.03866	2339	2216	2304	1402	1296	1512
119	0	A01	+	382337	384095	BraA01g000730.3C	4	963	MSTRG.58	BraA01g000730.3C	GO:0003674(molecular_function);GO:0005634(nucleus);GO:0005737(cytoplasm);GO:0008150(biological_process)	NA	NA	NA	PREDICTED: uncharacterized protein LOC103853308 [Brassica rapa]	NA	0.371057	0.402727	0.534432	0.306627	0.488922	0.542706	50	45	72	38	62	72
122	0	A01	+	384921	386454	BraA01g000740.3C	8	864	MSTRG.59	BraA01g000740.3C	GO:0003674(molecular_function);GO:0005739(mitochondrion);GO:0008150(biological_process)	NA	NA	NA	BnaA01g34660D [Brassica napus]	NA	0.0001	0.02295	0.032647	0.0001	0.03198	0.030081	0	3	4	0	4	4
123	0	A01	+	387120	387659	BraA01g000750.3C	1	540	MSTRG.60	BraA01g000750.3C	GO:0000166(nucleotide binding);GO:0003735(structural constituent of ribosome);GO:0005840(ribosome);GO:0006412(translation);GO:0042254(ribosome biogenesis)	03010(Ribosome)	K02892	NA	PREDICTED: uncharacterized protein LOC103853478 [Brassica rapa]	NA	7.60057	8.02251	8.01113	8.82057	8.25607	7.88293	564	501	599	608	583	579
125	0	A01	-	388273	390212	BraA01g000760.3C	7	705	MSTRG.61	BraA01g000760.3C	GO:0003674(molecular_function);GO:0005634(nucleus);GO:0008150(biological_process);GO:0016021(integral component of membrane)	NA	NA	NA	PREDICTED: uncharacterized protein LOC103853564 isoform X2 [Brassica rapa]	NA	7.71899	6.46561	5.82779	8.81436	2.96048	9.87148	748	527	569	792	273	947
128	0	A01	-	392849	394848	BraA01g000780.3C	6	1116	MSTRG.62	BraA01g000780.3C	GO:0004843(thiol-dependent ubiquitin-specific protease activity);GO:0005634(nucleus);GO:0005737(cytoplasm);GO:0006511(ubiquitin-dependent protein catabolic process);GO:0016579(protein deubiquitination);GO:0036459(thiol-dependent ubiquitinyl hydrolase activity)	NA	NA	NA	BnaA01g34630D [Brassica napus]	NA	18.6952	18.6597	18.8892	16.7672	15.5748	15.5734	2867	2404	2918	2385	2271	2364
129	0	A01	+	395985	397540	BraA01g000790.3C	6	882	MSTRG.63	BraA01g000790.3C	GO:0000103(sulfate assimilation);GO:0004020(adenylylsulfate kinase activity);GO:0005524(ATP binding);GO:0009507(chloroplast);GO:0009536(plastid);GO:0010439(regulation of glucosinolate biosynthetic process);GO:0016301(kinase activity);GO:0016310(phosphorylation);GO:0016772(transferase activity, transferring phosphorus-containing groups);GO:0019344(cysteine biosynthetic process);GO:0048232(male gam…	00920(Sulfur metabolism);00230(Purine metabolism)	K00860	EC:2.7.1.25	PREDICTED: adenylyl-sulfate kinase 2, chloroplastic [Brassica rapa]	NA	7.74243	6.87684	9.30141	4.71999	4.10764	2.58751	939	701	1136	531	474	311
134	0	A01	+	408320	410126	BraA01g000830.3C	2	1623	MSTRG.65	BraA01g000830.3C	GO:0002229(defense response to oomycetes);GO:0005506(iron ion binding);GO:0006569(tryptophan catabolic process);GO:0006952(defense response);GO:0009414(response to water deprivation);GO:0009507(chloroplast);GO:0009617(response to bacterium);GO:0009625(response to insect);GO:0009682(induced systemic resistance);GO:0009684(indoleacetic acid biosynthetic process);GO:0010120(camalexin biosynthetic pr…	01210(2-Oxocarboxylic acid metabolism);00380(Tryptophan metabolism);00966(Glucosinolate biosynthesis)	K11812	EC:1.14.13.125	cytochrome P450 79b2 [Brassica rapa subsp. pekinensis]	NA	98.4787	102.447	99.3409	46.3795	45.2601	41.5201	21962	19192	22315	9594	9597	9163
136	0	A01	+	411199	416511	BraA01g000840.3C	8	1590	MSTRG.68	BraA01g000840.3C	GO:0005524(ATP binding);GO:0005739(mitochondrion);GO:0006457(protein folding);GO:0009408(response to heat);GO:0009507(chloroplast);GO:0009535(chloroplast thylakoid membrane);GO:0009941(chloroplast envelope);GO:0031072(heat shock protein binding);GO:0046872(metal ion binding);GO:0051082(unfolded protein binding)	04141(Protein processing in endoplasmic reticulum)	K09503	NA	BnaA01g34580D [Brassica napus]	NA	1.20587	0.650324	0.415274	0.823017	0.567315	0.782929	264	120	92	167	118	170
140	0	A01	+	422670	424598	BraA01g000850.3C	5	1557	MSTRG.69	BraA01g000850.3C	GO:0003849(3-deoxy-7-phosphoheptulonate synthase activity);GO:0005515(protein binding);GO:0005739(mitochondrion);GO:0009073(aromatic amino acid family biosynthetic process);GO:0009423(chorismate biosynthetic process);GO:0009507(chloroplast);GO:0009611(response to wounding);GO:0009617(response to bacterium)	01230(Biosynthesis of amino acids);00400(Phenylalanine, tyrosine and tryptophan biosynthesis)	K01626	EC:2.5.1.54	PREDICTED: phospho-2-dehydro-3-deoxyheptonate aldolase 1, chloroplastic-like isoform X1 [Brassica napus]	NA	25.484	29.0775	27.0508	12.6584	13.4252	11.763	5452	5226	5830	2512	2731	2491
142	0	A01	+	425722	426597	BraA01g000860.3C	2	672	MSTRG.70	BraA01g000860.3C	GO:0003924(GTPase activity);GO:0005525(GTP binding);GO:0005886(plasma membrane);GO:0006886(intracellular protein transport);GO:0006913(nucleocytoplasmic transport);GO:0007264(small GTPase mediated signal transduction);GO:0019900(kinase binding);GO:0031901(early endosome membrane);GO:0032456(endocytic recycling);GO:0032588(trans-Golgi network membrane);GO:0035619(root hair tip);GO:0042546(cell wal…	04144(Endocytosis)	K07904	NA	PREDICTED: ras-related protein RABA4b [Brassica rapa]	NA	6.35075	8.31647	6.32791	6.98693	7.2652	8.27851	587	646	589	599	638	757
144	0	A01	-	426946	428742	BraA01g000870.3C	8	819	MSTRG.71	BraA01g000870.3C	GO:0001510(RNA methylation);GO:0003723(RNA binding);GO:0005634(nucleus);GO:0008168(methyltransferase activity);GO:0016428(tRNA (cytosine-5-)-methyltransferase activity)	NA	NA	NA	PREDICTED: tRNA (cytosine(34)-C(5))-methyltransferase-like isoform X1 [Brassica napus]	NA	0.020173	0.0001	0.0001	0.0001	0.0001	0.0001	3	0	0	0	0	0
146	0	A01	-	435046	437509	BraA01g000880.3C	9	1044	MSTRG.73	BraA01g000880.3C	GO:0004674(protein serine/threonine kinase activity);GO:0005524(ATP binding);GO:0005634(nucleus);GO:0005737(cytoplasm);GO:0005829(cytosol);GO:0006468(protein phosphorylation);GO:0006970(response to osmotic stress);GO:0009651(response to salt stress);GO:0016301(kinase activity);GO:0035556(intracellular signal transduction)	04075(Plant hormone signal transduction)	K14498	EC:2.7.11.1	PREDICTED: serine/threonine-protein kinase SRK2F [Brassica rapa]	NA	8.26838	8.79973	9.03893	6.40211	6.33772	7.76695	1187	1061	1307	852	865	1103
147	0	A01	-	439420	441180	BraA01g000890.3C	1	1761	BraA01g000890.3C	BraA01g000890.3C	GO:0003674(molecular_function);GO:0005737(cytoplasm)	NA	NA	NA	PREDICTED: calponin homology domain-containing protein DDB_G0272472 [Brassica rapa]	NA	0.112632	0.0001	0.015427	0.056975	0.015764	0.0001	28	0	4	13	4	0
149	0	A01	-	442092	442774	BraA01g000900.3C	4	411	MSTRG.74	BraA01g000900.3C	GO:0005515(protein binding)	00053(Ascorbate and aldarate metabolism);00480(Glutathione metabolism)	K00434	EC:1.11.1.11	histone H3, partial [Zea mays]	NA	0.917112	0.975392	0.827773	1.08692	0.815533	1.00756	52	47	48	57	44	57
150	0	A01	+	443630	443905	BraA01g000910.3C	1	276	MSTRG.75	BraA01g000910.3C	GO:0008233(peptidase activity)	03060(Protein export)	K12946	EC:3.4.-.-	PREDICTED: probable signal peptidase complex subunit 1 [Brassica rapa]	NA	55.9859	67.3672	66.4485	71.3471	72.5225	76.1605	2124	2147	2539	2510	2615	2859
151	0	A01	-	444202	444946	BraA01g000940.3C	3	510	MSTRG.79	BraA01g000940.3C	GO:0003674(molecular_function);GO:0008150(biological_process);GO:0009507(chloroplast);GO:0016021(integral component of membrane)	NA	NA	NA	PREDICTED: uncharacterized protein LOC103855017 isoform X1 [Brassica rapa]	NA	0.010917	0.005905	0.0283	0.768659	0.0001	0.01017	1	1	2	50	0	1
155	0	A01	-	445524	447994	BraA01g000950.3C	9	1794	MSTRG.80	BraA01g000950.3C	GO:0005739(mitochondrion);GO:0006351(transcription, DNA-templated)	NA	NA	NA	PREDICTED: protein SCAI homolog [Brassica rapa]	NA	0.0001	0.0001	0.969845	1.11124	1.46635	0.984072	0	0	241	255	344	241
158	0	A01	+	451636	452160	BraA01g000970.3C	1	525	MSTRG.81	BraA01g000970.3C	NA	NA	NA	NA	PREDICTED: F-box/kelch-repeat protein At4g39560-like [Brassica rapa]	NA	0.0001	0.0001	0.040737	0.0001	0.0001	0.0001	0	0	3	0	0	0
162	0	A01	-	456217	458686	BraA01g000980.3C	9	1794	MSTRG.80	BraA01g000980.3C	GO:0005739(mitochondrion);GO:0006351(transcription, DNA-templated)	NA	NA	NA	PREDICTED: protein SCAI homolog [Brassica rapa]	NA	0.0001	0.0001	1.28643	1.31695	1.5082	0.892928	0	0	320	302	354	218
163	0	A01	-	467785	468909	BraA01g000990.3C	3	885	MSTRG.76	BraA01g000990.3C	GO:0003700(transcription factor activity, sequence-specific DNA binding);GO:0005634(nucleus);GO:0006351(transcription, DNA-templated);GO:0006355(regulation of transcription, DNA-templated);GO:0009637(response to blue light);GO:0030308(negative regulation of cell growth);GO:0043565(sequence-specific DNA binding);GO:0045893(positive regulation of transcription, DNA-templated);GO:0048510(regulation …	00750(Vitamin B6 metabolism)	K05275	EC:1.1.1.65	PREDICTED: homeobox-leucine zipper protein ATHB-16-like isoform X2 [Brassica rapa]	NA	124.913	120.058	120.143	88.1577	83.2413	87.1765	15190	12264	14716	9944	9625	10490
168	0	A01	+	472679	473843	BraA01g001000.3C	2	1077	MSTRG.78	BraA01g001000.3C	GO:0005543(phospholipid binding);GO:0005739(mitochondrion);GO:0005794(Golgi apparatus);GO:0005905(clathrin-coated pit);GO:0006897(endocytosis);GO:0030136(clathrin-coated vesicle)	NA	NA	NA	PREDICTED: putative clathrin assembly protein At4g40080 [Brassica rapa]	NA	8.93306	8.98193	8.95308	5.47515	5.14869	5.16445	1322	1117	1335	752	725	757
169	0	A01	-	474450	474881	BraA01g001010.3C	1	432	MSTRG.83	BraA01g001010.3C	GO:0005886(plasma membrane);GO:0007275(multicellular organism development);GO:0031225(anchored component of membrane)	NA	NA	NA	PREDICTED: classical arabinogalactan protein 3-like [Brassica rapa]	NA	105.728	110.062	107.799	23.8031	25.8912	26.7668	6276	5488	6446	1311	1462	1573
171	0	A01	+	478229	478609	BraA01g001020.3C	1	381	MSTRG.84	BraA01g001020.3C	GO:0003674(molecular_function);GO:0005739(mitochondrion);GO:0008150(biological_process);GO:0009507(chloroplast)	NA	NA	NA	PREDICTED: uncharacterized protein LOC103855772 [Brassica rapa]	NA	0.169139	0.476671	0.030142	0.069794	0.058472	0.065805	9	21	2	4	3	4
172	0	A01	+	480137	483142	BraA01g001030.3C	8	2094	MSTRG.86	BraA01g001030.3C	GO:0005215(transporter activity);GO:0005886(plasma membrane);GO:0016020(membrane);GO:0016021(integral component of membrane);GO:0022857(transmembrane transporter activity);GO:0055085(transmembrane transport)	NA	NA	NA	PREDICTED: nucleobase-ascorbate transporter 11 [Brassica rapa]	NA	1.49555	1.79164	1.60116	1.83477	1.72015	1.65348	431	434	465	490	471	471
174	0	A01	-	483409	484980	BraA01g001040.3C	5	1242	MSTRG.87	BraA01g001040.3C	GO:0003824(catalytic activity);GO:0005768(endosome);GO:0005794(Golgi apparatus);GO:0005802(trans-Golgi network);GO:0008150(biological_process);GO:0016020(membrane);GO:0016740(transferase activity)	00790(Folate biosynthesis)	K01930	EC:6.3.2.17	PREDICTED: probable glycosyltransferase At5g03795 [Brassica rapa]	NA	8.60462	9.23697	7.90747	9.39699	9.46539	11.5606	1469	1325	1360	1488	1536	1953
178	0	A01	-	491046	492220	BraA01g001060.3C	3	1017	MSTRG.85	BraA01g001060.3C	GO:0003723(RNA binding);GO:0006396(RNA processing);GO:0008173(RNA methyltransferase activity);GO:0009507(chloroplast)	NA	NA	NA	PREDICTED: uncharacterized protein LOC103856150 [Brassica rapa]	NA	12.7496	13.5427	13.6477	15.8317	14.7933	14.7339	1782	1590	1921	2052	1966	2038
179	0	A01	-	493179	493907	BraA01g001070.3C	1	729	BraA01g001070.3C	BraA01g001070.3C	GO:0003677(DNA binding);GO:0003700(transcription factor activity, sequence-specific DNA binding);GO:0005634(nucleus);GO:0006351(transcription, DNA-templated);GO:0006355(regulation of transcription, DNA-templated);GO:0010227(floral organ abscission);GO:0045893(positive regulation of transcription, DNA-templated);GO:0046872(metal ion binding)	04712(Circadian rhythm - plant)	K16222	NA	PREDICTED: dof zinc finger protein DOF4.7 [Brassica rapa]	NA	0.239866	0.290617	0.098187	0.118255	0.073081	0.159943	25	25	10	11	7	16
180	0	A01	-	496908	498395	BraA01g001080.3C	4	1074	MSTRG.88	BraA01g001080.3C	GO:0005737(cytoplasm);GO:0008270(zinc ion binding);GO:0009617(response to bacterium);GO:0009809(lignin biosynthetic process);GO:0045551(cinnamyl-alcohol dehydrogenase activity);GO:0052747(sinapyl alcohol dehydrogenase activity);GO:0055114(oxidation-reduction process)	00940(Phenylpropanoid biosynthesis)	K00083	EC:1.1.1.195	PREDICTED: cinnamyl alcohol dehydrogenase 7-like [Brassica rapa]	NA	10.8449	12.9655	12.0617	1.55594	2.75257	1.01151	1601	1608	1793	213	387	148
182	0	A01	-	504964	508673	BraA01g001090.3C	7	1263	BraA01g001090.3C	BraA01g001090.3C	GO:0005737(cytoplasm);GO:0008270(zinc ion binding);GO:0009809(lignin biosynthetic process);GO:0045551(cinnamyl-alcohol dehydrogenase activity);GO:0052747(sinapyl alcohol dehydrogenase activity);GO:0055114(oxidation-reduction process)	00940(Phenylpropanoid biosynthesis)	K00083	EC:1.1.1.195	PREDICTED: probable cinnamyl alcohol dehydrogenase 6 [Brassica rapa]	NA	0.180463	0.201859	0.229098	0.104679	0.10283	0.138909	32	30	41	17	17	24
184	0	A01	+	514988	517974	BraA01g001100.3C	7	690	MSTRG.89	BraA01g001100.3C	GO:0003677(DNA binding);GO:0003700(transcription factor activity, sequence-specific DNA binding);GO:0005515(protein binding);GO:0005634(nucleus);GO:0006351(transcription, DNA-templated);GO:0006355(regulation of transcription, DNA-templated);GO:0008134(transcription factor binding);GO:0046983(protein dimerization activity)	01200(Carbon metabolism);01230(Biosynthesis of amino acids);00260(Glycine, serine and threonine metabolism)	K00058	EC:1.1.1.95	BnaA01g00160D [Brassica napus]	NA	0.0001	0.096473	0.001979	0.0001	0.343501	0.0001	0	8	1	0	31	0
185	0	A01	+	518566	521307	BraA01g001110.3C	15	1554	MSTRG.90	BraA01g001110.3C	GO:0004372(glycine hydroxymethyltransferase activity);GO:0005515(protein binding);GO:0005634(nucleus);GO:0005739(mitochondrion);GO:0005759(mitochondrial matrix);GO:0005829(cytosol);GO:0005886(plasma membrane);GO:0006544(glycine metabolic process);GO:0006563(L-serine metabolic process);GO:0007623(circadian rhythm);GO:0008266(poly(U) RNA binding);GO:0009409(response to cold);GO:0009416(response to …	01200(Carbon metabolism);01230(Biosynthesis of amino acids);00630(Glyoxylate and dicarboxylate metabolism);00260(Glycine, serine and threonine metabolism);00460(Cyanoamino acid metabolism);00670(One carbon pool by folate)	K00600	EC:2.1.2.1	BnaA01g00170D [Brassica napus]	NA	76.8917	78.5073	78.2837	84.5509	83.7892	83.3607	16419	14082	16838	16746	17011	17614
187	0	A01	+	521848	523604	BraA01g001120.3C	5	1398	MSTRG.91	BraA01g001120.3C	GO:0003674(molecular_function);GO:0008150(biological_process);GO:0009507(chloroplast);GO:0009535(chloroplast thylakoid membrane);GO:0009941(chloroplast envelope)	NA	NA	NA	PREDICTED: uncharacterized protein At4g37920, chloroplastic [Brassica rapa]	NA	0.009419	0.038996	0.064589	0.0001	0.0001	0.049464	2	7	13	0	0	10
189	0	A01	+	523816	526255	BraA01g001130.3C	5	2049	MSTRG.92	BraA01g001130.3C	GO:0005524(ATP binding);GO:0005618(cell wall);GO:0005739(mitochondrion);GO:0005759(mitochondrial matrix);GO:0005774(vacuolar membrane);GO:0005794(Golgi apparatus);GO:0005829(cytosol);GO:0006457(protein folding);GO:0008270(zinc ion binding);GO:0009408(response to heat);GO:0009651(response to salt stress);GO:0009735(response to cytokinin);GO:0046686(response to cadmium ion);GO:0051082(unfolded prot…	03018(RNA degradation)	K04043	NA	PREDICTED: heat shock 70 kDa protein 9, mitochondrial [Brassica rapa]	NA	23.6479	25.4607	23.8281	14.3465	14.0667	14.1097	6658	6022	6758	3747	3766	3931
190	0	A01	-	526879	528024	BraA01g001140.3C	1	1146	MSTRG.93	BraA01g001140.3C	GO:0005634(nucleus);GO:0008150(biological_process);GO:0008270(zinc ion binding)	03015(mRNA surveillance pathway)	K14399	EC:2.7.1.78	PREDICTED: protein RMD5 homolog A [Brassica rapa]	NA	15.4492	15.3826	15.1215	14.6105	16.4344	17.075	2433	2035	2399	2134	2461	2661
192	0	A01	+	531906	535022	BraA01g001150.3C	9	2010	MSTRG.94	BraA01g001150.3C	GO:0004612(phosphoenolpyruvate carboxykinase (ATP) activity);GO:0005524(ATP binding);GO:0005634(nucleus);GO:0005730(nucleolus);GO:0005737(cytoplasm);GO:0005829(cytosol);GO:0006094(gluconeogenesis);GO:0009817(defense response to fungus, incompatible interaction);GO:0016020(membrane);GO:0016036(cellular response to phosphate starvation);GO:0046686(response to cadmium ion)	01200(Carbon metabolism);00010(Glycolysis / Gluconeogenesis);00020(Citrate cycle (TCA cycle));00620(Pyruvate metabolism);00710(Carbon fixation in photosynthetic organisms)	K01610	EC:4.1.1.49	PREDICTED: phosphoenolpyruvate carboxykinase [ATP] [Brassica napus]	NA	1164.75	1183.65	1175.34	356.752	357.779	366.17	321682	274605	326968	91387	93948	100071
193	0	A01	+	535962	537342	BraA01g001160.3C	4	1005	BraA01g001160.3C	BraA01g001160.3C	GO:0003674(molecular_function);GO:0005739(mitochondrion);GO:0008150(biological_process)	NA	NA	NA	PREDICTED: uncharacterized protein LOC103857094 [Brassica rapa]	NA	0.0001	0.0001	0.0001	0.095877	0.0001	0.0001	0	0	0	13	0	0
195	0	A01	+	556142	559702	BraA01g001180.3C	12	1848	MSTRG.96	BraA01g001180.3C	GO:0001678(cellular glucose homeostasis);GO:0004340(glucokinase activity);GO:0004396(hexokinase activity);GO:0005524(ATP binding);GO:0005536(glucose binding);GO:0005739(mitochondrion);GO:0005829(cytosol);GO:0006096(glycolytic process);GO:0006970(response to osmotic stress);GO:0006974(cellular response to DNA damage stimulus);GO:0006979(response to oxidative stress);GO:0008865(fructokinase activit…	01200(Carbon metabolism);00010(Glycolysis / Gluconeogenesis);00051(Fructose and mannose metabolism);00052(Galactose metabolism);00500(Starch and sucrose metabolism);00520(Amino sugar and nucleotide sugar metabolism);00524(Butirosin and neomycin biosynthesis)	K00844	EC:2.7.1.1	PREDICTED: probable hexokinase-like 2 protein [Brassica rapa]	NA	0.004095	0.078286	0.0001	0.0001	0.022997	0.026016	2	17	0	0	6	7
198	0	A01	-	564130	564658	BraA01g001190.3C	3	369	BraA01g001190.3C	BraA01g001190.3C	GO:0003674(molecular_function);GO:0005576(extracellular region);GO:0008150(biological_process)	NA	NA	NA	PREDICTED: EPIDERMAL PATTERNING FACTOR-like protein 2 [Brassica rapa]	NA	1.04164	1.00616	1.0819	0.138078	0.138019	0.373123	53	43	56	7	7	19
199	0	A01	-	580291	581324	BraA01g001200.3C	3	849	MSTRG.95	BraA01g001200.3C	GO:0003700(transcription factor activity, sequence-specific DNA binding);GO:0005634(nucleus);GO:0006351(transcription, DNA-templated);GO:0006355(regulation of transcription, DNA-templated);GO:0009735(response to cytokinin);GO:0043565(sequence-specific DNA binding)	00750(Vitamin B6 metabolism)	K05275	EC:1.1.1.65	PREDICTED: homeobox-leucine zipper protein HAT22 [Brassica rapa]	NA	4.28989	3.53568	3.3327	3.76206	3.74023	3.94412	501	347	392	408	415	456
201	0	A01	-	599185	600948	BraA01g001220.3C	4	1410	BraA01g001220.3C	BraA01g001220.3C	GO:0005515(protein binding);GO:0005737(cytoplasm);GO:0009693(ethylene biosynthetic process);GO:0009835(fruit ripening);GO:0016847(1-aminocyclopropane-1-carboxylate synthase activity);GO:0030170(pyridoxal phosphate binding);GO:0042218(1-aminocyclopropane-1-carboxylate biosynthetic process);GO:0042802(identical protein binding)	00270(Cysteine and methionine metabolism)	K01762	EC:4.4.1.14	PREDICTED: 1-aminocyclopropane-1-carboxylate synthase 8 [Brassica rapa]	NA	0.557898	0.338198	0.52104	0.62491	0.485338	0.539911	109	56	102	113	90	104
202	0	A01	-	609038	611315	BraA01g001230.3C	5	1554	MSTRG.97	BraA01g001230.3C	GO:0004506(squalene monooxygenase activity);GO:0005576(extracellular region);GO:0009611(response to wounding);GO:0009753(response to jasmonic acid);GO:0016021(integral component of membrane);GO:0016126(sterol biosynthetic process);GO:0050660(flavin adenine dinucleotide binding);GO:0055114(oxidation-reduction process)	00100(Steroid biosynthesis);00909(Sesquiterpenoid and triterpenoid biosynthesis)	K00511	EC:1.14.14.17	PREDICTED: squalene epoxidase 3 [Brassica rapa]	NA	1.34979	1.2084	1.20837	4.57332	4.51845	4.57861	289	217	260	906	918	968
203	0	A01	-	614222	616621	BraA01g001240.3C	7	1638	MSTRG.98	BraA01g001240.3C	GO:0003677(DNA binding);GO:0003700(transcription factor activity, sequence-specific DNA binding);GO:0005634(nucleus);GO:0006351(transcription, DNA-templated);GO:0006355(regulation of transcription, DNA-templated);GO:0007276(gamete generation);GO:0009887(organ morphogenesis);GO:0009908(flower development);GO:0010492(maintenance of shoot apical meristem identity);GO:0030154(cell differentiation);GO…	NA	NA	NA	PREDICTED: AP2-like ethylene-responsive transcription factor ANT [Brassica napus]	NA	5.21877	4.09496	5.47489	4.28348	4.31543	4.51669	1175	775	1242	895	924	1006
206	0	A01	+	631388	633122	BraA01g001250.3C	4	1269	MSTRG.101	BraA01g001250.3C	GO:0005524(ATP binding);GO:0005634(nucleus);GO:0006351(transcription, DNA-templated);GO:0006355(regulation of transcription, DNA-templated);GO:0008285(negative regulation of cell proliferation);GO:0048364(root development);GO:0048366(leaf development)	NA	NA	NA	PREDICTED: growth-regulating factor 2 [Brassica rapa]	NA	0.0001	0.268833	0.0001	0.0001	0.0001	0.0001	0	40	0	0	0	0
207	0	A01	-	633994	634734	BraA01g001260.3C	1	741	MSTRG.100	BraA01g001260.3C	GO:0003677(DNA binding);GO:0003700(transcription factor activity, sequence-specific DNA binding);GO:0005634(nucleus);GO:0006355(regulation of transcription, DNA-templated);GO:0043565(sequence-specific DNA binding)	NA	NA	NA	PREDICTED: light-inducible protein CPRF2-like [Brassica rapa]	NA	3.41767	3.32601	3.20759	1.52146	2.00461	1.5857	348	285	329	144	195	160
208	0	A01	-	638657	640312	BraA01g001270.3C	3	1125	MSTRG.102	BraA01g001270.3C	GO:0004872(receptor activity);GO:0009725(response to hormone);GO:0009744(response to sucrose);GO:0016021(integral component of membrane)	NA	NA	NA	PREDICTED: heptahelical transmembrane protein 4 isoform X1 [Brassica rapa]	NA	4.40819	3.7331	3.12744	12.3501	11.7615	11.9192	682	485	487	1771	1729	1824
211	0	A01	+	642048	644503	BraA01g001280.3C	9	1845	MSTRG.104	BraA01g001280.3C	GO:0004042(acetyl-CoA:L-glutamate N-acetyltransferase activity);GO:0005737(cytoplasm);GO:0006526(arginine biosynthetic process);GO:0009507(chloroplast)	01210(2-Oxocarboxylic acid metabolism);01230(Biosynthesis of amino acids);00220(Arginine biosynthesis)	K14682	EC:2.3.1.1	PREDICTED: probable amino-acid acetyltransferase NAGS2, chloroplastic [Brassica rapa]	NA	2.73541	2.96	2.84552	0.0001	3.63909	3.25558	694	631	727	0	878	817
212	0	A01	-	646514	648115	BraA01g001290.3C	1	1602	MSTRG.103	BraA01g001290.3C	GO:0003700(transcription factor activity, sequence-specific DNA binding);GO:0005515(protein binding);GO:0005634(nucleus);GO:0005769(early endosome);GO:0005770(late endosome);GO:0006351(transcription, DNA-templated);GO:0006355(regulation of transcription, DNA-templated);GO:0008356(asymmetric cell division);GO:0009956(radial pattern formation);GO:0032350(regulation of hormone metabolic process);GO:…	04075(Plant hormone signal transduction)	K14494	NA	PREDICTED: protein SHORT-ROOT [Brassica napus]	NA	4.40795	4.30972	4.52122	5.47722	5.76727	5.42978	971	797	1003	1119	1208	1183
213	0	A01	+	654212	655623	BraA01g001300.3C	4	1125	MSTRG.105	BraA01g001300.3C	GO:0003712(transcription cofactor activity);GO:0004402(histone acetyltransferase activity);GO:0005516(calmodulin binding);GO:0005634(nucleus);GO:0005737(cytoplasm);GO:0006355(regulation of transcription, DNA-templated);GO:0008270(zinc ion binding);GO:0009409(response to cold);GO:0009733(response to auxin);GO:0009751(response to salicylic acid);GO:0010200(response to chitin);GO:0016567(protein ubi…	00903(Limonene and pinene degradation);00945(Stilbenoid, diarylheptanoid and gingerol biosynthesis)	K00517	NA	PREDICTED: BTB/POZ and TAZ domain-containing protein 5-like [Brassica rapa]	NA	2.37928	1.80937	2.02068	1.16851	1.02615	0.88781	368	235	315	168	151	136
214	0	A01	-	659239	661063	BraA01g001310.3C	4	1218	MSTRG.106	BraA01g001310.3C	GO:0004596(peptide alpha-N-acetyltransferase activity);GO:0006474(N-terminal protein amino acid acetylation);GO:0008080(N-acetyltransferase activity);GO:0009640(photomorphogenesis);GO:0009723(response to ethylene);GO:0009734(auxin-activated signaling pathway);GO:0009826(unidimensional cell growth);GO:0031248(protein acetyltransferase complex);GO:0040008(regulation of growth)	NA	NA	NA	PREDICTED: probable N-acetyltransferase HLS1 [Brassica napus]	NA	0.604558	0.831414	0.932642	0.286058	0.127142	0.286651	102	117	158	45	21	48
215	0	A01	-	667979	670302	BraA01g001320.3C	7	1365	MSTRG.108	BraA01g001320.3C	GO:0004328(formamidase activity);GO:0005575(cellular_component);GO:0016811(hydrolase activity, acting on carbon-nitrogen (but not peptide) bonds, in linear amides)	01200(Carbon metabolism);00630(Glyoxylate and dicarboxylate metabolism);00910(Nitrogen metabolism);00460(Cyanoamino acid metabolism)	K01455	EC:3.5.1.49	PREDICTED: uncharacterized protein LOC103858845 [Brassica rapa]	NA	5.16725	5.31644	4.5486	5.94762	5.69592	7.3813	970	838	860	1035	1016	1370
217	0	A01	-	670750	672789	BraA01g001330.3C	7	1359	MSTRG.108	BraA01g001330.3C	GO:0004328(formamidase activity);GO:0005773(vacuole);GO:0016811(hydrolase activity, acting on carbon-nitrogen (but not peptide) bonds, in linear amides)	01200(Carbon metabolism);00630(Glyoxylate and dicarboxylate metabolism);00910(Nitrogen metabolism);00460(Cyanoamino acid metabolism)	K01455	EC:3.5.1.49	PREDICTED: uncharacterized protein LOC103858933 [Brassica rapa]	NA	6.98218	7.04102	8.14896	6.96322	7.75711	7.9015	1304	1105	1533	1206	1378	1461
220	0	A01	+	677374	678247	BraA01g001340.3C	2	687	MSTRG.107	BraA01g001340.3C	GO:0005575(cellular_component);GO:0008150(biological_process)	NA	NA	NA	PREDICTED: LOB domain-containing protein 39 [Brassica rapa]	NA	0.0001	0.217793	0.0001	0.0001	0.0001	0.0001	0	18	0	0	0	0
223	0	A01	-	683624	684955	BraA01g001360.3C	4	981	MSTRG.109	BraA01g001360.3C	GO:0004601(peroxidase activity);GO:0005515(protein binding);GO:0005576(extracellular region);GO:0005737(cytoplasm);GO:0006979(response to oxidative stress);GO:0020037(heme binding);GO:0042744(hydrogen peroxide catabolic process);GO:0046872(metal ion binding);GO:0048511(rhythmic process);GO:0055114(oxidation-reduction process)	00940(Phenylpropanoid biosynthesis)	K00430	EC:1.11.1.7	PREDICTED: peroxidase 50 [Brassica rapa]	NA	46.0646	47.9446	48.4066	19.9724	21.7207	19.4852	6210	5429	6573	2497	2784	2599
224	0	A01	+	688675	691106	BraA01g001370.3C	4	1599	MSTRG.110	BraA01g001370.3C	GO:0003723(RNA binding);GO:0004525(ribonuclease III activity);GO:0006396(RNA processing);GO:0006397(mRNA processing);GO:0008380(RNA splicing);GO:0009507(chloroplast);GO:0030529(intracellular ribonucleoprotein complex)	NA	NA	NA	PREDICTED: ribonuclease III domain-containing protein RNC1, chloroplastic [Brassica rapa]	NA	57.6354	56.8167	57.6087	57.2107	59.0875	56.2912	12663	10487	12750	11659	12343	12239
227	0	A01	+	691860	693690	BraA01g001380.3C	6	1443	MSTRG.111	BraA01g001380.3C	GO:0001558(regulation of cell growth);GO:0005515(protein binding);GO:0005634(nucleus);GO:0007049(cell cycle);GO:0010332(response to gamma radiation);GO:0016538(cyclin-dependent protein serine/threonine kinase regulator activity);GO:0051301(cell division);GO:0051726(regulation of cell cycle)	NA	NA	NA	PREDICTED: cyclin-B1-1 isoform X1 [Brassica rapa]	NA	0.130843	0.14196	0.125144	0.297198	0.125172	0.308968	26	24	25	55	24	61
228	0	A01	-	694027	694458	BraA01g001390.3C	1	432	MSTRG.112	BraA01g001390.3C	GO:0003677(DNA binding);GO:0003700(transcription factor activity, sequence-specific DNA binding);GO:0005634(nucleus);GO:0006355(regulation of transcription, DNA-templated);GO:0009809(lignin biosynthetic process);GO:0045893(positive regulation of transcription, DNA-templated);GO:2000652(regulation of secondary cell wall biogenesis)	NA	NA	NA	PREDICTED: uncharacterized protein LOC103859416 [Brassica rapa]	NA	0.269325	0.0001	0.062887	0.0001	0.006615	0.119176	16	0	4	0	1	8
230	0	A01	+	702158	708163	BraA01g001400.3C	23	3078	MSTRG.114	BraA01g001400.3C	GO:0005515(protein binding);GO:0005634(nucleus);GO:0005737(cytoplasm);GO:0005783(endoplasmic reticulum);GO:0009816(defense response to bacterium, incompatible interaction);GO:0016021(integral component of membrane);GO:0031348(negative regulation of defense response);GO:0032947(protein complex scaffold);GO:0042742(defense response to bacterium);GO:0043231(intracellular membrane-bounded organelle);…	NA	NA	NA	PREDICTED: suppressor of RPS4-RLD 1 [Brassica rapa]	NA	0.003303	0.013961	0.020497	0.009668	0.008643	0.89654	2	5	9	4	4	376
231	0	A01	+	709951	710628	BraA01g001410.3C	2	537	MSTRG.113	BraA01g001410.3C	NA	NA	NA	NA	PREDICTED: lysine-rich arabinogalactan protein 18 [Brassica rapa]	NA	19.6571	17.9416	19.24	11.4622	11.3907	10.3948	1451	1113	1430	785	800	759
233	0	A01	+	712895	716302	BraA01g001420.3C	9	1587	MSTRG.115	BraA01g001420.3C	GO:0003674(molecular_function);GO:0005575(cellular_component);GO:0008150(biological_process)	NA	NA	NA	BnaA01g00460D [Brassica napus]	NA	2.16022	0.340698	1.77846	2.17942	2.30981	1.61485	472	63	391	441	479	349
236	0	A01	+	717977	719317	BraA01g001430.3C	4	1086	MSTRG.117	BraA01g001430.3C	GO:0004519(endonuclease activity);GO:0005634(nucleus);GO:0005777(peroxisome);GO:0010468(regulation of gene expression)	NA	NA	NA	PREDICTED: uncharacterized protein LOC103860126 [Brassica rapa]	NA	0.465352	0.38623	0.412759	0.728787	0.491327	0.39885	70	49	63	101	70	59
237	0	A01	-	723003	724380	BraA01g001440.3C	4	1131	BraA01g001440.3C	BraA01g001440.3C	GO:0005634(nucleus)	NA	NA	NA	PREDICTED: uncharacterized protein LOC103859947 [Brassica rapa]	NA	0.082409	0.183338	0.156132	0.332273	0.361323	0.261765	13	24	25	48	54	41
240	0	A01	-	730999	732750	BraA01g001460.3C	2	1212	MSTRG.119	BraA01g001460.3C	GO:0004497(monooxygenase activity);GO:0005506(iron ion binding);GO:0005783(endoplasmic reticulum);GO:0016020(membrane);GO:0016021(integral component of membrane);GO:0016709(oxidoreductase activity, acting on paired donors, with incorporation or reduction of molecular oxygen, NAD(P)H as one donor, and incorporation of one atom of oxygen);GO:0019825(oxygen binding);GO:0020037(heme binding);GO:00423…	00903(Limonene and pinene degradation);00945(Stilbenoid, diarylheptanoid and gingerol biosynthesis)	K00517	NA	PREDICTED: cytochrome P450 81F1 [Brassica rapa]	NA	1.70529	2.28639	1.69544	1.47109	1.55266	1.87819	284	320	285	228	246	310
242	0	A01	-	739773	741491	BraA01g001480.3C	1	1719	BraA01g001480.3C	BraA01g001480.3C	GO:0008150(biological_process);GO:0016021(integral component of membrane);GO:0016740(transferase activity)	NA	NA	NA	PREDICTED: glycosyltransferase family 92 protein At1g27200 [Brassica rapa]	NA	0.0001	0.0001	0.01373	0.0001	0.0001	0.0001	0	0	4	0	0	0
243	0	A01	-	744013	745766	BraA01g001490.3C	2	1506	MSTRG.120	BraA01g001490.3C	GO:0004497(monooxygenase activity);GO:0005506(iron ion binding);GO:0005783(endoplasmic reticulum);GO:0016020(membrane);GO:0016021(integral component of membrane);GO:0016709(oxidoreductase activity, acting on paired donors, with incorporation or reduction of molecular oxygen, NAD(P)H as one donor, and incorporation of one atom of oxygen);GO:0019825(oxygen binding);GO:0020037(heme binding);GO:00423…	00903(Limonene and pinene degradation);00945(Stilbenoid, diarylheptanoid and gingerol biosynthesis)	K00517	NA	cytochrome P450 81F1-like [Brassica rapa]	NA	130.921	137.334	132.004	30.0859	30.0373	30.2135	27092	23873	27515	5775	5910	6187
245	0	A01	-	752745	753641	BraA01g001500.3C	1	897	MSTRG.121	BraA01g001500.3C	GO:0004497(monooxygenase activity);GO:0005506(iron ion binding);GO:0005576(extracellular region);GO:0016020(membrane);GO:0016021(integral component of membrane);GO:0016709(oxidoreductase activity, acting on paired donors, with incorporation or reduction of molecular oxygen, NAD(P)H as one donor, and incorporation of one atom of oxygen);GO:0019825(oxygen binding);GO:0020037(heme binding);GO:004234…	00903(Limonene and pinene degradation);00945(Stilbenoid, diarylheptanoid and gingerol biosynthesis)	K00517	NA	PREDICTED: cytochrome P450 81F3 [Brassica rapa]	NA	0.122624	0.127605	0.195704	0.311237	0.101613	0.310627	16	14	25	36	12	38
246	0	A01	-	761309	763402	BraA01g001510.3C	3	1764	MSTRG.122	BraA01g001510.3C	GO:0005737(cytoplasm);GO:0009733(response to auxin);GO:0010252(auxin homeostasis);GO:0010279(indole-3-acetic acid amido synthetase activity)	04075(Plant hormone signal transduction)	K14487	NA	PREDICTED: indole-3-acetic acid-amido synthetase GH3.2 [Brassica rapa]	NA	1.94527	1.52904	1.69169	9.10605	7.96917	9.00786	472	312	414	2048	1837	2161
247	0	A01	+	772828	774829	BraA01g001520.3C	3	1512	MSTRG.123	BraA01g001520.3C	GO:0005506(iron ion binding);GO:0005576(extracellular region);GO:0005783(endoplasmic reticulum);GO:0005886(plasma membrane);GO:0016021(integral component of membrane);GO:0016709(oxidoreductase activity, acting on paired donors, with incorporation or reduction of molecular oxygen, NAD(P)H as one donor, and incorporation of one atom of oxygen);GO:0019825(oxygen binding);GO:0020037(heme binding);GO:…	00903(Limonene and pinene degradation);00945(Stilbenoid, diarylheptanoid and gingerol biosynthesis)	K00517	NA	PREDICTED: cytochrome P450 81D11-like [Brassica rapa]	NA	27.6156	25.8706	27.8403	29.6261	28.382	28.1592	5738	4515	5827	5709	5607	5789
249	0	A01	+	776387	779728	BraA01g001530.3C	4	1560	BraA01g001530.3C	BraA01g001530.3C	GO:0005506(iron ion binding);GO:0005783(endoplasmic reticulum);GO:0016020(membrane);GO:0016021(integral component of membrane);GO:0016709(oxidoreductase activity, acting on paired donors, with incorporation or reduction of molecular oxygen, NAD(P)H as one donor, and incorporation of one atom of oxygen);GO:0019825(oxygen binding);GO:0020037(heme binding);GO:0042343(indole glucosinolate metabolic p…	00903(Limonene and pinene degradation);00945(Stilbenoid, diarylheptanoid and gingerol biosynthesis)	K00517	NA	PREDICTED: cytochrome P450 81D11 [Brassica rapa]	NA	0.744029	0.796525	0.747451	0.561185	0.481744	0.445658	160	144	162	112	99	95
250	0	A01	+	782990	785572	BraA01g001540.3C	3	1542	MSTRG.124	BraA01g001540.3C	GO:0005506(iron ion binding);GO:0005576(extracellular region);GO:0016020(membrane);GO:0016709(oxidoreductase activity, acting on paired donors, with incorporation or reduction of molecular oxygen, NAD(P)H as one donor, and incorporation of one atom of oxygen);GO:0019825(oxygen binding);GO:0020037(heme binding);GO:0042343(indole glucosinolate metabolic process);GO:0044550(secondary metabolite bios…	00903(Limonene and pinene degradation);00945(Stilbenoid, diarylheptanoid and gingerol biosynthesis)	K00517	NA	PREDICTED: isoflavone 3'-hydroxylase [Brassica rapa]	NA	1.76833	1.42165	1.64741	7.67693	6.91805	6.86381	375	254	352	1509	1394	1440
251	0	A01	-	786025	786749	BraA01g001550.3C	3	519	MSTRG.125	BraA01g001550.3C	GO:0003674(molecular_function);GO:0005634(nucleus);GO:0009793(embryo development ending in seed dormancy)	NA	NA	NA	PREDICTED: uncharacterized protein LOC103861189 [Brassica rapa]	NA	39.2044	41.3198	40.3199	55.9651	56.3442	61.1544	2796	2476	2897	3702	3821	4316
252	0	A01	-	787650	787913	BraA01g001560.3C	1	264	MSTRG.126	BraA01g001560.3C	GO:0003674(molecular_function);GO:0005739(mitochondrion);GO:0008150(biological_process)	NA	NA	NA	PREDICTED: uncharacterized protein LOC103861271 [Brassica rapa]	NA	0.581687	1.18712	1.80267	0.085599	0.208763	0.008915	22	37	66	3	8	1
253	0	A01	+	791570	791827	BraA01g001570.3C	1	258	BraA01g001570.3C	BraA01g001570.3C	GO:0003674(molecular_function);GO:0005739(mitochondrion);GO:0080167(response to karrikin)	NA	NA	NA	PREDICTED: uncharacterized protein LOC103861371 [Brassica rapa]	NA	0.732673	0.455356	0.639633	0.323597	0.421303	0.317379	26	14	23	11	15	12
255	0	A01	+	792402	794719	BraA01g001580.3C	11	969	MSTRG.131	BraA01g001580.3C	GO:0000123(histone acetyltransferase complex);GO:0005634(nucleus);GO:0006338(chromatin remodeling);GO:0006351(transcription, DNA-templated);GO:0006355(regulation of transcription, DNA-templated);GO:0016573(histone acetylation)	NA	NA	NA	PREDICTED: protein MRG1 [Brassica rapa]	NA	0.011298	0.06073	0.009118	0.029101	0.00849	0.031249	2	7	2	4	2	5
257	0	A01	-	799453	800439	BraA01g001590.3C	1	987	MSTRG.132	BraA01g001590.3C	GO:0003677(DNA binding);GO:0003700(transcription factor activity, sequence-specific DNA binding);GO:0005634(nucleus);GO:0006355(regulation of transcription, DNA-templated);GO:0009723(response to ethylene);GO:0009737(response to abscisic acid);GO:0009751(response to salicylic acid);GO:0009753(response to jasmonic acid);GO:0010200(response to chitin);GO:0044212(transcription regulatory region DNA b…	04626(Plant-pathogen interaction)	K09422	NA	transcription factor MYB44 [Brassica napus]	NA	10.1698	8.60428	10.5298	11.1093	11.1721	11.9752	1380	981	1439	1398	1441	1608
259	0	A01	+	819023	821402	BraA01g001610.3C	2	2286	MSTRG.127	BraA01g001610.3C	GO:0004674(protein serine/threonine kinase activity);GO:0005524(ATP binding);GO:0005576(extracellular region);GO:0006468(protein phosphorylation);GO:0007169(transmembrane receptor protein tyrosine kinase signaling pathway);GO:0016021(integral component of membrane);GO:0016301(kinase activity);GO:0016310(phosphorylation)	04075(Plant hormone signal transduction)	K13415	EC:2.7.10.1;EC:2.7.11.1	PREDICTED: probable LRR receptor-like serine/threonine-protein kinase At4g37250 [Brassica rapa]	NA	3.02148	2.74237	2.95092	3.21476	3.36184	3.50501	950	724	934	937	1004	1090
260	0	A01	-	822110	823905	BraA01g001620.3C	4	1125	MSTRG.128	BraA01g001620.3C	GO:0004197(cysteine-type endopeptidase activity);GO:0005615(extracellular space);GO:0005764(lysosome);GO:0051603(proteolysis involved in cellular protein catabolic process)	04145(Phagosome)	K01365	EC:3.4.22.15	PREDICTED: cysteine proteinase COT44 [Brassica rapa]	NA	172.999	180.545	176.185	57.2638	58.5025	59.4136	26742	23444	27433	8211	8599	9088
261	0	A01	-	826983	829176	BraA01g001630.3C	3	1557	MSTRG.129	BraA01g001630.3C	GO:0000139(Golgi membrane);GO:0005768(endosome);GO:0005794(Golgi apparatus);GO:0005802(trans-Golgi network);GO:0009834(plant-type secondary cell wall biogenesis);GO:0010051(xylem and phloem pattern formation);GO:0010154(fruit development);GO:0010417(glucuronoxylan biosynthetic process);GO:0015018(galactosylgalactosylxylosylprotein 3-beta-glucuronosyltransferase activity);GO:0016021(integral compo…	00514(Other types of O-glycan biosynthesis)	K10157	EC:2.4.1.135	PREDICTED: probable beta-1,4-xylosyltransferase IRX14 [Brassica rapa]	NA	8.62047	9.37306	9.62763	7.64154	6.41838	7.44874	1845	1685	2075	1517	1306	1577
262	0	A01	+	836587	837174	BraA01g001640.3C	1	588	MSTRG.130	BraA01g001640.3C	GO:0003677(DNA binding);GO:0003700(transcription factor activity, sequence-specific DNA binding);GO:0005634(nucleus);GO:0006351(transcription, DNA-templated);GO:0006355(regulation of transcription, DNA-templated);GO:0009873(ethylene-activated signaling pathway)	04626(Plant-pathogen interaction)	K13434	NA	PREDICTED: ethylene-responsive transcription factor RAP2-10 [Brassica rapa]	NA	1.58957	1.31667	1.86284	2.29474	2.70135	2.35771	129	90	152	172	208	189
267	0	A01	+	854524	856664	BraA01g001670.3C	9	1296	MSTRG.133	BraA01g001670.3C	GO:0010227(floral organ abscission);GO:0048316(seed development);GO:0048461(flower structural organization);GO:0080187(floral organ senescence)	NA	NA	NA	PREDICTED: floral homeotic protein APETALA 2-like isoform X1 [Brassica napus]	NA	0.351681	0.042059	0.029482	0.026514	0.803491	0.005971	63	7	6	5	137	2
268	0	A01	-	863734	864581	BraA01g001680.3C	3	249	BraA01g001680.3C	BraA01g001680.3C	NA	03010(Ribosome)	K02954	NA	NA	NA	0.0001	0.0001	0.0001	0.253361	0.0001	0.0001	0	0	0	9	0	0
269	0	A01	+	869261	870972	BraA01g001690.3C	7	1065	MSTRG.134	BraA01g001690.3C	GO:0003677(DNA binding);GO:0003700(transcription factor activity, sequence-specific DNA binding);GO:0005515(protein binding);GO:0005634(nucleus);GO:0006351(transcription, DNA-templated);GO:0006355(regulation of transcription, DNA-templated);GO:0007623(circadian rhythm);GO:0009409(response to cold);GO:0009908(flower development);GO:0010114(response to red light);GO:0010154(fruit development);GO:00…	04075(Plant hormone signal transduction)	K16189	NA	PREDICTED: transcription factor SPATULA-like isoform X1 [Brassica napus]	NA	26.8476	29.1767	26.4449	35.6657	29.9648	37.7225	3929	3587	3898	4841	4170	5463
272	0	A01	-	873081	874145	BraA01g001700.3C	1	1065	BraA01g001700.3C	BraA01g001700.3C	GO:0004702(receptor signaling protein serine/threonine kinase activity);GO:0005524(ATP binding);GO:0005737(cytoplasm);GO:0005886(plasma membrane)	04626(Plant-pathogen interaction)	K05391	NA	PREDICTED: mitogen-activated protein kinase kinase kinase NPK1 [Brassica rapa]	NA	0.019408	0.040567	0.0001	0.0001	0.0001	0.0001	3	5	0	0	0	0
273	0	A01	+	875767	876461	BraA01g001710.3C	4	300	BraA01g001710.3C	BraA01g001710.3C	GO:0000166(nucleotide binding);GO:0003676(nucleic acid binding);GO:0003723(RNA binding);GO:0008150(biological_process)	03015(mRNA surveillance pathway)	K14411	NA	BnaA01g00750D [Brassica napus]	NA	0.0001	0.0001	0.0001	0.431715	0.139485	0.734479	0	0	0	17	6	30
275	0	A01	-	877179	878773	BraA01g001720.3C	4	1311	MSTRG.135	BraA01g001720.3C	GO:0003677(DNA binding);GO:0005886(plasma membrane);GO:0009507(chloroplast)	NA	NA	NA	PREDICTED: uncharacterized protein LOC103862622 [Brassica rapa]	NA	0.507428	0.008078	0.737795	0.687522	0.040115	0.473374	92	2	134	115	7	85
280	0	A01	+	888802	889805	BraA01g001740.3C	2	861	MSTRG.136	BraA01g001740.3C	GO:0003677(DNA binding);GO:0003700(transcription factor activity, sequence-specific DNA binding);GO:0005634(nucleus);GO:0006351(transcription, DNA-templated);GO:0009408(response to heat);GO:0043565(sequence-specific DNA binding);GO:0045892(negative regulation of transcription, DNA-templated)	NA	NA	NA	PREDICTED: heat stress transcription factor B-1 [Brassica rapa]	NA	10.8439	11.6536	12.3636	6.66395	6.74232	6.15915	1283	1159	1474	732	759	722
281	0	A01	+	890948	893644	BraA01g001750.3C	8	1473	MSTRG.137	BraA01g001750.3C	GO:0005515(protein binding);GO:0005737(cytoplasm);GO:0005739(mitochondrion);GO:0005829(cytosol);GO:0009507(chloroplast);GO:0009535(chloroplast thylakoid membrane);GO:0009570(chloroplast stroma);GO:0009814(defense response, incompatible interaction);GO:0009941(chloroplast envelope);GO:0010363(regulation of plant-type hypersensitive response);GO:0015996(chlorophyll catabolic process);GO:0043067(reg…	00860(Porphyrin and chlorophyll metabolism)	K13545	EC:1.3.7.12	BnaC01g01800D [Brassica napus]	NA	11.623	12.6422	12.8169	15.5736	15.5506	16.877	2353	2150	2613	2924	2993	3381
282	0	A01	+	895537	897473	BraA01g001760.3C	8	1056	MSTRG.139	BraA01g001760.3C	GO:0004177(aminopeptidase activity);GO:0005739(mitochondrion);GO:0006508(proteolysis);GO:0008235(metalloexopeptidase activity);GO:0009507(chloroplast);GO:0009737(response to abscisic acid);GO:0031365(N-terminal protein amino acid modification);GO:0046872(metal ion binding)	01200(Carbon metabolism);00620(Pyruvate metabolism);00710(Carbon fixation in photosynthetic organisms)	K00029	EC:1.1.1.40	PREDICTED: methionine aminopeptidase 1D, chloroplastic/mitochondrial [Brassica rapa]	NA	12.9149	12.0009	12.7321	10.6025	13.3855	11.9205	1874	1463	1861	1427	1847	1712
284	0	A01	-	897660	900061	BraA01g001770.3C	7	1239	BraA01g001770.3C	BraA01g001770.3C	GO:0004620(phospholipase activity);GO:0005737(cytoplasm);GO:0006952(defense response);GO:0009737(response to abscisic acid);GO:0016020(membrane);GO:0016042(lipid catabolic process);GO:0045735(nutrient reservoir activity);GO:0047372(acylglycerol lipase activity)	NA	NA	NA	PREDICTED: patatin-like protein 3 [Brassica rapa]	NA	0.0001	0.0001	0.0001	0.521335	0.369779	0.066563	0	0	0	83	60	12
286	0	A01	-	902154	904367	BraA01g001780.3C	6	1146	MSTRG.140	BraA01g001780.3C	GO:0004620(phospholipase activity);GO:0005737(cytoplasm);GO:0006952(defense response);GO:0009507(chloroplast);GO:0010311(lateral root formation);GO:0016020(membrane);GO:0016042(lipid catabolic process);GO:0016787(hydrolase activity);GO:0045735(nutrient reservoir activity);GO:0047372(acylglycerol lipase activity)	NA	NA	NA	PREDICTED: patatin-like protein 1 [Brassica rapa]	NA	0.0001	0.158763	0.0001	0.947769	0.62681	0.421526	0	22	0	139	94	66
287	0	A01	-	906281	908731	BraA01g001790.3C	7	1227	MSTRG.141	BraA01g001790.3C	GO:0004620(phospholipase activity);GO:0005737(cytoplasm);GO:0006952(defense response);GO:0009507(chloroplast);GO:0010311(lateral root formation);GO:0016020(membrane);GO:0016042(lipid catabolic process);GO:0016787(hydrolase activity);GO:0045735(nutrient reservoir activity);GO:0047372(acylglycerol lipase activity)	NA	NA	NA	PREDICTED: patatin-like protein 1 isoform X2 [Brassica rapa]	NA	20.079	17.6195	21.5453	9.31038	8.24769	9.19695	3386	2496	3659	1456	1323	1535
293	0	A01	+	918196	920835	BraA01g001810.3C	7	1557	MSTRG.144	BraA01g001810.3C	GO:0003674(molecular_function);GO:0005634(nucleus);GO:0008150(biological_process)	NA	NA	NA	PREDICTED: F-box protein At1g30790-like [Brassica rapa]	NA	0.059558	0.041251	0.0001	0.032112	0.030944	0.059614	13	8	0	7	7	13
295	0	A01	-	921277	923817	BraA01g001820.3C	1	2541	MSTRG.145	BraA01g001820.3C	GO:0005886(plasma membrane);GO:0016740(transferase activity)	NA	NA	NA	PREDICTED: uncharacterized protein LOC103863824 [Brassica rapa]	NA	1.37808	1.53992	1.53352	1.00957	1.04476	1.00446	482	452	540	327	347	348
296	0	A01	-	926015	927528	BraA01g001830.3C	5	1161	MSTRG.146	BraA01g001830.3C	GO:0005634(nucleus);GO:0008270(zinc ion binding)	NA	NA	NA	PREDICTED: cell division cycle-associated 7-like protein [Brassica rapa]	NA	3.65881	3.85926	4.34761	3.82711	3.49156	4.04353	584	518	699	567	530	639
297	0	A01	+	929032	930855	BraA01g001840.3C	8	972	BraA01g001840.3C	BraA01g001840.3C	GO:0004034(aldose 1-epimerase activity);GO:0005576(extracellular region);GO:0005618(cell wall);GO:0005886(plasma membrane);GO:0005975(carbohydrate metabolic process);GO:0006012(galactose metabolic process);GO:0009505(plant-type cell wall);GO:0016853(isomerase activity);GO:0030246(carbohydrate binding)	00010(Glycolysis / Gluconeogenesis)	K01792	EC:5.1.3.15	PREDICTED: putative glucose-6-phosphate 1-epimerase [Brassica rapa]	NA	0.0001	0.0001	0.052629	0.462415	0.229593	0.103512	0	0	8	58	30	14
299	0	A01	+	931725	933636	BraA01g001850.3C	5	1464	MSTRG.147	BraA01g001850.3C	GO:0005487(nucleocytoplasmic transporter activity);GO:0005515(protein binding);GO:0005634(nucleus);GO:0005635(nuclear envelope);GO:0005643(nuclear pore);GO:0006606(protein import into nucleus);GO:0008139(nuclear localization sequence binding);GO:0051028(mRNA transport)	03013(RNA transport)	K14307	NA	PREDICTED: nuclear pore complex protein NUP58 [Brassica rapa]	NA	2.6014	4.22479	3.51373	3.67973	4.01244	2.96806	524	714	712	687	768	591
301	0	A01	-	934012	935169	BraA01g001860.3C	3	774	MSTRG.148	BraA01g001860.3C	GO:0005515(protein binding);GO:0005737(cytoplasm);GO:0009627(systemic acquired resistance);GO:0009694(jasmonic acid metabolic process);GO:0009696(salicylic acid metabolic process);GO:0009817(defense response to fungus, incompatible interaction);GO:0016788(hydrolase activity, acting on ester bonds);GO:0080030(methyl indole-3-acetate esterase activity);GO:0080031(methyl salicylate esterase activity…	00901(Indole alkaloid biosynthesis)	K08233	EC:3.1.1.78	PREDICTED: methylesterase 9-like [Brassica rapa]	NA	3.22532	3.03272	2.71797	1.7126	1.02748	1.21795	344	271	292	169	104	129
302	0	A01	-	936159	939668	BraA01g001870.3C	9	1602	MSTRG.150	BraA01g001870.3C	GO:0005507(copper ion binding);GO:0005576(extracellular region);GO:0009505(plant-type cell wall);GO:0009506(plasmodesma);GO:0016722(oxidoreductase activity, oxidizing metal ions);GO:0030599(pectinesterase activity);GO:0055114(oxidation-reduction process)	00053(Ascorbate and aldarate metabolism)	K00423	EC:1.10.3.3	PREDICTED: L-ascorbate oxidase homolog isoform X2 [Brassica rapa]	NA	0.550499	0.383766	0.288983	0.17204	0.0001	0.214738	122	71	65	36	0	47
303	0	A01	-	940984	943041	BraA01g001880.3C	1	2058	MSTRG.149	BraA01g001880.3C	GO:0003674(molecular_function);GO:0005739(mitochondrion);GO:0008150(biological_process);GO:0008270(zinc ion binding)	00500(Starch and sucrose metabolism)	K01176	EC:3.2.1.1	PREDICTED: pentatricopeptide repeat-containing protein At4g37170 [Brassica rapa]	NA	0.379051	0.448881	0.314242	0.378275	0.528362	0.427757	108	107	90	100	143	120
304	0	A01	+	947936	949242	BraA01g001890.3C	5	978	MSTRG.151	BraA01g001890.3C	GO:0003677(DNA binding);GO:0003700(transcription factor activity, sequence-specific DNA binding);GO:0005634(nucleus);GO:0005829(cytosol);GO:0006351(transcription, DNA-templated);GO:0006355(regulation of transcription, DNA-templated);GO:0010092(specification of organ identity);GO:0010629(negative regulation of gene expression);GO:0044212(transcription regulatory region DNA binding);GO:0048449(flor…	04075(Plant hormone signal transduction)	K14491	NA	PREDICTED: myb family transcription factor EFM [Brassica rapa]	NA	15.2246	16.8925	15.7623	7.99479	8.9457	7.30761	2046	1907	2134	997	1143	972
308	0	A01	-	960332	961617	BraA01g001910.3C	4	759	MSTRG.153	BraA01g001910.3C	GO:0000103(sulfate assimilation);GO:0006457(protein folding);GO:0006662(glycerol ether metabolic process);GO:0009507(chloroplast);GO:0009534(chloroplast thylakoid);GO:0009535(chloroplast thylakoid membrane);GO:0009570(chloroplast stroma);GO:0010190(cytochrome b6f complex assembly);GO:0015035(protein disulfide oxidoreductase activity);GO:0016671(oxidoreductase activity, acting on a sulfur group of…	NA	NA	NA	PREDICTED: thioredoxin-like protein HCF164, chloroplastic [Brassica rapa]	NA	12.3201	20.1609	19.9622	24.0725	19.4015	19.79	1285	1767	2097	2329	1924	2043
312	0	A01	+	961968	963726	BraA01g001920.3C	6	1278	MSTRG.154	BraA01g001920.3C	GO:0005634(nucleus);GO:0008150(biological_process)	NA	NA	NA	PREDICTED: nuclear autoantigenic sperm protein [Brassica rapa]	NA	0.003027	0.008846	0.017486	0.0001	0.019619	0.0001	1	2	4	0	4	0
313	0	A01	+	964343	965848	BraA01g001930.3C	3	462	BraA01g001930.3C	BraA01g001930.3C	GO:0003674(molecular_function);GO:0005886(plasma membrane);GO:0008150(biological_process);GO:0016021(integral component of membrane)	NA	NA	NA	PREDICTED: CASP-like protein 5C1 [Brassica rapa]	NA	0.0001	0.0001	0.0001	0.127459	0.0001	0.0001	0	0	0	8	0	0
314	0	A01	+	970872	971724	BraA01g001940.3C	2	717	BraA01g001940.3C	BraA01g001940.3C	NA	NA	NA	NA	PREDICTED: putative transmembrane protein At3g54730 isoform X1 [Brassica rapa]	NA	0.0001	0.0001	0.0001	0.0001	0.0001	0.030674	0	0	0	0	0	3
315	0	A01	+	972278	972805	BraA01g001950.3C	1	528	MSTRG.152	BraA01g001950.3C	GO:0003674(molecular_function);GO:0005575(cellular_component)	NA	NA	NA	PREDICTED: uncharacterized protein LOC103864993 [Brassica rapa]	NA	2.19713	2.56415	2.19459	2.75523	2.41392	2.00772	160	157	161	186	167	145
316	0	A01	+	976218	978588	BraA01g001960.3C	7	1347	MSTRG.155	BraA01g001960.3C	GO:0000049(tRNA binding);GO:0002098(tRNA wobble uridine modification);GO:0005737(cytoplasm);GO:0010311(lateral root formation);GO:0016779(nucleotidyltransferase activity);GO:0016783(sulfurtransferase activity);GO:0032447(protein urmylation);GO:0034227(tRNA thio-modification)	04122(Sulfur relay system)	K14169	NA	PREDICTED: cytoplasmic tRNA 2-thiolation protein 2 [Brassica rapa]	NA	7.31644	6.7536	7.19345	8.57276	8.23653	8.52712	1355	1051	1342	1472	1450	1562
317	0	A01	-	978813	983239	BraA01g001970.3C	4	2004	MSTRG.156	BraA01g001970.3C	GO:0003677(DNA binding);GO:0003700(transcription factor activity, sequence-specific DNA binding);GO:0005634(nucleus);GO:0006351(transcription, DNA-templated);GO:0006355(regulation of transcription, DNA-templated);GO:0009965(leaf morphogenesis)	NA	NA	NA	PREDICTED: BEL1-like homeodomain protein 2 [Brassica rapa]	NA	3.96472	3.4576	3.83199	4.0269	2.99782	3.33404	1092	800	1063	1029	785	909
323	0	A01	-	1002109	1003211	BraA01g001990.3C	2	996	BraA01g001990.3C	BraA01g001990.3C	GO:0005262(calcium channel activity);GO:0005739(mitochondrion);GO:0005743(mitochondrial inner membrane);GO:0016021(integral component of membrane);GO:0070588(calcium ion transmembrane transport)	NA	NA	NA	PREDICTED: calcium uniporter protein 1, mitochondrial-like [Brassica rapa]	NA	0.514612	0.606238	0.540783	0.496112	0.74159	0.63161	71	70	75	63	97	86
324	0	A01	-	1005448	1006539	BraA01g002000.3C	1	1092	MSTRG.157	BraA01g002000.3C	GO:0004161(dimethylallyltranstransferase activity);GO:0004311(farnesyltranstransferase activity);GO:0004337(geranyltranstransferase activity);GO:0005515(protein binding);GO:0008299(isoprenoid biosynthetic process);GO:0009507(chloroplast);GO:0009513(etioplast);GO:0016117(carotenoid biosynthetic process);GO:0033384(geranyl diphosphate biosynthetic process);GO:0033386(geranylgeranyl diphosphate bios…	00900(Terpenoid backbone biosynthesis)	K13789	EC:2.5.1.1;EC:2.5.1.10	PREDICTED: geranylgeranyl pyrophosphate synthase, chloroplastic/chromoplastic [Brassica rapa]	NA	24.4954	24.0475	23.1986	23.4756	20.8621	23.5399	3676	3031	3507	3268	2977	3496
326	0	A01	+	1007776	1008678	BraA01g002010.3C	5	558	MSTRG.159	BraA01g002010.3C	GO:0005515(protein binding);GO:0005524(ATP binding);GO:0005737(cytoplasm);GO:0009733(response to auxin);GO:0009793(embryo development ending in seed dormancy);GO:0016874(ligase activity);GO:0019787(ubiquitin-like protein transferase activity);GO:0019788(NEDD8 transferase activity);GO:0031625(ubiquitin protein ligase binding);GO:0045116(protein neddylation);GO:0061630(ubiquitin protein ligase acti…	04120(Ubiquitin mediated proteolysis)	K10579	NA	PREDICTED: NEDD8-conjugating enzyme Ubc12 [Brassica rapa]	NA	24.0581	26.1657	25.0331	28.0832	29.6759	27.4768	1845	1686	1934	1998	2164	2085
327	0	A01	-	1008897	1010959	BraA01g002020.3C	5	1461	MSTRG.160	BraA01g002020.3C	GO:0005351(sugar:proton symporter activity);GO:0005739(mitochondrion);GO:0015144(carbohydrate transmembrane transporter activity);GO:0016020(membrane);GO:0016021(integral component of membrane);GO:0055085(transmembrane transport)	NA	NA	NA	PREDICTED: uncharacterized protein LOC103865702 [Brassica rapa]	NA	3.25153	3.67317	2.98453	5.1353	4.60736	4.73038	653	620	604	957	880	940
328	0	A01	+	1013576	1014891	BraA01g002030.3C	2	912	MSTRG.158	BraA01g002030.3C	GO:0003700(transcription factor activity, sequence-specific DNA binding);GO:0005515(protein binding);GO:0005634(nucleus);GO:0005737(cytoplasm);GO:0009741(response to brassinosteroid)	04075(Plant hormone signal transduction)	K14503	NA	PREDICTED: BES1/BZR1 homolog protein 2 [Brassica rapa]	NA	29.1767	30.5975	29.3592	29.5923	30.1647	31.9342	3657	3221	3706	3440	3594	3960
329	0	A01	+	1016219	1017604	BraA01g002040.3C	1	1386	BraA01g002040.3C	BraA01g002040.3C	GO:0008194(UDP-glycosyltransferase activity);GO:0016757(transferase activity, transferring glycosyl groups)	00940(Phenylpropanoid biosynthesis)	K12356	EC:2.4.1.111	PREDICTED: UDP-glycosyltransferase 72C1 [Brassica rapa]	NA	0.0001	0.0001	0.016473	0.0001	0.0001	0.0001	0	0	4	0	0	0
330	0	A01	+	1018691	1019627	BraA01g002050.3C	4	294	MSTRG.164	BraA01g002050.3C	GO:0000209(protein polyubiquitination);GO:0005634(nucleus);GO:0005737(cytoplasm);GO:0031625(ubiquitin protein ligase binding);GO:0043161(proteasome-mediated ubiquitin-dependent protein catabolic process);GO:0061630(ubiquitin protein ligase activity)	04120(Ubiquitin mediated proteolysis)	K10688	EC:2.3.2.25	BnaA01g01060D [Brassica napus]	NA	0.0001	0.102123	0.0001	0.0001	0.0001	0.0001	0	4	0	0	0	0
332	0	A01	-	1020048	1023050	BraA01g002060.3C	12	1932	MSTRG.165	BraA01g002060.3C	GO:0004177(aminopeptidase activity);GO:0005829(cytosol);GO:0005886(plasma membrane);GO:0009926(auxin polar transport);GO:0010013(N-1-naphthylphthalamic acid binding);GO:0046872(metal ion binding)	04144(Endocytosis)	K07904	NA	PREDICTED: probable Xaa-Pro aminopeptidase P [Brassica rapa]	NA	0.004888	0.017983	0.170355	0.138879	0.004342	0.138686	2	5	46	35	2	37
333	0	A01	-	1023394	1024573	BraA01g002070.3C	2	273	MSTRG.166	BraA01g002070.3C	GO:0003955(NAD(P)H dehydrogenase (quinone) activity);GO:0005737(cytoplasm);GO:0005886(plasma membrane);GO:0010181(FMN binding);GO:0045892(negative regulation of transcription, DNA-templated);GO:0055114(oxidation-reduction process)	00130(Ubiquinone and other terpenoid-quinone biosynthesis)	K03809	EC:1.6.5.2	BnaA01g01080D [Brassica napus]	NA	0.7481	0.716129	1.17827	0.460258	0.899492	0.847297	29	23	45	17	33	32
334	0	A01	+	1032149	1034762	BraA01g002080.3C	3	654	MSTRG.162	BraA01g002080.3C	GO:0003677(DNA binding);GO:0003700(transcription factor activity, sequence-specific DNA binding);GO:0005634(nucleus);GO:0006351(transcription, DNA-templated);GO:0006355(regulation of transcription, DNA-templated);GO:0009733(response to auxin);GO:0043565(sequence-specific DNA binding)	00750(Vitamin B6 metabolism)	K05275	EC:1.1.1.65	PREDICTED: homeobox-leucine zipper protein ATHB-40 [Brassica napus]	NA	0.083684	0.0001	0.04154	0.046712	0.121101	0.042285	8	0	4	4	11	4
337	0	A01	+	1038107	1039828	BraA01g002090.3C	11	942	MSTRG.168	BraA01g002090.3C	GO:0003677(DNA binding);GO:0003700(transcription factor activity, sequence-specific DNA binding);GO:0005634(nucleus);GO:0005737(cytoplasm);GO:0006351(transcription, DNA-templated);GO:0006355(regulation of transcription, DNA-templated);GO:0010310(regulation of hydrogen peroxide metabolic process);GO:0010629(negative regulation of gene expression);GO:0043565(sequence-specific DNA binding);GO:004421…	NA	NA	NA	PREDICTED: G-box-binding factor 1 [Brassica rapa]	NA	8.81616	9.26578	8.70862	8.47947	8.51296	10.1233	1142	1008	1136	1018	1048	1297
338	0	A01	-	1039989	1041393	BraA01g002100.3C	8	627	MSTRG.169	BraA01g002100.3C	GO:0003674(molecular_function);GO:0005575(cellular_component);GO:0008150(biological_process)	NA	NA	NA	PREDICTED: HVA22-like protein k [Brassica rapa]	NA	0.714195	0.52849	0.738132	5.97035	5.03718	6.15819	62	39	65	478	413	525
339	0	A01	-	1041672	1043045	BraA01g002110.3C	1	1374	MSTRG.167	BraA01g002110.3C	GO:0003700(transcription factor activity, sequence-specific DNA binding);GO:0005634(nucleus);GO:0006351(transcription, DNA-templated);GO:0006355(regulation of transcription, DNA-templated);GO:0030154(cell differentiation);GO:0043565(sequence-specific DNA binding);GO:0048831(regulation of shoot system development)	04075(Plant hormone signal transduction)	K14494	NA	PREDICTED: scarecrow-like protein 15 [Brassica rapa]	NA	3.32711	3.43712	3.45558	5.82173	4.69783	5.44679	629	546	658	1020	844	1018
341	0	A01	+	1053848	1054777	BraA01g002130.3C	2	783	MSTRG.170	BraA01g002130.3C	GO:0005351(sugar:proton symporter activity);GO:0005355(glucose transmembrane transporter activity);GO:0005886(plasma membrane);GO:0005887(integral component of plasma membrane);GO:0015144(carbohydrate transmembrane transporter activity);GO:0016020(membrane);GO:0035428(hexose transmembrane transport);GO:0046323(glucose import)	NA	NA	NA	PREDICTED: LOW QUALITY PROTEIN: probable polyol transporter 6 [Brassica rapa]	NA	4.17287	3.78628	3.48979	3.87127	3.98616	4.63276	449	343	379	387	408	494
342	0	A01	+	1054780	1055517	BraA01g002140.3C	1	738	MSTRG.171	BraA01g002140.3C	GO:0005351(sugar:proton symporter activity);GO:0005355(glucose transmembrane transporter activity);GO:0005886(plasma membrane);GO:0005887(integral component of plasma membrane);GO:0015144(carbohydrate transmembrane transporter activity);GO:0016020(membrane);GO:0035428(hexose transmembrane transport);GO:0046323(glucose import)	NA	NA	NA	PREDICTED: LOW QUALITY PROTEIN: probable polyol transporter 6 [Brassica rapa]	NA	5.06306	4.91254	4.35585	4.09017	4.25236	4.4614	514	419	445	385	410	448
343	0	A01	+	1055853	1056914	BraA01g002150.3C	3	519	MSTRG.172	BraA01g002150.3C	GO:0003674(molecular_function);GO:0005634(nucleus);GO:0005794(Golgi apparatus);GO:0008150(biological_process);GO:0016021(integral component of membrane)	NA	NA	NA	PREDICTED: uncharacterized protein LOC103866654 [Brassica rapa]	NA	8.96113	10.3127	9.33801	6.26419	8.85099	6.48075	640	618	671	415	601	458
344	0	A01	+	1057529	1061002	BraA01g002160.3C	5	2295	MSTRG.173	BraA01g002160.3C	GO:0005634(nucleus);GO:0008150(biological_process)	03022(Basal transcription factors)	K03124	NA	PREDICTED: acidic leucine-rich nuclear phosphoprotein 32-related protein isoform X1 [Brassica rapa]	NA	0.081097	0.0001	1.43646	0.0001	1.92075	1.38638	26	0	457	0	576	433
348	0	A01	+	1072060	1073284	BraA01g002170.3C	5	873	MSTRG.175	BraA01g002170.3C	GO:0005215(transporter activity);GO:0005622(intracellular);GO:0005794(Golgi apparatus);GO:0006810(transport)	03015(mRNA surveillance pathway)	K14399	EC:2.7.1.78	PREDICTED: random slug protein 5-like [Brassica rapa]	NA	2.94281	2.52697	2.5009	0.819463	0.88144	0.920098	353	255	303	92	101	110
349	0	A01	+	1077459	1078438	BraA01g002180.3C	2	672	BraA01g002180.3C	BraA01g002180.3C	GO:0000977(RNA polymerase II regulatory region sequence-specific DNA binding);GO:0001085(RNA polymerase II transcription factor binding);GO:0001228(transcriptional activator activity, RNA polymerase II transcription regulatory region sequence-specific binding);GO:0003682(chromatin binding);GO:0003700(transcription factor activity, sequence-specific DNA binding);GO:0005634(nucleus);GO:0005667(tran…	NA	NA	NA	PREDICTED: GATA transcription factor 19-like [Brassica rapa]	NA	0.399703	0.193905	0.539745	0.444408	0.346434	0.545702	37	16	51	39	31	50
350	0	A01	+	1080982	1083531	BraA01g002190.3C	4	948	MSTRG.176	BraA01g002190.3C	GO:0005737(cytoplasm);GO:0016787(hydrolase activity)	NA	NA	NA	PREDICTED: monoacylglycerol lipase ABHD6-like [Brassica rapa]	NA	0.538365	0.301955	0.346427	1.64315	1.60296	1.388	71	34	46	199	199	179
351	0	A01	+	1084439	1085820	BraA01g002200.3C	4	873	MSTRG.177	BraA01g002200.3C	GO:0005737(cytoplasm);GO:0016787(hydrolase activity)	NA	NA	NA	PREDICTED: monoacylglycerol lipase ABHD6-like [Brassica rapa]	NA	0.089979	0.0001	0.109044	0.0001	0.0001	0.0001	11	0	14	0	0	0
352	0	A01	-	1085920	1088516	BraA01g002210.3C	6	1800	MSTRG.178	BraA01g002210.3C	GO:0005524(ATP binding);GO:0005739(mitochondrion);GO:0005886(plasma membrane);GO:0016887(ATPase activity)	04144(Endocytosis)	K12196	NA	PREDICTED: ATPase family AAA domain-containing protein 3C [Brassica rapa]	NA	0.731994	0.585886	0.240207	0.881756	0.625663	0.549428	182	122	60	203	148	135
354	0	A01	-	1091999	1092238	BraA01g002220.3C	1	240	BraA01g002220.3C	BraA01g002220.3C	GO:0003677(DNA binding);GO:0003700(transcription factor activity, sequence-specific DNA binding);GO:0006355(regulation of transcription, DNA-templated)	00040(Pentose and glucuronate interconversions);00500(Starch and sucrose metabolism)	K01184	EC:3.2.1.15	PREDICTED: protein RADIALIS-like 3 [Brassica rapa]	NA	0.250861	0.0001	0.207613	0.0001	0.053157	0.0001	9	0	7	0	2	0
355	0	A01	+	1098893	1101288	BraA01g002230.3C	3	2148	BraA01g002230.3C	BraA01g002230.3C	GO:0004842(ubiquitin-protein transferase activity);GO:0016567(protein ubiquitination);GO:0016874(ligase activity)	04140(Regulation of autophagy)	K08332	NA	PREDICTED: U-box domain-containing protein 5-like [Brassica rapa]	NA	1.02653	1.10893	1.00396	0.7964	0.805497	0.659743	303	275	299	219	227	193
356	0	A01	+	1103618	1105091	BraA01g002240.3C	5	1122	MSTRG.179	BraA01g002240.3C	GO:0005737(cytoplasm);GO:0009507(chloroplast);GO:0009941(chloroplast envelope);GO:0016787(hydrolase activity)	NA	NA	NA	PREDICTED: pheophytinase, chloroplastic [Brassica rapa]	NA	3.73848	4.15925	3.92255	3.58104	7.57473	5.83919	577	539	610	513	1111	891
358	0	A01	+	1112306	1116503	BraA01g002250.3C	6	3759	MSTRG.180	BraA01g002250.3C	GO:0005515(protein binding);GO:0005634(nucleus);GO:0005783(endoplasmic reticulum);GO:0005794(Golgi apparatus);GO:0005829(cytosol);GO:0005886(plasma membrane);GO:0008150(biological_process);GO:0016023(cytoplasmic, membrane-bounded vesicle)	NA	NA	NA	PREDICTED: trichohyalin [Brassica rapa]	NA	0.568665	0.538916	0.684738	0.612115	0.726381	0.555333	294	234	357	294	357	284
359	0	A01	+	1116860	1117228	BraA01g002260.3C	1	369	BraA01g002260.3C	BraA01g002260.3C	GO:0003674(molecular_function);GO:0005739(mitochondrion);GO:0008150(biological_process)	NA	NA	NA	PREDICTED: uncharacterized protein LOC103867758 [Brassica rapa]	NA	0.613784	0.793913	0.763125	0.11171	0.983005	0.297117	32	34	39	6	48	15
360	0	A01	+	1118529	1118903	BraA01g002270.3C	1	375	MSTRG.181	BraA01g002270.3C	GO:0003674(molecular_function);GO:0005739(mitochondrion);GO:0008150(biological_process)	NA	NA	NA	PREDICTED: uncharacterized protein LOC103867852 [Brassica rapa]	NA	2.1995	2.44837	2.51041	1.67199	1.5772	1.70397	114	106	131	80	78	87
362	0	A01	-	1119461	1120896	BraA01g002280.3C	4	1113	MSTRG.182	BraA01g002280.3C	GO:0005634(nucleus);GO:0008757(S-adenosylmethionine-dependent methyltransferase activity);GO:0032259(methylation)	00592(alpha-Linolenic acid metabolism)	K08241	EC:2.1.1.141	PREDICTED: salicylate carboxymethyltransferase [Brassica rapa]	NA	1.98555	1.66952	1.8508	2.55175	2.45132	1.93233	304	215	286	362	357	293
365	0	A01	+	1124025	1126574	BraA01g002290.3C	10	1443	MSTRG.184	BraA01g002290.3C	GO:0004758(serine C-palmitoyltransferase activity);GO:0005515(protein binding);GO:0005783(endoplasmic reticulum);GO:0005789(endoplasmic reticulum membrane);GO:0006915(apoptotic process);GO:0009507(chloroplast);GO:0016021(integral component of membrane);GO:0016049(cell growth);GO:0030148(sphingolipid biosynthetic process);GO:0030170(pyridoxal phosphate binding);GO:0043067(regulation of programmed …	00600(Sphingolipid metabolism)	K00654	EC:2.3.1.50	PREDICTED: long chain base biosynthesis protein 1 [Brassica rapa]	NA	4.00619	3.71203	4.5961	5.80693	5.22826	5.47305	795	619	918	1068	986	1074
366	0	A01	+	1127273	1132597	BraA01g002300.3C	15	2496	MSTRG.185	BraA01g002300.3C	GO:0000139(Golgi membrane);GO:0005215(transporter activity);GO:0005886(plasma membrane);GO:0006810(transport);GO:0008526(phosphatidylinositol transporter activity);GO:0015031(protein transport);GO:0015914(phospholipid transport)	00940(Phenylpropanoid biosynthesis)	K00430	EC:1.11.1.7	BnaA01g01260D [Brassica napus]	NA	0.76933	0.792725	0.838625	1.257	1.59444	1.74718	264	229	290	400	520	593
369	0	A01	+	1133194	1135805	BraA01g002310.3C	15	1269	MSTRG.186	BraA01g002310.3C	GO:0003674(molecular_function);GO:0008150(biological_process);GO:0016021(integral component of membrane)	NA	NA	NA	PREDICTED: uncharacterized protein LOC103868293 [Brassica rapa]	NA	0.069776	0.071463	0.138249	0.037411	0.050442	0.003426	13	11	25	7	9	1
370	0	A01	+	1137223	1138453	BraA01g002320.3C	4	891	MSTRG.187	BraA01g002320.3C	GO:0004601(peroxidase activity);GO:0005576(extracellular region);GO:0005618(cell wall);GO:0006979(response to oxidative stress);GO:0020037(heme binding);GO:0042744(hydrogen peroxide catabolic process);GO:0046872(metal ion binding);GO:0051707(response to other organism);GO:0055114(oxidation-reduction process)	00940(Phenylpropanoid biosynthesis)	K00430	EC:1.11.1.7	PREDICTED: peroxidase 49-like [Brassica napus]	NA	2.81522	1.80871	2.36795	4.71593	5.64767	3.50429	345	187	293	536	658	425
371	0	A01	-	1140316	1141244	BraA01g002330.3C	6	486	MSTRG.188	BraA01g002330.3C	GO:0000209(protein polyubiquitination);GO:0004842(ubiquitin-protein transferase activity);GO:0005524(ATP binding);GO:0005634(nucleus);GO:0005737(cytoplasm);GO:0006511(ubiquitin-dependent protein catabolic process);GO:0009739(response to gibberellin);GO:0031625(ubiquitin protein ligase binding);GO:0043161(proteasome-mediated ubiquitin-dependent protein catabolic process);GO:0061630(ubiquitin prote…	04120(Ubiquitin mediated proteolysis)	K10688	EC:2.3.2.25	PREDICTED: probable ubiquitin-conjugating enzyme E2 17 [Brassica rapa]	NA	4.12806	2.97665	4.43253	3.52645	2.38703	3.98027	276	167	299	219	152	264
373	0	A01	+	1143493	1146690	BraA01g002340.3C	3	1908	MSTRG.189	BraA01g002340.3C	GO:0009507(chloroplast);GO:0046872(metal ion binding)	NA	NA	NA	PREDICTED: CDK5RAP1-like protein [Brassica rapa]	NA	50.5295	52.7824	50.891	51.1128	48.8358	52.6077	13248	11625	13439	12429	12173	13648
374	0	A01	+	1149882	1153793	BraA01g002350.3C	9	1386	MSTRG.190	BraA01g002350.3C	GO:0005506(iron ion binding);GO:0005789(endoplasmic reticulum membrane);GO:0008395(steroid hydroxylase activity);GO:0009507(chloroplast);GO:0009965(leaf morphogenesis);GO:0010268(brassinosteroid homeostasis);GO:0016021(integral component of membrane);GO:0016125(sterol metabolic process);GO:0016132(brassinosteroid biosynthetic process);GO:0016709(oxidoreductase activity, acting on paired donors, w…	00905(Brassinosteroid biosynthesis)	K12637	EC:1.14.13.112	PREDICTED: 3-epi-6-deoxocathasterone 23-monooxygenase isoform X1 [Brassica rapa]	NA	1.93603	2.01831	1.91916	1.75712	1.70347	1.85813	369	323	369	311	309	351
376	0	A01	+	1164127	1168172	BraA01g002360.3C	18	2571	MSTRG.191	BraA01g002360.3C	GO:0004565(beta-galactosidase activity);GO:0005576(extracellular region);GO:0005618(cell wall);GO:0005773(vacuole);GO:0005975(carbohydrate metabolic process);GO:0030246(carbohydrate binding);GO:0048046(apoplast)	00052(Galactose metabolism);00600(Sphingolipid metabolism);00531(Glycosaminoglycan degradation);00604(Glycosphingolipid biosynthesis - ganglio series);00511(Other glycan degradation)	K12309	EC:3.2.1.23	PREDICTED: beta-galactosidase 3 [Brassica rapa]	NA	0.014685	0.022384	0.023731	0.0001	0.007222	0.018288	6	7	9	0	3	7
378	0	A01	+	1170398	1177966	BraA01g002370.3C	33	3822	MSTRG.194	BraA01g002370.3C	GO:0005515(protein binding);GO:0005524(ATP binding);GO:0005634(nucleus);GO:0005768(endosome);GO:0006281(DNA repair);GO:0009626(plant-type hypersensitive response);GO:0016301(kinase activity);GO:0016310(phosphorylation);GO:0016568(chromatin modification);GO:0031047(gene silencing by RNA);GO:0051607(defense response to virus);GO:1900426(positive regulation of defense response to bacterium);GO:19016…	NA	NA	NA	BnaA01g01340D [Brassica napus]	NA	0.055691	0.077655	0.005671	0.092441	0.110239	0.018401	30	35	3	46	56	10
379	0	A01	+	1183779	1184922	BraA01g002380.3C	2	765	MSTRG.192	BraA01g002380.3C	GO:0003677(DNA binding);GO:0003700(transcription factor activity, sequence-specific DNA binding);GO:0005634(nucleus);GO:0007275(multicellular organism development);GO:0009734(auxin-activated signaling pathway);GO:0009851(auxin biosynthetic process);GO:0009938(negative regulation of gibberellic acid mediated signaling pathway);GO:0010051(xylem and phloem pattern formation);GO:0010252(auxin homeost…	NA	NA	NA	PREDICTED: protein SHI RELATED SEQUENCE 2 [Brassica rapa]	NA	0.0001	0.414523	0.0001	0.214303	0.127556	0.304183	0	37	0	21	13	32
381	0	A01	-	1187517	1190142	BraA01g002390.3C	9	1446	MSTRG.195	BraA01g002390.3C	GO:0004028(3-chloroallyl aldehyde dehydrogenase activity);GO:0004029(aldehyde dehydrogenase (NAD) activity);GO:0004030(aldehyde dehydrogenase [NAD(P)+] activity);GO:0005737(cytoplasm);GO:0005783(endoplasmic reticulum);GO:0006081(cellular aldehyde metabolic process);GO:0016020(membrane);GO:0055114(oxidation-reduction process)	00010(Glycolysis / Gluconeogenesis);00040(Pentose and glucuronate interconversions);00053(Ascorbate and aldarate metabolism);00620(Pyruvate metabolism);00071(Fatty acid degradation);00561(Glycerolipid metabolism);00280(Valine, leucine and isoleucine degradation);00310(Lysine degradation);00330(Arginine and proline metabolism);00340(Histidine metabolism);00380(Tryptophan metabolism);00410(beta-Ala…	K00128	EC:1.2.1.3	PREDICTED: aldehyde dehydrogenase family 3 member F1 [Brassica rapa]	NA	16.8511	15.0605	14.9936	25.8723	25.3991	26.1753	3349	2514	3001	4768	4799	5147
383	0	A01	+	1192896	1193671	BraA01g002400.3C	2	708	MSTRG.196	BraA01g002400.3C	GO:0000977(RNA polymerase II regulatory region sequence-specific DNA binding);GO:0001085(RNA polymerase II transcription factor binding);GO:0001228(transcriptional activator activity, RNA polymerase II transcription regulatory region sequence-specific binding);GO:0003682(chromatin binding);GO:0003700(transcription factor activity, sequence-specific DNA binding);GO:0005634(nucleus);GO:0005667(tran…	NA	NA	NA	PREDICTED: GATA transcription factor 7 isoform X1 [Brassica rapa]	NA	1.1306	1.16318	1.21782	0.276479	0.282401	0.419613	110	96	120	25	27	41
384	0	A01	-	1194222	1194977	BraA01g002410.3C	2	360	MSTRG.197	BraA01g002410.3C	GO:0003674(molecular_function);GO:0008150(biological_process);GO:0016021(integral component of membrane);GO:0048046(apoplast)	NA	NA	NA	PREDICTED: glycine-rich protein 5 [Brassica rapa]	NA	1.37515	1.26385	1.75374	0.649507	0.364875	0.571287	69	53	88	30	18	28
385	0	A01	+	1201085	1203054	BraA01g002420.3C	3	1563	MSTRG.198	BraA01g002420.3C	GO:0004497(monooxygenase activity);GO:0005506(iron ion binding);GO:0005515(protein binding);GO:0005783(endoplasmic reticulum);GO:0009699(phenylpropanoid biosynthetic process);GO:0009809(lignin biosynthetic process);GO:0010224(response to UV-B);GO:0016020(membrane);GO:0016021(integral component of membrane);GO:0016709(oxidoreductase activity, acting on paired donors, with incorporation or reductio…	00940(Phenylpropanoid biosynthesis)	K09755	EC:1.14.-.-	PREDICTED: cytochrome P450 84A1 isoform X1 [Brassica rapa]	NA	27.2674	27.8301	28.4277	30.6135	31.0511	31.5644	5856	5021	6150	6099	6341	6708
390	0	A01	-	1207093	1210844	BraA01g002430.3C	15	2034	MSTRG.199	BraA01g002430.3C	GO:0003674(molecular_function);GO:0008150(biological_process);GO:0009507(chloroplast);GO:0016021(integral component of membrane)	NA	NA	NA	PREDICTED: transmembrane and coiled-coil domain-containing protein 4 [Brassica rapa]	NA	1.56893	0.531493	0.751262	5.44528	3.82299	3.29701	439	125	212	1412	1016	912
392	0	A01	-	1211444	1213785	BraA01g002440.3C	10	1614	MSTRG.200	BraA01g002440.3C	GO:0005576(extracellular region);GO:0005773(vacuole);GO:0005774(vacuolar membrane);GO:0005829(cytosol);GO:0006508(proteolysis);GO:0008236(serine-type peptidase activity);GO:0009505(plant-type cell wall)	NA	NA	NA	PREDICTED: probable serine protease EDA2 isoform X1 [Brassica napus]	NA	0.404064	0.335306	0.420068	0.634881	0.53708	0.443736	90	63	94	131	114	98
393	0	A01	+	1214151	1218020	BraA01g002450.3C	3	2970	MSTRG.201	BraA01g002450.3C	GO:0004674(protein serine/threonine kinase activity);GO:0005524(ATP binding);GO:0005886(plasma membrane);GO:0006468(protein phosphorylation);GO:0007169(transmembrane receptor protein tyrosine kinase signaling pathway);GO:0016021(integral component of membrane);GO:0016301(kinase activity)	04075(Plant hormone signal transduction);04626(Plant-pathogen interaction)	K13416	EC:2.7.10.1;EC:2.7.11.1	PREDICTED: probable LRR receptor-like serine/threonine-protein kinase At4g36180 [Brassica rapa]	NA	0.0001	0.0001	2.90379	0.16624	0.0001	0.0001	0	0	1194	63	0	0
395	0	A01	+	1232599	1234584	BraA01g002460.3C	3	1116	BraA01g002460.3C	BraA01g002460.3C	GO:0003700(transcription factor activity, sequence-specific DNA binding);GO:0005515(protein binding);GO:0005634(nucleus);GO:0006355(regulation of transcription, DNA-templated);GO:0048759(xylem vessel member cell differentiation);GO:1901348(positive regulation of secondary cell wall biogenesis)	03018(RNA degradation)	K12581	NA	PREDICTED: NAC domain-containing protein 76 [Brassica rapa]	NA	0.252418	0.465622	0.302218	0.479079	0.381453	0.52605	39	60	47	69	56	80
396	0	A01	-	1238653	1243498	BraA01g002470.3C	6	3465	MSTRG.202	BraA01g002470.3C	GO:0006952(defense response);GO:0007165(signal transduction);GO:0016021(integral component of membrane);GO:0043531(ADP binding)	04626(Plant-pathogen interaction)	K16226	NA	PREDICTED: disease resistance-like protein CSA1 [Brassica rapa]	NA	0.523245	0.53089	0.567649	0.723519	0.709591	0.815424	250	213	273	320	322	385
397	0	A01	+	1244055	1249012	BraA01g002480.3C	6	4440	MSTRG.204	BraA01g002480.3C	GO:0005524(ATP binding);GO:0005634(nucleus);GO:0006952(defense response);GO:0007165(signal transduction);GO:0016021(integral component of membrane);GO:0043531(ADP binding)	04626(Plant-pathogen interaction)	K16225	NA	PREDICTED: disease resistance protein RRS1 [Brassica rapa]	NA	1.99313	1.83007	1.86858	2.46629	1.52323	1.82222	1216	938	1149	1396	884	1101
399	0	A01	-	1249794	1251120	BraA01g002490.3C	2	777	MSTRG.203	BraA01g002490.3C	GO:0003723(RNA binding);GO:0003735(structural constituent of ribosome);GO:0005737(cytoplasm);GO:0005773(vacuole);GO:0005840(ribosome);GO:0005886(plasma membrane);GO:0006412(translation);GO:0022625(cytosolic large ribosomal subunit);GO:0022626(cytosolic ribosome)	03010(Ribosome)	K02938	NA	PREDICTED: 60S ribosomal protein L8-3-like [Brassica napus]	NA	78.4498	81.2568	80.3698	78.5266	77.8178	76.8017	8376	7288	8643	7776	7900	8114
400	0	A01	+	1252341	1255754	BraA01g002500.3C	5	2436	BraA01g002500.3C	BraA01g002500.3C	GO:0003674(molecular_function);GO:0005634(nucleus);GO:0008150(biological_process)	NA	NA	NA	PREDICTED: filament-like plant protein 5 [Brassica rapa]	NA	0.553549	0.573236	0.703525	0.536255	0.782769	0.763622	186	162	238	167	250	253
401	0	A01	-	1259638	1259952	BraA01g002510.3C	1	315	MSTRG.205	BraA01g002510.3C	GO:0003674(molecular_function);GO:0009733(response to auxin)	04075(Plant hormone signal transduction)	K14488	NA	PREDICTED: auxin-induced protein 15A-like [Brassica rapa]	NA	1.15213	1.39208	0.325099	0.185994	0.431253	0.521142	50	51	15	8	18	23
402	0	A01	-	1265324	1266025	BraA01g002520.3C	2	573	MSTRG.206	BraA01g002520.3C	GO:0005886(plasma membrane)	NA	NA	NA	PREDICTED: oral-facial-digital syndrome 1 protein [Brassica rapa]	NA	1.81459	1.93992	1.20497	1.3871	1.65971	1.83259	143	129	96	102	125	143
403	0	A01	+	1267251	1269141	BraA01g002530.3C	6	1395	BraA01g002530.3C	BraA01g002530.3C	GO:0005634(nucleus);GO:0016491(oxidoreductase activity);GO:0055114(oxidation-reduction process)	NA	NA	NA	PREDICTED: RNA demethylase ALKBH5 [Brassica rapa]	NA	0.052797	0.0001	0.0001	0.042299	0.0001	0.0001	11	0	0	8	0	0
405	0	A01	+	1270925	1287647	BraA01g002540.3C	33	11577	MSTRG.209	BraA01g002540.3C	GO:0005634(nucleus);GO:0006281(DNA repair);GO:0016301(kinase activity)	NA	NA	NA	PREDICTED: transformation/transcription domain-associated protein [Brassica rapa]	NA	0.026835	0.00033	8.3e-05	0.013171	0.017077	0.015302	43	1	1	20	26	25
406	0	A01	-	1287968	1288485	BraA01g002550.3C	3	384	MSTRG.210	BraA01g002550.3C	GO:0003677(DNA binding);GO:0003700(transcription factor activity, sequence-specific DNA binding);GO:0005634(nucleus);GO:0005737(cytoplasm);GO:0006351(transcription, DNA-templated);GO:0006355(regulation of transcription, DNA-templated);GO:0009507(chloroplast);GO:0046983(protein dimerization activity)	NA	NA	NA	PREDICTED: transcription factor bHLH11-like [Brassica rapa]	NA	0.096132	0.0001	0.234267	0.199465	0.141665	0.356946	6	0	13	10	8	19
410	0	A01	+	1293383	1293862	BraA01g002570.3C	1	480	MSTRG.207	BraA01g002570.3C	GO:0005634(nucleus);GO:0006457(protein folding);GO:0009507(chloroplast);GO:0009536(plastid);GO:0009570(chloroplast stroma)	04141(Protein processing in endoplasmic reticulum)	K09517	NA	PREDICTED: chaperone protein dnaJ 11, chloroplastic [Brassica rapa]	NA	44.4356	44.4018	44.9007	130.231	125.796	130.518	2931	2460	2983	7967	7889	8519
411	0	A01	+	1296579	1297433	BraA01g002580.3C	1	855	MSTRG.208	BraA01g002580.3C	GO:0003676(nucleic acid binding);GO:0003677(DNA binding);GO:0003723(RNA binding);GO:0005515(protein binding);GO:0005634(nucleus);GO:0005737(cytoplasm);GO:0006355(regulation of transcription, DNA-templated);GO:0008270(zinc ion binding);GO:0009409(response to cold);GO:0009631(cold acclimation);GO:0032508(DNA duplex unwinding)	03013(RNA transport)	K14310	NA	PREDICTED: cold shock domain-containing protein 3-like [Brassica rapa]	NA	6.71206	6.91852	7.97355	6.95189	8.8184	8.12696	789	683	944	758	985	945
415	0	A01	+	1303482	1303957	BraA01g002600.3C	2	267	MSTRG.216	BraA01g002600.3C	GO:0003674(molecular_function);GO:0005634(nucleus);GO:0008150(biological_process)	04144(Endocytosis)	K19366	NA	PREDICTED: uncharacterized protein LOC103871813 [Brassica rapa]	NA	14.2927	14.9049	14.386	18.0807	16.3406	16.6355	525	460	532	616	570	604
417	0	A01	-	1304217	1305607	BraA01g002610.3C	8	834	MSTRG.217	BraA01g002610.3C	GO:0004601(peroxidase activity);GO:0005515(protein binding);GO:0005778(peroxisomal membrane);GO:0006979(response to oxidative stress);GO:0016021(integral component of membrane);GO:0016688(L-ascorbate peroxidase activity);GO:0020037(heme binding);GO:0042744(hydrogen peroxide catabolic process);GO:0046872(metal ion binding);GO:0055114(oxidation-reduction process)	00053(Ascorbate and aldarate metabolism);00480(Glutathione metabolism)	K00434	EC:1.11.1.11	PREDICTED: L-ascorbate peroxidase 5, peroxisomal-like [Brassica napus]	NA	2.50198	2.35558	1.11746	0.0001	0.426548	0.61211	287	227	129	0	47	70
418	0	A01	+	1306551	1308050	BraA01g002620.3C	6	594	MSTRG.212	BraA01g002620.3C	GO:0005515(protein binding);GO:0005525(GTP binding);GO:0005634(nucleus);GO:0005737(cytoplasm);GO:0007264(small GTPase mediated signal transduction);GO:0015031(protein transport);GO:0016020(membrane)	00940(Phenylpropanoid biosynthesis)	K00430	EC:1.11.1.7	PREDICTED: rac-like GTP-binding protein ARAC6 [Brassica rapa]	NA	1.06382	1.13282	0.950882	0.980301	1.03016	0.641546	87	78	79	75	80	52
422	0	A01	+	1314162	1316800	BraA01g002640.3C	7	1260	MSTRG.220	BraA01g002640.3C	GO:0005262(calcium channel activity);GO:0005886(plasma membrane);GO:0005887(integral component of plasma membrane);GO:0006816(calcium ion transport);GO:0007231(osmosensory signaling pathway);GO:0007638(mechanosensory behavior);GO:0033500(carbohydrate homeostasis);GO:0070588(calcium ion transmembrane transport)	00100(Steroid biosynthesis)	K08242	EC:2.1.1.143	PREDICTED: protein MID1-COMPLEMENTING ACTIVITY 1-like [Brassica napus]	NA	0.229653	0.411817	0.0001	0.0001	0.189656	0.277764	40	60	0	0	32	48
423	0	A01	-	1322385	1323469	BraA01g002650.3C	3	840	MSTRG.218	BraA01g002650.3C	NA	NA	NA	NA	PREDICTED: protein FD-like [Brassica rapa]	NA	0.140021	0.343241	0.420529	0.844916	0.485071	0.705855	17	34	49	91	54	81
426	0	A01	-	1333901	1336752	BraA01g002660.3C	6	1500	MSTRG.221	BraA01g002660.3C	GO:0003723(RNA binding);GO:0005737(cytoplasm);GO:0009507(chloroplast);GO:0009737(response to abscisic acid);GO:0009738(abscisic acid-activated signaling pathway);GO:0009751(response to salicylic acid);GO:0009753(response to jasmonic acid);GO:0010150(leaf senescence)	NA	NA	NA	PREDICTED: la-related protein 1C-like [Brassica rapa]	NA	2.43117	1.54298	2.25011	4.40884	3.15888	2.18111	502	268	468	843	620	445
427	0	A01	-	1338004	1340428	BraA01g002670.3C	10	1593	MSTRG.222	BraA01g002670.3C	GO:0005576(extracellular region);GO:0006508(proteolysis);GO:0031225(anchored component of membrane)	NA	NA	NA	PREDICTED: aspartyl protease family protein 1 [Brassica rapa]	NA	7.88164	8.37101	7.98448	7.90228	6.75331	7.30817	1726	1540	1761	1605	1406	1583
430	0	A01	+	1341997	1343409	BraA01g002680.3C	6	636	MSTRG.223	BraA01g002680.3C	GO:0003924(GTPase activity);GO:0005525(GTP binding);GO:0005794(Golgi apparatus);GO:0005886(plasma membrane);GO:0006886(intracellular protein transport);GO:0006913(nucleocytoplasmic transport);GO:0007264(small GTPase mediated signal transduction);GO:0009507(chloroplast)	04144(Endocytosis)	K07904	NA	PREDICTED: ras-related protein RABB1b-like [Brassica rapa]	NA	2.61255	2.41768	2.68459	4.57146	3.63565	4.06844	229	178	237	371	303	352
432	0	A01	-	1343834	1346708	BraA01g002690.3C	12	1482	MSTRG.224	BraA01g002690.3C	GO:0003674(molecular_function);GO:0005739(mitochondrion)	NA	NA	NA	PREDICTED: pentatricopeptide repeat-containing protein At4g35850, mitochondrial [Brassica rapa]	NA	0.751424	4.87578	0.481387	0.681507	0.466418	0.316917	154	835	99	129	91	64
433	0	A01	-	1348424	1349524	BraA01g002700.3C	5	714	MSTRG.225	BraA01g002700.3C	GO:0008270(zinc ion binding);GO:0009535(chloroplast thylakoid membrane);GO:0016021(integral component of membrane)	NA	NA	NA	PREDICTED: NEP1-interacting protein 1 [Brassica rapa]	NA	23.6064	21.4718	20.0438	26.6453	26.1507	26.6029	2316	1770	1981	2425	2440	2583
437	0	A01	+	1352982	1357460	BraA01g002710.3C	19	2697	MSTRG.226	BraA01g002710.3C	GO:0003994(aconitate hydratase activity);GO:0005507(copper ion binding);GO:0005737(cytoplasm);GO:0005739(mitochondrion);GO:0005773(vacuole);GO:0005829(cytosol);GO:0005886(plasma membrane);GO:0006099(tricarboxylic acid cycle);GO:0006101(citrate metabolic process);GO:0006102(isocitrate metabolic process);GO:0008152(metabolic process);GO:0009506(plasmodesma);GO:0009651(response to salt stress);GO:00…	01200(Carbon metabolism);01210(2-Oxocarboxylic acid metabolism);01230(Biosynthesis of amino acids);00020(Citrate cycle (TCA cycle));00630(Glyoxylate and dicarboxylate metabolism)	K01681	EC:4.2.1.3	PREDICTED: aconitate hydratase 1 [Brassica napus]	NA	1.12337	1.53992	1.09303	1.16939	1.11043	0.981293	417	480	408	402	392	360
438	0	A01	-	1357943	1359716	BraA01g002720.3C	6	837	MSTRG.227	BraA01g002720.3C	GO:0004656(procollagen-proline 4-dioxygenase activity);GO:0005506(iron ion binding);GO:0005789(endoplasmic reticulum membrane);GO:0016021(integral component of membrane);GO:0016706(oxidoreductase activity, acting on paired donors, with incorporation or reduction of molecular oxygen, 2-oxoglutarate as one donor, and incorporation of one atom each of oxygen into both donors);GO:0018401(peptidyl-pro…	00330(Arginine and proline metabolism)	K00472	EC:1.14.11.2	PREDICTED: probable prolyl 4-hydroxylase 11 isoform X1 [Brassica rapa]	NA	0.184033	0.120633	0.057592	0.0001	0.0001	0.014207	22	12	7	0	0	2
440	0	A01	-	1365504	1367108	BraA01g002740.3C	6	957	BraA01g002740.3C	BraA01g002740.3C	GO:0004656(procollagen-proline 4-dioxygenase activity);GO:0005506(iron ion binding);GO:0005634(nucleus);GO:0005789(endoplasmic reticulum membrane);GO:0016021(integral component of membrane);GO:0016706(oxidoreductase activity, acting on paired donors, with incorporation or reduction of molecular oxygen, 2-oxoglutarate as one donor, and incorporation of one atom each of oxygen into both donors);GO:…	00330(Arginine and proline metabolism)	K00472	EC:1.14.11.2	PREDICTED: probable prolyl 4-hydroxylase 8 isoform X1 [Brassica rapa]	NA	0.0001	0.0001	0.0001	0.058547	0.0001	0.0001	0	0	0	8	0	0
441	0	A01	+	1371272	1382615	BraA01g002750.3C	23	8292	MSTRG.230	BraA01g002750.3C	GO:0001055(RNA polymerase II activity);GO:0005665(DNA-directed RNA polymerase II, core complex)	00230(Purine metabolism);00240(Pyrimidine metabolism);03020(RNA polymerase)	K03006	EC:2.7.7.6	BnaA01g01750D [Brassica napus]	NA	0.00026	0.004141	0.013837	0.001461	0.000932	0.000361	1	4	16	2	2	1
444	0	A01	+	1383130	1384835	BraA01g002760.3C	6	567	MSTRG.231	BraA01g002760.3C	GO:0000166(nucleotide binding);GO:0003676(nucleic acid binding);GO:0003723(RNA binding);GO:0005681(spliceosomal complex);GO:0006397(mRNA processing);GO:0008380(RNA splicing);GO:0009644(response to high light intensity);GO:0016607(nuclear speck);GO:0043484(regulation of RNA splicing)	03040(Spliceosome)	K12897	NA	PREDICTED: serine/arginine-rich splicing factor SR45a-like [Brassica rapa]	NA	0.594928	0.271976	0.296353	0.347642	0.118581	0.179217	47	18	24	26	9	14
445	0	A01	-	1388601	1389464	BraA01g002770.3C	5	549	MSTRG.229	BraA01g002770.3C	GO:0003674(molecular_function);GO:0006979(response to oxidative stress);GO:0007568(aging);GO:0009507(chloroplast);GO:0009579(thylakoid);GO:0009611(response to wounding);GO:0009753(response to jasmonic acid)	NA	NA	NA	PREDICTED: senescence-associated protein DIN1 isoform X1 [Brassica rapa]	NA	164.24	167.61	161.468	22.5514	26.5218	22.8184	12390	10621	12269	1578	1903	1704
446	0	A01	+	1389832	1391609	BraA01g002780.3C	7	1077	MSTRG.232	BraA01g002780.3C	GO:0003955(NAD(P)H dehydrogenase (quinone) activity);GO:0005515(protein binding);GO:0009507(chloroplast);GO:0009535(chloroplast thylakoid membrane);GO:0009536(plastid);GO:0010207(photosystem II assembly);GO:0016021(integral component of membrane);GO:0048038(quinone binding);GO:0055114(oxidation-reduction process)	NA	NA	NA	PREDICTED: thiol-disulfide oxidoreductase LTO1 [Brassica rapa]	NA	2.97088	2.17369	1.22712	2.92077	1.14295	1.18962	440	271	183	401	161	175
449	0	A01	+	1393373	1394149	BraA01g002790.3C	3	618	MSTRG.233	BraA01g002790.3C	GO:0003674(molecular_function);GO:0005737(cytoplasm);GO:0008150(biological_process)	NA	NA	NA	PREDICTED: ganglioside-induced differentiation-associated protein 2-like [Brassica napus]	NA	25.2336	27.5712	27.3213	17.8793	20.4403	20.7677	2143	1967	2337	1409	1651	1746
451	0	A01	-	1395754	1397621	BraA01g002800.3C	7	1302	MSTRG.234	BraA01g002800.3C	GO:0005739(mitochondrion);GO:0008150(biological_process);GO:0015031(protein transport)	04144(Endocytosis)	K19476	NA	PREDICTED: uncharacterized protein LOC103874176 [Brassica rapa]	NA	5.31799	6.06796	5.89632	7.33166	7.90819	7.1749	952	912	1063	1217	1346	1271
456	0	A01	-	1403232	1404074	BraA01g002830.3C	1	843	BraA01g002830.3C	BraA01g002830.3C	GO:0003674(molecular_function);GO:0008150(biological_process);GO:0009507(chloroplast)	NA	NA	NA	PREDICTED: uncharacterized protein LOC103874453 [Brassica rapa]	NA	0.032461	0.053717	0.052568	0.025566	0.051213	0.018612	4	6	7	3	6	3
457	0	A01	-	1405975	1406868	BraA01g002840.3C	1	894	MSTRG.236	BraA01g002840.3C	GO:0009507(chloroplast)	NA	NA	NA	PREDICTED: uncharacterized protein LOC103874551 [Brassica rapa]	NA	0.857058	1.23012	1.23654	0.212403	0.159372	0.11397	106	127	153	25	19	14
459	0	A01	-	1413421	1415635	BraA01g002860.3C	5	1215	MSTRG.237	BraA01g002860.3C	GO:0004674(protein serine/threonine kinase activity);GO:0005524(ATP binding);GO:0005886(plasma membrane);GO:0006468(protein phosphorylation);GO:0009507(chloroplast);GO:0016301(kinase activity)	04626(Plant-pathogen interaction)	K13430	EC:2.7.11.1	BnaA01g01870D [Brassica napus]	NA	2.81186	2.93283	2.87719	2.67358	2.18598	2.27824	470	412	484	414	347	377
461	0	A01	-	1418398	1420457	BraA01g002870.3C	5	915	BraA01g002870.3C	BraA01g002870.3C	GO:0003677(DNA binding);GO:0003700(transcription factor activity, sequence-specific DNA binding);GO:0005634(nucleus);GO:0006351(transcription, DNA-templated);GO:0006355(regulation of transcription, DNA-templated)	NA	NA	NA	PREDICTED: protein RKD5 [Brassica rapa]	NA	0.24702	0.278572	0.557512	0.277652	0.260958	0.327312	32	30	71	33	32	41
462	0	A01	+	1421308	1421490	BraA01g002880.3C	1	183	MSTRG.238	BraA01g002880.3C	GO:0003674(molecular_function);GO:0005739(mitochondrion);GO:0005886(plasma membrane);GO:0008150(biological_process)	NA	NA	NA	PREDICTED: uncharacterized protein LOC103874892 [Brassica rapa]	NA	0.820844	0.992319	1.38399	1.61277	1.76238	2.74688	21	21	36	38	43	69
464	0	A01	+	1424614	1425521	BraA01g002890.3C	7	426	MSTRG.239	BraA01g002890.3C	GO:0000785(chromatin);GO:0003677(DNA binding);GO:0003682(chromatin binding);GO:0003700(transcription factor activity, sequence-specific DNA binding);GO:0005634(nucleus);GO:0005737(cytoplasm);GO:0005829(cytosol);GO:0006333(chromatin assembly or disassembly);GO:0030527(structural constituent of chromatin)	03410(Base excision repair)	K10802	NA	PREDICTED: high mobility group B protein 4-like [Brassica rapa]	NA	0.114406	0.156519	0.134413	0.100282	0.10398	0.099522	7	8	8	6	6	6
465	0	A01	+	1428532	1429870	BraA01g002900.3C	3	777	MSTRG.240	BraA01g002900.3C	GO:0003677(DNA binding);GO:0003700(transcription factor activity, sequence-specific DNA binding);GO:0005634(nucleus);GO:0006351(transcription, DNA-templated);GO:0006355(regulation of transcription, DNA-templated);GO:0007275(multicellular organism development)	NA	NA	NA	PREDICTED: WUSCHEL-related homeobox 13-like [Brassica rapa]	NA	1.7997	1.62491	1.58683	1.1231	1.4248	1.27572	193	146	171	112	145	135
466	0	A01	-	1430089	1431492	BraA01g002910.3C	1	1404	MSTRG.241	BraA01g002910.3C	GO:0001093(TFIIB-class transcription factor binding);GO:0003690(double-stranded DNA binding);GO:0005634(nucleus);GO:0006352(DNA-templated transcription, initiation);GO:0006355(regulation of transcription, DNA-templated);GO:0008270(zinc ion binding);GO:0009793(embryo development ending in seed dormancy);GO:0009846(pollen germination);GO:0070063(RNA polymerase binding)	NA	NA	NA	PREDICTED: plant-specific TFIIB-related protein PTF2 [Brassica rapa]	NA	0.591212	0.498439	0.365243	0.658579	0.558725	0.506177	115	81	71	118	103	97
467	0	A01	+	1432134	1433448	BraA01g002920.3C	5	585	MSTRG.242	BraA01g002920.3C	GO:0005737(cytoplasm);GO:0016021(integral component of membrane);GO:0017176(phosphatidylinositol N-acetylglucosaminyltransferase activity)	00563(Glycosylphosphatidylinositol(GPI)-anchor biosynthesis)	K03858	NA	PREDICTED: uncharacterized protein LOC103875346 [Brassica rapa]	NA	0.904525	0.501566	0.41746	0.669757	0.721064	0.931919	73	34	34	50	56	75
468	0	A01	+	1434780	1435547	BraA01g002930.3C	1	768	BraA01g002930.3C	BraA01g002930.3C	GO:0005634(nucleus)	NA	NA	NA	PREDICTED: uncharacterized protein LOC103875432 [Brassica rapa]	NA	0.0001	0.041514	0.06159	0.0001	0.138741	0.069462	0	4	7	0	14	8
470	0	A01	-	1439991	1441838	BraA01g002940.3C	4	1350	MSTRG.243	BraA01g002940.3C	GO:0004672(protein kinase activity);GO:0004674(protein serine/threonine kinase activity);GO:0005524(ATP binding);GO:0006468(protein phosphorylation);GO:0016301(kinase activity);GO:0016310(phosphorylation)	04626(Plant-pathogen interaction)	K13412	EC:2.7.11.1	PREDICTED: probable serine/threonine-protein kinase sky1 [Brassica rapa]	NA	0.350571	0.149465	0.365421	0.352426	0.429403	0.295533	66	24	69	61	76	55
471	0	A01	+	1446650	1447231	BraA01g002950.3C	1	582	MSTRG.244	BraA01g002950.3C	GO:0005634(nucleus);GO:0006952(defense response);GO:0008270(zinc ion binding);GO:0010200(response to chitin);GO:0016021(integral component of membrane);GO:0016567(protein ubiquitination);GO:0043161(proteasome-mediated ubiquitin-dependent protein catabolic process);GO:0061630(ubiquitin protein ligase activity)	00563(Glycosylphosphatidylinositol(GPI)-anchor biosynthesis)	K05283	EC:2.3.-.-	PREDICTED: RING-H2 finger protein ATL45 [Brassica napus]	NA	3.56722	4.05544	3.62306	3.56864	4.41638	3.44085	286	273	292	265	336	273
474	0	A01	-	1453290	1455547	BraA01g002960.3C	2	1635	MSTRG.245	BraA01g002960.3C	GO:0005634(nucleus);GO:0005886(plasma membrane);GO:0008150(biological_process)	NA	NA	NA	PREDICTED: plant intracellular Ras-group-related LRR protein 4-like isoform X1 [Brassica rapa]	NA	17.8864	17.3334	18.2384	13.6126	13.0882	12.5322	4019	3272	4128	2837	2796	2786
477	0	A01	-	1460458	1462140	BraA01g002970.3C	8	969	MSTRG.248	BraA01g002970.3C	GO:0005515(protein binding);GO:0005634(nucleus);GO:0005737(cytoplasm);GO:0005886(plasma membrane);GO:0006355(regulation of transcription, DNA-templated);GO:0008289(lipid binding);GO:0009707(chloroplast outer membrane)	NA	NA	NA	BnaA01g01980D [Brassica napus]	NA	2.5165	3.21785	2.60721	2.64537	8.59567	7.71365	336	360	350	327	1089	1017
478	0	A01	+	1462682	1468250	BraA01g002980.3C	14	3237	MSTRG.249	BraA01g002980.3C	GO:0005515(protein binding);GO:0005634(nucleus);GO:0005783(endoplasmic reticulum);GO:0009555(pollen development);GO:0010584(pollen exine formation);GO:0016491(oxidoreductase activity);GO:0048316(seed development);GO:0050662(coenzyme binding);GO:0055114(oxidation-reduction process);GO:0080110(sporopollenin biosynthetic process)	00941(Flavonoid biosynthesis)	K13082	EC:1.1.1.219;EC:1.1.1.234	PREDICTED: chloride channel protein CLC-e isoform X1 [Brassica rapa]	NA	0.752293	1.58112	0.598133	2.71157	2.71531	2.18669	335	591	268	1119	1149	963
483	0	A01	-	1471018	1472100	BraA01g003000.3C	6	612	MSTRG.247	BraA01g003000.3C	GO:0005794(Golgi apparatus);GO:0006886(intracellular protein transport);GO:0008565(protein transporter activity);GO:0016192(vesicle-mediated transport);GO:0030117(membrane coat);GO:0030125(clathrin vesicle coat);GO:0030665(clathrin-coated vesicle membrane)	04144(Endocytosis)	K11827	NA	PREDICTED: AP-1 complex subunit sigma-1 isoform X1 [Brassica rapa]	NA	0.265517	0.0001	0.0001	0.0001	0.0001	0.0001	23	0	0	0	0	0
484	0	A01	-	1473578	1474486	BraA01g003010.3C	1	909	MSTRG.246	BraA01g003010.3C	GO:0003677(DNA binding);GO:0003700(transcription factor activity, sequence-specific DNA binding);GO:0005515(protein binding);GO:0005634(nucleus);GO:0006351(transcription, DNA-templated);GO:0006355(regulation of transcription, DNA-templated);GO:0009938(negative regulation of gibberellic acid mediated signaling pathway);GO:0043621(protein self-association)	NA	NA	NA	PREDICTED: AT-hook motif nuclear-localized protein 25 [Brassica rapa]	NA	2.41039	3.40111	2.99259	1.91323	1.70463	2.01976	302	357	377	222	203	250
487	0	A01	-	1478370	1484963	BraA01g003020.3C	11	5094	MSTRG.250	BraA01g003020.3C	GO:0005085(guanyl-nucleotide exchange factor activity);GO:0005086(ARF guanyl-nucleotide exchange factor activity);GO:0005737(cytoplasm);GO:0005829(cytosol);GO:0015031(protein transport);GO:0016192(vesicle-mediated transport);GO:0032012(regulation of ARF protein signal transduction);GO:0032588(trans-Golgi network membrane);GO:0050790(regulation of catalytic activity)	04144(Endocytosis)	K18442	NA	PREDICTED: brefeldin A-inhibited guanine nucleotide-exchange protein 4 [Brassica rapa]	NA	2.93884	0.0001	3.4084	0.0001	2.00274	0.0001	2057	0	2404	0	1333	0
489	0	A01	+	1488243	1490426	BraA01g003040.3C	12	1104	MSTRG.251	BraA01g003040.3C	GO:0004594(pantothenate kinase activity);GO:0005737(cytoplasm)	00770(Pantothenate and CoA biosynthesis)	K09680	EC:2.7.1.33	PREDICTED: uncharacterized protein At2g17340 [Brassica rapa]	NA	16.866	18.6043	18.8789	15.1031	16.2725	15.0721	2559	2371	2885	2125	2347	2263
490	0	A01	-	1490722	1492008	BraA01g003050.3C	4	1071	MSTRG.252	BraA01g003050.3C	GO:0000325(plant-type vacuole);GO:0004197(cysteine-type endopeptidase activity);GO:0005576(extracellular region);GO:0005615(extracellular space);GO:0005634(nucleus);GO:0005764(lysosome);GO:0005886(plasma membrane);GO:0006508(proteolysis);GO:0008234(cysteine-type peptidase activity);GO:0010623(programmed cell death involved in cell development);GO:0051603(proteolysis involved in cellular protein c…	04145(Phagosome)	K01365	EC:3.4.22.15	PREDICTED: cysteine protease XCP1 [Brassica rapa]	NA	15.6499	17.5145	15.8671	5.56473	6.71528	5.24228	2304	2166	2352	760	940	764
492	0	A01	-	1492400	1494955	BraA01g003060.3C	15	1044	MSTRG.254	BraA01g003060.3C	GO:0000139(Golgi membrane);GO:0005338(nucleotide-sugar transmembrane transporter activity);GO:0005351(sugar:proton symporter activity);GO:0005768(endosome);GO:0005794(Golgi apparatus);GO:0005802(trans-Golgi network);GO:0005886(plasma membrane);GO:0008643(carbohydrate transport);GO:0016020(membrane);GO:0016021(integral component of membrane)	NA	NA	NA	PREDICTED: CMP-sialic acid transporter 4 [Brassica rapa]	NA	0.118201	0.148305	0.166071	0.363798	0.146721	0.09585	17	18	24	49	21	14
493	0	A01	+	1500728	1501153	BraA01g003070.3C	1	426	MSTRG.253	BraA01g003070.3C	GO:0003674(molecular_function);GO:0005634(nucleus);GO:0008150(biological_process)	NA	NA	NA	PREDICTED: uncharacterized protein LOC103828983 [Brassica rapa]	NA	25.0187	24.261	22.3181	17.3873	16.2971	18.8436	1465	1193	1316	944	907	1092
495	0	A01	-	1502692	1505309	BraA01g003080.3C	7	1638	MSTRG.255	BraA01g003080.3C	GO:0004683(calmodulin-dependent protein kinase activity);GO:0005509(calcium ion binding);GO:0005516(calmodulin binding);GO:0005524(ATP binding);GO:0005634(nucleus);GO:0005829(cytosol);GO:0005886(plasma membrane);GO:0006468(protein phosphorylation);GO:0009737(response to abscisic acid);GO:0009738(abscisic acid-activated signaling pathway);GO:0009931(calcium-dependent protein serine/threonine kinas…	04626(Plant-pathogen interaction)	K13412	EC:2.7.11.1	PREDICTED: calcium-dependent protein kinase 5-like [Brassica napus]	NA	0.836918	1.23914	1.07618	1.25898	0.448579	0.802194	189	235	244	263	96	179
497	0	A01	+	1509293	1512263	BraA01g003090.3C	5	2223	MSTRG.257	BraA01g003090.3C	GO:0005351(sugar:proton symporter activity);GO:0005355(glucose transmembrane transporter activity);GO:0005887(integral component of plasma membrane);GO:0035428(hexose transmembrane transport);GO:0046323(glucose import)	NA	NA	NA	PREDICTED: monosaccharide-sensing protein 2 [Brassica rapa]	NA	18.9403	9.7109	19.0588	30.9884	28.8592	30.3122	5786	2492	5864	8780	8382	9162
500	0	A01	-	1512916	1516460	BraA01g003100.3C	5	2763	MSTRG.258	BraA01g003100.3C	GO:0004970(ionotropic glutamate receptor activity);GO:0005217(intracellular ligand-gated ion channel activity);GO:0005576(extracellular region);GO:0006874(cellular calcium ion homeostasis);GO:0006883(cellular sodium ion homeostasis);GO:0009416(response to light stimulus);GO:0016021(integral component of membrane);GO:0030007(cellular potassium ion homeostasis)	NA	NA	NA	PREDICTED: glutamate receptor 3.2 [Brassica rapa]	NA	0.12495	0.023067	0.214571	0.484927	0.074289	0.555865	48	8	83	171	27	209
501	0	A01	+	1519026	1520887	BraA01g003110.3C	5	1239	BraA01g003110.3C	BraA01g003110.3C	GO:0005515(protein binding);GO:0005634(nucleus);GO:0005829(cytosol);GO:0031593(polyubiquitin binding)	04141(Protein processing in endoplasmic reticulum)	K04523	NA	PREDICTED: ubiquitin domain-containing protein DSK2b-like isoform X3 [Brassica napus]	NA	0.389404	0.344876	0.411441	0.524447	0.498617	0.537189	67	50	71	83	81	91
504	0	A01	+	1529807	1533773	BraA01g003130.3C	3	2838	MSTRG.259	BraA01g003130.3C	GO:0003677(DNA binding);GO:0003700(transcription factor activity, sequence-specific DNA binding);GO:0005634(nucleus);GO:0006351(transcription, DNA-templated);GO:0006355(regulation of transcription, DNA-templated)	00260(Glycine, serine and threonine metabolism);00350(Tyrosine metabolism);00360(Phenylalanine metabolism);00410(beta-Alanine metabolism);00950(Isoquinoline alkaloid biosynthesis);00960(Tropane, piperidine and pyridine alkaloid biosynthesis)	K00276	EC:1.4.3.21	PREDICTED: protein NLP2 [Brassica rapa]	NA	2.36772	1.93031	3.53189	2.65831	2.33286	1.28015	924	633	1388	962	865	494
506	0	A01	+	1536508	1538695	BraA01g003140.3C	4	1104	MSTRG.260	BraA01g003140.3C	GO:0000287(magnesium ion binding);GO:0004449(isocitrate dehydrogenase (NAD+) activity);GO:0005739(mitochondrion);GO:0006099(tricarboxylic acid cycle);GO:0006102(isocitrate metabolic process);GO:0008270(zinc ion binding);GO:0051287(NAD binding)	01200(Carbon metabolism);01210(2-Oxocarboxylic acid metabolism);01230(Biosynthesis of amino acids);00020(Citrate cycle (TCA cycle))	K00030	EC:1.1.1.41	PREDICTED: isocitrate dehydrogenase [NAD] regulatory subunit 1, mitochondrial [Brassica rapa]	NA	6.47471	16.2813	6.35446	4.45606	14.1782	4.42567	983	2075	971	627	2045	665
508	0	A01	-	1539187	1541603	BraA01g003150.3C	12	1110	MSTRG.261	BraA01g003150.3C	GO:0004366(glycerol-3-phosphate O-acyltransferase activity);GO:0005634(nucleus);GO:0005783(endoplasmic reticulum);GO:0005886(plasma membrane);GO:0006651(diacylglycerol biosynthetic process);GO:0016020(membrane);GO:0016021(integral component of membrane);GO:0016746(transferase activity, transferring acyl groups);GO:0019432(triglyceride biosynthetic process)	00561(Glycerolipid metabolism);00564(Glycerophospholipid metabolism)	K13506	EC:2.3.1.15	PREDICTED: glycerol-3-phosphate acyltransferase 3-like [Brassica rapa]	NA	10.8499	11.8164	11.727	16.0768	17.8643	18.2136	1655	1514	1802	2275	2591	2749
510	0	A01	+	1550476	1553189	BraA01g003160.3C	4	2532	MSTRG.262	BraA01g003160.3C	GO:0005634(nucleus)	NA	NA	NA	PREDICTED: uncharacterized protein LOC103830114 [Brassica rapa]	NA	0.588318	0.552195	0.788632	0.807652	0.879891	0.942939	205	162	277	261	292	325
512	0	A01	+	1559948	1562684	BraA01g003170.3C	8	1521	MSTRG.263	BraA01g003170.3C	GO:0004674(protein serine/threonine kinase activity);GO:0005515(protein binding);GO:0005524(ATP binding);GO:0005773(vacuole);GO:0005886(plasma membrane);GO:0006468(protein phosphorylation);GO:0009506(plasmodesma);GO:0009737(response to abscisic acid);GO:0009742(brassinosteroid mediated signaling pathway);GO:0016020(membrane);GO:0016301(kinase activity)	04075(Plant hormone signal transduction)	K14500	EC:2.7.11.1	PREDICTED: probable serine/threonine-protein kinase At4g35230 [Brassica rapa]	NA	0.196545	0.071487	0.195157	0.054264	0.095632	0.05361	42	13	42	11	20	12
513	0	A01	+	1564843	1568124	BraA01g003180.3C	10	2151	BraA01g003180.3C	BraA01g003180.3C	GO:0005634(nucleus);GO:0008270(zinc ion binding);GO:0016021(integral component of membrane)	04141(Protein processing in endoplasmic reticulum)	K10661	EC:2.3.2.27	BnaAnng33150D, partial [Brassica napus]	NA	0.777287	0.539987	0.495365	0.548837	0.461263	0.404795	230	135	148	151	130	119
516	0	A01	+	1587033	1587486	BraA01g003200.3C	3	186	BraA01g003200.3C	BraA01g003200.3C	NA	NA	NA	NA	BnaA06g18740D [Brassica napus]	NA	0.094215	0.0001	0.0001	0.241832	0.055994	0.0001	3	0	0	6	2	0
517	0	A01	-	1590290	1591592	BraA01g003210.3C	6	825	MSTRG.265	BraA01g003210.3C	GO:0004061(arylformamidase activity);GO:0005783(endoplasmic reticulum);GO:0005794(Golgi apparatus);GO:0009507(chloroplast);GO:0019441(tryptophan catabolic process to kynurenine)	NA	NA	NA	PREDICTED: uncharacterized protein LOC103830834 [Brassica rapa]	NA	13.0812	12.805	12.9515	9.33783	9.87788	10.6102	1483	1220	1479	982	1065	1191
518	0	A01	-	1592109	1593394	BraA01g003220.3C	7	705	BraA01g003220.3C	BraA01g003220.3C	GO:0005634(nucleus);GO:0005829(cytosol);GO:0009691(cytokinin biosynthetic process);GO:0016799(hydrolase activity, hydrolyzing N-glycosyl compounds)	NA	NA	NA	PREDICTED: cytokinin riboside 5'-monophosphate phosphoribohydrolase LOG5-like [Brassica rapa]	NA	0.0001	0.0001	0.038535	0.057781	0.0001	0.0001	0	0	4	6	0	0
519	0	A01	+	1599469	1601350	BraA01g003230.3C	5	1443	MSTRG.266	BraA01g003230.3C	GO:0003333(amino acid transmembrane transport);GO:0005886(plasma membrane);GO:0006865(amino acid transport);GO:0015171(amino acid transmembrane transporter activity);GO:0016020(membrane);GO:0016021(integral component of membrane)	04144(Endocytosis)	K19476	NA	PREDICTED: lysine histidine transporter-like 7 [Brassica rapa]	NA	0.832368	0.774989	0.703452	1.0411	0.886058	1.2242	166	130	141	192	168	241
521	0	A01	+	1603244	1608377	BraA01g003240.3C	6	3753	MSTRG.267	BraA01g003240.3C	GO:0008150(biological_process);GO:0008270(zinc ion binding);GO:0009507(chloroplast)	00500(Starch and sucrose metabolism)	K01176	EC:3.2.1.1	PREDICTED: pentatricopeptide repeat-containing protein At4g35130, chloroplastic [Brassica rapa]	NA	1.14149	0.979685	0.66503	1.36903	1.13072	2.19669	589	425	346	655	555	1121
523	0	A01	+	1615274	1616473	BraA01g003250.3C	2	1089	MSTRG.268	BraA01g003250.3C	GO:0003674(molecular_function);GO:0003682(chromatin binding);GO:0005634(nucleus);GO:0007064(mitotic sister chromatid cohesion);GO:0010468(regulation of gene expression);GO:0080167(response to karrikin)	NA	NA	NA	PREDICTED: uncharacterized protein LOC103831458 [Brassica rapa]	NA	0.0001	0.082496	0.099828	0.094504	0.210346	0.0001	0	11	16	14	30	0
525	0	A01	-	1620130	1621403	BraA01g003270.3C	4	846	MSTRG.269	BraA01g003270.3C	GO:0005515(protein binding);GO:0005634(nucleus);GO:0005773(vacuole);GO:0005886(plasma membrane);GO:0005887(integral component of plasma membrane);GO:0006810(transport);GO:0006833(water transport);GO:0009506(plasmodesma);GO:0009737(response to abscisic acid);GO:0009992(cellular water homeostasis);GO:0015250(water channel activity);GO:0015254(glycerol channel activity);GO:0016020(membrane);GO:00342…	00531(Glycosaminoglycan degradation)	K10532	EC:2.3.1.78	PREDICTED: aquaporin PIP2-7 [Brassica rapa]	NA	123.009	118.842	123.591	215.881	198.957	207.577	14300	11605	14472	23276	21989	23877
528	0	A01	+	1631727	1633925	BraA01g003280.3C	7	1488	MSTRG.271	BraA01g003280.3C	GO:0004096(catalase activity);GO:0005515(protein binding);GO:0005634(nucleus);GO:0005739(mitochondrion);GO:0005777(peroxisome);GO:0005829(cytosol);GO:0006979(response to oxidative stress);GO:0006995(cellular response to nitrogen starvation);GO:0008219(cell death);GO:0009409(response to cold);GO:0009416(response to light stimulus);GO:0009507(chloroplast);GO:0009514(glyoxysome);GO:0009648(photoperi…	01200(Carbon metabolism);00630(Glyoxylate and dicarboxylate metabolism);00380(Tryptophan metabolism);04146(Peroxisome)	K03781	EC:1.11.1.6	PREDICTED: catalase-2 [Brassica rapa]	NA	1.6597	20.574	0.44262	10.8569	0.873072	9.18269	340	3534	92	2059	170	1858
529	0	A01	-	1635475	1637125	BraA01g003290.3C	2	1071	MSTRG.270	BraA01g003290.3C	GO:0005886(plasma membrane);GO:0015099(nickel cation transmembrane transporter activity);GO:0015675(nickel cation transport);GO:0016021(integral component of membrane)	NA	NA	NA	PREDICTED: uncharacterized protein LOC103831976 [Brassica rapa]	NA	10.5709	10.5762	9.90742	10.3934	9.67846	9.37463	1556	1308	1469	1419	1355	1366
530	0	A01	-	1640083	1640823	BraA01g003300.3C	2	666	MSTRG.272	BraA01g003300.3C	GO:0004842(ubiquitin-protein transferase activity);GO:0005634(nucleus);GO:0005737(cytoplasm);GO:0016567(protein ubiquitination);GO:0031347(regulation of defense response)	NA	NA	NA	PREDICTED: probable BOI-related E3 ubiquitin-protein ligase 2 [Brassica rapa]	NA	1.37325	2.00699	1.15315	2.16257	1.81229	2.14799	126	155	107	184	158	195
531	0	A01	+	1650550	1651090	BraA01g003310.3C	2	462	MSTRG.273	BraA01g003310.3C	GO:0005634(nucleus);GO:0005737(cytoplasm);GO:0009506(plasmodesma);GO:0016020(membrane);GO:0030001(metal ion transport);GO:0046872(metal ion binding);GO:0046914(transition metal ion binding);GO:0046916(cellular transition metal ion homeostasis)	00940(Phenylpropanoid biosynthesis)	K00430	EC:1.11.1.7	PREDICTED: heavy metal-associated isoprenylated plant protein 25 [Brassica rapa]	NA	5.20213	6.51852	5.18197	5.88123	4.97586	5.53427	331	348	332	347	301	348
533	0	A01	-	1654144	1654839	BraA01g003320.3C	1	696	MSTRG.274	BraA01g003320.3C	GO:0003677(DNA binding);GO:0003700(transcription factor activity, sequence-specific DNA binding);GO:0005515(protein binding);GO:0005634(nucleus);GO:0006351(transcription, DNA-templated);GO:0006355(regulation of transcription, DNA-templated);GO:0010043(response to zinc ion);GO:0043565(sequence-specific DNA binding);GO:0071294(cellular response to zinc ion)	NA	NA	NA	PREDICTED: basic leucine zipper 19 [Brassica rapa]	NA	0.074804	0.1304	0.053614	0.078146	0.201998	0.079639	8	11	6	7	19	8
536	0	A01	-	1670117	1674296	BraA01g003350.3C	6	1443	BraA01g003350.3C	BraA01g003350.3C	GO:0004672(protein kinase activity);GO:0005524(ATP binding);GO:0005886(plasma membrane);GO:0006468(protein phosphorylation);GO:0016301(kinase activity);GO:0016787(hydrolase activity)	04626(Plant-pathogen interaction)	K13430	EC:2.7.11.1	PREDICTED: receptor-like cytosolic serine/threonine-protein kinase RBK2 isoform X1 [Brassica rapa]	NA	0.434715	0.715953	0.463788	0.790188	0.641953	0.457317	87	120	93	146	122	90
537	0	A01	-	1676612	1678176	BraA01g003360.3C	7	597	MSTRG.275	BraA01g003360.3C	GO:0003924(GTPase activity);GO:0005515(protein binding);GO:0005525(GTP binding);GO:0005634(nucleus);GO:0005730(nucleolus);GO:0005737(cytoplasm);GO:0005819(spindle);GO:0005886(plasma membrane);GO:0007264(small GTPase mediated signal transduction);GO:0009734(auxin-activated signaling pathway);GO:0009958(positive gravitropism);GO:0010928(regulation of auxin mediated signaling pathway);GO:0015031(pro…	00940(Phenylpropanoid biosynthesis)	K00430	EC:1.11.1.7	PREDICTED: rac-like GTP-binding protein ARAC3 [Brassica rapa]	NA	8.9421	8.58568	7.33162	7.46958	7.75851	7.19081	734	592	606	569	606	584
538	0	A01	+	1679162	1683189	BraA01g003370.3C	17	2538	BraA01g003370.3C	BraA01g003370.3C	GO:0004565(beta-galactosidase activity);GO:0005576(extracellular region);GO:0005618(cell wall);GO:0005773(vacuole);GO:0005975(carbohydrate metabolic process);GO:0030246(carbohydrate binding);GO:0048046(apoplast)	00052(Galactose metabolism);00600(Sphingolipid metabolism);00531(Glycosaminoglycan degradation);00604(Glycosphingolipid biosynthesis - ganglio series);00511(Other glycan degradation)	K12309	EC:3.2.1.23	PREDICTED: beta-galactosidase 11 [Brassica rapa]	NA	0.0001	0.0001	0.0001	0.011625	0.0001	0.0001	0	0	0	4	0	0
539	0	A01	+	1686531	1688167	BraA01g003380.3C	3	876	MSTRG.276	BraA01g003380.3C	GO:0003677(DNA binding);GO:0003700(transcription factor activity, sequence-specific DNA binding);GO:0005634(nucleus);GO:0006351(transcription, DNA-templated);GO:0006355(regulation of transcription, DNA-templated);GO:0009651(response to salt stress);GO:0009723(response to ethylene);GO:0009737(response to abscisic acid);GO:0009751(response to salicylic acid);GO:0009753(response to jasmonic acid);GO…	00190(Oxidative phosphorylation);00860(Porphyrin and chlorophyll metabolism)	K02259	NA	PREDICTED: transcription factor MYB32-like [Brassica rapa]	NA	4.18561	4.39878	3.5373	6.15834	4.76826	6.89714	504	445	429	688	546	822
540	0	A01	-	1690029	1690659	BraA01g003390.3C	3	429	MSTRG.277	BraA01g003390.3C	GO:0003779(actin binding);GO:0005622(intracellular);GO:0005737(cytoplasm);GO:0015629(actin cytoskeleton);GO:0030041(actin filament polymerization);GO:0030042(actin filament depolymerization)	NA	NA	NA	PREDICTED: actin-depolymerizing factor 9 [Brassica rapa]	NA	3.21016	2.71265	3.34574	3.24668	3.79723	3.18149	190	135	199	178	213	186
544	0	A01	-	1693999	1695582	BraA01g003400.3C	7	675	MSTRG.278	BraA01g003400.3C	GO:0000413(protein peptidyl-prolyl isomerization);GO:0003755(peptidyl-prolyl cis-trans isomerase activity);GO:0005768(endosome);GO:0005783(endoplasmic reticulum);GO:0005794(Golgi apparatus);GO:0005802(trans-Golgi network);GO:0006457(protein folding);GO:0042277(peptide binding)	03040(Spliceosome)	K09567	EC:5.2.1.8	PREDICTED: peptidyl-prolyl cis-trans isomerase CYP21-1 [Brassica rapa]	NA	0.283557	0.48147	0.203939	0.679059	0.385799	0.261354	27	38	20	59	35	24
545	0	A01	+	1700838	1703139	BraA01g003410.3C	3	1647	MSTRG.279	BraA01g003410.3C	GO:0009507(chloroplast);GO:0016021(integral component of membrane)	NA	NA	NA	PREDICTED: protein NUCLEAR FUSION DEFECTIVE 4 [Brassica rapa]	NA	1.13262	0.529295	1.15005	1.53858	1.81359	0.684067	257	101	263	323	391	154
547	0	A01	-	1703967	1705985	BraA01g003420.3C	1	2019	BraA01g003420.3C	BraA01g003420.3C	GO:0005634(nucleus);GO:0005737(cytoplasm);GO:0009860(pollen tube growth);GO:0030036(actin cytoskeleton organization);GO:0090404(pollen tube tip)	00260(Glycine, serine and threonine metabolism);00350(Tyrosine metabolism);00360(Phenylalanine metabolism);00410(beta-Alanine metabolism);00950(Isoquinoline alkaloid biosynthesis);00960(Tropane, piperidine and pyridine alkaloid biosynthesis)	K00276	EC:1.4.3.21	PREDICTED: uncharacterized protein LOC103833399 [Brassica rapa]	NA	0.0001	0.01562	0.072193	0.014613	0.0001	0.0001	0	4	21	4	0	0
548	0	A01	-	1707691	1710650	BraA01g003430.3C	11	2019	MSTRG.280	BraA01g003430.3C	GO:0003723(RNA binding);GO:0005524(ATP binding);GO:0005634(nucleus);GO:0008026(ATP-dependent helicase activity)	03040(Spliceosome)	K12835	EC:3.6.4.13	PREDICTED: DEAD-box ATP-dependent RNA helicase 16 [Brassica rapa]	NA	2.57773	2.16293	2.2628	2.01417	2.51776	2.17731	716	505	633	519	665	598
551	0	A01	+	1711679	1718025	BraA01g003440.3C	14	4074	MSTRG.282	BraA01g003440.3C	GO:0000302(response to reactive oxygen species);GO:0004854(xanthine dehydrogenase activity);GO:0005506(iron ion binding);GO:0005829(cytosol);GO:0006145(purine nucleobase catabolic process);GO:0009055(electron carrier activity);GO:0009115(xanthine catabolic process);GO:0009414(response to water deprivation);GO:0016614(oxidoreductase activity, acting on CH-OH group of donors);GO:0016903(oxidoreduct…	00230(Purine metabolism);00232(Caffeine metabolism);04146(Peroxisome)	K00106	EC:1.17.1.4;EC:1.17.3.2	PREDICTED: xanthine dehydrogenase 1 isoform X1 [Brassica napus]	NA	9.45953	10.577	9.94785	12.4924	10.8348	11.8859	5296	4974	5610	6487	5767	6584
553	0	A01	-	1718294	1719965	BraA01g003450.3C	5	1092	BraA01g003450.3C	BraA01g003450.3C	GO:0004040(amidase activity);GO:0016884(carbon-nitrogen ligase activity, with glutamine as amido-N-donor)	00330(Arginine and proline metabolism);00360(Phenylalanine metabolism);00380(Tryptophan metabolism)	K01426	EC:3.5.1.4	PREDICTED: putative amidase C869.01 [Brassica rapa]	NA	0.0001	0.125477	0.048781	0.260363	0.17945	0.196325	0	16	8	37	26	30
554	0	A01	-	1721093	1721608	BraA01g003460.3C	1	516	MSTRG.281	BraA01g003460.3C	GO:0003755(peptidyl-prolyl cis-trans isomerase activity)	03040(Spliceosome)	K09567	EC:5.2.1.8	PREDICTED: peptidyl-prolyl cis-trans isomerase [Brassica rapa]	NA	65.357	71.4754	66.1493	56.0504	60.5347	60.3051	4634	4257	4725	3686	4081	4231
557	0	A01	+	1724793	1726720	BraA01g003470.3C	4	1707	MSTRG.283	BraA01g003470.3C	GO:0004564(beta-fructofuranosidase activity);GO:0004575(sucrose alpha-glucosidase activity);GO:0005634(nucleus);GO:0005829(cytosol);GO:0005975(carbohydrate metabolic process);GO:0033926(glycopeptide alpha-N-acetylgalactosaminidase activity)	03010(Ribosome)	K02986	NA	PREDICTED: probable alkaline/neutral invertase B [Brassica rapa]	NA	5.82687	6.3346	7.04053	4.72655	5.17856	4.30584	1367	1249	1664	1029	1155	1000
558	0	A01	-	1726951	1728303	BraA01g003480.3C	3	1179	MSTRG.284	BraA01g003480.3C	GO:0005515(protein binding);GO:0005737(cytoplasm);GO:0005783(endoplasmic reticulum);GO:0009699(phenylpropanoid biosynthetic process);GO:0009813(flavonoid biosynthetic process);GO:0010584(pollen exine formation);GO:0030639(polyketide biosynthetic process);GO:0080110(sporopollenin biosynthetic process);GO:0090439(tetraketide alpha-pyrone synthase activity)	00941(Flavonoid biosynthesis);04712(Circadian rhythm - plant)	K00660	EC:2.3.1.74	PREDICTED: type III polyketide synthase B-like [Brassica rapa]	NA	0.0001	0.184988	0.128338	0.0001	0.080694	0.090565	0	26	21	0	13	15
559	0	A01	+	1729064	1734775	BraA01g003490.3C	18	3528	MSTRG.287	BraA01g003490.3C	GO:0009507(chloroplast);GO:0048255(mRNA stabilization)	NA	NA	NA	PREDICTED: pentatricopeptide repeat-containing protein MRL1, chloroplastic isoform X1 [Brassica rapa]	NA	2.87496	2.22235	2.09381	2.15048	1.15178	1.72106	1394	905	1023	967	531	826
561	0	A01	-	1735253	1735567	BraA01g003500.3C	1	315	MSTRG.288	BraA01g003500.3C	GO:0003674(molecular_function);GO:0009507(chloroplast);GO:0009733(response to auxin)	04075(Plant hormone signal transduction)	K14488	NA	PREDICTED: auxin-induced protein 15A [Brassica rapa]	NA	0.875188	0.325284	0.968569	0.091004	0.340207	0.204223	38	12	43	4	14	9
562	0	A01	-	1737717	1737995	BraA01g003510.3C	1	279	MSTRG.285	BraA01g003510.3C	GO:0003674(molecular_function);GO:0005739(mitochondrion);GO:0009733(response to auxin)	04075(Plant hormone signal transduction)	K14488	NA	PREDICTED: auxin-induced protein 15A [Brassica rapa]	NA	6.8389	5.45792	7.56919	2.19705	2.67703	3.11346	263	176	293	79	98	119
563	0	A01	-	1739998	1740315	BraA01g003520.3C	1	318	BraA01g003520.3C	BraA01g003520.3C	GO:0003674(molecular_function);GO:0005739(mitochondrion);GO:0009733(response to auxin)	04075(Plant hormone signal transduction)	K14488	NA	PREDICTED: auxin-responsive protein SAUR21 [Brassica rapa]	NA	0.140674	0.089363	0.0001	0.163183	0.416272	0.178648	7	4	0	7	18	8
564	0	A01	-	1744623	1744937	BraA01g003530.3C	1	315	MSTRG.286	BraA01g003530.3C	GO:0009507(chloroplast);GO:0009733(response to auxin)	04075(Plant hormone signal transduction)	K14488	NA	PREDICTED: auxin-induced protein 15A [Brassica rapa]	NA	3.45824	3.41163	2.69468	2.76865	2.45889	2.45908	150	125	118	112	102	106
565	0	A01	+	1756341	1756664	BraA01g003540.3C	1	324	MSTRG.289	BraA01g003540.3C	GO:0003674(molecular_function);GO:0005739(mitochondrion);GO:0009733(response to auxin)	04075(Plant hormone signal transduction)	K14488	NA	PREDICTED: auxin-induced protein 15A [Brassica rapa]	NA	7.11191	6.52891	6.17776	2.06886	2.6826	2.14622	317	245	278	86	114	95
567	0	A01	-	1762290	1762721	BraA01g003550.3C	1	432	MSTRG.291	BraA01g003550.3C	GO:0005516(calmodulin binding);GO:0005634(nucleus);GO:0009733(response to auxin)	04075(Plant hormone signal transduction)	K14488	NA	PREDICTED: auxin-responsive protein SAUR72 [Brassica rapa]	NA	0.805279	0.849539	0.883535	0.350676	0.833035	0.604226	48	43	53	20	48	36
568	0	A01	+	1763479	1764742	BraA01g003560.3C	5	513	BraA01g003560.3C	BraA01g003560.3C	GO:0009738(abscisic acid-activated signaling pathway);GO:0046872(metal ion binding)	03010(Ribosome)	K02936	NA	PREDICTED: protein C2-DOMAIN ABA-RELATED 7-like [Brassica napus]	NA	0.0001	0.0001	0.019511	0.222397	0.020328	0.026882	0	0	2	15	2	2
569	0	A01	+	1765637	1767304	BraA01g003570.3C	1	1668	MSTRG.292	BraA01g003570.3C	GO:0004044(amidophosphoribosyltransferase activity);GO:0005829(cytosol);GO:0006164(purine nucleotide biosynthetic process);GO:0006189('de novo' IMP biosynthetic process);GO:0006541(glutamine metabolic process);GO:0009113(purine nucleobase biosynthetic process);GO:0009116(nucleoside metabolic process);GO:0009507(chloroplast);GO:0009532(plastid stroma);GO:0009570(chloroplast stroma);GO:0009658(chlo…	00230(Purine metabolism);00250(Alanine, aspartate and glutamate metabolism)	K00764	EC:2.4.2.14	PREDICTED: amidophosphoribosyltransferase 2, chloroplastic [Brassica rapa]	NA	11.0443	11.0616	10.7795	20.0897	18.2706	19.2547	2532	2130	2489	4271	3982	4367
570	0	A01	+	1767728	1768811	BraA01g003580.3C	3	648	MSTRG.293	BraA01g003580.3C	GO:0003723(RNA binding);GO:0006364(rRNA processing);GO:0009507(chloroplast);GO:0042254(ribosome biogenesis)	00230(Purine metabolism);00250(Alanine, aspartate and glutamate metabolism)	K00764	EC:2.4.2.14	PREDICTED: probable ribosome-binding factor A, chloroplastic [Brassica rapa]	NA	9.71846	13.193	12.0772	19.0871	16.6077	18.1149	866	987	1084	1577	1406	1597
572	0	A01	+	1769606	1770461	BraA01g003590.3C	3	495	MSTRG.294	BraA01g003590.3C	GO:0000220(vacuolar proton-transporting V-type ATPase, V0 domain);GO:0007035(vacuolar acidification);GO:0016021(integral component of membrane);GO:0046961(proton-transporting ATPase activity, rotational mechanism)	00190(Oxidative phosphorylation);04145(Phagosome)	K02155	NA	hypothetical protein CARUB_v10005804mg, partial [Capsella rubella]	NA	132.499	134.487	147.679	93.6061	93.8887	88.0807	9012	7684	10118	5906	6072	5929
573	0	A01	+	1774213	1780439	BraA01g003600.3C	2	2013	BraA01g003600.3C	BraA01g003600.3C	GO:0005634(nucleus);GO:0006527(arginine catabolic process);GO:0006596(polyamine biosynthetic process);GO:0006970(response to osmotic stress);GO:0006979(response to oxidative stress);GO:0008295(spermidine biosynthetic process);GO:0008792(arginine decarboxylase activity);GO:0009409(response to cold);GO:0009446(putrescine biosynthetic process);GO:0009611(response to wounding);GO:0009651(response to …	00330(Arginine and proline metabolism)	K01583	EC:4.1.1.19	BnaA01g02450D [Brassica napus]	NA	0.053409	0.029125	0.040487	0.277847	0.267697	0.121789	15	7	12	72	71	34
574	0	A01	+	1783014	1785486	BraA01g003610.3C	2	1947	MSTRG.295	BraA01g003610.3C	GO:0005634(nucleus);GO:0006527(arginine catabolic process);GO:0006596(polyamine biosynthetic process);GO:0006970(response to osmotic stress);GO:0006979(response to oxidative stress);GO:0008295(spermidine biosynthetic process);GO:0008792(arginine decarboxylase activity);GO:0009409(response to cold);GO:0009446(putrescine biosynthetic process);GO:0009611(response to wounding);GO:0009651(response to …	00330(Arginine and proline metabolism)	K01583	EC:4.1.1.19	BnaA01g02460D [Brassica napus]	NA	2.42525	2.39372	2.81342	2.7222	2.53431	2.51885	649	538	759	676	645	667
576	0	A01	-	1786199	1787272	BraA01g003620.3C	5	354	MSTRG.296	BraA01g003620.3C	GO:0003824(catalytic activity);GO:0005739(mitochondrion);GO:0005747(mitochondrial respiratory chain complex I);GO:0005774(vacuolar membrane);GO:0005975(carbohydrate metabolic process);GO:0006120(mitochondrial electron transport, NADH to ubiquinone);GO:0008137(NADH dehydrogenase (ubiquinone) activity);GO:0009853(photorespiration);GO:0031966(mitochondrial membrane);GO:0045271(respiratory chain comp…	00190(Oxidative phosphorylation)	K03965	NA	PREDICTED: NADH dehydrogenase [ubiquinone] 1 beta subcomplex subunit 9-like [Brassica rapa]	NA	9.76382	9.20896	6.7468	0.159411	3.58742	2.54809	475	377	331	8	166	123
577	0	A01	-	1788424	1789324	BraA01g003630.3C	2	822	MSTRG.297	BraA01g003630.3C	GO:0000977(RNA polymerase II regulatory region sequence-specific DNA binding);GO:0001085(RNA polymerase II transcription factor binding);GO:0001228(transcriptional activator activity, RNA polymerase II transcription regulatory region sequence-specific binding);GO:0003682(chromatin binding);GO:0003700(transcription factor activity, sequence-specific DNA binding);GO:0005634(nucleus);GO:0005667(tran…	NA	NA	NA	PREDICTED: GATA transcription factor 3 [Brassica rapa]	NA	7.14426	6.53935	7.54458	6.50226	6.50609	6.7291	807	621	859	682	699	753
578	0	A01	-	1791772	1793058	BraA01g003640.3C	7	789	MSTRG.298	BraA01g003640.3C	GO:0003735(structural constituent of ribosome);GO:0005618(cell wall);GO:0005730(nucleolus);GO:0005737(cytoplasm);GO:0005794(Golgi apparatus);GO:0005829(cytosol);GO:0005886(plasma membrane);GO:0006412(translation);GO:0009506(plasmodesma);GO:0016020(membrane);GO:0022626(cytosolic ribosome);GO:0022627(cytosolic small ribosomal subunit)	03010(Ribosome)	K02984	NA	PREDICTED: 40S ribosomal protein S3a-2-like [Brassica napus]	NA	2.69493	3.79314	2.32002	4.35526	1.98585	8.91232	293	346	254	438	205	957
581	0	A01	+	1793574	1795990	BraA01g003650.3C	10	1110	MSTRG.299	BraA01g003650.3C	GO:0000421(autophagosome membrane);GO:0005770(late endosome);GO:0005829(cytosol);GO:0005886(plasma membrane);GO:0008150(biological_process);GO:0030136(clathrin-coated vesicle);GO:0030276(clathrin binding)	04144(Endocytosis)	K11247	NA	PREDICTED: SH3 domain-containing protein 2 [Brassica rapa]	NA	1.66092	0.937755	0.514176	0.973403	1.12091	0.770679	254	121	79	138	163	117
585	0	A01	-	1796941	1799084	BraA01g003660.3C	11	1092	MSTRG.298	BraA01g003660.3C	GO:0004310(farnesyl-diphosphate farnesyltransferase activity);GO:0016021(integral component of membrane);GO:0016126(sterol biosynthetic process)	00100(Steroid biosynthesis);00909(Sesquiterpenoid and triterpenoid biosynthesis)	K00801	EC:2.5.1.21	PREDICTED: squalene synthase 1 isoform X1 [Brassica rapa]	NA	0.0001	0.0001	0.305796	0.0001	0.0001	0.0001	0	0	47	0	0	0
587	0	A01	-	1800556	1803939	BraA01g003670.3C	13	1230	MSTRG.302	BraA01g003670.3C	GO:0004310(farnesyl-diphosphate farnesyltransferase activity);GO:0005783(endoplasmic reticulum);GO:0005789(endoplasmic reticulum membrane);GO:0005886(plasma membrane);GO:0008299(isoprenoid biosynthetic process);GO:0016021(integral component of membrane);GO:0016126(sterol biosynthetic process);GO:0016491(oxidoreductase activity);GO:0051996(squalene synthase activity);GO:0055114(oxidation-reduction…	00100(Steroid biosynthesis);00909(Sesquiterpenoid and triterpenoid biosynthesis)	K00801	EC:2.5.1.21	PREDICTED: squalene synthase 1 [Brassica rapa]	NA	0.0001	0.02478	0.008532	0.034685	0.017363	0.020349	0	4	2	6	3	4
588	0	A01	+	1804933	1805580	BraA01g003680.3C	1	648	MSTRG.300	BraA01g003680.3C	GO:0003674(molecular_function);GO:0008150(biological_process)	NA	NA	NA	PREDICTED: uncharacterized protein LOC103836256 [Brassica rapa]	NA	10.505	11.9993	12.15	14.6179	13.9999	13.1539	936	898	1090	1208	1186	1159
589	0	A01	+	1806601	1807582	BraA01g003690.3C	3	342	MSTRG.301	BraA01g003690.3C	GO:0003735(structural constituent of ribosome);GO:0005739(mitochondrion);GO:0005840(ribosome);GO:0006412(translation);GO:0009507(chloroplast);GO:0009536(plastid);GO:0009793(embryo development ending in seed dormancy);GO:0009941(chloroplast envelope);GO:0015935(small ribosomal subunit);GO:0032543(mitochondrial translation);GO:0042254(ribosome biogenesis)	03010(Ribosome)	K02959	NA	PREDICTED: uncharacterized protein LOC103836333 [Brassica rapa]	NA	98.7737	99.6976	93.7971	111.158	118.057	111.587	4642	3936	4440	4845	5275	5189
591	0	A01	-	1817021	1817485	BraA01g003700.3C	1	465	MSTRG.304	BraA01g003700.3C	GO:0003677(DNA binding);GO:0003700(transcription factor activity, sequence-specific DNA binding);GO:0005515(protein binding);GO:0005634(nucleus);GO:0006355(regulation of transcription, DNA-templated);GO:0009744(response to sucrose);GO:0017148(negative regulation of translation);GO:0043565(sequence-specific DNA binding);GO:0046982(protein heterodimerization activity);GO:0080149(sucrose induced tra…	NA	NA	NA	PREDICTED: bZIP transcription factor 11-like [Brassica rapa]	NA	2.44825	3.47846	2.97029	3.25317	2.78797	2.56125	157	187	192	193	170	162
594	0	A01	-	1822311	1825552	BraA01g003710.3C	11	1632	MSTRG.306	BraA01g003710.3C	GO:0000139(Golgi membrane);GO:0005215(transporter activity);GO:0005739(mitochondrion);GO:0005886(plasma membrane);GO:0006810(transport);GO:0008526(phosphatidylinositol transporter activity);GO:0009932(cell tip growth);GO:0010053(root epidermal cell differentiation);GO:0015031(protein transport);GO:0035619(root hair tip);GO:0048767(root hair elongation);GO:0048768(root hair cell tip growth)	00970(Aminoacyl-tRNA biosynthesis)	K02433	EC:6.3.5.6;EC:6.3.5.7	PREDICTED: phosphatidylinositol/phosphatidylcholine transfer protein SFH1 isoform X2 [Brassica napus]	NA	0.783219	0.0001	0.150867	0.258849	0.262896	0.324056	176	0	35	54	57	72
597	0	A01	+	1827016	1829750	BraA01g003720.3C	10	1692	MSTRG.308	BraA01g003720.3C	GO:0004146(dihydrofolate reductase activity);GO:0004799(thymidylate synthase activity);GO:0006231(dTMP biosynthetic process);GO:0006545(glycine biosynthetic process);GO:0006730(one-carbon metabolic process);GO:0009257(10-formyltetrahydrofolate biosynthetic process);GO:0009507(chloroplast);GO:0032259(methylation);GO:0055114(oxidation-reduction process)	00240(Pyrimidine metabolism);00790(Folate biosynthesis);00670(One carbon pool by folate)	K13998	EC:1.5.1.3;EC:2.1.1.45	PREDICTED: bifunctional dihydrofolate reductase-thymidylate synthase 2 isoform X1 [Brassica rapa]	NA	0.170914	0.009394	0.009647	0.314796	0.353943	0.036149	40	2	3	68	79	9
598	0	A01	-	1835635	1836267	BraA01g003730.3C	1	633	MSTRG.307	BraA01g003730.3C	GO:0003674(molecular_function);GO:0008150(biological_process);GO:0009507(chloroplast);GO:0016021(integral component of membrane)	NA	NA	NA	PREDICTED: uncharacterized protein LOC103837022 [Brassica rapa]	NA	0.800677	0.832715	1.16091	2.42249	2.57235	2.38623	70	61	102	196	213	206
599	0	A01	-	1843018	1847043	BraA01g003740.3C	11	1953	MSTRG.309	BraA01g003740.3C	GO:0005737(cytoplasm);GO:0010283(pinoresinol reductase activity);GO:0055114(oxidation-reduction process)	00941(Flavonoid biosynthesis)	K13081	EC:1.17.1.3	PREDICTED: probable pinoresinol-lariciresinol reductase 3 [Brassica rapa]	NA	5.97056	5.69833	7.69431	6.90193	5.90213	7.47276	1603	1285	2080	1718	1506	1985
604	0	A01	+	1852728	1855387	BraA01g003760.3C	6	1080	MSTRG.310	BraA01g003760.3C	GO:0004674(protein serine/threonine kinase activity);GO:0005524(ATP binding);GO:0005634(nucleus);GO:0005886(plasma membrane);GO:0006468(protein phosphorylation);GO:0016021(integral component of membrane);GO:0016301(kinase activity);GO:0016310(phosphorylation)	04075(Plant hormone signal transduction);04626(Plant-pathogen interaction)	K13416	EC:2.7.10.1;EC:2.7.11.1	PREDICTED: probable receptor-like serine/threonine-protein kinase At4g34500 [Brassica napus]	NA	0.0001	0.0001	0.0001	0.0001	1.39355	0.0001	0	0	0	0	197	0
606	0	A01	+	1855992	1864107	BraA01g003770.3C	15	2889	MSTRG.312	BraA01g003770.3C	GO:0004553(hydrolase activity, hydrolyzing O-glycosyl compounds);GO:0005576(extracellular region);GO:0005618(cell wall);GO:0005975(carbohydrate metabolic process);GO:0009507(chloroplast);GO:0042973(glucan endo-1,3-beta-D-glucosidase activity);GO:0071555(cell wall organization)	00500(Starch and sucrose metabolism)	K19891	EC:3.2.1.39	hypothetical protein TanjilG_05108 [Lupinus angustifolius]	NA	0.073521	0.005526	0.009149	0.045586	0.012294	0.091376	30	2	4	17	5	36
608	0	A01	+	1865089	1867167	BraA01g003780.3C	6	1134	MSTRG.311	BraA01g003780.3C	GO:0000166(nucleotide binding);GO:0003924(GTPase activity);GO:0004871(signal transducer activity);GO:0005515(protein binding);GO:0005737(cytoplasm);GO:0005783(endoplasmic reticulum);GO:0005834(heterotrimeric G-protein complex);GO:0005886(plasma membrane);GO:0007165(signal transduction);GO:0009723(response to ethylene);GO:0009738(abscisic acid-activated signaling pathway);GO:0009788(negative regul…	03013(RNA transport)	K13137	NA	PREDICTED: guanine nucleotide-binding protein subunit beta [Brassica rapa]	NA	6.86452	7.49757	7.10001	6.77208	7.27638	6.57849	1070	982	1115	979	1078	1015
609	0	A01	-	1867831	1872402	BraA01g003790.3C	17	2661	MSTRG.313	BraA01g003790.3C	GO:0005198(structural molecule activity);GO:0005634(nucleus);GO:0005829(cytosol);GO:0005886(plasma membrane);GO:0006886(intracellular protein transport);GO:0009506(plasmodesma);GO:0009507(chloroplast);GO:0016020(membrane);GO:0016192(vesicle-mediated transport);GO:0030126(COPI vesicle coat);GO:0030276(clathrin binding)	NA	NA	NA	PREDICTED: coatomer subunit gamma [Brassica rapa]	NA	31.5749	32.4583	32.4051	23.9835	24.202	24.433	11545	9970	11935	8134	8414	8840
613	0	A01	-	1876452	1879979	BraA01g003810.3C	7	2805	MSTRG.315	BraA01g003810.3C	GO:0003677(DNA binding);GO:0005515(protein binding);GO:0005634(nucleus);GO:0006338(chromatin remodeling);GO:0006351(transcription, DNA-templated);GO:0006355(regulation of transcription, DNA-templated);GO:0007275(multicellular organism development);GO:0016514(SWI/SNF complex)	NA	NA	NA	PREDICTED: SWI/SNF complex subunit SWI3D [Brassica rapa]	NA	0.0001	0.116316	0.550256	0.0001	0.0001	0.0001	0	38	214	0	0	0
614	0	A01	-	1880876	1882637	BraA01g003820.3C	5	1029	MSTRG.314	BraA01g003820.3C	GO:0005794(Golgi apparatus);GO:0008150(biological_process);GO:0016021(integral component of membrane);GO:0016787(hydrolase activity)	NA	NA	NA	PREDICTED: uncharacterized protein LOC103838013 isoform X1 [Brassica rapa]	NA	0.181477	0.190622	0.244205	0.0001	0.0001	0.0001	26	23	35	0	0	0
615	0	A01	-	1883686	1884075	BraA01g003830.3C	1	390	MSTRG.316	BraA01g003830.3C	GO:0003674(molecular_function);GO:0005634(nucleus);GO:0008150(biological_process)	NA	NA	NA	PREDICTED: uncharacterized protein LOC103838162 [Brassica rapa]	NA	0.731764	0.33678	0.562707	0.05392	0.055742	0.105608	40	16	31	3	3	6
616	0	A01	+	1888518	1889589	BraA01g003840.3C	6	519	MSTRG.317	BraA01g003840.3C	GO:0003674(molecular_function);GO:0005634(nucleus);GO:0005829(cytosol);GO:0008150(biological_process)	NA	NA	NA	PREDICTED: EKC/KEOPS complex subunit Tprkb [Brassica rapa]	NA	2.94703	3.24163	2.9922	1.53436	2.45047	1.9235	211	195	215	102	167	136
617	0	A01	-	1889916	1890704	BraA01g003850.3C	1	789	BraA01g003850.3C	BraA01g003850.3C	GO:0001944(vasculature development);GO:0003677(DNA binding);GO:0003700(transcription factor activity, sequence-specific DNA binding);GO:0005634(nucleus);GO:0006351(transcription, DNA-templated);GO:0006355(regulation of transcription, DNA-templated);GO:0009873(ethylene-activated signaling pathway);GO:0010200(response to chitin);GO:0050832(defense response to fungus);GO:0051301(cell division)	04075(Plant hormone signal transduction)	K14517	NA	BnaA01g02720D [Brassica napus]	NA	0.032592	0.038799	0.034432	0.037393	0.0001	0.0001	4	4	4	4	0	0
618	0	A01	-	1893838	1896162	BraA01g003860.3C	6	708	BraA01g003860.3C	BraA01g003860.3C	GO:0001664(G-protein coupled receptor binding);GO:0003924(GTPase activity);GO:0004871(signal transducer activity);GO:0005515(protein binding);GO:0005525(GTP binding);GO:0005634(nucleus);GO:0005834(heterotrimeric G-protein complex);GO:0005886(plasma membrane);GO:0007186(G-protein coupled receptor signaling pathway);GO:0007188(adenylate cyclase-modulating G-protein coupled receptor signaling pathwa…	03040(Spliceosome)	K12741	NA	BnaA08g00110D [Brassica napus]	NA	0.933805	0.95598	0.563119	0.862713	0.945212	0.838831	91	79	56	78	88	81
619	0	A01	-	1899795	1902682	BraA01g003870.3C	6	2499	MSTRG.318	BraA01g003870.3C	GO:0001664(G-protein coupled receptor binding);GO:0003924(GTPase activity);GO:0004871(signal transducer activity);GO:0005515(protein binding);GO:0005525(GTP binding);GO:0005634(nucleus);GO:0005834(heterotrimeric G-protein complex);GO:0005886(plasma membrane);GO:0007186(G-protein coupled receptor signaling pathway);GO:0007188(adenylate cyclase-modulating G-protein coupled receptor signaling pathwa…	NA	NA	NA	PREDICTED: extra-large guanine nucleotide-binding protein 2 [Brassica rapa]	NA	4.06363	3.33437	3.19892	2.90177	3.54606	2.60004	1396	962	1107	925	1158	884
621	0	A01	-	1904494	1905933	BraA01g003880.3C	1	1440	BraA01g003880.3C	BraA01g003880.3C	GO:0000166(nucleotide binding);GO:0005634(nucleus);GO:0005834(heterotrimeric G-protein complex);GO:0008150(biological_process)	00565(Ether lipid metabolism)	K16794	NA	PREDICTED: uncharacterized protein LOC103838614 [Brassica rapa]	NA	0.055325	0.079098	0.014384	0.017001	0.0001	0.0001	11	14	3	4	0	0
622	0	A01	-	1907500	1910257	BraA01g003890.3C	6	1776	MSTRG.319	BraA01g003890.3C	GO:0000151(ubiquitin ligase complex);GO:0000209(protein polyubiquitination);GO:0004842(ubiquitin-protein transferase activity);GO:0005737(cytoplasm);GO:0008270(zinc ion binding);GO:0016567(protein ubiquitination);GO:0016874(ligase activity);GO:0031624(ubiquitin conjugating enzyme binding);GO:0032436(positive regulation of proteasomal ubiquitin-dependent protein catabolic process);GO:0042787(prote…	NA	NA	NA	PREDICTED: probable E3 ubiquitin-protein ligase ARI1 isoform X1 [Brassica rapa]	NA	3.17824	2.57522	3.25611	2.92956	3.32883	3.37391	776	528	801	664	773	815
624	0	A01	-	1912633	1914351	BraA01g003900.3C	6	792	MSTRG.320	BraA01g003900.3C	GO:0003824(catalytic activity);GO:0005794(Golgi apparatus);GO:0008168(methyltransferase activity);GO:0032259(methylation)	NA	NA	NA	PREDICTED: endothelin-converting enzyme 2 [Brassica rapa]	NA	1.26092	1.71133	1.32469	2.51389	2.25394	1.98011	138	157	146	254	234	214
625	0	A01	+	1915218	1917484	BraA01g003910.3C	9	1389	MSTRG.321	BraA01g003910.3C	GO:0009507(chloroplast);GO:0009570(chloroplast stroma);GO:0019288(isopentenyl diphosphate biosynthetic process, methylerythritol 4-phosphate pathway);GO:0046429(4-hydroxy-3-methylbut-2-en-1-yl diphosphate synthase activity);GO:0046677(response to antibiotic);GO:0046872(metal ion binding);GO:0050992(dimethylallyl diphosphate biosynthetic process);GO:0051538(3 iron, 4 sulfur cluster binding);GO:005…	00900(Terpenoid backbone biosynthesis)	K03527	EC:1.17.7.4	PREDICTED: 4-hydroxy-3-methylbut-2-enyl diphosphate reductase, chloroplastic [Brassica rapa]	NA	2.86908	3.25862	2.70121	2.01009	2.00896	1.87251	548	523	520	356	365	354
626	0	A01	+	1918440	1919480	BraA01g003920.3C	1	1041	MSTRG.323	BraA01g003920.3C	GO:0005515(protein binding);GO:0005634(nucleus);GO:0006351(transcription, DNA-templated);GO:0006355(regulation of transcription, DNA-templated);GO:0046982(protein heterodimerization activity)	03022(Basal transcription factors)	K14649	NA	PREDICTED: transcription initiation factor TFIID subunit 8-like [Brassica napus]	NA	2.29013	2.65736	1.95793	2.83554	3.06735	2.51906	328	320	283	377	418	357
628	0	A01	-	1919922	1924766	BraA01g003930.3C	10	3639	MSTRG.324	BraA01g003930.3C	GO:0016787(hydrolase activity)	NA	NA	NA	PREDICTED: uncharacterized protein LOC103839266 isoform X1 [Brassica rapa]	NA	2.33339	2.88315	0.788778	3.13804	1.9585	2.24439	1167	1211	398	1456	932	1111
629	0	A01	-	1925220	1926046	BraA01g003940.3C	2	417	MSTRG.322	BraA01g003940.3C	GO:0003674(molecular_function);GO:0005634(nucleus);GO:0008150(biological_process)	NA	NA	NA	PREDICTED: protein TRI1 [Brassica rapa]	NA	43.4302	42.9805	45.9873	40.4987	39.2246	38.2858	2489	2069	2655	2153	2137	2171
630	0	A01	-	1928015	1931928	BraA01g003950.3C	10	2244	MSTRG.325	BraA01g003950.3C	GO:0000166(nucleotide binding);GO:0004872(receptor activity);GO:0005515(protein binding);GO:0005739(mitochondrion);GO:0071493(cellular response to UV-B);GO:0080008(Cul4-RING E3 ubiquitin ligase complex)	NA	NA	NA	PREDICTED: uncharacterized protein LOC103839449 isoform X2 [Brassica rapa]	NA	5.14477	5.22977	5.95218	6.90444	7.03931	6.96345	1587	1355	1849	1975	2064	2125
632	0	A01	+	1932369	1933435	BraA01g003960.3C	4	633	MSTRG.326	BraA01g003960.3C	GO:0005737(cytoplasm);GO:0045454(cell redox homeostasis)	NA	NA	NA	thioredoxin superfamily protein [Brassica napus]	NA	2.43346	3.67617	2.94219	3.57933	2.47933	4.08053	212	269	258	289	206	352
634	0	A01	+	1934228	1935855	BraA01g003970.3C	8	825	MSTRG.327	BraA01g003970.3C	GO:0003674(molecular_function);GO:0005737(cytoplasm);GO:0005829(cytosol);GO:0008150(biological_process)	NA	NA	NA	PREDICTED: TIP41-like protein isoform X1 [Brassica rapa]	NA	0.143138	0.035765	0.007964	0.014526	0.060345	0.017783	17	4	1	2	7	2
637	0	A01	-	1937035	1937513	BraA01g003980.3C	2	297	MSTRG.328	BraA01g003980.3C	GO:0003674(molecular_function);GO:0005739(mitochondrion);GO:0008150(biological_process)	NA	NA	NA	PREDICTED: uncharacterized protein LOC103839786 isoform X1 [Brassica rapa]	NA	2.2604	6.46669	2.32674	3.44522	2.02745	2.60698	93	222	96	131	79	106
639	0	A01	-	1942125	1946165	BraA01g003990.3C	9	2511	MSTRG.330	BraA01g003990.3C	GO:0005576(extracellular region);GO:0008152(metabolic process);GO:0047513(1,2-alpha-L-fucosidase activity);GO:0048046(apoplast)	00511(Other glycan degradation)	K15923	EC:3.2.1.51	PREDICTED: alpha-L-fucosidase 2 [Brassica rapa]	NA	23.3864	24.5636	23.7579	11.0484	12.0497	11.7675	8069	7120	8257	3536	3953	4018
640	0	A01	-	1949829	1951208	BraA01g004000.3C	1	1380	MSTRG.331	BraA01g004000.3C	GO:0000038(very long-chain fatty acid metabolic process);GO:0006633(fatty acid biosynthetic process);GO:0009416(response to light stimulus);GO:0016021(integral component of membrane);GO:0016746(transferase activity, transferring acyl groups);GO:0016747(transferase activity, transferring acyl groups other than amino-acyl groups);GO:0030497(fatty acid elongation)	00062(Fatty acid elongation)	K15397	EC:2.3.1.199	PREDICTED: 3-ketoacyl-CoA synthase 16 [Brassica rapa]	NA	9.70738	9.49776	9.56396	2.54458	2.16675	2.27104	1841	1513	1827	448	391	427
642	0	A01	-	1952336	1952914	BraA01g004010.3C	2	249	BraA01g004010.3C	BraA01g004010.3C	GO:0003674(molecular_function);GO:0005886(plasma membrane)	NA	NA	NA	BnaAnng17130D [Brassica napus]	NA	0.0001	0.0001	0.0001	0.105075	0.115762	0.0001	0	0	0	4	4	0
644	0	A01	-	1955798	1958640	BraA01g004020.3C	8	1734	MSTRG.332	BraA01g004020.3C	GO:0004028(3-chloroallyl aldehyde dehydrogenase activity);GO:0004029(aldehyde dehydrogenase (NAD) activity);GO:0004030(aldehyde dehydrogenase [NAD(P)+] activity);GO:0005737(cytoplasm);GO:0005739(mitochondrion);GO:0006081(cellular aldehyde metabolic process);GO:0009414(response to water deprivation);GO:0009507(chloroplast);GO:0009536(plastid);GO:0009737(response to abscisic acid);GO:0009941(chloro…	00010(Glycolysis / Gluconeogenesis);00040(Pentose and glucuronate interconversions);00053(Ascorbate and aldarate metabolism);00620(Pyruvate metabolism);00071(Fatty acid degradation);00561(Glycerolipid metabolism);00280(Valine, leucine and isoleucine degradation);00310(Lysine degradation);00330(Arginine and proline metabolism);00340(Histidine metabolism);00380(Tryptophan metabolism);00410(beta-Ala…	K00128	EC:1.2.1.3	aldehyde dehydrogenase 3 [Brassica napus]	NA	0.083327	0.173433	0.52722	0.038512	0.103405	0.64111	20	35	127	9	24	152
645	0	A01	+	1959916	1961726	BraA01g004030.3C	5	1074	BraA01g004030.3C	BraA01g004030.3C	GO:0005737(cytoplasm);GO:0005829(cytosol);GO:0008270(zinc ion binding);GO:0009809(lignin biosynthetic process);GO:0016491(oxidoreductase activity);GO:0045551(cinnamyl-alcohol dehydrogenase activity);GO:0052747(sinapyl alcohol dehydrogenase activity);GO:0055114(oxidation-reduction process)	00940(Phenylpropanoid biosynthesis)	K00083	EC:1.1.1.195	PREDICTED: cinnamyl alcohol dehydrogenase 5 [Brassica rapa]	NA	0.119626	0.151658	0.05059	0.317372	0.361574	0.541363	18	19	8	44	51	80
651	0	A01	+	1964213	1966977	BraA01g004040.3C	7	723	MSTRG.335	BraA01g004040.3C	GO:0003677(DNA binding);GO:0003700(transcription factor activity, sequence-specific DNA binding);GO:0005515(protein binding);GO:0005634(nucleus);GO:0006351(transcription, DNA-templated);GO:0006355(regulation of transcription, DNA-templated);GO:0008134(transcription factor binding);GO:0010440(stomatal lineage progression);GO:0042803(protein homodimerization activity);GO:0046983(protein dimerizatio…	03060(Protein export)	K03217	NA	agamous-like protein 16 [Brassica napus]	NA	2.38514	1.70849	1.66608	1.92645	1.66071	2.13229	237	143	167	178	157	210
652	0	A01	+	1969446	1971848	BraA01g004050.3C	2	1860	MSTRG.333	BraA01g004050.3C	GO:0004672(protein kinase activity);GO:0004674(protein serine/threonine kinase activity);GO:0005524(ATP binding);GO:0006468(protein phosphorylation);GO:0007169(transmembrane receptor protein tyrosine kinase signaling pathway);GO:0016021(integral component of membrane)	04075(Plant hormone signal transduction)	K13415	EC:2.7.10.1;EC:2.7.11.1	PREDICTED: receptor protein kinase-like protein At4g34220 [Brassica rapa]	NA	10.8949	11.1148	9.58949	11.2342	11.3722	11.3111	2785	2387	2469	2664	2764	2861
653	0	A01	+	1972650	1973514	BraA01g004060.3C	2	792	MSTRG.336	BraA01g004060.3C	GO:0005634(nucleus);GO:0008150(biological_process);GO:0016787(hydrolase activity)	NA	NA	NA	PREDICTED: probable carbohydrate esterase At4g34215 [Brassica rapa]	NA	5.44068	6.53721	6.03459	5.28458	4.68893	4.32092	593	598	662	534	486	466
657	0	A01	+	1976165	1978736	BraA01g004070.3C	4	1791	MSTRG.337	BraA01g004070.3C	GO:0004617(phosphoglycerate dehydrogenase activity);GO:0005524(ATP binding);GO:0005739(mitochondrion);GO:0005829(cytosol);GO:0006564(L-serine biosynthetic process);GO:0009070(serine family amino acid biosynthetic process);GO:0009507(chloroplast);GO:0009536(plastid);GO:0009555(pollen development);GO:0009561(megagametogenesis);GO:0009570(chloroplast stroma);GO:0009793(embryo development ending in s…	01200(Carbon metabolism);01230(Biosynthesis of amino acids);00260(Glycine, serine and threonine metabolism)	K00058	EC:1.1.1.95	PREDICTED: D-3-phosphoglycerate dehydrogenase 1, chloroplastic [Brassica napus]	NA	22.4821	21.8986	21.9062	10.6297	11.7235	10.3661	5533	4527	5431	2427	2744	2525
658	0	A01	+	1980357	1981124	BraA01g004080.3C	4	444	MSTRG.338	BraA01g004080.3C	GO:0009523(photosystem II);GO:0009535(chloroplast thylakoid membrane);GO:0009611(response to wounding);GO:0009644(response to high light intensity);GO:0015979(photosynthesis);GO:0016021(integral component of membrane);GO:0016168(chlorophyll binding);GO:0071486(cellular response to high light intensity);GO:0071492(cellular response to UV-A)	NA	NA	NA	PREDICTED: stress enhanced protein 1, chloroplastic isoform X1 [Brassica rapa]	NA	68.2247	66.7732	68.9785	103.741	108.345	103.959	4163	3422	4239	5871	6285	6276
660	0	A01	-	1981686	1984923	BraA01g004090.3C	11	1392	MSTRG.339	BraA01g004090.3C	GO:0000221(vacuolar proton-transporting V-type ATPase, V1 domain);GO:0000325(plant-type vacuole);GO:0005634(nucleus);GO:0005773(vacuole);GO:0005774(vacuolar membrane);GO:0005794(Golgi apparatus);GO:0005886(plasma membrane);GO:0009507(chloroplast);GO:0015991(ATP hydrolysis coupled proton transport);GO:0046961(proton-transporting ATPase activity, rotational mechanism)	00190(Oxidative phosphorylation);04145(Phagosome)	K02144	NA	PREDICTED: V-type proton ATPase subunit H-like [Brassica rapa]	NA	0.048316	0.058411	0.015396	0.00983	0.764959	0.009983	10	10	3	2	140	2
664	0	A01	-	2002141	2003508	BraA01g004130.3C	4	1122	MSTRG.340	BraA01g004130.3C	GO:0000082(G1/S transition of mitotic cell cycle);GO:0005515(protein binding);GO:0005634(nucleus);GO:0007067(mitotic nuclear division);GO:0009735(response to cytokinin);GO:0009741(response to brassinosteroid);GO:0009744(response to sucrose);GO:0016538(cyclin-dependent protein serine/threonine kinase regulator activity);GO:0042127(regulation of cell proliferation);GO:0048316(seed development);GO:0…	04075(Plant hormone signal transduction)	K14505	NA	PREDICTED: cyclin-D3-1 [Brassica rapa]	NA	2.21754	2.54123	3.1473	1.27357	0.624509	0.955783	342	330	489	183	92	146
668	0	A01	-	2004402	2009622	BraA01g004140.3C	15	1971	MSTRG.342	BraA01g004140.3C	GO:0003676(nucleic acid binding);GO:0005622(intracellular);GO:0005634(nucleus)	NA	NA	NA	BnaC01g04230D [Brassica napus]	NA	0.0001	0.011454	0.112738	0.071031	0.0001	0.027815	0	3	31	18	0	8
669	0	A01	+	2010671	2012292	BraA01g004150.3C	2	1488	MSTRG.341	BraA01g004150.3C	GO:0008194(UDP-glycosyltransferase activity);GO:0009507(chloroplast);GO:0009813(flavonoid biosynthetic process);GO:0010294(abscisic acid glucosyltransferase activity);GO:0043231(intracellular membrane-bounded organelle);GO:0052696(flavonoid glucuronidation);GO:0080043(quercetin 3-O-glucosyltransferase activity);GO:0080044(quercetin 7-O-glucosyltransferase activity)	00906(Carotenoid biosynthesis)	K14595	EC:2.4.1.263	PREDICTED: UDP-glycosyltransferase 73B1 [Brassica rapa]	NA	8.70666	8.11246	8.06104	9.42484	8.9982	9.62283	1781	1394	1661	1788	1750	1947
670	0	A01	+	2013098	2014453	BraA01g004160.3C	1	1356	MSTRG.343	BraA01g004160.3C	GO:0006952(defense response);GO:0008194(UDP-glycosyltransferase activity);GO:0009813(flavonoid biosynthetic process);GO:0010294(abscisic acid glucosyltransferase activity);GO:0016758(transferase activity, transferring hexosyl groups);GO:0035251(UDP-glucosyltransferase activity);GO:0043231(intracellular membrane-bounded organelle);GO:0047893(flavonol 3-O-glucosyltransferase activity);GO:0051707(re…	00906(Carotenoid biosynthesis)	K14595	EC:2.4.1.263	PREDICTED: UDP-glycosyltransferase 73B3-like [Brassica rapa]	NA	2.28125	2.23173	1.96631	6.97925	6.85675	6.31977	426	350	370	1207	1215	1166
671	0	A01	-	2014946	2017780	BraA01g004170.3C	2	2622	MSTRG.344	BraA01g004170.3C	NA	NA	NA	NA	PREDICTED: uncharacterized protein LOC106413187 [Brassica napus]	NA	0.123208	0.11989	0.153795	0.615903	0.571408	0.383722	45	37	56	206	196	137
673	0	A01	+	2022292	2024021	BraA01g004180.3C	2	1440	MSTRG.346	BraA01g004180.3C	GO:0006952(defense response);GO:0008194(UDP-glycosyltransferase activity);GO:0009813(flavonoid biosynthetic process);GO:0010294(abscisic acid glucosyltransferase activity);GO:0016758(transferase activity, transferring hexosyl groups);GO:0035251(UDP-glucosyltransferase activity);GO:0043231(intracellular membrane-bounded organelle);GO:0047893(flavonol 3-O-glucosyltransferase activity);GO:0051707(re…	00906(Carotenoid biosynthesis)	K14595	EC:2.4.1.263	PREDICTED: UDP-glycosyltransferase 73B3-like [Brassica rapa]	NA	0.223254	0.076258	0.164576	0.068044	0.140016	0.168684	45	13	33	13	27	34
675	0	A01	-	2024265	2029848	BraA01g004190.3C	17	2355	MSTRG.347	BraA01g004190.3C	GO:0000166(nucleotide binding);GO:0000184(nuclear-transcribed mRNA catabolic process, nonsense-mediated decay);GO:0003723(RNA binding);GO:0003743(translation initiation factor activity);GO:0005515(protein binding);GO:0005634(nucleus);GO:0005829(cytosol);GO:0006413(translational initiation);GO:0006446(regulation of translational initiation);GO:0009651(response to salt stress);GO:0016032(viral proc…	03013(RNA transport);03015(mRNA surveillance pathway);03018(RNA degradation)	K13126	NA	PREDICTED: polyadenylate-binding protein 2 [Brassica rapa]	NA	16.4478	27.624	25.289	13.8904	21.7255	12.1748	5323	7509	8243	4169	6684	3899
677	0	A01	-	2031448	2035586	BraA01g004200.3C	9	3336	MSTRG.348	BraA01g004200.3C	GO:0004842(ubiquitin-protein transferase activity);GO:0008270(zinc ion binding);GO:0008299(isoprenoid biosynthetic process);GO:0009414(response to water deprivation);GO:0010025(wax biosynthetic process);GO:0010143(cutin biosynthetic process);GO:0010345(suberin biosynthetic process);GO:0016021(integral component of membrane);GO:0016567(protein ubiquitination);GO:0016874(ligase activity);GO:1900490…	04141(Protein processing in endoplasmic reticulum)	K10661	EC:2.3.2.27	PREDICTED: probable E3 ubiquitin ligase SUD1 isoform X1 [Brassica rapa]	NA	18.5655	16.9515	14.1531	13.2501	17.1221	18.0435	8511	6528	6535	5634	7463	8185
680	0	A01	-	2036341	2042403	BraA01g004210.3C	19	3321	MSTRG.349	BraA01g004210.3C	GO:0003677(DNA binding);GO:0003824(catalytic activity);GO:0005634(nucleus);GO:0006284(base-excision repair);GO:0006351(transcription, DNA-templated);GO:0006355(regulation of transcription, DNA-templated);GO:0010216(maintenance of DNA methylation);GO:0019104(DNA N-glycosylase activity);GO:0046872(metal ion binding);GO:0051539(4 iron, 4 sulfur cluster binding)	NA	NA	NA	BnaA01g03070D [Brassica napus]	NA	0.358456	0.400476	0.480529	0.304566	0.123898	0.256815	164	154	221	129	54	116
681	0	A01	+	2047468	2049471	BraA01g004220.3C	8	1383	MSTRG.352	BraA01g004220.3C	GO:0003713(transcription coactivator activity);GO:0005634(nucleus);GO:0005739(mitochondrion);GO:0005829(cytosol);GO:0006357(regulation of transcription from RNA polymerase II promoter);GO:0009507(chloroplast);GO:0009658(chloroplast organization);GO:0019172(glyoxalase III activity);GO:0019243(methylglyoxal catabolic process to D-lactate via S-lactoyl-glutathione);GO:0070301(cellular response to hy…	NA	NA	NA	PREDICTED: protein DJ-1 homolog C [Brassica rapa]	NA	2.75955	1.98781	3.04824	1.60468	1.90703	1.89782	525	318	584	283	345	357
687	0	A01	-	2049904	2051879	BraA01g004230.3C	6	1320	MSTRG.353	BraA01g004230.3C	GO:0003677(DNA binding);GO:0003700(transcription factor activity, sequence-specific DNA binding);GO:0005515(protein binding);GO:0005634(nucleus);GO:0006351(transcription, DNA-templated);GO:0006355(regulation of transcription, DNA-templated);GO:0009414(response to water deprivation);GO:0009651(response to salt stress);GO:0009737(response to abscisic acid);GO:0009738(abscisic acid-activated signali…	04075(Plant hormone signal transduction)	K14432	NA	PREDICTED: ABSCISIC ACID-INSENSITIVE 5-like protein 6 [Brassica rapa]	NA	0.594015	0.0001	0.0001	0.070892	0.0001	0.0001	108	0	0	12	0	0
690	0	A01	+	2055605	2057082	BraA01g004240.3C	5	600	MSTRG.350	BraA01g004240.3C	GO:0003674(molecular_function);GO:0005634(nucleus);GO:0009409(response to cold);GO:0080167(response to karrikin)	NA	NA	NA	PREDICTED: uncharacterized protein LOC103842877 isoform X1 [Brassica rapa]	NA	0.145269	0.0001	0.228805	0.432064	0.683003	0.663347	12	0	20	34	54	55
692	0	A01	+	2058063	2060147	BraA01g004250.3C	1	2085	BraA01g004250.3C	BraA01g004250.3C	GO:0005199(structural constituent of cell wall);GO:0005576(extracellular region);GO:0005618(cell wall);GO:0005634(nucleus);GO:0071555(cell wall organization)	03010(Ribosome)	K02984	NA	leucine-rich repeat (LRR) family protein [Brassica napus]	NA	0.039327	0.011026	0.074806	0.103869	0.087426	0.122051	12	3	22	28	24	35
693	0	A01	-	2064362	2064559	BraA01g004260.3C	1	198	MSTRG.351	BraA01g004260.3C	GO:0003674(molecular_function);GO:0005739(mitochondrion);GO:0008150(biological_process)	NA	NA	NA	PREDICTED: uncharacterized protein LOC103843199 [Brassica rapa]	NA	12.7257	9.45964	10.743	5.72407	5.79434	6.67185	347	217	295	145	150	180
695	0	A01	-	2067805	2069894	BraA01g004270.3C	10	1089	MSTRG.354	BraA01g004270.3C	GO:0004672(protein kinase activity);GO:0004674(protein serine/threonine kinase activity);GO:0005515(protein binding);GO:0005524(ATP binding);GO:0005634(nucleus);GO:0005737(cytoplasm);GO:0005829(cytosol);GO:0005985(sucrose metabolic process);GO:0006468(protein phosphorylation);GO:0006636(unsaturated fatty acid biosynthetic process);GO:0006970(response to osmotic stress);GO:0009414(response to wate…	04075(Plant hormone signal transduction)	K14498	EC:2.7.11.1	PREDICTED: serine/threonine-protein kinase SRK2E [Brassica rapa]	NA	0.645497	1.55245	1.32753	1.29245	1.90644	0.964058	97	196	201	180	272	143
697	0	A01	-	2071509	2073867	BraA01g004280.3C	8	1365	MSTRG.355	BraA01g004280.3C	GO:0005515(protein binding);GO:0005634(nucleus);GO:0008150(biological_process)	NA	NA	NA	PREDICTED: armadillo repeat-containing protein 6 [Brassica rapa]	NA	0.569167	0.757639	0.470548	0.556893	0.704678	0.432887	107	120	89	97	126	81
698	0	A01	-	2074402	2075540	BraA01g004290.3C	5	711	MSTRG.355	BraA01g004290.3C	GO:0005634(nucleus);GO:0008270(zinc ion binding);GO:0010200(response to chitin);GO:0016021(integral component of membrane)	NA	NA	NA	PREDICTED: E3 ubiquitin-protein ligase RNF170 isoform X1 [Brassica rapa]	NA	0.08009	0.103829	0.106578	0.058698	0.164402	0.133605	8	9	11	6	16	13
700	0	A01	-	2076070	2078088	BraA01g004300.3C	7	540	MSTRG.356	BraA01g004300.3C	GO:0000724(double-strand break repair via homologous recombination);GO:0005634(nucleus);GO:0042742(defense response to bacterium);GO:0044212(transcription regulatory region DNA binding)	03010(Ribosome)	K02980	NA	suppressor of SNI1 2 [Brassica napus]	NA	0.181758	0.098364	0.359981	0.141672	0.293422	0.445736	14	7	27	10	21	33
702	0	A01	+	2086626	2088213	BraA01g004310.3C	5	1044	MSTRG.357	BraA01g004310.3C	GO:0001046(core promoter sequence-specific DNA binding);GO:0001228(transcriptional activator activity, RNA polymerase II transcription regulatory region sequence-specific binding);GO:0003677(DNA binding);GO:0003700(transcription factor activity, sequence-specific DNA binding);GO:0005634(nucleus);GO:0006355(regulation of transcription, DNA-templated);GO:0006366(transcription from RNA polymerase II…	04075(Plant hormone signal transduction);04712(Circadian rhythm - plant)	K12126	NA	PREDICTED: transcription factor bHLH85-like [Brassica napus]	NA	3.91692	4.167	4.08053	0.642761	0.626207	0.414337	562	503	590	86	86	59
703	0	A01	+	2099020	2100512	BraA01g004320.3C	4	1206	MSTRG.359	BraA01g004320.3C	GO:0004601(peroxidase activity);GO:0009505(plant-type cell wall);GO:0009664(plant-type cell wall organization)	00940(Phenylpropanoid biosynthesis)	K00430	EC:1.11.1.7	PREDICTED: putative Peroxidase 48 [Brassica rapa]	NA	0.522271	0.277595	0.296675	0.984984	0.994302	0.950802	87	39	50	152	157	156
704	0	A01	+	2102945	2103660	BraA01g004330.3C	2	471	BraA01g004330.3C	BraA01g004330.3C	GO:0003674(molecular_function);GO:0005634(nucleus);GO:0008150(biological_process)	NA	NA	NA	PREDICTED: uncharacterized protein LOC103844069 [Brassica rapa]	NA	0.0001	0.0001	0.0001	0.102178	0.05863	0.0001	0	0	0	7	4	0
708	0	A01	+	2110155	2117169	BraA01g004350.3C	13	1881	MSTRG.360	BraA01g004350.3C	GO:0005783(endoplasmic reticulum);GO:0006629(lipid metabolic process);GO:0009556(microsporogenesis);GO:0010025(wax biosynthetic process);GO:0010345(suberin biosynthetic process);GO:0016627(oxidoreductase activity, acting on the CH-CH group of donors);GO:0035336(long-chain fatty-acyl-CoA metabolic process);GO:0055114(oxidation-reduction process);GO:0080019(fatty-acyl-CoA reductase (alcohol-forming…	00073(Cutin, suberine and wax biosynthesis);04146(Peroxisome)	K13356	EC:1.2.1.84	PREDICTED: fatty acyl-CoA reductase 3 [Brassica rapa]	NA	0.20235	0.269369	0.226544	0.019047	0.214289	0.032432	53	59	59	5	53	9
711	0	A01	+	2121494	2123939	BraA01g004360.3C	9	1137	MSTRG.361	BraA01g004360.3C	GO:0000287(magnesium ion binding);GO:0005524(ATP binding);GO:0005576(extracellular region);GO:0005622(intracellular);GO:0010214(seed coat development);GO:0016310(phosphorylation);GO:0032957(inositol trisphosphate metabolic process);GO:0047325(inositol tetrakisphosphate 1-kinase activity);GO:0052725(inositol-1,3,4-trisphosphate 6-kinase activity);GO:0052726(inositol-1,3,4-trisphosphate 5-kinase ac…	00562(Inositol phosphate metabolism);04070(Phosphatidylinositol signaling system)	K00913	EC:2.7.1.159;EC:2.7.1.134	PREDICTED: inositol-tetrakisphosphate 1-kinase 2 [Brassica rapa]	NA	0.041671	0.00498	0.0001	0.094419	0.016892	0.004469	7	1	0	14	3	1
713	0	A01	+	2129359	2132732	BraA01g004380.3C	13	2064	MSTRG.362	BraA01g004380.3C	GO:0003677(DNA binding);GO:0004812(aminoacyl-tRNA ligase activity);GO:0004815(aspartate-tRNA ligase activity);GO:0005524(ATP binding);GO:0005737(cytoplasm);GO:0005739(mitochondrion);GO:0006418(tRNA aminoacylation for protein translation);GO:0009507(chloroplast);GO:0016020(membrane);GO:0046872(metal ion binding)	00970(Aminoacyl-tRNA biosynthesis)	K01876	EC:6.1.1.12	PREDICTED: aspartate--tRNA ligase, chloroplastic/mitochondrial [Brassica rapa]	NA	0.265864	6.00922	0.214761	0.0001	1.95046	0.202127	76	1432	62	0	526	57
719	0	A01	-	2137980	2138498	BraA01g004400.3C	1	519	MSTRG.364	BraA01g004400.3C	GO:0003674(molecular_function);GO:0005576(extracellular region);GO:1901001(negative regulation of response to salt stress)	04075(Plant hormone signal transduction);04626(Plant-pathogen interaction)	K13449	NA	PREDICTED: pathogenesis-related protein 1-like [Brassica napus]	NA	85.1726	82.6103	84.7606	12.7874	11.4199	11.7046	6074	4949	6089	846	775	826
720	0	A01	-	2140451	2140975	BraA01g004410.3C	1	525	BraA01g004410.3C	BraA01g004410.3C	GO:0003674(molecular_function);GO:0005576(extracellular region);GO:0008150(biological_process)	04075(Plant hormone signal transduction);04626(Plant-pathogen interaction)	K13449	NA	PREDICTED: pathogenesis-related protein 1 [Brassica rapa]	NA	0.104246	0.0001	0.204051	0.0001	0.046268	0.008032	8	0	15	0	4	1
722	0	A01	+	2145064	2147398	BraA01g004430.3C	11	1275	MSTRG.365	BraA01g004430.3C	GO:0005886(plasma membrane);GO:0008150(biological_process);GO:0016021(integral component of membrane)	04144(Endocytosis)	K18442	NA	PREDICTED: DUF21 domain-containing protein At4g33700 [Brassica rapa]	NA	11.1284	10.1547	10.4996	7.56801	8.29461	8.25283	1950	1495	1853	1230	1382	1431
723	0	A01	-	2147740	2148705	BraA01g004440.3C	3	765	BraA01g004440.3C	BraA01g004440.3C	GO:0005515(protein binding);GO:0008150(biological_process);GO:0009507(chloroplast)	NA	NA	NA	PREDICTED: protein FAM133 [Brassica rapa]	NA	0.330309	0.527306	0.138434	0.307574	0.580487	0.694142	35	47	15	30	59	73
724	0	A01	+	2149211	2153739	BraA01g004450.3C	10	1377	BraA01g004450.3C	BraA01g004450.3C	GO:0005507(copper ion binding);GO:0005829(cytosol);GO:0008483(transaminase activity);GO:0009089(lysine biosynthetic process via diaminopimelate);GO:0009507(chloroplast);GO:0009570(chloroplast stroma);GO:0009735(response to cytokinin);GO:0009862(systemic acquired resistance, salicylic acid mediated signaling pathway);GO:0010285(L,L-diaminopimelate aminotransferase activity);GO:0030170(pyridoxal ph…	01230(Biosynthesis of amino acids);00300(Lysine biosynthesis)	K10206	EC:2.6.1.83	PREDICTED: LL-diaminopimelate aminotransferase, chloroplastic isoform X1 [Brassica rapa]	NA	0.169242	0.0001	0.098401	0.041024	0.0001	0.0001	33	0	19	8	0	0
725	0	A01	-	2153991	2154239	BraA01g004460.3C	1	249	MSTRG.366	BraA01g004460.3C	GO:0003674(molecular_function);GO:0008150(biological_process)	NA	NA	NA	PREDICTED: uncharacterized protein LOC103845257 [Brassica rapa]	NA	3.89086	4.17303	2.84097	6.16679	5.19574	4.7705	134	120	98	196	170	162
727	0	A01	-	2156617	2161451	BraA01g004470.3C	20	2424	MSTRG.368	BraA01g004470.3C	GO:0000266(mitochondrial fission);GO:0003924(GTPase activity);GO:0005515(protein binding);GO:0005525(GTP binding);GO:0005739(mitochondrion);GO:0005777(peroxisome);GO:0005829(cytosol);GO:0005886(plasma membrane);GO:0007031(peroxisome organization);GO:0007049(cell cycle);GO:0009791(post-embryonic development);GO:0016559(peroxisome fission);GO:0051301(cell division)	04144(Endocytosis)	K01528	EC:3.6.5.5	PREDICTED: dynamin-related protein 3A isoform X2 [Brassica rapa]	NA	10.5126	11.3151	9.84219	9.00365	9.03519	8.96233	3502	3166	3302	2782	2862	2954
728	0	A01	+	2162465	2162956	BraA01g004480.3C	2	288	MSTRG.369	BraA01g004480.3C	GO:0003674(molecular_function);GO:0005737(cytoplasm);GO:0008150(biological_process)	NA	NA	NA	PREDICTED: costars family protein ST45-2 [Brassica rapa]	NA	35.0108	34.0285	34.026	36.1053	37.2481	42.9566	1386	1132	1357	1326	1402	1683
730	0	A01	+	2163717	2164929	BraA01g004490.3C	6	585	MSTRG.370	BraA01g004490.3C	GO:0003674(molecular_function);GO:0005634(nucleus);GO:0005773(vacuole);GO:0005774(vacuolar membrane);GO:0008150(biological_process);GO:0016021(integral component of membrane)	NA	NA	NA	BnaA01g03340D [Brassica napus]	NA	0.002144	0.04848	0.226829	0.0001	0.222272	0.034316	1	4	19	0	17	3
732	0	A01	-	2165193	2170475	BraA01g004500.3C	17	2382	MSTRG.371	BraA01g004500.3C	GO:0006508(proteolysis);GO:0008234(cysteine-type peptidase activity)	NA	NA	NA	PREDICTED: probable ubiquitin-like-specific protease 2A isoform X2 [Brassica rapa]	NA	0.0001	0.0001	0.498829	0.456027	0.341415	0.490689	0	0	165	139	107	159
737	0	A01	+	2182758	2186255	BraA01g004530.3C	10	2571	MSTRG.374	BraA01g004530.3C	GO:0000325(plant-type vacuole);GO:0005774(vacuolar membrane);GO:0005886(plasma membrane);GO:0006813(potassium ion transport);GO:0015079(potassium ion transmembrane transporter activity);GO:0016021(integral component of membrane);GO:0071805(potassium ion transmembrane transport)	NA	NA	NA	PREDICTED: potassium transporter 13 [Brassica rapa]	NA	6.7735	7.99658	7.67033	9.54609	5.71239	6.16134	2393	2373	2730	3128	1919	2154
743	0	A01	-	2186849	2191360	BraA01g004540.3C	17	2823	MSTRG.375	BraA01g004540.3C	GO:0000166(nucleotide binding);GO:0005375(copper ion transmembrane transporter activity);GO:0005524(ATP binding);GO:0005886(plasma membrane);GO:0005887(integral component of plasma membrane);GO:0009507(chloroplast);GO:0009536(plastid);GO:0009570(chloroplast stroma);GO:0009767(photosynthetic electron transport chain);GO:0009941(chloroplast envelope);GO:0015662(ATPase activity, coupled to transmemb…	00190(Oxidative phosphorylation)	K01535	EC:3.6.3.6	PREDICTED: copper-transporting ATPase PAA1, chloroplastic [Brassica rapa]	NA	3.75297	5.98128	4.80331	4.52018	3.43384	4.23778	1456	1949	1877	1627	1267	1627
744	0	A01	-	2192889	2195693	BraA01g004550.3C	5	1518	MSTRG.373	BraA01g004550.3C	GO:0003849(3-deoxy-7-phosphoheptulonate synthase activity);GO:0005515(protein binding);GO:0009073(aromatic amino acid family biosynthetic process);GO:0009423(chorismate biosynthetic process);GO:0009507(chloroplast);GO:0009534(chloroplast thylakoid)	01230(Biosynthesis of amino acids);00400(Phenylalanine, tyrosine and tryptophan biosynthesis)	K01626	EC:2.5.1.54	PREDICTED: phospho-2-dehydro-3-deoxyheptonate aldolase 2, chloroplastic [Brassica rapa]	NA	30.0567	30.8577	33.3203	31.8333	34.7616	32.5418	6270	5407	7001	6159	6894	6717
745	0	A01	+	2197705	2201243	BraA01g004560.3C	10	2325	MSTRG.377	BraA01g004560.3C	GO:0004721(phosphoprotein phosphatase activity);GO:0004722(protein serine/threonine phosphatase activity);GO:0009507(chloroplast);GO:0046872(metal ion binding)	NA	NA	NA	PREDICTED: probable protein phosphatase 2C 62 isoform X3 [Brassica rapa]	NA	0.0001	0.0001	0.017096	0.0001	0.01346	0.020695	0	0	6	0	5	7
748	0	A01	+	2202311	2203378	BraA01g004570.3C	1	1068	MSTRG.378	BraA01g004570.3C	GO:0008285(negative regulation of cell proliferation);GO:0009507(chloroplast);GO:0010102(lateral root morphogenesis)	NA	NA	NA	PREDICTED: protein ROOT PRIMORDIUM DEFECTIVE 1 [Brassica rapa]	NA	2.56841	2.57125	1.99142	1.5129	1.91204	2.05935	377	317	295	206	267	300
749	0	A01	+	2203800	2205492	BraA01g004580.3C	6	1284	MSTRG.379	BraA01g004580.3C	GO:0004190(aspartic-type endopeptidase activity);GO:0006508(proteolysis);GO:0030163(protein catabolic process)	NA	NA	NA	PREDICTED: aspartic proteinase Asp1 [Brassica rapa]	NA	1.76792	1.44847	2.05947	2.18931	2.32303	2.89267	312	215	366	359	390	506
752	0	A01	+	2206130	2208455	BraA01g004590.3C	9	945	MSTRG.380	BraA01g004590.3C	GO:0003674(molecular_function);GO:0008150(biological_process);GO:0009507(chloroplast)	NA	NA	NA	BnaC01g04720D [Brassica napus]	NA	0.333802	0.167545	0.307027	1.0595	0.591753	0.84467	44	19	41	128	74	109
755	0	A01	+	2217018	2221123	BraA01g004600.3C	11	1554	MSTRG.381	BraA01g004600.3C	GO:0004407(histone deacetylase activity);GO:0005634(nucleus);GO:0005829(cytosol);GO:0006351(transcription, DNA-templated);GO:0006355(regulation of transcription, DNA-templated);GO:0009507(chloroplast);GO:0016575(histone deacetylation);GO:0032041(NAD-dependent histone deacetylase activity (H3-K14 specific));GO:0042903(tubulin deacetylase activity);GO:0043014(alpha-tubulin binding);GO:0043621(prote…	NA	NA	NA	PREDICTED: histone deacetylase 14 [Brassica rapa]	NA	0.830891	1.07293	0.902761	1.34204	1.41258	1.02271	178	193	195	266	287	217
756	0	A01	+	2222273	2225781	BraA01g004610.3C	7	1542	MSTRG.382	BraA01g004610.3C	GO:0005215(transporter activity);GO:0005524(ATP binding);GO:0006810(transport);GO:0009507(chloroplast);GO:0009793(embryo development ending in seed dormancy);GO:0009941(chloroplast envelope);GO:0016887(ATPase activity)	02010(ABC transporters)	K05658	EC:3.6.3.44	PREDICTED: transcriptional activator Myb [Brassica rapa]	NA	4.58352	4.79586	4.40052	4.6804	4.67853	4.06608	972	854	940	920	943	853
757	0	A01	-	2227738	2230609	BraA01g004620.3C	5	1425	MSTRG.383	BraA01g004620.3C	GO:0004650(polygalacturonase activity);GO:0005576(extracellular region);GO:0005975(carbohydrate metabolic process);GO:0016021(integral component of membrane);GO:0016829(lyase activity);GO:0071555(cell wall organization)	00040(Pentose and glucuronate interconversions);00500(Starch and sucrose metabolism)	K01184	EC:3.2.1.15	PREDICTED: probable polygalacturonase [Brassica rapa]	NA	0.937487	1.12332	0.79598	0.899672	1.05539	1.03116	184	185	157	164	197	200
758	0	A01	+	2232071	2234939	BraA01g004630.3C	11	1851	MSTRG.384	BraA01g004630.3C	GO:0004675(transmembrane receptor protein serine/threonine kinase activity);GO:0004714(transmembrane receptor protein tyrosine kinase activity);GO:0005515(protein binding);GO:0005524(ATP binding);GO:0005789(endoplasmic reticulum membrane);GO:0005886(plasma membrane);GO:0006468(protein phosphorylation);GO:0007030(Golgi organization);GO:0009556(microsporogenesis);GO:0009742(brassinosteroid mediated…	04075(Plant hormone signal transduction);04626(Plant-pathogen interaction)	K13416	EC:2.7.10.1;EC:2.7.11.1	BnaA01g03510D [Brassica napus]	NA	18.2359	17.3612	17.7934	15.9074	14.6772	16.6727	4639	3710	4559	3753	3550	4197
760	0	A01	-	2235508	2237109	BraA01g004640.3C	4	801	MSTRG.385	BraA01g004640.3C	GO:0004601(peroxidase activity);GO:0005576(extracellular region);GO:0006979(response to oxidative stress);GO:0020037(heme binding);GO:0046872(metal ion binding);GO:0055114(oxidation-reduction process)	00940(Phenylpropanoid biosynthesis)	K00430	EC:1.11.1.7	PREDICTED: peroxidase 47 [Brassica rapa]	NA	0.0001	0.0001	0.0001	0.394105	0.0001	0.0001	0	0	0	41	0	0
761	0	A01	-	2238792	2240113	BraA01g004650.3C	3	1119	MSTRG.386	BraA01g004650.3C	GO:0005765(lysosomal membrane);GO:0005768(endosome);GO:0005794(Golgi apparatus);GO:0005802(trans-Golgi network);GO:0005886(plasma membrane);GO:0006465(signal peptide processing);GO:0010008(endosome membrane);GO:0030660(Golgi-associated vesicle membrane);GO:0033619(membrane protein proteolysis);GO:0042500(aspartic endopeptidase activity, intramembrane cleaving);GO:0071458(integral component of cyt…	NA	NA	NA	PREDICTED: signal peptide peptidase-like 1 [Brassica napus]	NA	2.54898	2.19877	1.41882	4.87384	4.62413	3.70352	392	284	220	696	676	564
763	0	A01	+	2242754	2244959	BraA01g004660.3C	2	1923	MSTRG.387	BraA01g004660.3C	GO:0003674(molecular_function);GO:0005634(nucleus);GO:0005737(cytoplasm);GO:0005829(cytosol);GO:0005886(plasma membrane)	NA	NA	NA	PREDICTED: protein CYPRO4 [Brassica rapa]	NA	1.67482	1.56163	1.67375	1.45708	1.68771	1.78846	443	347	446	358	424	468
764	0	A01	-	2245297	2250563	BraA01g004670.3C	11	3486	MSTRG.388	BraA01g004670.3C	GO:0005794(Golgi apparatus);GO:0016021(integral component of membrane)	NA	NA	NA	BnaA01g03550D [Brassica napus]	NA	1.04636	0.824408	0.258571	0.607454	0.175005	0.33816	502	332	125	270	80	161
767	0	A01	+	2251103	2253093	BraA01g004680.3C	8	804	MSTRG.389	BraA01g004680.3C	GO:0009507(chloroplast);GO:0009536(plastid);GO:0009706(chloroplast inner membrane);GO:0009941(chloroplast envelope);GO:0015031(protein transport);GO:0016020(membrane);GO:0031972(chloroplast intermembrane space)	NA	NA	NA	PREDICTED: protein TIC 22, chloroplastic-like [Brassica rapa]	NA	0.410231	0.429801	0.843814	0.199331	1.42553	0.83365	46	40	94	21	150	92
768	0	A01	+	2255055	2258094	BraA01g004690.3C	3	1578	MSTRG.390	BraA01g004690.3C	GO:0000139(Golgi membrane);GO:0005634(nucleus);GO:0005794(Golgi apparatus);GO:0005982(starch metabolic process);GO:0009058(biosynthetic process);GO:0009834(plant-type secondary cell wall biogenesis);GO:0010417(glucuronoxylan biosynthetic process);GO:0015020(glucuronosyltransferase activity);GO:0016021(integral component of membrane);GO:0016757(transferase activity, transferring glycosyl groups);G…	00052(Galactose metabolism)	K18819	EC:2.4.1.123	PREDICTED: UDP-glucuronate:xylan alpha-glucuronosyltransferase 2-like isoform X2 [Brassica napus]	NA	0.714008	0.657576	0.688153	0.479395	0.493818	0.657984	155	120	151	97	102	142
770	0	A01	+	2260889	2264695	BraA01g004700.3C	5	2424	MSTRG.392	BraA01g004700.3C	GO:0005524(ATP binding);GO:0006952(defense response);GO:0042742(defense response to bacterium);GO:0043531(ADP binding);GO:0048046(apoplast)	04626(Plant-pathogen interaction)	K13457	NA	PREDICTED: probable disease resistance protein At4g33300 [Brassica rapa]	NA	4.9656	4.86238	4.96787	6.76113	6.06356	6.10732	1654	1361	1667	2089	1921	2013
772	0	A01	+	2266051	2267973	BraA01g004710.3C	5	1377	MSTRG.393	BraA01g004710.3C	GO:0004871(signal transducer activity);GO:0005515(protein binding);GO:0005634(nucleus);GO:0005834(heterotrimeric G-protein complex);GO:0007067(mitotic nuclear division);GO:0007165(signal transduction);GO:0010997(anaphase-promoting complex binding);GO:0016567(protein ubiquitination);GO:0019900(kinase binding);GO:0033597(mitotic checkpoint complex);GO:0051301(cell division);GO:0097027(ubiquitin-pro…	04120(Ubiquitin mediated proteolysis)	K03363	NA	PREDICTED: cell division cycle 20.1, cofactor of APC complex-like [Brassica rapa]	NA	5.32974	5.78236	5.33777	4.75846	7.68445	8.32941	1009	920	1018	836	1383	1560
773	0	A01	+	2268672	2270057	BraA01g004720.3C	8	687	MSTRG.394	BraA01g004720.3C	GO:0001731(formation of translation preinitiation complex);GO:0003743(translation initiation factor activity);GO:0005737(cytoplasm);GO:0005829(cytosol);GO:0005852(eukaryotic translation initiation factor 3 complex);GO:0006446(regulation of translational initiation);GO:0016282(eukaryotic 43S preinitiation complex);GO:0033290(eukaryotic 48S preinitiation complex);GO:0043022(ribosome binding)	04146(Peroxisome)	K13344	NA	PREDICTED: eukaryotic translation initiation factor 3 subunit K-like [Brassica rapa]	NA	66.266	65.1952	60.0962	60.1651	57.3111	59.3242	6256	5170	5715	5268	5144	5542
783	0	A01	+	2271769	2278367	BraA01g004730.3C	11	5190	MSTRG.395	BraA01g004730.3C	GO:0000285(1-phosphatidylinositol-3-phosphate 5-kinase activity);GO:0005524(ATP binding);GO:0005737(cytoplasm);GO:0005768(endosome);GO:0007033(vacuole organization);GO:0008270(zinc ion binding);GO:0009555(pollen development);GO:0010008(endosome membrane);GO:0010256(endomembrane system organization);GO:0016307(phosphatidylinositol phosphate kinase activity);GO:0016308(1-phosphatidylinositol-4-phos…	00562(Inositol phosphate metabolism);04070(Phosphatidylinositol signaling system);04145(Phagosome)	K00921	EC:2.7.1.150	PREDICTED: 1-phosphatidylinositol-3-phosphate 5-kinase FAB1A-like isoform X1 [Brassica napus]	NA	0.0001	0.0001	4.06928	4.14139	0.0001	0.0001	0	0	2924	2740	0	0
784	0	A01	-	2278754	2282045	BraA01g004740.3C	5	1521	MSTRG.396	BraA01g004740.3C	GO:0005576(extracellular region);GO:0005618(cell wall);GO:0009505(plant-type cell wall);GO:0030599(pectinesterase activity);GO:0042545(cell wall modification);GO:0045330(aspartyl esterase activity);GO:0045490(pectin catabolic process);GO:0046910(pectinesterase inhibitor activity);GO:0050829(defense response to Gram-negative bacterium);GO:0071944(cell periphery)	00040(Pentose and glucuronate interconversions);00500(Starch and sucrose metabolism)	K01051	EC:3.1.1.11	PREDICTED: probable pectinesterase/pectinesterase inhibitor 44 isoform X2 [Brassica napus]	NA	3.11945	2.4497	2.87669	2.81171	2.1843	3.32205	652	431	606	546	435	688
787	0	A01	+	2284179	2288996	BraA01g004750.3C	17	2904	MSTRG.397	BraA01g004750.3C	NA	NA	NA	NA	PREDICTED: F-box/LRR-repeat protein 15 isoform X1 [Brassica rapa]	NA	1.59047	0.962026	0.906284	0.936783	1.61387	1.19518	635	323	365	347	613	472
790	0	A01	+	2289923	2302380	BraA01g004760.3C	37	4647	MSTRG.401	BraA01g004760.3C	GO:0003774(motor activity);GO:0003779(actin binding);GO:0005515(protein binding);GO:0005516(calmodulin binding);GO:0005524(ATP binding);GO:0005634(nucleus);GO:0005737(cytoplasm);GO:0016459(myosin complex);GO:0030048(actin filament-based movement)	03440(Homologous recombination)	K03165	EC:5.99.1.2	PREDICTED: myosin-15 isoform X1 [Brassica rapa]	NA	0.161859	0.080479	0.079729	0.18972	0.091504	0.110933	104	44	52	113	56	71
792	0	A01	-	2303170	2304984	BraA01g004770.3C	5	927	MSTRG.398	BraA01g004770.3C	GO:0003824(catalytic activity)	NA	NA	NA	PREDICTED: uncharacterized protein LOC103849450 [Brassica rapa]	NA	2.16803	2.06413	0.66339	3.4061	3.66304	3.57597	277	221	86	403	444	451
794	0	A01	+	2305691	2308408	BraA01g004780.3C	1	2718	MSTRG.399	BraA01g004780.3C	GO:0005739(mitochondrion);GO:0008270(zinc ion binding)	00500(Starch and sucrose metabolism)	K01176	EC:3.2.1.1	PREDICTED: pentatricopeptide repeat-containing protein At4g33170 [Brassica rapa]	NA	0.239274	0.343749	0.202563	0.363828	0.268073	0.338679	90	108	77	127	96	126
795	0	A01	-	2308519	2309745	BraA01g004790.3C	1	1227	MSTRG.400	BraA01g004790.3C	GO:0004842(ubiquitin-protein transferase activity);GO:0005634(nucleus);GO:0006511(ubiquitin-dependent protein catabolic process)	NA	NA	NA	PREDICTED: F-box only protein 13 [Brassica rapa]	NA	2.79575	2.05504	3.33733	1.83851	1.74362	2.18235	472	292	567	288	280	365
796	0	A01	+	2314063	2319737	BraA01g004800.3C	24	3180	MSTRG.403	BraA01g004800.3C	GO:0004753(saccharopine dehydrogenase activity);GO:0005737(cytoplasm);GO:0005739(mitochondrion);GO:0005829(cytosol);GO:0019477(L-lysine catabolic process);GO:0047130(saccharopine dehydrogenase (NADP+, L-lysine-forming) activity);GO:0055114(oxidation-reduction process);GO:0080167(response to karrikin)	00310(Lysine degradation)	K14157	EC:1.5.1.8;EC:1.5.1.9	PREDICTED: alpha-aminoadipic semialdehyde synthase isoform X2 [Brassica rapa]	NA	2.40381	2.09238	2.32764	2.45338	0.699641	2.8412	1051	768	1025	995	291	1229
802	0	A01	+	2324618	2324803	BraA01g004840.3C	1	186	BraA01g004840.3C	BraA01g004840.3C	NA	NA	NA	NA	PREDICTED: uncharacterized protein LOC103850008 [Brassica rapa]	NA	0.0001	0.0001	0.132075	0.0001	0.0001	0.0001	0	0	4	0	0	0
804	0	A01	-	2325449	2327274	BraA01g004850.3C	6	1020	MSTRG.402	BraA01g004850.3C	GO:0008253(5'-nucleotidase activity);GO:0009264(deoxyribonucleotide catabolic process)	NA	NA	NA	PREDICTED: uncharacterized protein LOC103850019 [Brassica rapa]	NA	0.049226	0.067149	0.00054	0.04942	0.248188	0.04155	7	8	1	7	34	6
805	0	A01	+	2328475	2329762	BraA01g004860.3C	6	678	MSTRG.404	BraA01g004860.3C	GO:0003674(molecular_function);GO:0005634(nucleus);GO:0005739(mitochondrion);GO:0008150(biological_process)	NA	NA	NA	PREDICTED: rho GTPase-activating protein 7 isoform X2 [Brassica rapa]	NA	3.8506	3.68618	3.96367	2.71677	2.8886	2.73018	359	289	372	235	256	252
807	0	A01	+	2336305	2339111	BraA01g004880.3C	9	1917	BraA01g004880.3C	BraA01g004880.3C	GO:0003777(microtubule motor activity);GO:0005524(ATP binding);GO:0005634(nucleus);GO:0005874(microtubule);GO:0008017(microtubule binding);GO:0009506(plasmodesma)	04144(Endocytosis)	K10396	NA	PREDICTED: kinesin-like protein FRA1 [Brassica oleracea var. oleracea]	NA	0.0001	0.0001	0.0001	0.0001	0.013736	0.0001	0	0	0	0	4	0
808	0	A01	+	2341514	2343837	BraA01g004890.3C	7	1068	MSTRG.405	BraA01g004890.3C	GO:0005737(cytoplasm);GO:0005774(vacuolar membrane);GO:0005886(plasma membrane);GO:0030794((S)-coclaurine-N-methyltransferase activity)	00950(Isoquinoline alkaloid biosynthesis)	K13384	EC:2.1.1.140	PREDICTED: (S)-coclaurine N-methyltransferase-like [Brassica napus]	NA	0.0001	0.058192	0.127937	0.0001	0.043099	0.0001	0	8	19	0	7	0
809	0	A01	-	2344049	2344508	BraA01g004900.3C	3	255	MSTRG.406	BraA01g004900.3C	GO:0003674(molecular_function);GO:0005634(nucleus);GO:0008150(biological_process)	NA	NA	NA	PREDICTED: uncharacterized protein At4g33100 [Brassica rapa]	NA	0.782771	1.51668	0.928235	1.59722	1.37724	1.38905	28	45	33	52	46	49
812	0	A01	+	2345278	2349548	BraA01g004910.3C	18	2625	MSTRG.408	BraA01g004910.3C	GO:0004177(aminopeptidase activity);GO:0005634(nucleus);GO:0005783(endoplasmic reticulum);GO:0005829(cytosol);GO:0005886(plasma membrane);GO:0006508(proteolysis);GO:0008270(zinc ion binding);GO:0009926(auxin polar transport);GO:0010013(N-1-naphthylphthalamic acid binding);GO:0031090(organelle membrane);GO:0042277(peptide binding);GO:0043171(peptide catabolic process);GO:0070006(metalloaminopeptid…	00480(Glutathione metabolism)	K11140	EC:3.4.11.2	PREDICTED: aminopeptidase M1 [Brassica rapa]	NA	0.019106	0.030122	0.00684	0.070745	1.53457	0.047407	7	10	3	24	527	17
818	0	A01	-	2356581	2359494	BraA01g004930.3C	9	1485	MSTRG.410	BraA01g004930.3C	GO:0000413(protein peptidyl-prolyl isomerization);GO:0003755(peptidyl-prolyl cis-trans isomerase activity);GO:0005634(nucleus);GO:0005737(cytoplasm);GO:0006457(protein folding);GO:0009506(plasmodesma);GO:0042277(peptide binding)	03040(Spliceosome)	K12733	EC:5.2.1.8	PREDICTED: peptidyl-prolyl cis-trans isomerase CYP57 [Brassica rapa]	NA	0.031361	0.354477	0.0001	0.0001	0.096815	0.040567	7	61	0	0	19	9
819	0	A01	+	2360475	2362602	BraA01g004940.3C	8	1419	MSTRG.411	BraA01g004940.3C	GO:0005516(calmodulin binding);GO:0005634(nucleus);GO:0005737(cytoplasm);GO:0010119(regulation of stomatal movement);GO:0010197(polar nucleus fusion);GO:0010200(response to chitin)	NA	NA	NA	PREDICTED: IQ domain-containing protein IQM1 [Brassica rapa]	NA	3.61881	4.07602	3.67469	2.94688	3.28167	3.2438	706	668	722	533	609	626
820	0	A01	+	2371033	2371467	BraA01g004950.3C	1	435	MSTRG.412	BraA01g004950.3C	GO:0005737(cytoplasm);GO:0009055(electron carrier activity);GO:0015035(protein disulfide oxidoreductase activity);GO:0045454(cell redox homeostasis);GO:0055114(oxidation-reduction process)	NA	NA	NA	PREDICTED: glutaredoxin-C6 [Brassica rapa]	NA	31.0561	27.9697	29.9725	39.3288	34.7738	37.5521	1857	1405	1805	2181	1977	2222
821	0	A01	-	2374791	2376708	BraA01g004960.3C	2	1434	MSTRG.413	BraA01g004960.3C	GO:0008146(sulfotransferase activity);GO:0008270(zinc ion binding);GO:0009247(glycolipid biosynthetic process);GO:0009507(chloroplast);GO:0016036(cellular response to phosphate starvation);GO:0046506(sulfolipid biosynthetic process);GO:0046507(UDPsulfoquinovose synthase activity);GO:0050662(coenzyme binding)	00520(Amino sugar and nucleotide sugar metabolism);00561(Glycerolipid metabolism)	K06118	EC:3.13.1.1	PREDICTED: UDP-sulfoquinovose synthase, chloroplastic [Brassica rapa]	NA	34.5658	32.8151	34.3246	25.0398	23.7402	24.8947	6811	5432	6813	4577	4448	4854
823	0	A01	+	2378267	2380469	BraA01g004970.3C	4	1158	MSTRG.414	BraA01g004970.3C	GO:0005385(zinc ion transmembrane transporter activity);GO:0005886(plasma membrane);GO:0006812(cation transport);GO:0008324(cation transmembrane transporter activity);GO:0009507(chloroplast);GO:0010043(response to zinc ion);GO:0016021(integral component of membrane);GO:0046873(metal ion transmembrane transporter activity);GO:0071577(zinc II ion transmembrane transport)	NA	NA	NA	PREDICTED: zinc transporter 9 [Brassica rapa]	NA	13.6367	13.4271	14.6398	5.20018	4.63466	5.53187	2170	1795	2347	768	702	871
824	0	A01	+	2382325	2386609	BraA01g004980.3C	14	3138	MSTRG.415	BraA01g004980.3C	GO:0004375(glycine dehydrogenase (decarboxylating) activity);GO:0005515(protein binding);GO:0005739(mitochondrion);GO:0005829(cytosol);GO:0005960(glycine cleavage complex);GO:0006546(glycine catabolic process);GO:0009507(chloroplast);GO:0009534(chloroplast thylakoid);GO:0009570(chloroplast stroma);GO:0009941(chloroplast envelope);GO:0016594(glycine binding);GO:0019464(glycine decarboxylation via …	01200(Carbon metabolism);00630(Glyoxylate and dicarboxylate metabolism);00260(Glycine, serine and threonine metabolism)	K00281	EC:1.4.4.2	PREDICTED: glycine dehydrogenase (decarboxylating) 1, mitochondrial [Brassica rapa]	NA	409.904	411.41	415.727	477.188	467.885	483.284	176740	149011	180554	190836	191808	206198
826	0	A01	-	2387271	2388596	BraA01g004990.3C	8	636	MSTRG.416	BraA01g004990.3C	GO:0005509(calcium ion binding);GO:0005515(protein binding);GO:0005737(cytoplasm);GO:0005768(endosome);GO:0005886(plasma membrane);GO:0009507(chloroplast);GO:0009705(plant-type vacuole membrane);GO:0042538(hyperosmotic salinity response);GO:0043266(regulation of potassium ion transport);GO:2000021(regulation of ion homeostasis)	04626(Plant-pathogen interaction)	K13412	EC:2.7.11.1	PREDICTED: calcineurin B-like protein 10 [Brassica rapa]	NA	0.443354	0.485495	0.329361	0.451793	0.531413	0.348226	39	36	29	37	45	31
827	0	A01	+	2392619	2394297	BraA01g005000.3C	4	1401	MSTRG.417	BraA01g005000.3C	GO:0003677(DNA binding);GO:0003700(transcription factor activity, sequence-specific DNA binding);GO:0005515(protein binding);GO:0005634(nucleus);GO:0006351(transcription, DNA-templated);GO:0006355(regulation of transcription, DNA-templated);GO:0008285(negative regulation of cell proliferation);GO:0009640(photomorphogenesis);GO:0010073(meristem maintenance);GO:0010227(floral organ abscission);GO:0…	NA	NA	NA	PREDICTED: homeobox protein ATH1 [Brassica rapa]	NA	1.57844	1.60907	1.3246	0.63155	0.828291	0.641495	304	261	257	113	152	123
830	0	A01	+	2400532	2401751	BraA01g005040.3C	4	942	MSTRG.418	BraA01g005040.3C	GO:0003677(DNA binding);GO:0003700(transcription factor activity, sequence-specific DNA binding);GO:0005515(protein binding);GO:0005634(nucleus);GO:0006351(transcription, DNA-templated);GO:0006355(regulation of transcription, DNA-templated);GO:0008285(negative regulation of cell proliferation);GO:0009640(photomorphogenesis);GO:0010073(meristem maintenance);GO:0010227(floral organ abscission);GO:0…	NA	NA	NA	PREDICTED: homeobox protein ATH1 [Brassica rapa]	NA	0.900538	0.639066	0.807886	0.374894	0.501697	0.390815	117	70	106	46	62	51
835	0	A01	-	2424668	2427616	BraA01g005090.3C	9	945	BraA01g005090.3C	BraA01g005090.3C	NA	NA	NA	NA	PREDICTED: uncharacterized protein LOC103850249 [Brassica rapa]	NA	0.0001	0.034556	0.0001	0.053497	0.041106	0.0001	0	4	0	7	6	0
836	0	A01	+	2431232	2433581	BraA01g005100.3C	9	1464	MSTRG.419	BraA01g005100.3C	GO:0000323(lytic vacuole);GO:0004175(endopeptidase activity);GO:0004197(cysteine-type endopeptidase activity);GO:0005576(extracellular region);GO:0005773(vacuole);GO:0006508(proteolysis);GO:0006624(vacuolar protein processing);GO:0009611(response to wounding);GO:0009723(response to ethylene);GO:0009751(response to salicylic acid);GO:0009753(response to jasmonic acid);GO:0010150(leaf senescence);G…	NA	NA	NA	PREDICTED: vacuolar-processing enzyme gamma-isozyme [Brassica rapa]	NA	56.5353	56.2114	57.8532	107.469	107.131	111.37	11373	9499	11723	20052	20490	22169
838	0	A01	-	2433901	2434931	BraA01g005110.3C	4	504	MSTRG.420	BraA01g005110.3C	GO:0003674(molecular_function);GO:0008150(biological_process);GO:0070062(extracellular exosome)	NA	NA	NA	PREDICTED: UPF0587 protein C1orf123 homolog [Brassica rapa]	NA	30.3101	24.1837	31.4308	34.7353	34.6828	34.6642	2100	1407	2193	2232	2284	2376
840	0	A01	+	2437214	2444079	BraA01g005120.3C	21	4275	MSTRG.421	BraA01g005120.3C	GO:0003674(molecular_function);GO:0005773(vacuole);GO:0008150(biological_process);GO:0009507(chloroplast);GO:0016021(integral component of membrane)	NA	NA	NA	PREDICTED: uncharacterized protein LOC103850279 [Brassica rapa]	NA	1.42335	1.28339	1.22571	1.81779	1.8258	1.74726	837	634	726	991	1020	1016
841	0	A01	-	2444886	2448605	BraA01g005130.3C	18	2169	MSTRG.422	BraA01g005130.3C	GO:0005515(protein binding);GO:0005634(nucleus);GO:0005635(nuclear envelope);GO:0006406(mRNA export from nucleus);GO:0006606(protein import into nucleus);GO:0017056(structural constituent of nuclear pore);GO:0031080(nuclear pore outer ring);GO:0045893(positive regulation of transcription, DNA-templated)	03013(RNA transport)	K14304	NA	PREDICTED: nuclear pore complex protein NUP85 [Brassica rapa]	NA	4.32221	6.57411	7.16769	4.43131	6.51198	6.97017	1289	1646	2152	1225	1846	2056
843	0	A01	+	2449238	2451056	BraA01g005140.3C	8	582	MSTRG.423	BraA01g005140.3C	GO:0004045(aminoacyl-tRNA hydrolase activity);GO:0009507(chloroplast);GO:0016021(integral component of membrane)	03013(RNA transport)	K14313	NA	PREDICTED: peptidyl-tRNA hydrolase 2, mitochondrial [Brassica rapa]	NA	0.366065	0.763877	0.600997	0.238231	1.77072	0.420452	30	52	49	18	135	34
845	0	A01	-	2453817	2454952	BraA01g005150.3C	2	945	MSTRG.424	BraA01g005150.3C	GO:0000977(RNA polymerase II regulatory region sequence-specific DNA binding);GO:0001085(RNA polymerase II transcription factor binding);GO:0001228(transcriptional activator activity, RNA polymerase II transcription regulatory region sequence-specific binding);GO:0003682(chromatin binding);GO:0003700(transcription factor activity, sequence-specific DNA binding);GO:0005634(nucleus);GO:0005667(tran…	NA	NA	NA	PREDICTED: GATA transcription factor 9 [Brassica rapa]	NA	0.741286	0.838453	0.780381	0.669357	0.561453	0.447361	97	92	103	81	70	58
847	0	A01	+	2462816	2467248	BraA01g005160.3C	16	2502	MSTRG.426	BraA01g005160.3C	GO:0003677(DNA binding);GO:0003700(transcription factor activity, sequence-specific DNA binding);GO:0005634(nucleus);GO:0006351(transcription, DNA-templated);GO:0006355(regulation of transcription, DNA-templated);GO:0008284(positive regulation of cell proliferation);GO:0008289(lipid binding);GO:0009733(response to auxin);GO:0010014(meristem initiation);GO:0010067(procambium histogenesis);GO:00100…	NA	NA	NA	PREDICTED: homeobox-leucine zipper protein ATHB-8 [Brassica rapa]	NA	7.55823	7.20733	8.0726	7.77535	7.54368	7.86193	2599	2082	2796	2480	2466	2675
848	0	A01	-	2469753	2470244	BraA01g005170.3C	1	492	BraA01g005170.3C	BraA01g005170.3C	GO:0005634(nucleus)	NA	NA	NA	PREDICTED: lachrymatory-factor synthase-like [Brassica rapa]	NA	0.0001	0.127258	0.267472	0.108874	0.0001	0.0001	0	8	19	7	0	0
849	0	A01	+	2481306	2481887	BraA01g005180.3C	1	582	MSTRG.425	BraA01g005180.3C	GO:0003674(molecular_function);GO:0005634(nucleus);GO:0008150(biological_process)	NA	NA	NA	PREDICTED: uncharacterized protein LOC103850364 [Brassica rapa]	NA	0.503529	0.426543	1.00558	1.28853	0.82281	1.10398	41	29	82	96	63	88
856	0	A01	+	2490400	2493336	BraA01g005200.3C	13	1392	MSTRG.428	BraA01g005200.3C	GO:0003872(6-phosphofructokinase activity);GO:0005524(ATP binding);GO:0005737(cytoplasm);GO:0005829(cytosol);GO:0005945(6-phosphofructokinase complex);GO:0006002(fructose 6-phosphate metabolic process);GO:0006096(glycolytic process);GO:0046872(metal ion binding)	01200(Carbon metabolism);01230(Biosynthesis of amino acids);00010(Glycolysis / Gluconeogenesis);00030(Pentose phosphate pathway);00051(Fructose and mannose metabolism);00052(Galactose metabolism);03018(RNA degradation)	K00850	EC:2.7.1.11	PREDICTED: ATP-dependent 6-phosphofructokinase 6 [Brassica rapa]	NA	6.21639	5.8845	5.88333	4.04323	4.59077	4.55405	1189	946	1134	718	835	862
857	0	A01	-	2493883	2495693	BraA01g005210.3C	9	879	MSTRG.429	BraA01g005210.3C	GO:0000780(condensed nuclear chromosome, centromeric region);GO:0004674(protein serine/threonine kinase activity);GO:0005524(ATP binding);GO:0005634(nucleus);GO:0005730(nucleolus);GO:0005819(spindle);GO:0005874(microtubule);GO:0005876(spindle microtubule);GO:0007052(mitotic spindle organization);GO:0007067(mitotic nuclear division);GO:0009504(cell plate);GO:0009524(phragmoplast);GO:0016301(kinase…	04626(Plant-pathogen interaction)	K13412	EC:2.7.11.1	PREDICTED: serine/threonine-protein kinase Aurora-1 [Brassica rapa]	NA	5.85174	7.06815	6.53185	3.70716	4.71698	4.28109	707	718	795	416	542	512
859	0	A01	+	2496630	2506048	BraA01g005220.3C	20	5469	MSTRG.431	BraA01g005220.3C	GO:0005634(nucleus);GO:0006336(DNA replication-independent nucleosome assembly);GO:0031491(nucleosome binding)	04130(SNARE interactions in vesicular transport)	K08486	NA	PREDICTED: uncharacterized protein LOC106365719 [Brassica napus]	NA	0.0001	0.053919	0.0001	0.0001	0.00986	0.008544	0	35	0	0	8	7
860	0	A01	-	2506531	2509850	BraA01g005230.3C	6	1710	MSTRG.432	BraA01g005230.3C	GO:0009507(chloroplast);GO:0009570(chloroplast stroma);GO:0009733(response to auxin);GO:0009850(auxin metabolic process);GO:0009926(auxin polar transport);GO:0009965(leaf morphogenesis);GO:0010223(secondary shoot formation);GO:0016121(carotene catabolic process);GO:0016124(xanthophyll catabolic process);GO:0016702(oxidoreductase activity, acting on single donors with incorporation of molecular ox…	00906(Carotenoid biosynthesis)	K17913	EC:1.13.11.69;EC:1.13.11.70	BnaA01g04140D [Brassica napus]	NA	0.205227	0.372081	0.251549	0.0001	0.088755	0.174792	49	74	60	0	20	41
861	0	A01	-	2518757	2519446	BraA01g005240.3C	1	690	BraA01g005240.3C	BraA01g005240.3C	GO:0003677(DNA binding);GO:0003700(transcription factor activity, sequence-specific DNA binding);GO:0005634(nucleus);GO:0006351(transcription, DNA-templated);GO:0006355(regulation of transcription, DNA-templated);GO:0009873(ethylene-activated signaling pathway);GO:0044212(transcription regulatory region DNA binding)	04626(Plant-pathogen interaction)	K13434	NA	PREDICTED: ethylene-responsive transcription factor ERF043 [Brassica rapa]	NA	0.356508	0.033651	0.368035	0.173914	0.01065	0.053864	34	3	36	16	1	6
862	0	A01	-	2525110	2528382	BraA01g005250.3C	8	1284	MSTRG.430	BraA01g005250.3C	GO:0005575(cellular_component);GO:0007165(signal transduction);GO:0035091(phosphatidylinositol binding)	NA	NA	NA	PREDICTED: VAN3-binding protein isoform X1 [Brassica rapa]	NA	0.929889	1.00543	0.916346	0.870771	0.834644	0.977309	165	150	163	143	141	171
863	0	A01	-	2529842	2531567	BraA01g005260.3C	4	558	BraA01g005260.3C	BraA01g005260.3C	GO:0005739(mitochondrion);GO:0005759(mitochondrial matrix)	NA	NA	NA	PREDICTED: uncharacterized protein LOC103850460 [Brassica rapa]	NA	0.031528	0.091396	0.064112	0.041745	0.0001	0.124538	3	6	5	3	0	10
864	0	A01	-	2531707	2531892	BraA01g005270.3C	1	186	BraA01g005270.3C	BraA01g005270.3C	GO:0005739(mitochondrion);GO:0005759(mitochondrial matrix)	NA	NA	NA	BnaA01g04430D [Brassica napus]	NA	0.532143	0.0001	0.0001	0.07931	0.0001	0.184003	14	0	0	2	0	5
868	0	A01	-	2542786	2546833	BraA01g005310.3C	10	1956	MSTRG.433	BraA01g005310.3C	GO:0005622(intracellular);GO:0005795(Golgi stack);GO:0006886(intracellular protein transport);GO:0006891(intra-Golgi vesicle-mediated transport);GO:0008565(protein transporter activity);GO:0015031(protein transport)	04120(Ubiquitin mediated proteolysis)	K10581	EC:2.3.2.24	PREDICTED: TOM1-like protein 2 isoform X1 [Brassica napus]	NA	4.79957	5.23976	3.11722	1.95353	2.42189	4.14205	1290	1183	844	487	619	1102
870	0	A01	+	2547679	2548122	BraA01g005320.3C	1	444	BraA01g005320.3C	BraA01g005320.3C	GO:0003674(molecular_function);GO:0005737(cytoplasm);GO:0008150(biological_process);GO:0016021(integral component of membrane)	NA	NA	NA	PREDICTED: uncharacterized protein LOC106354945 [Brassica napus]	NA	0.081958	0.26668	0.029726	0.056552	0.109648	0.146434	6	14	2	4	7	9
872	0	A01	-	2555126	2559366	BraA01g005340.3C	11	2739	MSTRG.434	BraA01g005340.3C	GO:0003677(DNA binding);GO:0003700(transcription factor activity, sequence-specific DNA binding);GO:0003713(transcription coactivator activity);GO:0005634(nucleus);GO:0006355(regulation of transcription, DNA-templated)	03040(Spliceosome)	K12860	NA	PREDICTED: myb-related protein 3R-1-like [Brassica rapa]	NA	1.33174	1.13066	1.14862	0.618715	0.688263	0.676825	502	358	436	216	247	253
874	0	A01	-	2560871	2563123	BraA01g005350.3C	10	1341	MSTRG.435	BraA01g005350.3C	GO:0000166(nucleotide binding);GO:0003723(RNA binding);GO:0005618(cell wall);GO:0005634(nucleus);GO:0005654(nucleoplasm);GO:0005730(nucleolus);GO:0005829(cytosol);GO:0030529(intracellular ribonucleoprotein complex);GO:0034470(ncRNA processing)	NA	NA	NA	PREDICTED: la protein 1 [Brassica rapa]	NA	5.21251	5.62643	5.90623	4.51678	5.00901	4.74212	961	871	1097	772	878	865
876	0	A01	-	2571247	2574351	BraA01g005360.3C	7	1938	MSTRG.436	BraA01g005360.3C	GO:0005886(plasma membrane);GO:0016301(kinase activity);GO:0016310(phosphorylation)	04626(Plant-pathogen interaction)	K13459	NA	PREDICTED: proline-rich receptor-like protein kinase PERK14 [Brassica rapa]	NA	0.007364	0.086671	0.045364	0.173947	0.003569	0.002157	2	20	13	43	1	1
877	0	A01	-	2575383	2585692	BraA01g005370.3C	26	6456	MSTRG.437	BraA01g005370.3C	GO:0003677(DNA binding);GO:0003887(DNA-directed DNA polymerase activity);GO:0004386(helicase activity);GO:0005524(ATP binding);GO:0005634(nucleus);GO:0006260(DNA replication);GO:0006261(DNA-dependent DNA replication);GO:0006310(DNA recombination);GO:0007049(cell cycle);GO:0009640(photomorphogenesis);GO:0009933(meristem structural organization);GO:0010468(regulation of gene expression);GO:0051301(…	03018(RNA degradation)	K12598	EC:3.6.4.13	PREDICTED: helicase and polymerase-containing protein TEBICHI [Brassica rapa]	NA	0.392692	0.389138	0.327154	0.376079	0.285175	0.314851	349	290	293	310	241	277
880	0	A01	+	2588519	2590171	BraA01g005390.3C	2	846	MSTRG.438	BraA01g005390.3C	GO:0003674(molecular_function);GO:0008150(biological_process);GO:0016021(integral component of membrane)	NA	NA	NA	PREDICTED: uncharacterized protein LOC103850595 [Brassica rapa]	NA	0.324721	0.388337	0.496602	0.316585	0.431532	0.401647	38	38	59	35	48	47
881	0	A01	+	2590855	2594096	BraA01g005400.3C	8	2499	BraA01g005400.3C	BraA01g005400.3C	GO:0005634(nucleus);GO:0008270(zinc ion binding);GO:0016021(integral component of membrane)	04141(Protein processing in endoplasmic reticulum)	K10661	EC:2.3.2.27	PREDICTED: probable E3 ubiquitin ligase SUD1 [Brassica rapa]	NA	0.0001	0.0001	0.0001	0.011806	0.0001	0.0001	0	0	0	4	0	0
885	0	A01	-	2598507	2601139	BraA01g005420.3C	12	1197	MSTRG.440	BraA01g005420.3C	GO:0004672(protein kinase activity);GO:0004674(protein serine/threonine kinase activity);GO:0004712(protein serine/threonine/tyrosine kinase activity);GO:0005524(ATP binding);GO:0005634(nucleus);GO:0005737(cytoplasm);GO:0006468(protein phosphorylation);GO:0016301(kinase activity);GO:0046777(protein autophosphorylation)	03022(Basal transcription factors);03420(Nucleotide excision repair)	K02202	EC:2.7.11.22;EC:2.7.11.23	PREDICTED: serine/threonine-protein kinase AFC3 isoform X1 [Brassica rapa]	NA	0.667248	1.7441	0.0001	1.55816	0.0001	0.775565	110	241	0	238	0	127
887	0	A01	+	2603103	2606797	BraA01g005430.3C	13	1947	MSTRG.441	BraA01g005430.3C	GO:0005242(inward rectifier potassium channel activity);GO:0005249(voltage-gated potassium channel activity);GO:0005515(protein binding);GO:0005783(endoplasmic reticulum);GO:0005886(plasma membrane);GO:0005887(integral component of plasma membrane);GO:0009507(chloroplast);GO:0009624(response to nematode);GO:0010163(high-affinity potassium ion import);GO:0016021(integral component of membrane);GO:…	NA	NA	NA	PREDICTED: potassium channel KAT3 isoform X1 [Brassica rapa]	NA	0.070183	0.028274	0.018582	0.0001	0.0001	0.058386	19	7	6	0	0	16
889	0	A01	-	2607730	2615185	BraA01g005440.3C	24	3276	MSTRG.442	BraA01g005440.3C	GO:0000139(Golgi membrane);GO:0005215(transporter activity);GO:0005737(cytoplasm);GO:0005789(endoplasmic reticulum membrane);GO:0005829(cytosol);GO:0006886(intracellular protein transport);GO:0006888(ER to Golgi vesicle-mediated transport);GO:0006979(response to oxidative stress);GO:0008270(zinc ion binding);GO:0016192(vesicle-mediated transport);GO:0030127(COPII vesicle coat);GO:0033116(endoplas…	04141(Protein processing in endoplasmic reticulum)	K14007	NA	PREDICTED: protein transport protein Sec24-like At4g32640 [Brassica rapa]	NA	2.37966	4.6764	5.5705	1.45663	3.64155	0.862521	1072	1769	2526	609	1559	385
890	0	A01	-	2616341	2619475	BraA01g005450.3C	13	1845	BraA01g005450.3C	BraA01g005450.3C	GO:0005096(GTPase activator activity);GO:0005634(nucleus)	04144(Endocytosis)	K12486	NA	PREDICTED: probable ADP-ribosylation factor GTPase-activating protein AGD14 isoform X1 [Brassica rapa]	NA	0.0001	0.0001	0.004488	0.0001	0.0001	0.0001	0	0	2	0	0	0
893	0	A01	+	2633779	2635258	BraA01g005460.3C	6	1116	BraA01g005460.3C	BraA01g005460.3C	GO:0005768(endosome);GO:0005773(vacuole);GO:0005794(Golgi apparatus);GO:0005802(trans-Golgi network);GO:0005886(plasma membrane);GO:0016021(integral component of membrane)	NA	NA	NA	PREDICTED: uncharacterized protein LOC103850720 [Brassica rapa]	NA	0.0001	0.0001	0.0001	0.0001	0.05158	0.0001	0	0	0	0	8	0
897	0	A01	+	2657327	2658869	BraA01g005470.3C	3	927	MSTRG.445	BraA01g005470.3C	GO:0005507(copper ion binding);GO:0005634(nucleus);GO:0005759(mitochondrial matrix)	NA	NA	NA	PREDICTED: troponin T, slow skeletal muscle [Brassica rapa]	NA	1.03946	0.657401	0.70922	0.869956	0.956288	1.06997	133	71	91	103	116	135
898	0	A01	+	2659529	2660824	BraA01g005480.3C	3	684	MSTRG.446	BraA01g005480.3C	GO:0005739(mitochondrion);GO:0005759(mitochondrial matrix)	03040(Spliceosome);03013(RNA transport);03015(mRNA surveillance pathway)	K12812	EC:3.6.4.13	PREDICTED: uncharacterized protein At2g39795, mitochondrial [Brassica rapa]	NA	4.53283	4.13897	4.41023	5.16041	5.5312	4.45017	427	327	418	450	495	414
900	0	A01	-	2661495	2662987	BraA01g005490.3C	3	1329	MSTRG.447	BraA01g005490.3C	GO:0005634(nucleus);GO:0005886(plasma membrane);GO:0008270(zinc ion binding);GO:0016021(integral component of membrane)	NA	NA	NA	PREDICTED: LOW QUALITY PROTEIN: E3 ubiquitin-protein ligase At1g63170 [Brassica rapa]	NA	1.20232	1.00258	0.968498	0.721333	1.29845	1.88337	220	154	179	123	226	341
903	0	A01	-	2664198	2665226	BraA01g005500.3C	6	510	MSTRG.448	BraA01g005500.3C	GO:0009055(electron carrier activity);GO:0046872(metal ion binding);GO:0051536(iron-sulfur cluster binding)	NA	NA	NA	BnaA01g04450D [Brassica napus]	NA	0.0001	0.0001	0.0001	0.0001	0.566714	0.0001	0	0	0	0	38	0
905	0	A01	+	2666553	2668459	BraA01g005510.3C	6	1035	MSTRG.449	BraA01g005510.3C	GO:0003714(transcription corepressor activity);GO:0005515(protein binding);GO:0005634(nucleus);GO:0006351(transcription, DNA-templated);GO:0006355(regulation of transcription, DNA-templated);GO:0009611(response to wounding);GO:0031347(regulation of defense response);GO:1903507(negative regulation of nucleic acid-templated transcription);GO:2000022(regulation of jasmonic acid mediated signaling pa…	NA	NA	NA	PREDICTED: protein TIFY 8 [Brassica rapa]	NA	3.9676	3.89811	4.35039	2.64845	3.21347	3.2978	565	466	624	350	435	465
906	0	A01	-	2669640	2671671	BraA01g005520.3C	10	906	MSTRG.450	BraA01g005520.3C	GO:0003674(molecular_function);GO:0005634(nucleus);GO:0008150(biological_process)	NA	NA	NA	PREDICTED: coiled-coil domain-containing protein 93 [Brassica rapa]	NA	0.975512	1.15512	0.736964	0.939049	0.577803	1.01022	122	121	93	109	69	125
911	0	A01	-	2672476	2677376	BraA01g005530.3C	19	2412	MSTRG.452	BraA01g005530.3C	NA	03040(Spliceosome)	K12662	NA	PREDICTED: transcriptional corepressor LEUNIG isoform X3 [Brassica rapa]	NA	0.19132	0.010865	0.797057	0.18269	0.119437	0.074236	64	4	267	57	38	25
912	0	A01	-	2684541	2686463	BraA01g005540.3C	4	1257	BraA01g005540.3C	BraA01g005540.3C	GO:0004497(monooxygenase activity);GO:0004499(N,N-dimethylaniline monooxygenase activity);GO:0005737(cytoplasm);GO:0009851(auxin biosynthetic process);GO:0009911(positive regulation of flower development);GO:0010229(inflorescence development);GO:0022603(regulation of anatomical structure morphogenesis);GO:0048825(cotyledon development);GO:0048827(phyllome development);GO:0050660(flavin adenine di…	00380(Tryptophan metabolism)	K11816	EC:1.14.13.168	PREDICTED: probable indole-3-pyruvate monooxygenase YUCCA1 isoform X1 [Brassica rapa]	NA	0.0001	0.077747	0.064608	0.0001	0.0001	0.0001	0	12	12	0	0	0
913	0	A01	-	2693451	2695530	BraA01g005550.3C	2	1365	BraA01g005550.3C	BraA01g005550.3C	GO:0005737(cytoplasm);GO:0016740(transferase activity);GO:0016747(transferase activity, transferring acyl groups other than amino-acyl groups)	00073(Cutin, suberine and wax biosynthesis)	K15400	EC:2.3.1.188	PREDICTED: protein ECERIFERUM 26 [Brassica rapa]	NA	0.058009	0.0001	0.054909	0.021614	0.0001	0.078667	11	0	11	4	0	15
914	0	A01	+	2696198	2697365	BraA01g005560.3C	4	534	MSTRG.451	BraA01g005560.3C	GO:0000139(Golgi membrane);GO:0005773(vacuole);GO:0005789(endoplasmic reticulum membrane);GO:0009507(chloroplast);GO:0015991(ATP hydrolysis coupled proton transport);GO:0016887(ATPase activity)	00190(Oxidative phosphorylation);04145(Phagosome)	K03661	NA	hypothetical protein EUTSA_v10026373mg [Eutrema salsugineum]	NA	29.8004	31.0807	31.2043	23.1404	24.1482	22.5736	2187	1916	2307	1575	1685	1639
918	0	A01	-	2705237	2709081	BraA01g005580.3C	11	2649	MSTRG.454	BraA01g005580.3C	GO:0005242(inward rectifier potassium channel activity);GO:0005249(voltage-gated potassium channel activity);GO:0005887(integral component of plasma membrane);GO:0030551(cyclic nucleotide binding);GO:0034765(regulation of ion transmembrane transport);GO:0042391(regulation of membrane potential);GO:0071805(potassium ion transmembrane transport)	04626(Plant-pathogen interaction)	K05391	NA	PREDICTED: probable potassium channel AKT5 [Brassica rapa]	NA	0.829559	0.984146	0.532858	0.370684	0.428973	0.283443	302	301	196	126	149	103
920	0	A01	+	2712330	2713691	BraA01g005590.3C	4	369	MSTRG.455	BraA01g005590.3C	GO:0005739(mitochondrion);GO:0005750(mitochondrial respiratory chain complex III);GO:0005774(vacuolar membrane);GO:0006122(mitochondrial electron transport, ubiquinol to cytochrome c);GO:0008121(ubiquinol-cytochrome-c reductase activity);GO:0009536(plastid);GO:0016020(membrane)	00190(Oxidative phosphorylation)	K00417	NA	PREDICTED: cytochrome b-c1 complex subunit 7-1 [Brassica rapa]	NA	30.6732	30.4792	32.1029	19.7291	18.1816	21.3625	1556	1299	1640	928	877	1072
922	0	A01	+	2718051	2720330	BraA01g005600.3C	3	1089	MSTRG.456	BraA01g005600.3C	GO:0003674(molecular_function);GO:0005576(extracellular region);GO:0008150(biological_process);GO:0009505(plant-type cell wall)	NA	NA	NA	PREDICTED: uncharacterized protein LOC103850912 [Brassica rapa]	NA	412.902	405.001	391.374	346.76	351.125	319.499	61784	50907	58989	48126	49954	47307
924	0	A01	-	2720874	2722457	BraA01g005610.3C	1	1584	MSTRG.457	BraA01g005610.3C	GO:0005739(mitochondrion);GO:0008150(biological_process);GO:0008270(zinc ion binding)	00500(Starch and sucrose metabolism)	K01176	EC:3.2.1.1	PREDICTED: pentatricopeptide repeat-containing protein At4g32450, mitochondrial [Brassica rapa]	NA	0.873095	1.09822	1.06159	1.11695	1.49421	1.10694	191	201	233	226	310	239
925	0	A01	-	2723387	2725560	BraA01g005620.3C	4	1185	MSTRG.458	BraA01g005620.3C	GO:0005634(nucleus);GO:0008150(biological_process)	NA	NA	NA	PREDICTED: uncharacterized protein LOC103850924 isoform X1 [Brassica rapa]	NA	0.0001	0.0001	0.0001	0.0001	0.388557	0.02397	0	0	0	0	61	4
927	0	A01	-	2729338	2731656	BraA01g005630.3C	1	2319	MSTRG.460	BraA01g005630.3C	GO:0003674(molecular_function);GO:0005739(mitochondrion);GO:0008150(biological_process)	00500(Starch and sucrose metabolism)	K01176	EC:3.2.1.1	PREDICTED: pentatricopeptide repeat-containing protein At4g32430, mitochondrial isoform X1 [Brassica rapa]	NA	0.494102	0.359854	0.285189	0.438653	0.419383	0.189997	158	97	92	130	128	60
930	0	A01	+	2732258	2736512	BraA01g005640.3C	12	2229	MSTRG.461	BraA01g005640.3C	GO:0003755(peptidyl-prolyl cis-trans isomerase activity);GO:0005634(nucleus);GO:0006457(protein folding)	03040(Spliceosome)	K09567	EC:5.2.1.8	BnaA01g04590D [Brassica napus]	NA	0.233713	0.577629	0.421313	0.476986	0.659183	0.838014	72	149	130	136	192	254
934	0	A01	+	2737326	2742204	BraA01g005650.3C	14	3207	MSTRG.463	BraA01g005650.3C	GO:0005768(endosome);GO:0005794(Golgi apparatus);GO:0005802(trans-Golgi network);GO:0005886(plasma membrane);GO:0009825(multidimensional cell growth);GO:0009832(plant-type cell wall biogenesis);GO:0009833(plant-type primary cell wall biogenesis);GO:0016021(integral component of membrane);GO:0016757(transferase activity, transferring glycosyl groups);GO:0016759(cellulose synthase activity);GO:0016…	00500(Starch and sucrose metabolism);00520(Amino sugar and nucleotide sugar metabolism)	K00770	EC:2.4.2.24	PREDICTED: cellulose synthase A catalytic subunit 1 [UDP-forming] [Brassica rapa]	NA	0.0197	0.044004	0.072905	0.008015	0.099288	0.043615	9	17	33	4	42	20
935	0	A01	-	2742718	2744219	BraA01g005660.3C	3	1149	MSTRG.464	BraA01g005660.3C	GO:0003735(structural constituent of ribosome);GO:0005215(transporter activity);GO:0005739(mitochondrion);GO:0005743(mitochondrial inner membrane);GO:0006412(translation);GO:0006810(transport);GO:0006839(mitochondrial transport);GO:0006862(nucleotide transport);GO:0009507(chloroplast);GO:0009536(plastid);GO:0009706(chloroplast inner membrane);GO:0009793(embryo development ending in seed dormancy)…	04146(Peroxisome)	K13354	NA	PREDICTED: adenine nucleotide transporter BT1, chloroplastic/mitochondrial [Brassica rapa]	NA	2.32963	2.52093	2.4805	3.21204	3.79134	3.15443	368	335	395	471	570	493
938	0	A01	-	2746081	2747136	BraA01g005670.3C	1	1056	MSTRG.462	BraA01g005670.3C	GO:0005768(endosome);GO:0005794(Golgi apparatus);GO:0005802(trans-Golgi network);GO:0005886(plasma membrane);GO:0008514(organic anion transmembrane transporter activity);GO:0008643(carbohydrate transport);GO:0016021(integral component of membrane)	NA	NA	NA	BnaA01g04620D [Brassica napus]	NA	76.6007	74.6674	78.2641	72.1856	68.8464	69.2098	11115	9101	11439	9715	9498	9938
941	0	A01	-	2753419	2755987	BraA01g005700.3C	6	1896	MSTRG.465	BraA01g005700.3C	GO:0003674(molecular_function);GO:0005634(nucleus);GO:0008150(biological_process);GO:0015031(protein transport)	04144(Endocytosis)	K19476	NA	PREDICTED: uncharacterized protein LOC103851047 [Brassica rapa]	NA	1.65711	1.71014	1.46159	1.57443	1.64651	1.87884	432	375	384	381	408	485
942	0	A01	+	2757093	2758514	BraA01g005710.3C	3	747	MSTRG.466	BraA01g005710.3C	GO:0006979(response to oxidative stress);GO:0016020(membrane)	NA	NA	NA	PREDICTED: uncharacterized protein LOC103851057 [Brassica rapa]	NA	2.70257	2.81055	2.32776	5.37254	5.0076	4.98842	278	243	241	512	489	507
944	0	A01	-	2759370	2761351	BraA01g005720.3C	8	1293	MSTRG.468	BraA01g005720.3C	GO:0003674(molecular_function);GO:0005634(nucleus);GO:0005737(cytoplasm);GO:0005874(microtubule);GO:0008017(microtubule binding);GO:0008150(biological_process);GO:0071369(cellular response to ethylene stimulus)	NA	NA	NA	PREDICTED: protein WVD2-like 5 isoform X4 [Brassica rapa]	NA	2.638	2.72065	2.80927	3.82667	2.96014	4.24278	469	407	503	631	501	746
946	0	A01	-	2765296	2767740	BraA01g005730.3C	2	1902	MSTRG.467	BraA01g005730.3C	GO:0004672(protein kinase activity);GO:0004674(protein serine/threonine kinase activity);GO:0005524(ATP binding);GO:0005886(plasma membrane);GO:0016021(integral component of membrane);GO:0016301(kinase activity);GO:0030246(carbohydrate binding);GO:0031625(ubiquitin protein ligase binding);GO:0046777(protein autophosphorylation)	00520(Amino sugar and nucleotide sugar metabolism)	K01183	EC:3.2.1.14	PREDICTED: G-type lectin S-receptor-like serine/threonine-protein kinase SD2-5 [Brassica rapa]	NA	0.0001	0.034255	0.0001	0.04813	0.0001	0.037725	0	8	0	12	0	10
948	0	A01	-	2768665	2771163	BraA01g005740.3C	1	2499	MSTRG.467	BraA01g005740.3C	GO:0004672(protein kinase activity);GO:0004674(protein serine/threonine kinase activity);GO:0005524(ATP binding);GO:0005886(plasma membrane);GO:0016021(integral component of membrane);GO:0016301(kinase activity);GO:0030246(carbohydrate binding);GO:0031625(ubiquitin protein ligase binding);GO:0046777(protein autophosphorylation)	00260(Glycine, serine and threonine metabolism);00350(Tyrosine metabolism);00360(Phenylalanine metabolism);00410(beta-Alanine metabolism);00950(Isoquinoline alkaloid biosynthesis);00960(Tropane, piperidine and pyridine alkaloid biosynthesis)	K00276	EC:1.4.3.21	PREDICTED: G-type lectin S-receptor-like serine/threonine-protein kinase SD2-5 [Brassica napus]	NA	3.47094	3.27593	3.49916	5.74209	6.29556	6.29707	1192	945	1211	1829	2056	2140
951	0	A01	+	2784357	2785478	BraA01g005760.3C	1	1122	BraA01g005760.3C	BraA01g005760.3C	GO:0008375(acetylglucosaminyltransferase activity);GO:0016020(membrane);GO:0016757(transferase activity, transferring glycosyl groups)	NA	NA	NA	PREDICTED: uncharacterized protein LOC103851139 [Brassica rapa]	NA	0.001297	0.0001	0.0001	0.026016	0.02547	0.067474	1	0	0	4	4	11
952	0	A01	-	2786525	2788408	BraA01g005770.3C	1	1884	MSTRG.471	BraA01g005770.3C	GO:0005545(1-phosphatidylinositol binding);GO:0005634(nucleus);GO:0005794(Golgi apparatus);GO:0005829(cytosol);GO:0005886(plasma membrane);GO:0005905(clathrin-coated pit);GO:0006897(endocytosis);GO:0030136(clathrin-coated vesicle);GO:0030276(clathrin binding);GO:0048268(clathrin coat assembly)	NA	NA	NA	PREDICTED: probable clathrin assembly protein At4g32285 [Brassica rapa]	NA	38.264	38.0398	39.1306	34.4051	31.8942	32.8675	9906	8272	10204	8261	7850	8420
953	0	A01	-	2790495	2791531	BraA01g005780.3C	4	696	MSTRG.472	BraA01g005780.3C	GO:0003700(transcription factor activity, sequence-specific DNA binding);GO:0005634(nucleus);GO:0006351(transcription, DNA-templated);GO:0006355(regulation of transcription, DNA-templated);GO:0009733(response to auxin);GO:0009734(auxin-activated signaling pathway);GO:0010114(response to red light);GO:0010218(response to far red light)	04075(Plant hormone signal transduction)	K14484	NA	PREDICTED: auxin-responsive protein IAA29 isoform X1 [Brassica rapa]	NA	1.6746	1.46721	1.31508	3.07401	2.78324	2.88247	161	118	127	273	254	273
956	0	A01	+	2798741	2799842	BraA01g005800.3C	5	729	MSTRG.473	BraA01g005800.3C	GO:0003674(molecular_function);GO:0005634(nucleus);GO:0005886(plasma membrane);GO:0008150(biological_process)	00190(Oxidative phosphorylation);00195(Photosynthesis)	K02109	NA	PREDICTED: uncharacterized protein LOC106370040 [Brassica napus]	NA	0.0001	0.0001	0.418343	0.0001	0.660364	0.0001	0	0	43	0	63	0
957	0	A01	-	2800093	2802143	BraA01g005810.3C	4	1842	MSTRG.474	BraA01g005810.3C	GO:0005524(ATP binding);GO:0005737(cytoplasm);GO:0009507(chloroplast);GO:0009536(plastid);GO:0016301(kinase activity)	04626(Plant-pathogen interaction)	K13414	EC:2.7.11.25	PREDICTED: E3 ubiquitin-protein ligase KEG [Brassica rapa]	NA	4.04904	3.92934	3.39512	4.39348	5.17004	4.24658	1025	836	866	1032	1245	1064
959	0	A01	-	2804238	2804774	BraA01g005820.3C	1	537	MSTRG.475	BraA01g005820.3C	GO:0009507(chloroplast);GO:0009534(chloroplast thylakoid);GO:0009535(chloroplast thylakoid membrane);GO:0009579(thylakoid);GO:0009735(response to cytokinin);GO:0009941(chloroplast envelope);GO:0015078(hydrogen ion transmembrane transporter activity);GO:0015986(ATP synthesis coupled proton transport);GO:0016020(membrane);GO:0016021(integral component of membrane);GO:0016787(hydrolase activity);GO:…	00190(Oxidative phosphorylation);00195(Photosynthesis)	K02109	NA	PREDICTED: ATP synthase subunit b', chloroplastic [Brassica rapa]	NA	6.83707	9.6633	0.623035	0.718265	1.64441	16.7731	505	599	47	50	116	1225
960	0	A01	-	2805785	2808306	BraA01g005830.3C	2	2262	MSTRG.476	BraA01g005830.3C	NA	NA	NA	NA	PREDICTED: coiled-coil domain-containing protein 18 [Brassica rapa]	NA	1.12958	1.14532	0.968906	4.93486	4.85661	4.98765	352	300	304	1423	1436	1534
962	0	A01	+	2809509	2814225	BraA01g005840.3C	21	2733	MSTRG.478	BraA01g005840.3C	GO:0004594(pantothenate kinase activity);GO:0005515(protein binding);GO:0005524(ATP binding);GO:0005737(cytoplasm);GO:0005829(cytosol);GO:0015937(coenzyme A biosynthetic process);GO:0016310(phosphorylation)	00770(Pantothenate and CoA biosynthesis)	K09680	EC:2.7.1.33	PREDICTED: pantothenate kinase 2 [Brassica rapa]	NA	0.838629	0.839272	1.07942	1.30104	0.735328	0.701357	315	265	409	454	263	261
964	0	A01	-	2814552	2818345	BraA01g005850.3C	10	2172	MSTRG.479	BraA01g005850.3C	GO:0005576(extracellular region);GO:0007165(signal transduction);GO:0035091(phosphatidylinositol binding)	NA	NA	NA	PREDICTED: uncharacterized protein LOC103851228 [Brassica rapa]	NA	0.865926	0.611867	1.59787	1.51935	1.56603	1.33773	259	154	481	421	445	396
965	0	A01	+	2820280	2821251	BraA01g005860.3C	4	663	MSTRG.477	BraA01g005860.3C	GO:0000149(SNARE binding);GO:0005484(SNAP receptor activity);GO:0005773(vacuole);GO:0005774(vacuolar membrane);GO:0005886(plasma membrane);GO:0006887(exocytosis);GO:0006906(vesicle fusion);GO:0009651(response to salt stress);GO:0009737(response to abscisic acid);GO:0010118(stomatal movement);GO:0015031(protein transport);GO:0016020(membrane);GO:0016021(integral component of membrane);GO:0031201(S…	04130(SNARE interactions in vesicular transport)	K08515	NA	PREDICTED: vesicle-associated membrane protein 711-like [Brassica rapa]	NA	21.9657	20.6952	22.8138	22.0771	20.2917	21.8723	2002	1584	2094	1866	1758	1972
966	0	A01	+	2822300	2824340	BraA01g005870.3C	7	702	MSTRG.480	BraA01g005870.3C	GO:0005783(endoplasmic reticulum);GO:0005789(endoplasmic reticulum membrane);GO:0008150(biological_process);GO:0009507(chloroplast);GO:0016021(integral component of membrane);GO:0030246(carbohydrate binding)	NA	NA	NA	PREDICTED: ER membrane protein complex subunit 7 homolog [Brassica rapa]	NA	17.7729	18.5856	18.4559	18.8151	19.0945	20.4588	1715	1506	1794	1684	1752	1953
969	0	A01	+	2825279	2827516	BraA01g005880.3C	12	1047	MSTRG.481	BraA01g005880.3C	GO:0000139(Golgi membrane);GO:0005794(Golgi apparatus);GO:0006486(protein glycosylation);GO:0016021(integral component of membrane);GO:0016758(transferase activity, transferring hexosyl groups)	NA	NA	NA	PREDICTED: hydroxyproline O-galactosyltransferase HPGT2 [Brassica rapa]	NA	0.259896	0.182676	0.34923	0.286565	0.374403	0.208248	38	23	51	39	52	30
972	0	A01	+	2835932	2836482	BraA01g005910.3C	2	375	BraA01g005910.3C	BraA01g005910.3C	GO:0005576(extracellular region);GO:0016757(transferase activity, transferring glycosyl groups)	NA	NA	NA	PREDICTED: uncharacterized protein LOC103851292 [Brassica rapa]	NA	0.0001	0.0001	0.034514	0.0001	0.0001	0.0001	0	0	2	0	0	0
973	0	A01	+	2837501	2839745	BraA01g005920.3C	2	2169	MSTRG.482	BraA01g005920.3C	GO:0005739(mitochondrion);GO:0005773(vacuole);GO:0008150(biological_process)	NA	NA	NA	PREDICTED: uncharacterized protein LOC103851302 [Brassica rapa]	NA	1.69064	0.9308	0.987325	1.2886	1.56792	1.01681	504	234	297	357	445	300
977	0	A01	-	2840723	2842955	BraA01g005930.3C	7	1485	MSTRG.483	BraA01g005930.3C	GO:0005509(calcium ion binding);GO:0005623(cell);GO:0005739(mitochondrion);GO:0006816(calcium ion transport);GO:0051562(negative regulation of mitochondrial calcium ion concentration)	NA	NA	NA	PREDICTED: calcium uptake protein 1 homolog, mitochondrial [Brassica rapa]	NA	7.0088	11.226	11.2886	10.0129	8.30687	8.56023	1431	1925	2321	1895	1612	1729
978	0	A01	-	2843458	2847743	BraA01g005940.3C	17	1857	MSTRG.484	BraA01g005940.3C	GO:0005737(cytoplasm);GO:0008150(biological_process)	NA	NA	NA	PREDICTED: neurochondrin [Brassica rapa]	NA	2.85407	2.79647	3.18563	3.98626	3.92057	3.46868	729	600	819	944	952	876
981	0	A01	-	2848849	2850737	BraA01g005950.3C	5	1125	MSTRG.485	BraA01g005950.3C	GO:0003677(DNA binding);GO:0003700(transcription factor activity, sequence-specific DNA binding);GO:0005515(protein binding);GO:0005634(nucleus);GO:0006355(regulation of transcription, DNA-templated);GO:0009727(detection of ethylene stimulus);GO:0071369(cellular response to ethylene stimulus)	NA	NA	NA	PREDICTED: homeobox protein knotted-1-like 5 [Brassica rapa]	NA	2.60974	3.60818	6.11741	1.8204	1.60109	5.43751	404	469	953	261	236	832
983	0	A01	-	2852066	2854106	BraA01g005960.3C	5	744	MSTRG.486	BraA01g005960.3C	GO:0003674(molecular_function);GO:0005634(nucleus);GO:0005737(cytoplasm);GO:0008150(biological_process)	NA	NA	NA	PREDICTED: uncharacterized protein LOC103851348 [Brassica rapa]	NA	4.03315	2.4378	2.24701	2.18561	3.026	1.12738	413	210	232	208	295	115
984	0	A01	-	2856674	2857285	BraA01g005970.3C	1	612	MSTRG.487	BraA01g005970.3C	GO:0003674(molecular_function);GO:0005634(nucleus);GO:0008150(biological_process)	NA	NA	NA	PREDICTED: uncharacterized protein LOC103851358 [Brassica rapa]	NA	54.2321	60.6664	60.8785	73.3573	68.0532	73.6736	4561	4286	5157	5722	5441	6131
985	0	A01	+	2872476	2878074	BraA01g005980.3C	21	2625	MSTRG.488	BraA01g005980.3C	GO:0004069(L-aspartate:2-oxoglutarate aminotransferase activity);GO:0005739(mitochondrion);GO:0005829(cytosol);GO:0006520(cellular amino acid metabolic process);GO:0009058(biosynthetic process);GO:0009409(response to cold);GO:0009501(amyloplast);GO:0009507(chloroplast);GO:0009536(plastid);GO:0009570(chloroplast stroma);GO:0009941(chloroplast envelope);GO:0010319(stromule);GO:0030170(pyridoxal pho…	01210(2-Oxocarboxylic acid metabolism);01230(Biosynthesis of amino acids);00250(Alanine, aspartate and glutamate metabolism);00270(Cysteine and methionine metabolism);00220(Arginine biosynthesis);00330(Arginine and proline metabolism);00350(Tyrosine metabolism);00360(Phenylalanine metabolism);00400(Phenylalanine, tyrosine and tryptophan biosynthesis);00950(Isoquinoline alkaloid biosynthesis);0096…	K00811	EC:2.6.1.1	BnaC01g06460D [Brassica napus]	NA	5.19896	4.83677	1.28278	6.22646	6.32744	6.72628	1876	1466	467	2083	2170	2401
988	0	A01	-	2878522	2880086	BraA01g005990.3C	5	396	MSTRG.489	BraA01g005990.3C	GO:0003735(structural constituent of ribosome);GO:0005840(ribosome);GO:0006412(translation);GO:0022625(cytosolic large ribosomal subunit)	03010(Ribosome)	K02924	NA	BnaA01g04920D [Brassica napus]	NA	14.5315	16.4084	16.2476	13.3963	13.6445	14.9576	791	750	891	677	706	806
989	0	A01	-	2881628	2882946	BraA01g006000.3C	3	693	BraA01g006000.3C	BraA01g006000.3C	GO:0003674(molecular_function);GO:0005886(plasma membrane);GO:0008150(biological_process);GO:0016021(integral component of membrane)	NA	NA	NA	PREDICTED: deSI-like protein At4g17486 [Brassica rapa]	NA	0.368267	0.328506	0.65865	0.28765	0.246392	0.224855	36	27	64	26	23	22
990	0	A01	-	2885743	2892457	BraA01g006010.3C	26	3285	MSTRG.491	BraA01g006010.3C	GO:0003677(DNA binding);GO:0003678(DNA helicase activity);GO:0004386(helicase activity);GO:0005524(ATP binding);GO:0005634(nucleus);GO:0008270(zinc ion binding);GO:0008283(cell proliferation);GO:0009733(response to auxin);GO:0009736(cytokinin-activated signaling pathway);GO:0009739(response to gibberellin);GO:0009788(negative regulation of abscisic acid-activated signaling pathway);GO:0016568(chr…	03420(Nucleotide excision repair)	K10841	NA	PREDICTED: CHD3-type chromatin-remodeling factor PICKLE-like [Brassica rapa]	NA	0.547499	0.556739	0.83862	0.50814	0.477688	0.314749	248	212	382	213	206	141
994	0	A01	+	2919353	2921232	BraA01g006040.3C	2	1533	MSTRG.490	BraA01g006040.3C	GO:0005634(nucleus);GO:0005737(cytoplasm)	04140(Regulation of autophagy)	K08332	NA	PREDICTED: U-box domain-containing protein 14 [Brassica rapa]	NA	2.24211	3.31273	4.14561	2.48924	1.03097	3.19144	473	587	880	487	207	666
1002	0	A01	+	2935543	2937056	BraA01g006060.3C	5	603	MSTRG.493	BraA01g006060.3C	GO:0004791(thioredoxin-disulfide reductase activity);GO:0005739(mitochondrion);GO:0005829(cytosol);GO:0009846(pollen germination);GO:0009941(chloroplast envelope);GO:0016049(cell growth);GO:0019430(removal of superoxide radicals);GO:0042964(thioredoxin biosynthetic process);GO:0045454(cell redox homeostasis);GO:0048316(seed development);GO:0055114(oxidation-reduction process)	00240(Pyrimidine metabolism);00450(Selenocompound metabolism)	K00384	EC:1.8.1.9	BnaA09g09100D [Brassica napus]	NA	0.0001	0.0001	0.0001	0.202782	0.094048	0.065075	0	0	0	16	8	6
1003	0	A01	+	2941559	2941951	BraA01g006070.3C	1	393	MSTRG.494	BraA01g006070.3C	GO:0003674(molecular_function);GO:0005739(mitochondrion);GO:0008150(biological_process)	NA	NA	NA	PREDICTED: uncharacterized protein LOC106355021 [Brassica napus]	NA	0.014815	0.228097	0.095111	0.112342	0.0001	0.062631	1	11	6	6	0	4
1005	0	A01	-	2942706	2943893	BraA01g006080.3C	1	1188	MSTRG.496	BraA01g006080.3C	GO:0008150(biological_process);GO:0009507(chloroplast)	NA	NA	NA	PREDICTED: pentatricopeptide repeat-containing protein At4g31850, chloroplastic-like [Brassica rapa]	NA	0.023034	0.052703	0.042654	0.054705	0.0001	0.015849	4	8	8	9	0	3
1007	0	A01	-	2949044	2951158	BraA01g006090.3C	1	2115	MSTRG.495	BraA01g006090.3C	GO:0008150(biological_process);GO:0009507(chloroplast)	NA	NA	NA	PREDICTED: pentatricopeptide repeat-containing protein At4g31850, chloroplastic-like [Brassica rapa]	NA	2.52873	2.45424	2.4954	3.18282	3.25755	2.85433	735	600	731	858	901	821
1008	0	A01	-	2951756	2952394	BraA01g006100.3C	2	510	MSTRG.497	BraA01g006100.3C	GO:0005507(copper ion binding);GO:0005886(plasma membrane);GO:0009055(electron carrier activity);GO:0016021(integral component of membrane);GO:0031225(anchored component of membrane);GO:0046658(anchored component of plasma membrane)	NA	NA	NA	PREDICTED: early nodulin-like protein 1 [Brassica rapa]	NA	6.80101	4.81212	7.45044	7.51839	9.77995	6.54916	477	284	526	489	652	455
1009	0	A01	+	2953057	2953359	BraA01g006110.3C	1	303	MSTRG.498	BraA01g006110.3C	GO:0003674(molecular_function);GO:0008150(biological_process);GO:0016021(integral component of membrane)	NA	NA	NA	PREDICTED: uncharacterized protein LOC103851502 [Brassica rapa]	NA	0.0001	0.291654	0.083301	10.9936	12.4189	12.0131	0	11	4	425	492	495
1011	0	A01	+	2960688	2964047	BraA01g006120.3C	4	1734	MSTRG.499	BraA01g006120.3C	GO:0004871(signal transducer activity);GO:0005770(late endosome);GO:0005886(plasma membrane);GO:0009416(response to light stimulus);GO:0009908(flower development);GO:0009911(positive regulation of flower development);GO:0010229(inflorescence development);GO:0010540(basipetal auxin transport);GO:0016567(protein ubiquitination);GO:0045176(apical protein localization);GO:0048513(animal organ develop…	00902(Monoterpenoid biosynthesis)	K15095	EC:1.1.1.208	PREDICTED: BTB/POZ domain-containing protein NPY1 isoform X1 [Brassica rapa]	NA	4.65582	4.4371	4.34396	2.97197	2.17182	2.5397	1110	889	1043	657	492	599
1012	0	A01	-	2966565	2967891	BraA01g006130.3C	5	954	MSTRG.500	BraA01g006130.3C	GO:0002237(response to molecule of bacterial origin);GO:0003700(transcription factor activity, sequence-specific DNA binding);GO:0005515(protein binding);GO:0005634(nucleus);GO:0006351(transcription, DNA-templated);GO:0006355(regulation of transcription, DNA-templated);GO:0009751(response to salicylic acid);GO:0010200(response to chitin);GO:0031347(regulation of defense response);GO:0042742(defen…	04626(Plant-pathogen interaction)	K18834	NA	WRKY transcription factor 18 [Brassica rapa]	NA	3.8277	3.05596	3.10874	1.40318	1.54035	1.71078	502	337	411	171	192	222
1013	0	A01	-	2972952	2974240	BraA01g006140.3C	3	834	MSTRG.501	BraA01g006140.3C	GO:0004164(diphthine synthase activity);GO:0005737(cytoplasm);GO:0008168(methyltransferase activity);GO:0017183(peptidyl-diphthamide biosynthetic process from peptidyl-histidine);GO:0032259(methylation)	00920(Sulfur metabolism);00230(Purine metabolism)	K00860	EC:2.7.1.25	PREDICTED: probable diphthine methyl ester synthase [Brassica rapa]	NA	5.11756	4.64027	4.68282	4.29831	3.54872	3.41628	587	447	541	457	387	388
1015	0	A01	-	2975597	2977846	BraA01g006150.3C	7	1665	MSTRG.502	BraA01g006150.3C	GO:0008194(UDP-glycosyltransferase activity);GO:0009247(glycolipid biosynthetic process);GO:0009507(chloroplast);GO:0009536(plastid);GO:0009706(chloroplast inner membrane);GO:0009793(embryo development ending in seed dormancy);GO:0009941(chloroplast envelope);GO:0010027(thylakoid membrane organization);GO:0016757(transferase activity, transferring glycosyl groups);GO:0019375(galactolipid biosynth…	00561(Glycerolipid metabolism)	K03715	EC:2.4.1.46	PREDICTED: monogalactosyldiacylglycerol synthase 1, chloroplastic-like isoform X1 [Brassica rapa]	NA	1.39558	0.0001	0.939144	2.20551	1.98999	1.46665	320	0	217	468	433	333
1019	0	A01	+	2980023	2981942	BraA01g006160.3C	8	924	MSTRG.503	BraA01g006160.3C	GO:0004722(protein serine/threonine phosphatase activity);GO:0005886(plasma membrane);GO:0006470(protein dephosphorylation);GO:0042742(defense response to bacterium);GO:0044419(interspecies interaction between organisms);GO:0046872(metal ion binding)	NA	NA	NA	PREDICTED: probable protein phosphatase 2C 59 [Brassica rapa]	NA	0.262112	0.549673	0.772458	6.9486	0.293979	5.01974	34	59	99	819	36	631
1021	0	A01	-	2982423	2984199	BraA01g006170.3C	7	549	MSTRG.504	BraA01g006170.3C	GO:0005515(protein binding);GO:0005525(GTP binding);GO:0005794(Golgi apparatus);GO:0005795(Golgi stack);GO:0005886(plasma membrane);GO:0007264(small GTPase mediated signal transduction);GO:0015031(protein transport);GO:0016020(membrane);GO:0016192(vesicle-mediated transport);GO:0046686(response to cadmium ion)	04144(Endocytosis)	K07937	NA	PREDICTED: ADP-ribosylation factor 1-like [Brassica rapa]	NA	0.103387	0.023438	0.011655	0.008876	0.027209	0.0001	8	2	1	1	2	0
1022	0	A01	-	2985910	2986410	BraA01g006180.3C	1	501	BraA01g006180.3C	BraA01g006180.3C	GO:0005515(protein binding);GO:0005634(nucleus);GO:0005886(plasma membrane);GO:0010585(glutamine secretion);GO:0016020(membrane);GO:0016021(integral component of membrane);GO:0080143(regulation of amino acid export)	NA	NA	NA	PREDICTED: protein GLUTAMINE DUMPER 1 [Brassica rapa]	NA	0.302928	0.129122	0.467263	0.576358	1.00005	0.515181	21	8	33	37	66	36
1024	0	A01	+	2992536	2993966	BraA01g006190.3C	6	405	MSTRG.505	BraA01g006190.3C	GO:0003700(transcription factor activity, sequence-specific DNA binding);GO:0005515(protein binding);GO:0005634(nucleus);GO:0006352(DNA-templated transcription, initiation);GO:0006355(regulation of transcription, DNA-templated)	03022(Basal transcription factors)	K03134	NA	PREDICTED: transcription initiation factor TFIID subunit 10 [Brassica rapa]	NA	0.337005	0.307513	0.280335	0.26827	0.245229	0.224041	19	15	16	14	13	13
1027	0	A01	-	2994307	2995791	BraA01g006200.3C	4	1122	MSTRG.506	BraA01g006200.3C	GO:0005634(nucleus);GO:0005829(cytosol);GO:0008171(O-methyltransferase activity);GO:0009809(lignin biosynthetic process);GO:0032259(methylation);GO:0046983(protein dimerization activity)	00940(Phenylpropanoid biosynthesis)	K13066	EC:2.1.1.68	PREDICTED: indole glucosinolate O-methyltransferase 4-like [Brassica rapa]	NA	46.2153	43.3095	46.4946	0.905026	0.814029	0.992706	7125	5609	7221	130	120	152
1029	0	A01	+	2996805	2998095	BraA01g006210.3C	6	753	MSTRG.507	BraA01g006210.3C	GO:0003735(structural constituent of ribosome);GO:0005634(nucleus);GO:0005730(nucleolus);GO:0005739(mitochondrion);GO:0005794(Golgi apparatus);GO:0005829(cytosol);GO:0005840(ribosome);GO:0005886(plasma membrane);GO:0006364(rRNA processing);GO:0006412(translation);GO:0009506(plasmodesma);GO:0009507(chloroplast);GO:0016020(membrane);GO:0022626(cytosolic ribosome);GO:0022627(cytosolic small ribosoma…	03010(Ribosome)	K02991	NA	PREDICTED: 40S ribosomal protein S6-1-like [Brassica napus]	NA	3.69451	4.48573	2.18685	2.34918	2.39734	2.73929	383	390	228	226	236	281
1031	0	A01	+	2998911	3001535	BraA01g006220.3C	10	1839	MSTRG.509	BraA01g006220.3C	GO:0004197(cysteine-type endopeptidase activity);GO:0005576(extracellular region);GO:0006511(ubiquitin-dependent protein catabolic process);GO:0016021(integral component of membrane);GO:0016579(protein deubiquitination);GO:0036459(thiol-dependent ubiquitinyl hydrolase activity);GO:0046872(metal ion binding)	NA	NA	NA	PREDICTED: ubiquitin carboxyl-terminal hydrolase 18 [Brassica rapa]	NA	2.87262	2.72973	3.41825	4.75285	4.63496	5.23202	726	580	871	1114	1114	1309
1040	0	A01	+	3009989	3012088	BraA01g006230.3C	7	1470	BraA01g006230.3C	BraA01g006230.3C	GO:0003677(DNA binding);GO:0003700(transcription factor activity, sequence-specific DNA binding);GO:0005634(nucleus);GO:0006351(transcription, DNA-templated);GO:0006355(regulation of transcription, DNA-templated)	NA	NA	NA	PREDICTED: putative B3 domain-containing protein REM4 isoform X1 [Brassica rapa]	NA	0.0001	0.009201	0.0001	0.0001	0.0001	0.0001	0	2	0	0	0	0
1042	0	A01	+	3014121	3018591	BraA01g006240.3C	12	1800	MSTRG.510	BraA01g006240.3C	GO:0003677(DNA binding);GO:0003700(transcription factor activity, sequence-specific DNA binding);GO:0005634(nucleus);GO:0006351(transcription, DNA-templated);GO:0006355(regulation of transcription, DNA-templated)	NA	NA	NA	PREDICTED: B3 domain-containing protein REM3-like isoform X1 [Brassica rapa]	NA	0.078954	0.0001	0.078087	0.0001	0.0001	0.040866	20	0	20	0	0	11
1044	0	A01	-	3021321	3023350	BraA01g006260.3C	8	1320	BraA01g006260.3C	BraA01g006260.3C	GO:0005634(nucleus);GO:0009908(flower development)	NA	NA	NA	PREDICTED: B3 domain-containing protein REM1-like isoform X2 [Brassica rapa]	NA	0.052304	0.067004	0.0001	0.696101	0.637693	0.471311	10	11	0	118	110	85
1045	0	A01	-	3024638	3026685	BraA01g006270.3C	8	1074	BraA01g006270.3C	BraA01g006270.3C	GO:0005634(nucleus);GO:0009908(flower development)	NA	NA	NA	PREDICTED: B3 domain-containing protein REM1 [Brassica rapa]	NA	0.0001	0.0001	0.079225	0.063826	0.129668	0.056694	0	0	12	9	19	9
1046	0	A01	+	3027207	3028846	BraA01g006280.3C	6	840	MSTRG.511	BraA01g006280.3C	GO:0005459(UDP-galactose transmembrane transporter activity);GO:0005460(UDP-glucose transmembrane transporter activity);GO:0005794(Golgi apparatus);GO:0005886(plasma membrane);GO:0015785(UDP-galactose transport);GO:0015786(UDP-glucose transport);GO:0016020(membrane);GO:0016021(integral component of membrane);GO:0048527(lateral root development);GO:0080147(root hair cell development)	NA	NA	NA	PREDICTED: putative UDP-sugar transporter DDB_G0278631 isoform X2 [Brassica rapa]	NA	0.15603	0.156821	0.135818	0.592513	0.417659	0.243607	19	16	16	64	46	28
1049	0	A01	+	3031336	3033947	BraA01g006290.3C	5	2079	MSTRG.513	BraA01g006290.3C	GO:0000139(Golgi membrane);GO:0005634(nucleus);GO:0005794(Golgi apparatus);GO:0016021(integral component of membrane);GO:0016757(transferase activity, transferring glycosyl groups);GO:0016759(cellulose synthase activity);GO:0071555(cell wall organization)	NA	NA	NA	PREDICTED: probable xyloglucan glycosyltransferase 5 [Brassica napus]	NA	17.4298	18.4637	17.9117	18.6505	16.1255	19.8736	4980	4431	5154	4942	4380	5618
1054	0	A01	+	3044682	3045837	BraA01g006310.3C	2	219	BraA01g006310.3C	BraA01g006310.3C	NA	03030(DNA replication);03420(Nucleotide excision repair);03430(Mismatch repair);03440(Homologous recombination)	K07466	NA	PREDICTED: uncharacterized protein LOC103854882 [Brassica rapa]	NA	0.0001	0.0001	0.0001	0.0001	0.04443	0.0001	0	0	0	0	2	0
1055	0	A01	+	3053567	3054947	BraA01g006320.3C	3	972	MSTRG.514	BraA01g006320.3C	GO:0003700(transcription factor activity, sequence-specific DNA binding);GO:0005516(calmodulin binding);GO:0005634(nucleus);GO:0006351(transcription, DNA-templated);GO:0006355(regulation of transcription, DNA-templated);GO:0010200(response to chitin);GO:0042742(defense response to bacterium);GO:0043565(sequence-specific DNA binding)	04626(Plant-pathogen interaction)	K13425	NA	PREDICTED: probable WRKY transcription factor 11 isoform X1 [Brassica rapa]	NA	5.07021	5.33027	4.10942	3.10528	3.24621	4.25249	678	599	553	385	413	563
1057	0	A01	+	3057502	3059535	BraA01g006330.3C	1	2034	MSTRG.516	BraA01g006330.3C	GO:0000145(exocyst);GO:0005737(cytoplasm);GO:0005829(cytosol);GO:0006887(exocytosis);GO:0006904(vesicle docking involved in exocytosis)	NA	NA	NA	PREDICTED: exocyst complex component EXO70A1-like [Brassica rapa]	NA	2.45023	2.67276	2.48231	2.30023	2.49866	2.48001	685	628	699	597	664	686
1058	0	A01	-	3060262	3062349	BraA01g006340.3C	2	1539	MSTRG.518	BraA01g006340.3C	GO:0005506(iron ion binding);GO:0005576(extracellular region);GO:0010286(heat acclimation);GO:0016020(membrane);GO:0016021(integral component of membrane);GO:0016709(oxidoreductase activity, acting on paired donors, with incorporation or reduction of molecular oxygen, NAD(P)H as one donor, and incorporation of one atom of oxygen);GO:0019825(oxygen binding);GO:0020037(heme binding);GO:0044550(seco…	00903(Limonene and pinene degradation);00945(Stilbenoid, diarylheptanoid and gingerol biosynthesis)	K00517	NA	PREDICTED: cytochrome P450 71B2-like isoform X1 [Brassica rapa]	NA	3.07242	1.72575	2.70814	0.111963	0.304595	0.469231	650	307	577	22	62	99
1063	0	A01	-	3074358	3076087	BraA01g006370.3C	2	1224	MSTRG.518	BraA01g006370.3C	GO:0005506(iron ion binding);GO:0005576(extracellular region);GO:0010286(heat acclimation);GO:0016020(membrane);GO:0016021(integral component of membrane);GO:0016709(oxidoreductase activity, acting on paired donors, with incorporation or reduction of molecular oxygen, NAD(P)H as one donor, and incorporation of one atom of oxygen);GO:0019825(oxygen binding);GO:0020037(heme binding);GO:0044550(seco…	00903(Limonene and pinene degradation);00945(Stilbenoid, diarylheptanoid and gingerol biosynthesis)	K00517	NA	PREDICTED: cytochrome P450 71B2-like isoform X1 [Brassica napus]	NA	0.076346	0.039922	0.031299	0.0001	0.0001	0.0001	13	6	6	0	0	0
1064	0	A01	-	3077789	3081001	BraA01g006380.3C	4	2847	MSTRG.517	BraA01g006380.3C	GO:0005198(structural molecule activity);GO:0005829(cytosol);GO:0006886(intracellular protein transport);GO:0016020(membrane);GO:0016192(vesicle-mediated transport);GO:0030126(COPI vesicle coat);GO:0030276(clathrin binding)	NA	NA	NA	PREDICTED: coatomer subunit beta-1-like [Brassica napus]	NA	15.8782	16.1671	15.7943	10.4868	9.83376	10.3453	6212	5313	6224	3805	3658	4005
1065	0	A01	+	3081829	3083138	BraA01g006390.3C	2	639	MSTRG.522	BraA01g006390.3C	GO:0003735(structural constituent of ribosome);GO:0005739(mitochondrion);GO:0006412(translation)	03010(Ribosome)	K02902	NA	PREDICTED: uncharacterized protein LOC103851814 [Brassica rapa]	NA	2.21289	1.38061	2.78126	2.06853	1.69097	1.79815	195	102	246	169	142	157
1068	0	A01	-	3091730	3093071	BraA01g006410.3C	5	921	MSTRG.523	BraA01g006410.3C	GO:0003674(molecular_function);GO:0005634(nucleus);GO:0008150(biological_process)	NA	NA	NA	PREDICTED: UPF0725 protein At2g20620-like [Brassica rapa]	NA	0.007644	0.027675	0.0001	0.0001	0.048628	0.01135	1	3	0	0	6	2
1071	0	A01	-	3096266	3097387	BraA01g006430.3C	1	1122	MSTRG.525	BraA01g006430.3C	GO:0003674(molecular_function);GO:0005634(nucleus);GO:0008150(biological_process);GO:0070461(SAGA-type complex)	NA	NA	NA	PREDICTED: uncharacterized protein LOC103851844 [Brassica rapa]	NA	0.86988	1.35955	1.01051	1.48428	1.7326	1.22983	135	177	157	213	254	188
1074	0	A01	-	3098868	3102062	BraA01g006440.3C	12	1563	MSTRG.527	BraA01g006440.3C	GO:0005515(protein binding);GO:0005634(nucleus);GO:0005635(nuclear envelope);GO:0005637(nuclear inner membrane);GO:0005768(endosome);GO:0005794(Golgi apparatus);GO:0005802(trans-Golgi network);GO:0005886(plasma membrane);GO:0071763(nuclear membrane organization)	NA	NA	NA	PREDICTED: protein KAKU4 isoform X1 [Brassica rapa]	NA	3.40896	0.349864	1.14384	4.74916	4.5574	5.11275	733	64	248	947	931	1087
1076	0	A01	+	3103279	3104888	BraA01g006450.3C	5	1122	MSTRG.528	BraA01g006450.3C	GO:0003676(nucleic acid binding);GO:0003700(transcription factor activity, sequence-specific DNA binding);GO:0005634(nucleus);GO:0005737(cytoplasm);GO:0006355(regulation of transcription, DNA-templated);GO:0008270(zinc ion binding);GO:0022625(cytosolic large ribosomal subunit);GO:0030687(preribosome, large subunit precursor);GO:0042254(ribosome biogenesis);GO:0042273(ribosomal large subunit bioge…	NA	NA	NA	PREDICTED: cytoplasmic 60S subunit biogenesis factor REI1 homolog 1 [Brassica rapa]	NA	0.065408	0.066086	0.075189	0.0001	0.094963	0.09084	11	9	12	0	14	14
1078	0	A01	-	3105403	3106479	BraA01g006460.3C	2	984	MSTRG.529	BraA01g006460.3C	GO:0003674(molecular_function);GO:0005634(nucleus);GO:0008150(biological_process)	00511(Other glycan degradation)	K01191	EC:3.2.1.24	PREDICTED: uncharacterized protein LOC103851878 [Brassica rapa]	NA	1.14035	3.4592	7.81367	1.59114	0.0001	1.0696	155	393	1065	200	0	144
1080	0	A01	-	3107735	3111135	BraA01g006470.3C	13	2085	MSTRG.530	BraA01g006470.3C	GO:0004672(protein kinase activity);GO:0005524(ATP binding);GO:0005886(plasma membrane);GO:0006468(protein phosphorylation);GO:0009507(chloroplast);GO:0010287(plastoglobule);GO:0015996(chlorophyll catabolic process);GO:0080183(response to photooxidative stress)	04626(Plant-pathogen interaction)	K13457	NA	PREDICTED: uncharacterized aarF domain-containing protein kinase At4g31390, chloroplastic [Brassica rapa]	NA	0.0001	0.0001	0.0001	3.46014	5.50275	2.06023	0	0	0	920	1499	585
1082	0	A01	-	3113511	3113885	BraA01g006480.3C	1	375	MSTRG.531	BraA01g006480.3C	GO:0003674(molecular_function);GO:0005739(mitochondrion)	03015(mRNA surveillance pathway)	K14416	NA	PREDICTED: flowering-promoting factor 1-like protein 1 [Brassica rapa]	NA	0.03583	0.10096	0.292337	0.06082	0.23859	0.086592	2	5	16	3	12	5
1084	0	A01	-	3115063	3115904	BraA01g006490.3C	2	780	MSTRG.532	BraA01g006490.3C	NA	NA	NA	NA	BnaA08g28590D [Brassica napus]	NA	0.002544	0.0001	0.0001	0.0001	0.010926	0.008539	1	0	0	0	2	1
1087	0	A01	+	3126353	3126947	BraA01g006500.3C	3	240	MSTRG.534	BraA01g006500.3C	GO:0000166(nucleotide binding);GO:0003723(RNA binding);GO:0005515(protein binding);GO:0005634(nucleus);GO:0016607(nuclear speck)	NA	NA	NA	PREDICTED: uncharacterized protein LOC103841767 [Brassica rapa]	NA	0.084393	0.166319	0.0001	0.174237	0.263033	0.0001	3	5	0	6	9	0
1088	0	A01	-	3128398	3129948	BraA01g006510.3C	3	234	MSTRG.535	BraA01g006510.3C	GO:0005634(nucleus)	00230(Purine metabolism);00240(Pyrimidine metabolism);03018(RNA degradation)	K00962	EC:2.7.7.8	PREDICTED: selenoprotein H-like [Brassica napus]	NA	0.0001	0.0001	0.0001	0.0001	0.0001	0.045959	0	0	0	0	0	2
1089	0	A01	-	3130560	3130934	BraA01g006520.3C	1	375	MSTRG.531	BraA01g006520.3C	GO:0003674(molecular_function);GO:0005739(mitochondrion)	03015(mRNA surveillance pathway)	K14416	NA	PREDICTED: flowering-promoting factor 1-like protein 1 [Brassica rapa]	NA	5.76635	0.760789	8.17991	4.28111	4.28212	3.24083	298	33	425	205	210	166
1090	0	A01	-	3134161	3135305	BraA01g006530.3C	4	531	MSTRG.536	BraA01g006530.3C	GO:0005634(nucleus)	00230(Purine metabolism);00240(Pyrimidine metabolism);03018(RNA degradation)	K00962	EC:2.7.7.8	PREDICTED: selenoprotein H isoform X1 [Brassica rapa]	NA	2.3039	3.37503	2.85125	2.21232	3.37751	3.4908	169	207	210	150	235	253
1093	0	A01	-	3135962	3137948	BraA01g006540.3C	10	1131	MSTRG.537	BraA01g006540.3C	GO:0005739(mitochondrion);GO:0008375(acetylglucosaminyltransferase activity);GO:0016021(integral component of membrane);GO:0016757(transferase activity, transferring glycosyl groups)	04144(Endocytosis)	K12471	NA	PREDICTED: uncharacterized protein LOC103851936 [Brassica rapa]	NA	12.6249	11.8849	13.252	12.1357	12.4772	12.0728	1962	1552	2075	1750	1844	1857
1094	0	A01	+	3139404	3140552	BraA01g006550.3C	1	1149	BraA01g006550.3C	BraA01g006550.3C	NA	NA	NA	NA	BnaA01g05910D [Brassica napus]	NA	0.0402	0.028352	0.0001	0.0001	0.019364	0.0001	7	4	0	0	3	0
1096	0	A01	-	3141626	3144635	BraA01g006560.3C	14	1317	MSTRG.539	BraA01g006560.3C	GO:0005774(vacuolar membrane);GO:0005783(endoplasmic reticulum);GO:0005794(Golgi apparatus);GO:0016021(integral component of membrane)	NA	NA	NA	PREDICTED: uncharacterized protein LOC103851944 [Brassica rapa]	NA	44.002	41.1218	44.9146	31.0986	30.3538	32.709	7963	6251	8187	5220	5223	5858
1097	0	A01	-	3146817	3147616	BraA01g006570.3C	2	723	BraA01g006570.3C	BraA01g006570.3C	GO:0003674(molecular_function);GO:0005739(mitochondrion);GO:0008150(biological_process);GO:0016021(integral component of membrane)	NA	NA	NA	PREDICTED: uncharacterized protein LOC103851956 [Brassica rapa]	NA	0.201592	0.164889	0.562032	0.605011	1.24338	0.700964	21	14	57	56	118	69
1098	0	A01	+	3153839	3154384	BraA01g006580.3C	1	546	MSTRG.538	BraA01g006580.3C	GO:0005516(calmodulin binding);GO:0005634(nucleus);GO:0009733(response to auxin)	04075(Plant hormone signal transduction)	K14488	NA	PREDICTED: auxin-responsive protein SAUR72-like [Brassica rapa]	NA	0.34372	0.401986	0.53744	0.259638	0.04318	0.220376	26	26	41	19	4	17
1099	0	A01	-	3156730	3158838	BraA01g006590.3C	8	702	MSTRG.540	BraA01g006590.3C	GO:0000502(proteasome complex);GO:0004298(threonine-type endopeptidase activity);GO:0005634(nucleus);GO:0005737(cytoplasm);GO:0005773(vacuole);GO:0005774(vacuolar membrane);GO:0005829(cytosol);GO:0005839(proteasome core complex);GO:0006511(ubiquitin-dependent protein catabolic process);GO:0008233(peptidase activity);GO:0009651(response to salt stress);GO:0010043(response to zinc ion);GO:0010363(r…	03050(Proteasome)	K02738	EC:3.4.25.1	PREDICTED: proteasome subunit beta type-6 [Brassica rapa]	NA	18.3027	17.8729	18.2947	21.7634	23.8556	22.0413	1766	1449	1778	1948	2188	2104
1101	0	A01	-	3160960	3162290	BraA01g006600.3C	8	684	MSTRG.541	BraA01g006600.3C	GO:0003674(molecular_function);GO:0005737(cytoplasm);GO:0008150(biological_process)	NA	NA	NA	PREDICTED: gamma-glutamylcyclotransferase 2-2 [Brassica rapa]	NA	0.17822	2.91793	2.39839	0.559603	0.18803	0.991851	17	231	228	49	17	93
1102	0	A01	+	3162590	3167953	BraA01g006610.3C	5	1779	MSTRG.542	BraA01g006610.3C	GO:0004674(protein serine/threonine kinase activity);GO:0005524(ATP binding);GO:0005576(extracellular region);GO:0006468(protein phosphorylation);GO:0007169(transmembrane receptor protein tyrosine kinase signaling pathway);GO:0016021(integral component of membrane);GO:0016301(kinase activity);GO:0016310(phosphorylation)	04075(Plant hormone signal transduction)	K13415	EC:2.7.10.1;EC:2.7.11.1	BnaA01g05970D [Brassica napus]	NA	0.205635	0.170489	0.261871	0.221255	0.111471	0.138058	51	36	65	51	26	34
1103	0	A01	+	3168034	3171555	BraA01g006620.3C	4	1572	MSTRG.544	BraA01g006620.3C	GO:0004674(protein serine/threonine kinase activity);GO:0005524(ATP binding);GO:0005576(extracellular region);GO:0006468(protein phosphorylation);GO:0007169(transmembrane receptor protein tyrosine kinase signaling pathway);GO:0016021(integral component of membrane);GO:0016301(kinase activity);GO:0016310(phosphorylation)	04075(Plant hormone signal transduction)	K13415	EC:2.7.10.1;EC:2.7.11.1	BnaA01g05970D [Brassica napus]	NA	0.113484	0.054019	0.122579	0.07195	0.117726	0.058344	25	10	27	15	25	13
1105	0	A01	+	3172543	3174007	BraA01g006630.3C	3	1173	MSTRG.545	BraA01g006630.3C	GO:0005634(nucleus);GO:0047134(protein-disulfide reductase activity);GO:0055114(oxidation-reduction process)	NA	NA	NA	PREDICTED: probable nucleoredoxin 3 [Brassica rapa]	NA	2.58718	1.9643	2.24737	3.41012	3.01288	3.51167	417	266	365	510	462	561
1106	0	A01	-	3174231	3180813	BraA01g006640.3C	23	3558	MSTRG.546	BraA01g006640.3C	GO:0006268(DNA unwinding involved in DNA replication)	03440(Homologous recombination)	K03165	EC:5.99.1.2	PREDICTED: uncharacterized protein LOC103851997 isoform X1 [Brassica rapa]	NA	2.26909	2.40774	2.41511	2.86818	3.06123	2.56346	1110	989	1190	1301	1423	1241
1108	0	A01	+	3181367	3183509	BraA01g006650.3C	3	1899	MSTRG.547	BraA01g006650.3C	GO:0003723(RNA binding);GO:0005737(cytoplasm);GO:0006396(RNA processing);GO:0048046(apoplast)	03040(Spliceosome)	K12841	NA	PREDICTED: calcium homeostasis endoplasmic reticulum protein [Brassica rapa]	NA	3.68011	3.48517	3.80843	2.86351	0.570492	2.71461	961	764	1001	694	142	701
1109	0	A01	-	3184127	3186575	BraA01g006660.3C	9	1650	MSTRG.543	BraA01g006660.3C	GO:0003677(DNA binding);GO:0004815(aspartate-tRNA ligase activity);GO:0005524(ATP binding);GO:0005737(cytoplasm);GO:0005783(endoplasmic reticulum);GO:0005829(cytosol);GO:0006422(aspartyl-tRNA aminoacylation);GO:0046686(response to cadmium ion);GO:0046872(metal ion binding);GO:0050832(defense response to fungus)	00970(Aminoacyl-tRNA biosynthesis)	K01876	EC:6.1.1.12	PREDICTED: aspartate--tRNA ligase 2, cytoplasmic [Brassica rapa]	NA	31.0379	29.7098	27.3354	24.386	26.2023	27.7804	7037	5659	6243	5128	5649	6233
1112	0	A01	+	3187647	3188965	BraA01g006670.3C	2	1242	MSTRG.548	BraA01g006670.3C	GO:0004672(protein kinase activity);GO:0004712(protein serine/threonine/tyrosine kinase activity);GO:0005524(ATP binding);GO:0005634(nucleus);GO:0005886(plasma membrane);GO:0006468(protein phosphorylation);GO:0010053(root epidermal cell differentiation);GO:0016301(kinase activity)	04075(Plant hormone signal transduction)	K14510	EC:2.7.11.1	PREDICTED: serine/threonine-protein kinase HT1-like [Brassica rapa]	NA	10.1425	10.5408	9.67619	13.4706	11.1221	12.641	1731	1512	1664	2133	1805	2135
1113	0	A01	-	3190104	3192089	BraA01g006680.3C	2	1452	MSTRG.549	BraA01g006680.3C	GO:0004553(hydrolase activity, hydrolyzing O-glycosyl compounds);GO:0005773(vacuole);GO:0005886(plasma membrane);GO:0005975(carbohydrate metabolic process);GO:0006952(defense response);GO:0009505(plant-type cell wall);GO:0009506(plasmodesma);GO:0031225(anchored component of membrane);GO:0042973(glucan endo-1,3-beta-D-glucosidase activity);GO:0046658(anchored component of plasma membrane)	00500(Starch and sucrose metabolism)	K19893	EC:3.2.1.39	PREDICTED: glucan endo-1,3-beta-glucosidase 5 [Brassica rapa]	NA	3.30102	3.64789	3.26132	9.46998	8.97591	8.91339	659	612	656	1753	1703	1760
1115	0	A01	+	3198282	3199128	BraA01g006690.3C	3	588	MSTRG.550	BraA01g006690.3C	GO:0003674(molecular_function);GO:0005576(extracellular region);GO:0005886(plasma membrane);GO:0008150(biological_process);GO:0016021(integral component of membrane)	NA	NA	NA	PREDICTED: uncharacterized protein LOC103852081 [Brassica rapa]	NA	14.5543	13.0661	13.9964	9.92022	9.98136	10.7285	1176	887	1140	744	767	858
1116	0	A01	-	3202914	3211081	BraA01g006700.3C	4	1773	BraA01g006700.3C	BraA01g006700.3C	GO:0005509(calcium ion binding);GO:0005524(ATP binding);GO:0005576(extracellular region);GO:0005886(plasma membrane);GO:0006468(protein phosphorylation);GO:0016021(integral component of membrane);GO:0016301(kinase activity);GO:0030247(polysaccharide binding)	01210(2-Oxocarboxylic acid metabolism);01230(Biosynthesis of amino acids);00220(Arginine biosynthesis)	K00620	EC:2.3.1.35;EC:2.3.1.1	PREDICTED: wall-associated receptor kinase-like 18 [Brassica napus]	NA	0.128063	0.147741	0.392307	0.103574	0.108064	0.134514	32	31	97	24	26	33
1117	0	A01	+	3218540	3219562	BraA01g006710.3C	1	1023	BraA01g006710.3C	BraA01g006710.3C	GO:0005509(calcium ion binding);GO:0005524(ATP binding);GO:0005576(extracellular region);GO:0005886(plasma membrane);GO:0006468(protein phosphorylation);GO:0016021(integral component of membrane);GO:0016301(kinase activity);GO:0030247(polysaccharide binding)	NA	NA	NA	PREDICTED: wall-associated receptor kinase-like 18 [Brassica rapa]	NA	0.079205	0.031166	0.0001	0.0001	0.042102	0.013516	12	4	0	0	6	2
1118	0	A01	-	3221601	3224484	BraA01g006720.3C	9	1737	MSTRG.551	BraA01g006720.3C	GO:0006464(cellular protein modification process);GO:0009107(lipoate biosynthetic process);GO:0009249(protein lipoylation);GO:0009507(chloroplast);GO:0016415(octanoyltransferase activity);GO:0017118(lipoyltransferase activity)	00785(Lipoic acid metabolism)	K03801	EC:2.3.1.181	BnaA01g06090D [Brassica napus]	NA	0.431391	0.394304	0.467209	0.717595	0.726656	0.539891	103	80	113	159	165	128
1119	0	A01	+	3224880	3226724	BraA01g006730.3C	7	1311	MSTRG.552	BraA01g006730.3C	GO:0005886(plasma membrane);GO:0008150(biological_process);GO:0016021(integral component of membrane)	NA	NA	NA	PREDICTED: chloroplast envelope membrane protein [Brassica rapa]	NA	8.90415	10.1201	10.0311	7.93863	9.65545	9.3089	1604	1532	1821	1327	1654	1660
1121	0	A01	+	3229250	3230506	BraA01g006740.3C	5	885	MSTRG.553	BraA01g006740.3C	GO:0005576(extracellular region);GO:0016787(hydrolase activity)	NA	NA	NA	PREDICTED: protein ABHD17B [Brassica rapa]	NA	1.63391	2.18166	1.53834	1.83318	1.97701	2.05394	199	223	189	207	229	248
1124	0	A01	-	3234081	3235118	BraA01g006760.3C	2	498	MSTRG.554	BraA01g006760.3C	GO:0003674(molecular_function);GO:0005768(endosome);GO:0005783(endoplasmic reticulum);GO:0005794(Golgi apparatus);GO:0005802(trans-Golgi network);GO:0016021(integral component of membrane);GO:0042538(hyperosmotic salinity response);GO:0043182(vacuolar sequestering of sodium ion)	NA	NA	NA	PREDICTED: uncharacterized protein LOC103852146 [Brassica rapa]	NA	0.0001	0.778011	0.519795	0.540669	0.519458	0.241466	0	45	36	35	34	17
1126	0	A01	-	3235588	3237720	BraA01g006770.3C	9	1488	MSTRG.558	BraA01g006770.3C	GO:0004185(serine-type carboxypeptidase activity);GO:0005764(lysosome);GO:0009507(chloroplast)	NA	NA	NA	PREDICTED: lysosomal Pro-X carboxypeptidase-like [Brassica rapa]	NA	1.63336	3.28847	3.16386	0.353084	0.417725	0.42424	334	565	652	67	82	86
1132	0	A01	+	3243080	3245344	BraA01g006790.3C	5	984	MSTRG.555	BraA01g006790.3C	GO:0001046(core promoter sequence-specific DNA binding);GO:0001228(transcriptional activator activity, RNA polymerase II transcription regulatory region sequence-specific binding);GO:0003677(DNA binding);GO:0003700(transcription factor activity, sequence-specific DNA binding);GO:0005634(nucleus);GO:0006355(regulation of transcription, DNA-templated);GO:0006366(transcription from RNA polymerase II…	04075(Plant hormone signal transduction);04712(Circadian rhythm - plant)	K12126	NA	PREDICTED: transcription factor bHLH69 [Brassica rapa]	NA	9.03624	8.81646	9.41537	11.1205	10.6272	10.8805	1222	1002	1283	1395	1367	1456
1135	0	A01	-	3260617	3261942	BraA01g006800.3C	1	1326	MSTRG.557	BraA01g006800.3C	GO:0004674(protein serine/threonine kinase activity);GO:0005515(protein binding);GO:0005524(ATP binding);GO:0005783(endoplasmic reticulum);GO:0005886(plasma membrane);GO:0006468(protein phosphorylation);GO:0007165(signal transduction);GO:0007275(multicellular organism development);GO:0009414(response to water deprivation);GO:0009651(response to salt stress);GO:0010540(basipetal auxin transport);G…	04075(Plant hormone signal transduction)	K14498	EC:2.7.11.1	PREDICTED: CBL-interacting serine/threonine-protein kinase 6-like [Brassica napus]	NA	79.7381	78.8725	76.3297	44.1966	44.7132	44.6123	14529	12072	14009	7469	7746	8044
1136	0	A01	+	3276523	3278612	BraA01g006810.3C	10	1332	MSTRG.559	BraA01g006810.3C	GO:0006633(fatty acid biosynthetic process);GO:0006636(unsaturated fatty acid biosynthetic process);GO:0009507(chloroplast);GO:0009706(chloroplast inner membrane);GO:0009941(chloroplast envelope);GO:0010205(photoinhibition);GO:0016021(integral component of membrane);GO:0016491(oxidoreductase activity);GO:0055114(oxidation-reduction process)	01230(Biosynthesis of amino acids);00270(Cysteine and methionine metabolism);00350(Tyrosine metabolism);00360(Phenylalanine metabolism);00400(Phenylalanine, tyrosine and tryptophan biosynthesis);00130(Ubiquinone and other terpenoid-quinone biosynthesis);00950(Isoquinoline alkaloid biosynthesis);00960(Tropane, piperidine and pyridine alkaloid biosynthesis)	K00815	EC:2.6.1.5	BnaA01g06190D [Brassica napus]	NA	10.4857	10.2806	10.4653	20.3244	21.0175	21.0228	1920	1581	1930	3451	3658	3808
1139	0	A01	+	3280941	3281828	BraA01g006830.3C	4	630	MSTRG.560	BraA01g006830.3C	GO:0000741(karyogamy);GO:0003735(structural constituent of ribosome);GO:0005739(mitochondrion);GO:0005762(mitochondrial large ribosomal subunit);GO:0005840(ribosome);GO:0006412(translation);GO:0007338(single fertilization);GO:0009507(chloroplast);GO:0009553(embryo sac development);GO:0009555(pollen development);GO:0009567(double fertilization forming a zygote and endosperm);GO:0010197(polar nucle…	03010(Ribosome)	K02888	NA	PREDICTED: 50S ribosomal protein L21, mitochondrial [Brassica rapa]	NA	0.0001	0.006261	0.201694	0.036182	0.063215	0.0001	0	1	18	3	6	0
1140	0	A01	+	3282956	3285575	BraA01g006840.3C	10	1752	MSTRG.561	BraA01g006840.3C	GO:0004177(aminopeptidase activity);GO:0005773(vacuole);GO:0005829(cytosol);GO:0006508(proteolysis);GO:0008235(metalloexopeptidase activity);GO:0009507(chloroplast);GO:0009570(chloroplast stroma);GO:0010150(leaf senescence);GO:0030145(manganese ion binding)	00480(Glutathione metabolism)	K01255	EC:3.4.11.1	PREDICTED: leucine aminopeptidase 2, chloroplastic [Brassica rapa]	NA	46.1614	46.8583	46.3689	53.8028	55.3308	54.2343	11113	9476	11244	12014	12665	12920
1146	0	A01	+	3291825	3294116	BraA01g006860.3C	7	1773	MSTRG.564	BraA01g006860.3C	GO:0004843(thiol-dependent ubiquitin-specific protease activity);GO:0005634(nucleus);GO:0006511(ubiquitin-dependent protein catabolic process);GO:0016579(protein deubiquitination);GO:0036459(thiol-dependent ubiquitinyl hydrolase activity)	NA	NA	NA	BnaA01g06250D [Brassica napus]	NA	0.0163	0.315457	0.02044	0.005193	0.009605	0.00177	4	65	6	2	3	1
1147	0	A01	-	3294558	3294994	BraA01g006870.3C	2	330	MSTRG.565	BraA01g006870.3C	GO:0005576(extracellular region);GO:0006869(lipid transport);GO:0008289(lipid binding)	NA	NA	NA	PREDICTED: uncharacterized protein LOC103852279 [Brassica rapa]	NA	0.190253	0.115168	0.380093	0.150275	0.084124	0.326584	9	5	18	7	4	15
1149	0	A01	+	3301491	3303260	BraA01g006880.3C	4	1074	MSTRG.566	BraA01g006880.3C	GO:0004872(receptor activity);GO:0005739(mitochondrion);GO:0009725(response to hormone);GO:0009744(response to sucrose);GO:0016021(integral component of membrane)	NA	NA	NA	PREDICTED: heptahelical transmembrane protein 2 [Brassica rapa]	NA	2.29466	2.32252	2.51615	3.65172	4.23396	4.07323	339	288	375	500	595	595
1150	0	A01	+	3303978	3304208	BraA01g006890.3C	1	231	BraA01g006890.3C	BraA01g006890.3C	GO:0005515(protein binding);GO:0005635(nuclear envelope);GO:0009507(chloroplast);GO:0015031(protein transport);GO:0051028(mRNA transport)	03013(RNA transport)	K14305	NA	PREDICTED: LOW QUALITY PROTEIN: nuclear pore complex protein NUP43, partial [Brassica rapa]	NA	0.0001	0.0001	0.031695	0.0001	0.06539	0.0001	0	0	2	0	2	0
1152	0	A01	-	3306951	3309590	BraA01g006910.3C	1	2640	MSTRG.567	BraA01g006910.3C	GO:0003674(molecular_function);GO:0005739(mitochondrion);GO:0007049(cell cycle);GO:0009507(chloroplast)	NA	NA	NA	PREDICTED: pentatricopeptide repeat-containing protein At4g30825, chloroplastic [Brassica rapa]	NA	4.29349	4.14218	4.45394	5.07421	4.64807	4.82568	1558	1263	1628	1708	1604	1733
1153	0	A01	-	3310261	3313007	BraA01g006920.3C	9	1401	BraA01g006920.3C	BraA01g006920.3C	GO:0004185(serine-type carboxypeptidase activity);GO:0005576(extracellular region);GO:0005773(vacuole);GO:0006508(proteolysis);GO:0051603(proteolysis involved in cellular protein catabolic process)	00460(Cyanoamino acid metabolism)	K08249	EC:4.1.2.11	PREDICTED: serine carboxypeptidase-like 29 [Brassica rapa]	NA	0.340082	0.592927	0.410539	0.084011	0.143805	0.225457	66	96	80	16	27	43
1154	0	A01	-	3313448	3314286	BraA01g006930.3C	2	741	BraA01g006930.3C	BraA01g006930.3C	GO:0003674(molecular_function);GO:0005634(nucleus);GO:0008150(biological_process)	NA	NA	NA	PREDICTED: uncharacterized protein LOC103852344 [Brassica rapa]	NA	0.263551	0.25788	0.198007	0.100612	0.070796	0.0001	27	23	21	10	7	0
1161	0	A01	-	3323074	3325694	BraA01g006980.3C	9	1434	MSTRG.569	BraA01g006980.3C	GO:0004185(serine-type carboxypeptidase activity);GO:0005576(extracellular region);GO:0005773(vacuole);GO:0006508(proteolysis);GO:0051603(proteolysis involved in cellular protein catabolic process)	00460(Cyanoamino acid metabolism)	K08249	EC:4.1.2.11	PREDICTED: serine carboxypeptidase-like 29 [Brassica rapa]	NA	1.25751	0.120837	1.04742	1.26652	0.177897	1.19596	248	21	208	232	34	234
1162	0	A01	+	3342455	3346177	BraA01g006990.3C	4	3387	MSTRG.571	BraA01g006990.3C	GO:0000045(autophagosome assembly);GO:0001934(positive regulation of protein phosphorylation);GO:0005634(nucleus);GO:0005776(autophagosome);GO:0009506(plasmodesma);GO:0015031(protein transport);GO:0019901(protein kinase binding);GO:0031410(cytoplasmic vesicle);GO:0034045(pre-autophagosomal structure membrane);GO:1990316(ATG1/ULK1 kinase complex)	NA	NA	NA	PREDICTED: autophagy-related protein 11 [Brassica rapa]	NA	1.47056	1.57575	1.89509	2.15399	2.16654	1.92698	685	617	889	930	959	888
1170	0	A01	-	3346685	3348845	BraA01g007000.3C	6	1710	MSTRG.572	BraA01g007000.3C	GO:0003674(molecular_function);GO:0005634(nucleus);GO:0008150(biological_process)	NA	NA	NA	PREDICTED: uncharacterized protein LOC103852376 [Brassica rapa]	NA	1.10084	1.84597	1.1789	2.74678	1.63986	1.11826	259	365	280	599	367	260
1173	0	A01	+	3355342	3357637	BraA01g007020.3C	6	1908	MSTRG.570	BraA01g007020.3C	GO:0005515(protein binding);GO:0005874(microtubule);GO:0007067(mitotic nuclear division);GO:0051301(cell division)	NA	NA	NA	PREDICTED: QWRF motif-containing protein 8-like [Brassica napus]	NA	2.0259	0.0001	0.0001	2.06192	2.29968	2.67572	532	0	0	502	574	695
1174	0	A01	+	3358052	3360439	BraA01g007030.3C	1	2388	MSTRG.573	BraA01g007030.3C	GO:0000963(mitochondrial RNA processing);GO:0003674(molecular_function);GO:0005739(mitochondrion);GO:0008270(zinc ion binding);GO:0009507(chloroplast);GO:0016554(cytidine to uridine editing);GO:0080156(mitochondrial mRNA modification)	00500(Starch and sucrose metabolism)	K01176	EC:3.2.1.1	PREDICTED: pentatricopeptide repeat-containing protein At4g30700-like [Brassica rapa]	NA	0.862619	0.784882	0.696799	0.756272	1.00368	0.997768	284	217	231	231	314	324
1176	0	A01	+	3361287	3364368	BraA01g007040.3C	10	1986	MSTRG.574	BraA01g007040.3C	GO:0003723(RNA binding);GO:0003743(translation initiation factor activity);GO:0005737(cytoplasm);GO:0005829(cytosol);GO:0006412(translation);GO:0006413(translational initiation);GO:0006417(regulation of translation)	03013(RNA transport)	K03260	NA	PREDICTED: eukaryotic translation initiation factor-like [Brassica rapa]	NA	0.0001	1.98476	0.0001	0.0001	0.0001	0.757942	0	455	0	0	0	205
1178	0	A01	-	3367844	3368223	BraA01g007050.3C	2	189	BraA01g007050.3C	BraA01g007050.3C	GO:0005215(transporter activity);GO:0005886(plasma membrane);GO:0006855(drug transmembrane transport);GO:0015238(drug transmembrane transporter activity);GO:0015297(antiporter activity);GO:0016020(membrane);GO:0016021(integral component of membrane);GO:0048767(root hair elongation)	NA	NA	NA	BnaA09g46750D [Brassica napus]	NA	0.0001	0.0001	0.141858	0.157061	0.698774	0.802675	0	0	4	4	18	21
1179	0	A01	-	3375271	3376305	BraA01g007060.3C	2	480	BraA01g007060.3C	BraA01g007060.3C	GO:0005215(transporter activity);GO:0005886(plasma membrane);GO:0006855(drug transmembrane transport);GO:0015238(drug transmembrane transporter activity);GO:0015297(antiporter activity);GO:0016020(membrane);GO:0016021(integral component of membrane);GO:0048767(root hair elongation)	NA	NA	NA	BnaA01g06400D [Brassica napus]	NA	0.119073	0.0001	0.108379	0.472541	0.513181	0.0001	8	0	8	29	33	0
1182	0	A01	+	3381339	3382199	BraA01g007070.3C	3	714	MSTRG.575	BraA01g007070.3C	NA	NA	NA	NA	PREDICTED: uncharacterized protein LOC103852415 isoform X1 [Brassica rapa]	NA	35.0015	34.2618	33.532	32.5062	31.9669	32.0127	3434	2824	3314	2958	2982	3108
1184	0	A01	-	3382830	3383129	BraA01g007080.3C	1	300	MSTRG.577	BraA01g007080.3C	GO:0005385(zinc ion transmembrane transporter activity);GO:0005524(ATP binding);GO:0005886(plasma membrane);GO:0005887(integral component of plasma membrane);GO:0008551(cadmium-exporting ATPase activity);GO:0015086(cadmium ion transmembrane transporter activity);GO:0015434(cadmium-transporting ATPase activity);GO:0016463(zinc-exporting ATPase activity);GO:0019829(cation-transporting ATPase activi…	NA	NA	NA	PREDICTED: cadmium/zinc-transporting ATPase HMA3-like [Brassica napus]	NA	0.178549	0.077012	0.306031	0.161815	0.075526	0.116697	8	3	13	7	3	5
1185	0	A01	+	3383579	3383899	BraA01g007090.3C	2	159	MSTRG.578	BraA01g007090.3C	GO:0000938(GARP complex);GO:0042147(retrograde transport, endosome to Golgi)	NA	NA	NA	BnaUnng03050D [Brassica napus]	NA	0.0001	0.116245	0.0001	0.0001	0.0001	0.042556	0	3	0	0	0	1
1186	0	A01	+	3387205	3387903	BraA01g007100.3C	1	699	MSTRG.579	BraA01g007100.3C	GO:0005737(cytoplasm);GO:0008270(zinc ion binding)	03013(RNA transport)	K14317	NA	PREDICTED: E3 ubiquitin-protein ligase RING1-like [Brassica rapa]	NA	0.66205	0.314824	0.443646	0.589713	1.29021	1.32254	64	26	43	53	118	126
1189	0	A01	-	3388776	3390482	BraA01g007110.3C	8	936	MSTRG.580	BraA01g007110.3C	GO:0003674(molecular_function);GO:0005634(nucleus);GO:0008150(biological_process)	NA	NA	NA	PREDICTED: uncharacterized protein LOC103852450 [Brassica rapa]	NA	0.0001	0.0001	0.0001	0.032988	0.0001	0.0001	0	0	0	4	0	0
1195	0	A01	+	3401215	3403566	BraA01g007130.3C	1	2352	MSTRG.581	BraA01g007130.3C	GO:0000963(mitochondrial RNA processing);GO:0003674(molecular_function);GO:0005739(mitochondrion);GO:0008270(zinc ion binding);GO:0009507(chloroplast);GO:0016554(cytidine to uridine editing);GO:0080156(mitochondrial mRNA modification)	00500(Starch and sucrose metabolism)	K01176	EC:3.2.1.1	PREDICTED: pentatricopeptide repeat-containing protein At4g30700-like [Brassica napus]	NA	0.854093	0.98828	0.84929	1.08229	1.29443	1.19773	277	269	277	325	398	384
1196	0	A01	+	3404426	3407636	BraA01g007140.3C	9	2211	MSTRG.585	BraA01g007140.3C	GO:0003723(RNA binding);GO:0003743(translation initiation factor activity);GO:0005737(cytoplasm);GO:0005829(cytosol);GO:0006412(translation);GO:0006413(translational initiation);GO:0006417(regulation of translation)	03013(RNA transport)	K03260	NA	PREDICTED: eukaryotic translation initiation factor-like [Brassica rapa]	NA	8.48467	9.70237	8.03345	9.85525	9.65829	10.8849	2578	2477	2459	2777	2790	3273
1198	0	A01	-	3408459	3409468	BraA01g007150.3C	3	804	BraA01g007150.3C	BraA01g007150.3C	GO:0005515(protein binding);GO:0005634(nucleus);GO:0005737(cytoplasm);GO:0009408(response to heat)	NA	NA	NA	PREDICTED: uncharacterized protein LOC103852500 [Brassica rapa]	NA	0.156359	0.0001	0.244156	0.848033	1.10529	0.728043	18	0	28	87	117	80
1202	0	A01	+	3423626	3423949	BraA01g007160.3C	2	234	MSTRG.586	BraA01g007160.3C	NA	NA	NA	NA	PREDICTED: uncharacterized protein LOC103852510 [Brassica rapa]	NA	0.227016	0.0001	0.0001	0.076855	0.0001	0.0001	8	0	0	3	0	0
1203	0	A01	-	3425531	3426058	BraA01g007170.3C	2	228	MSTRG.587	BraA01g007170.3C	GO:0016021(integral component of membrane)	NA	NA	NA	PREDICTED: UPF0057 membrane protein At4g30660-like [Brassica rapa]	NA	0.455284	0.250871	0.023508	0.045707	0.025486	0.630489	15	7	1	2	1	20
1205	0	A01	-	3426650	3426957	BraA01g007180.3C	2	225	MSTRG.587	BraA01g007180.3C	GO:0016021(integral component of membrane);GO:0050832(defense response to fungus)	NA	NA	NA	PREDICTED: UPF0057 membrane protein At4g30650 [Brassica rapa]	NA	24.8824	20.5831	0.029067	219.259	193.306	170.963	770	535	1	6288	5683	5231
1207	0	A01	-	3427460	3428670	BraA01g007190.3C	2	900	MSTRG.588	BraA01g007190.3C	GO:0004842(ubiquitin-protein transferase activity);GO:0005634(nucleus);GO:0006511(ubiquitin-dependent protein catabolic process)	NA	NA	NA	PREDICTED: putative F-box/LRR-repeat protein 19 [Brassica rapa]	NA	0.0001	0.085177	0.234999	0.0001	0.12936	0.111756	0	9	30	0	16	14
1209	0	A01	-	3438915	3441324	BraA01g007210.3C	4	1086	MSTRG.589	BraA01g007210.3C	GO:0005515(protein binding);GO:0005634(nucleus);GO:0005737(cytoplasm);GO:0016567(protein ubiquitination);GO:0019005(SCF ubiquitin ligase complex)	NA	NA	NA	PREDICTED: putative F-box/LRR-repeat protein 19 isoform X2 [Brassica rapa]	NA	0.20749	0.146903	0.097975	0.026974	0.083242	0.0001	31	19	15	4	12	0
1211	0	A01	-	3443002	3443946	BraA01g007220.3C	4	624	MSTRG.590	BraA01g007220.3C	GO:0003674(molecular_function);GO:0005575(cellular_component);GO:0008150(biological_process)	NA	NA	NA	PREDICTED: uncharacterized protein LOC103852566 [Brassica rapa]	NA	1.49146	1.30304	0.907098	1.46757	1.10313	1.33478	128	94	79	117	90	114
1217	0	A01	-	3462720	3463937	BraA01g007240.3C	3	753	MSTRG.592	BraA01g007240.3C	GO:0003824(catalytic activity);GO:0005737(cytoplasm);GO:0005829(cytosol);GO:0006508(proteolysis);GO:0008233(peptidase activity);GO:0019760(glucosinolate metabolic process);GO:0034722(gamma-glutamyl-peptidase activity)	NA	NA	NA	PREDICTED: gamma-glutamyl peptidase 1-like [Brassica rapa]	NA	10.2922	29.9476	23.401	13.4768	16.1787	15.3284	1065	2603	2439	1294	1592	1570
1219	0	A01	+	3471492	3475976	BraA01g007250.3C	12	1635	MSTRG.594	BraA01g007250.3C	GO:0004672(protein kinase activity);GO:0004674(protein serine/threonine kinase activity);GO:0004713(protein tyrosine kinase activity);GO:0005515(protein binding);GO:0005524(ATP binding);GO:0005576(extracellular region);GO:0005886(plasma membrane);GO:0010150(leaf senescence);GO:0016021(integral component of membrane)	04075(Plant hormone signal transduction);04626(Plant-pathogen interaction)	K13416	EC:2.7.10.1;EC:2.7.11.1	PREDICTED: probable LRR receptor-like serine/threonine-protein kinase At4g30520 isoform X2 [Raphanus sativus]	NA	0.366724	0.504499	0.416439	0.674607	0.812952	0.640758	83	96	95	141	174	143
1222	0	A01	-	3481731	3483333	BraA01g007270.3C	6	717	MSTRG.596	BraA01g007270.3C	GO:0005783(endoplasmic reticulum);GO:0005886(plasma membrane);GO:0016021(integral component of membrane)	NA	NA	NA	PREDICTED: transmembrane protein 208 homolog [Brassica rapa]	NA	1.49206	2.06184	1.14419	0.908767	1.48205	1.35085	147	171	114	84	139	132
1224	0	A01	+	3489284	3489778	BraA01g007290.3C	1	495	MSTRG.597	BraA01g007290.3C	NA	NA	NA	NA	BnaA01g06600D [Brassica napus]	NA	3.12168	2.71829	3.7188	3.37262	4.21671	2.99522	213	156	255	213	273	202
1225	0	A01	+	3491932	3492258	BraA01g007300.3C	1	327	MSTRG.598	BraA01g007300.3C	GO:0003674(molecular_function);GO:0008150(biological_process)	NA	NA	NA	PREDICTED: counting factor 45-1-like [Brassica rapa]	NA	12.3793	12.3339	10.0812	7.55355	6.09782	6.09409	557	466	457	315	261	271
1226	0	A01	+	3494594	3495883	BraA01g007310.3C	1	1290	MSTRG.599	BraA01g007310.3C	GO:0003824(catalytic activity);GO:0005768(endosome);GO:0005794(Golgi apparatus);GO:0005802(trans-Golgi network);GO:0009225(nucleotide-sugar metabolic process);GO:0016021(integral component of membrane);GO:0032580(Golgi cisterna membrane);GO:0033481(galacturonate biosynthetic process);GO:0050378(UDP-glucuronate 4-epimerase activity);GO:0050829(defense response to Gram-negative bacterium);GO:005083…	00500(Starch and sucrose metabolism);00520(Amino sugar and nucleotide sugar metabolism)	K08679	EC:5.1.3.6	PREDICTED: UDP-glucuronate 4-epimerase 1 [Brassica oleracea var. oleracea]	NA	25.3743	25.21	25.5918	20.8017	19.9027	22.3643	4498	3754	4570	3420	3355	3923
1227	0	A01	+	3498769	3500084	BraA01g007320.3C	2	780	MSTRG.600	BraA01g007320.3C	GO:0003674(molecular_function);GO:0005576(extracellular region);GO:0005886(plasma membrane);GO:0007568(aging);GO:0016021(integral component of membrane)	NA	NA	NA	PREDICTED: tetraspanin-9 [Brassica rapa]	NA	1.60162	0.814995	0.849	0.373821	0.365853	0.698646	172	74	92	38	38	75
1230	0	A01	+	3513414	3514081	BraA01g007340.3C	2	588	MSTRG.602	BraA01g007340.3C	GO:0003700(transcription factor activity, sequence-specific DNA binding);GO:0005634(nucleus);GO:0006355(regulation of transcription, DNA-templated);GO:0046983(protein dimerization activity)	NA	NA	NA	PREDICTED: uncharacterized protein LOC103852691 [Brassica rapa]	NA	1.32285	0.0001	0.256711	0.0001	1.27741	0.276614	107	0	21	0	99	23
1233	0	A01	+	3524054	3524536	BraA01g007360.3C	1	483	MSTRG.604	BraA01g007360.3C	GO:0005634(nucleus);GO:0008270(zinc ion binding);GO:0010200(response to chitin);GO:0016021(integral component of membrane);GO:0016567(protein ubiquitination);GO:0043161(proteasome-mediated ubiquitin-dependent protein catabolic process);GO:0061630(ubiquitin protein ligase activity)	NA	NA	NA	PREDICTED: RING-H2 finger protein ATL14 [Brassica rapa]	NA	5.17314	4.47268	4.82124	3.22464	3.88554	4.30976	344	250	323	199	246	284
1235	0	A01	+	3525823	3529539	BraA01g007370.3C	6	2199	MSTRG.605	BraA01g007370.3C	GO:0005216(ion channel activity);GO:0005249(voltage-gated potassium channel activity);GO:0005516(calmodulin binding);GO:0005886(plasma membrane);GO:0005887(integral component of plasma membrane);GO:0030551(cyclic nucleotide binding);GO:0030552(cAMP binding);GO:0030553(cGMP binding);GO:0042391(regulation of membrane potential)	04626(Plant-pathogen interaction)	K05391	NA	PREDICTED: probable cyclic nucleotide-gated ion channel 17 [Brassica napus]	NA	0.04124	0.099252	0.364913	0.113272	0.009705	0.026087	13	26	112	32	3	8
1236	0	A01	-	3533019	3535893	BraA01g007380.3C	3	2709	MSTRG.606	BraA01g007380.3C	GO:0005737(cytoplasm);GO:0006351(transcription, DNA-templated);GO:0006355(regulation of transcription, DNA-templated);GO:0007623(circadian rhythm);GO:0019538(protein metabolic process);GO:1902347(response to strigolactone)	NA	NA	NA	PREDICTED: protein SMAX1-LIKE 2 [Brassica rapa]	NA	3.50142	3.32333	2.95647	2.56232	2.38815	2.42142	1304	1040	1109	885	846	892
1238	0	A01	+	3545120	3547770	BraA01g007390.3C	10	1476	MSTRG.608	BraA01g007390.3C	GO:0004143(diacylglycerol kinase activity);GO:0005524(ATP binding);GO:0005634(nucleus);GO:0005886(plasma membrane);GO:0006952(defense response);GO:0007205(protein kinase C-activating G-protein coupled receptor signaling pathway);GO:0016310(phosphorylation);GO:0048364(root development);GO:0048366(leaf development)	00561(Glycerolipid metabolism);00564(Glycerophospholipid metabolism);04070(Phosphatidylinositol signaling system)	K00901	EC:2.7.1.107	PREDICTED: diacylglycerol kinase 7 [Brassica rapa]	NA	0.951402	0.586225	0.320152	0.935246	0.67788	0.334141	193	100	66	176	131	68
1241	0	A01	-	3548674	3549180	BraA01g007400.3C	1	507	MSTRG.607	BraA01g007400.3C	GO:0003674(molecular_function);GO:0005576(extracellular region);GO:0008150(biological_process)	04075(Plant hormone signal transduction)	K13449	NA	PREDICTED: pathogenesis-related protein PR-1-like [Brassica rapa]	NA	6.06228	5.03996	7.96842	1.96408	2.27476	2.36051	423	295	560	127	151	163
1243	0	A01	+	3556307	3557350	BraA01g007420.3C	3	849	MSTRG.609	BraA01g007420.3C	GO:0005576(extracellular region);GO:0009505(plant-type cell wall);GO:0010411(xyloglucan metabolic process);GO:0016762(xyloglucan:xyloglucosyl transferase activity);GO:0016798(hydrolase activity, acting on glycosyl bonds);GO:0033946(xyloglucan-specific endo-beta-1,4-glucanase activity);GO:0042546(cell wall biogenesis);GO:0048046(apoplast);GO:0071555(cell wall organization);GO:0080039(xyloglucan en…	04075(Plant hormone signal transduction)	K14504	EC:2.4.1.207	PREDICTED: probable xyloglucan endotransglucosylase/hydrolase protein 17 [Brassica rapa]	NA	0.396311	0.621978	0.381139	87.2141	83.8356	89.2814	47	61	45	9437	9299	10307
1246	0	A01	+	3558674	3559802	BraA01g007430.3C	3	849	MSTRG.609	BraA01g007430.3C	GO:0005576(extracellular region);GO:0005618(cell wall);GO:0005794(Golgi apparatus);GO:0010411(xyloglucan metabolic process);GO:0016762(xyloglucan:xyloglucosyl transferase activity);GO:0016798(hydrolase activity, acting on glycosyl bonds);GO:0033946(xyloglucan-specific endo-beta-1,4-glucanase activity);GO:0042546(cell wall biogenesis);GO:0048046(apoplast);GO:0071555(cell wall organization);GO:0080…	04075(Plant hormone signal transduction)	K14504	EC:2.4.1.207	PREDICTED: probable xyloglucan endotransglucosylase/hydrolase protein 18 [Brassica rapa]	NA	39.3803	36.8095	34.5173	7.02995	9.81775	10.2268	4594	3608	4056	761	1089	1181
1248	0	A01	+	3566088	3567130	BraA01g007440.3C	3	849	MSTRG.610	BraA01g007440.3C	GO:0004553(hydrolase activity, hydrolyzing O-glycosyl compounds);GO:0005576(extracellular region);GO:0005618(cell wall);GO:0005737(cytoplasm);GO:0005794(Golgi apparatus);GO:0005886(plasma membrane);GO:0007568(aging);GO:0009505(plant-type cell wall);GO:0009739(response to gibberellin);GO:0009740(gibberellic acid mediated signaling pathway);GO:0009741(response to brassinosteroid);GO:0009828(plant-t…	04075(Plant hormone signal transduction)	K14504	EC:2.4.1.207	PREDICTED: xyloglucan endotransglucosylase/hydrolase protein 24 [Brassica rapa]	NA	20.0866	23.5144	22.2636	12.9528	14.5209	12.9365	2344	2305	2617	1402	1611	1494
1251	0	A01	+	3567868	3569025	BraA01g007450.3C	3	816	MSTRG.611	BraA01g007450.3C	GO:0005515(protein binding);GO:0005634(nucleus);GO:0005768(endosome);GO:0005794(Golgi apparatus);GO:0005802(trans-Golgi network);GO:0005829(cytosol);GO:0005886(plasma membrane);GO:0015774(polysaccharide transport)	NA	NA	NA	PREDICTED: protein YIPF6 homolog [Brassica napus]	NA	13.6846	14.2778	10.705	10.9347	13.7332	12.5476	1535	1345	1209	1138	1464	1393
1252	0	A01	+	3572744	3577245	BraA01g007460.3C	6	2244	MSTRG.613	BraA01g007460.3C	GO:0005524(ATP binding);GO:0005886(plasma membrane);GO:0016887(ATPase activity);GO:0034551(mitochondrial respiratory chain complex III assembly)	00561(Glycerolipid metabolism)	K00679	EC:2.3.1.158	PREDICTED: uncharacterized protein LOC106391358 [Brassica napus]	NA	0.643241	0.910664	0.621187	1.31202	1.05313	1.06132	199	236	193	376	309	324
1254	0	A01	-	3579023	3579781	BraA01g007470.3C	1	759	MSTRG.612	BraA01g007470.3C	GO:0003674(molecular_function);GO:0005634(nucleus);GO:0008150(biological_process)	NA	NA	NA	PREDICTED: uncharacterized protein LOC103852831 [Brassica rapa]	NA	0.609459	1.10221	0.378113	1.01327	0.933216	0.764747	64	97	40	99	93	79
1255	0	A01	-	3586759	3590380	BraA01g007480.3C	17	2139	MSTRG.615	BraA01g007480.3C	GO:0030586([methionine synthase] reductase activity)	00920(Sulfur metabolism)	K00380	EC:1.8.1.2	PREDICTED: NADPH--cytochrome P450 reductase 2-like [Brassica napus]	NA	7.58557	7.33345	8.19686	6.42807	5.51065	6.28412	2230	1811	2427	1753	1540	1828
1257	0	A01	+	3601964	3604198	BraA01g007490.3C	2	1923	MSTRG.614	BraA01g007490.3C	GO:0003677(DNA binding);GO:0005515(protein binding);GO:0005634(nucleus);GO:0005677(chromatin silencing complex);GO:0006351(transcription, DNA-templated);GO:0006355(regulation of transcription, DNA-templated);GO:0009409(response to cold);GO:0009506(plasmodesma);GO:0009908(flower development);GO:0010228(vegetative to reproductive phase transition of meristem);GO:0031519(PcG protein complex);GO:0032…	NA	NA	NA	PREDICTED: VIN3-like protein 2 isoform X1 [Brassica rapa]	NA	5.91292	5.86737	5.60793	3.76701	3.65033	3.50487	1563	1303	1493	924	918	917
1261	0	A01	+	3623707	3628149	BraA01g007510.3C	10	2847	MSTRG.617	BraA01g007510.3C	GO:0000287(magnesium ion binding);GO:0005515(protein binding);GO:0005524(ATP binding);GO:0005634(nucleus);GO:0005773(vacuole);GO:0005794(Golgi apparatus);GO:0005886(plasma membrane);GO:0005887(integral component of plasma membrane);GO:0006754(ATP biosynthetic process);GO:0008553(hydrogen-exporting ATPase activity, phosphorylative mechanism);GO:0009414(response to water deprivation);GO:0009506(pla…	00190(Oxidative phosphorylation)	K01535	EC:3.6.3.6	PREDICTED: ATPase 2, plasma membrane-type [Brassica rapa]	NA	73.8879	68.7167	74.0199	52.6293	69.4643	63.8724	28905	22581	29167	19096	25836	24725
1262	0	A01	-	3629636	3630124	BraA01g007520.3C	1	489	MSTRG.616	BraA01g007520.3C	GO:0003700(transcription factor activity, sequence-specific DNA binding);GO:0005634(nucleus);GO:0006355(regulation of transcription, DNA-templated)	NA	NA	NA	PREDICTED: uncharacterized protein At4g30180 [Brassica rapa]	NA	2.12074	2.80456	1.89187	2.37313	1.66848	2.7085	143	159	129	148	107	181
1263	0	A01	-	3636357	3637921	BraA01g007530.3C	4	975	MSTRG.618	BraA01g007530.3C	GO:0004601(peroxidase activity);GO:0005576(extracellular region);GO:0006979(response to oxidative stress);GO:0020037(heme binding);GO:0042744(hydrogen peroxide catabolic process);GO:0046872(metal ion binding);GO:0055114(oxidation-reduction process)	00940(Phenylpropanoid biosynthesis)	K00430	EC:1.11.1.7	PREDICTED: peroxidase 45-like [Brassica napus]	NA	14.451	14.4624	15.708	11.31	11.7228	10.3028	1936	1628	2120	1406	1494	1366
1264	0	A01	-	3644515	3644925	BraA01g007540.3C	1	411	BraA01g007540.3C	BraA01g007540.3C	GO:0003677(DNA binding);GO:0005634(nucleus);GO:0008150(biological_process)	NA	NA	NA	BnaA01g06840D [Brassica napus]	NA	0.0001	0.0001	0.119073	0.0001	0.0001	0.0001	0	0	7	0	0	0
1267	0	A01	-	3647765	3652602	BraA01g007550.3C	20	2901	MSTRG.619	BraA01g007550.3C	GO:0003779(actin binding);GO:0005737(cytoplasm);GO:0005856(cytoskeleton);GO:0007010(cytoskeleton organization);GO:0051015(actin filament binding);GO:0051017(actin filament bundle assembly);GO:0051693(actin filament capping)	NA	NA	NA	PREDICTED: villin-4 [Brassica rapa]	NA	0.594048	2.58774	0.0001	0.0001	0.0001	1.97951	237	867	0	0	0	781
1268	0	A01	-	3659542	3666143	BraA01g007560.3C	9	5646	MSTRG.620	BraA01g007560.3C	NA	NA	NA	NA	PREDICTED: uncharacterized protein LOC103852906 [Brassica rapa]	NA	1.64391	1.67417	2.05708	1.69839	1.85213	1.58115	1276	1092	1608	1223	1367	1214
1269	0	A01	-	3667357	3669701	BraA01g007570.3C	4	1992	BraA01g007570.3C	BraA01g007570.3C	GO:0003674(molecular_function);GO:0005634(nucleus)	NA	NA	NA	PREDICTED: uncharacterized protein LOC103852916 [Brassica rapa]	NA	0.416318	0.355369	0.451467	0.279304	0.15919	0.169348	114	82	125	71	42	46
1270	0	A01	+	3672458	3675597	BraA01g007580.3C	9	2277	BraA01g007580.3C	BraA01g007580.3C	GO:0005385(zinc ion transmembrane transporter activity);GO:0005515(protein binding);GO:0005524(ATP binding);GO:0005886(plasma membrane);GO:0005887(integral component of plasma membrane);GO:0006829(zinc II ion transport);GO:0008551(cadmium-exporting ATPase activity);GO:0009506(plasmodesma);GO:0010038(response to metal ion);GO:0010043(response to zinc ion);GO:0015086(cadmium ion transmembrane trans…	00190(Oxidative phosphorylation)	K01535	EC:3.6.3.6	PREDICTED: cadmium/zinc-transporting ATPase HMA3 [Brassica rapa]	NA	0.108075	0.0001	0.041674	0.09612	0.136587	0.036349	34	0	14	28	41	12
1271	0	A01	+	3683196	3687325	BraA01g007590.3C	7	2619	MSTRG.621	BraA01g007590.3C	GO:0005385(zinc ion transmembrane transporter activity);GO:0005524(ATP binding);GO:0005886(plasma membrane);GO:0005887(integral component of plasma membrane);GO:0008551(cadmium-exporting ATPase activity);GO:0015086(cadmium ion transmembrane transporter activity);GO:0015434(cadmium-transporting ATPase activity);GO:0016463(zinc-exporting ATPase activity);GO:0019829(cation-transporting ATPase activi…	00190(Oxidative phosphorylation)	K01535	EC:3.6.3.6	PREDICTED: cadmium/zinc-transporting ATPase HMA2 [Brassica rapa]	NA	2.26246	2.24985	2.2387	0.690866	0.706833	0.795486	815	681	812	231	242	284
1272	0	A01	+	3688514	3690922	BraA01g007600.3C	12	1176	MSTRG.622	BraA01g007600.3C	GO:0003674(molecular_function);GO:0005783(endoplasmic reticulum);GO:0009793(embryo development ending in seed dormancy);GO:0016021(integral component of membrane)	NA	NA	NA	PREDICTED: uncharacterized protein LOC103852948 isoform X2 [Brassica rapa]	NA	0.356189	0.536839	0.313455	0.27675	0.289781	0.208246	58	73	52	42	45	34
1274	0	A01	+	3695556	3698000	BraA01g007610.3C	3	1944	MSTRG.623	BraA01g007610.3C	GO:0003677(DNA binding);GO:0003700(transcription factor activity, sequence-specific DNA binding);GO:0005634(nucleus);GO:0006351(transcription, DNA-templated);GO:0006355(regulation of transcription, DNA-templated);GO:0007389(pattern specification process);GO:0009733(response to auxin);GO:0009734(auxin-activated signaling pathway);GO:0035198(miRNA binding);GO:0048829(root cap development);GO:005130…	04075(Plant hormone signal transduction)	K14486	NA	PREDICTED: auxin response factor 16 [Brassica rapa]	NA	1.65045	1.96036	4.34519	3.55404	0.971481	2.44129	441	440	1170	881	247	646
1281	0	A01	-	3715937	3717304	BraA01g007650.3C	1	1368	MSTRG.624	BraA01g007650.3C	GO:0005739(mitochondrion);GO:0005773(vacuole);GO:0005886(plasma membrane);GO:0009507(chloroplast);GO:0012505(endomembrane system);GO:0015098(molybdate ion transmembrane transporter activity);GO:0015116(sulfate transmembrane transporter activity);GO:0015689(molybdate ion transport);GO:0016021(integral component of membrane);GO:0031966(mitochondrial membrane)	NA	NA	NA	PREDICTED: molybdate transporter 1 [Brassica rapa]	NA	2.87524	2.43686	2.50124	2.17472	1.6938	1.95677	541	385	474	380	303	364
1282	0	A01	-	3719545	3720813	BraA01g007660.3C	2	1182	BraA01g007660.3C	BraA01g007660.3C	GO:0032502(developmental process)	01230(Biosynthesis of amino acids);00300(Lysine biosynthesis)	K01586	EC:4.1.1.20	PREDICTED: uncharacterized protein LOC104754026 [Camelina sativa]	NA	0.0001	0.0001	0.0001	0.0001	0.017277	0.0001	0	0	0	0	3	0
1285	0	A01	+	3726376	3728094	BraA01g007680.3C	2	1638	MSTRG.628	BraA01g007680.3C	GO:0003848(2-amino-4-hydroxy-6-hydroxymethyldihydropteridine diphosphokinase activity);GO:0004156(dihydropteroate synthase activity);GO:0005524(ATP binding);GO:0005739(mitochondrion);GO:0005829(cytosol);GO:0006979(response to oxidative stress);GO:0009396(folic acid-containing compound biosynthetic process);GO:0016301(kinase activity);GO:0016310(phosphorylation);GO:0046654(tetrahydrofolate biosynt…	00790(Folate biosynthesis)	K13941	EC:2.7.6.3;EC:2.5.1.15	PREDICTED: folate synthesis bifunctional protein, mitochondrial [Brassica rapa]	NA	2.93059	2.55635	2.93137	2.74411	2.05763	3.16464	660	484	665	573	441	705
1286	0	A01	+	3729649	3732159	BraA01g007690.3C	8	1824	BraA01g007690.3C	BraA01g007690.3C	GO:0004672(protein kinase activity);GO:0004674(protein serine/threonine kinase activity);GO:0005524(ATP binding);GO:0005886(plasma membrane);GO:0006468(protein phosphorylation);GO:0016021(integral component of membrane)	04626(Plant-pathogen interaction)	K16224	NA	PREDICTED: senescence-induced receptor-like serine/threonine-protein kinase [Brassica rapa]	NA	0.015003	0.0001	0.027359	0.137717	0.185939	0.151944	4	0	7	33	45	38
1287	0	A01	+	3732796	3733059	BraA01g007700.3C	1	264	BraA01g007700.3C	BraA01g007700.3C	GO:0004672(protein kinase activity);GO:0004674(protein serine/threonine kinase activity);GO:0005524(ATP binding);GO:0005886(plasma membrane);GO:0006468(protein phosphorylation);GO:0016021(integral component of membrane)	04626(Plant-pathogen interaction)	K16224	NA	BnaA01g06980D [Brassica napus]	NA	0.0001	0.0001	0.0001	0.0001	0.0001	0.049032	0	0	0	0	0	2
1288	0	A01	+	3734441	3735696	BraA01g007710.3C	5	804	MSTRG.629	BraA01g007710.3C	GO:0005515(protein binding);GO:0005634(nucleus);GO:0005783(endoplasmic reticulum);GO:0005886(plasma membrane);GO:0016021(integral component of membrane)	NA	NA	NA	PREDICTED: uncharacterized protein LOC103853046 [Brassica rapa]	NA	13.5893	11.8975	13.2644	13.3122	17.6833	15.8701	1502	1105	1477	1365	1858	1735
1291	0	A01	-	3736617	3739495	BraA01g007720.3C	5	2532	MSTRG.630	BraA01g007720.3C	GO:0005737(cytoplasm)	NA	NA	NA	PREDICTED: TBC1 domain family member 5 homolog A [Brassica rapa]	NA	8.72996	8.30775	11.0789	10.9959	8.62927	9.31975	3038	2428	3883	3549	2855	3209
1294	0	A01	+	3747563	3751053	BraA01g007730.3C	9	2598	MSTRG.632	BraA01g007730.3C	GO:0003677(DNA binding);GO:0003700(transcription factor activity, sequence-specific DNA binding);GO:0005515(protein binding);GO:0005634(nucleus);GO:0006351(transcription, DNA-templated);GO:0006355(regulation of transcription, DNA-templated);GO:0006952(defense response);GO:0008270(zinc ion binding);GO:0009733(response to auxin);GO:0043565(sequence-specific DNA binding);GO:0045893(positive regulati…	NA	NA	NA	PREDICTED: pathogenesis-related homeodomain protein-like isoform X1 [Brassica rapa]	NA	0.2696	0.227544	0.233839	0.119995	0.24172	0.234762	97	69	85	40	83	83
1298	0	A01	+	3772344	3783663	BraA01g007770.3C	26	5883	MSTRG.633	BraA01g007770.3C	GO:0005634(nucleus);GO:0005737(cytoplasm);GO:0006351(transcription, DNA-templated);GO:0006355(regulation of transcription, DNA-templated);GO:0009507(chloroplast);GO:0016787(hydrolase activity);GO:0019538(protein metabolic process)	NA	NA	NA	BnaC01g08460D [Brassica napus]	NA	0.577464	0.679199	0.560679	0.496969	0.529185	0.556702	467	462	457	373	407	446
1300	0	A01	-	3787892	3789308	BraA01g007780.3C	6	921	MSTRG.634	BraA01g007780.3C	GO:0003674(molecular_function);GO:0005634(nucleus);GO:0008150(biological_process)	NA	NA	NA	PREDICTED: UPF0725 protein At5g63820-like [Brassica rapa]	NA	0.066857	0.624098	0.268381	0.53881	0.364096	0.371022	9	67	35	64	44	47
1302	0	A01	+	3789547	3790764	BraA01g007790.3C	5	903	MSTRG.635	BraA01g007790.3C	GO:0003674(molecular_function);GO:0005634(nucleus);GO:0008150(biological_process)	NA	NA	NA	PREDICTED: UPF0725 protein At4g29550-like [Brassica rapa]	NA	10.0809	7.54781	9.74928	22.0286	21.8185	19.9374	1251	787	1219	2536	2574	2448
1305	0	A01	+	3797124	3798679	BraA01g007810.3C	5	636	MSTRG.637	BraA01g007810.3C	GO:0003674(molecular_function);GO:0005634(nucleus);GO:0008150(biological_process)	NA	NA	NA	PREDICTED: UPF0725 protein At5g63820-like isoform X1 [Brassica rapa]	NA	0.607207	1.38328	0.156508	0.377691	0.236596	0.293661	54	102	14	31	20	26
1307	0	A01	+	3800217	3800420	BraA01g007820.3C	1	204	MSTRG.638	BraA01g007820.3C	GO:0005575(cellular_component)	NA	NA	NA	PREDICTED: uncharacterized protein LOC103853179 [Brassica rapa]	NA	0.370075	0.665361	0.243676	0.663116	1.29529	0.759038	11	16	7	18	35	22
1308	0	A01	+	3807250	3814675	BraA01g007830.3C	33	3216	MSTRG.642	BraA01g007830.3C	GO:0005388(calcium-transporting ATPase activity);GO:0005516(calmodulin binding);GO:0005524(ATP binding);GO:0005886(plasma membrane);GO:0005887(integral component of plasma membrane);GO:0009506(plasmodesma);GO:0043231(intracellular membrane-bounded organelle);GO:0046872(metal ion binding);GO:0048281(inflorescence morphogenesis);GO:0048367(shoot system development);GO:0070588(calcium ion transmembr…	00190(Oxidative phosphorylation)	K01535	EC:3.6.3.6	PREDICTED: calcium-transporting ATPase 10, plasma membrane-type-like isoform X2 [Brassica rapa]	NA	1.27872	1.21059	1.24128	1.80743	1.36501	1.74638	566	450	553	741	574	764
1309	0	A01	-	3815612	3816133	BraA01g007840.3C	1	522	MSTRG.643	BraA01g007840.3C	GO:0005886(plasma membrane);GO:0008150(biological_process);GO:0016021(integral component of membrane);GO:0016740(transferase activity)	NA	NA	NA	PREDICTED: oligosaccharyltransferase complex subunit ostc [Brassica rapa]	NA	27.2451	32.2039	29.2294	27.7666	27.9345	28.072	1955	1941	2112	1848	1905	1993
1311	0	A01	+	3816445	3818863	BraA01g007850.3C	13	1167	MSTRG.644	BraA01g007850.3C	GO:0000166(nucleotide binding);GO:0005634(nucleus);GO:0005737(cytoplasm);GO:0006282(regulation of DNA repair);GO:0006974(cellular response to DNA damage stimulus);GO:0009555(pollen development);GO:0009663(plasmodesma organization);GO:0009793(embryo development ending in seed dormancy);GO:0010044(response to aluminum ion);GO:0010497(plasmodesmata-mediated intercellular transport);GO:0031570(DNA in…	03008(Ribosome biogenesis in eukaryotes)	K14555	NA	PREDICTED: protein DECREASED SIZE EXCLUSION LIMIT 1 isoform X1 [Brassica rapa]	NA	1.21105	0.045465	0.530576	0.035668	0.108011	0.490617	195	7	86	6	17	78
1312	0	A01	+	3819297	3820151	BraA01g007860.3C	3	402	MSTRG.644	BraA01g007860.3C	GO:0003674(molecular_function);GO:0008150(biological_process);GO:0016021(integral component of membrane)	NA	NA	NA	PREDICTED: transmembrane protein 230 [Brassica rapa]	NA	0.229808	0.083544	0.085821	0.229237	0.253378	0.282667	13	4	5	12	14	16
1313	0	A01	+	3820808	3822382	BraA01g007870.3C	1	1575	MSTRG.639	BraA01g007870.3C	GO:0004795(threonine synthase activity);GO:0005829(cytosol);GO:0009088(threonine biosynthetic process);GO:0009507(chloroplast);GO:0009570(chloroplast stroma);GO:0030170(pyridoxal phosphate binding)	01230(Biosynthesis of amino acids);00260(Glycine, serine and threonine metabolism);00750(Vitamin B6 metabolism)	K01733	EC:4.2.3.1	PREDICTED: threonine synthase 1, chloroplastic [Brassica rapa]	NA	22.6611	20.3909	22.0648	22.3282	21.0654	21.159	4905	3707	4810	4482	4335	4532
1314	0	A01	-	3822572	3823719	BraA01g007880.3C	2	966	MSTRG.640	BraA01g007880.3C	GO:0000166(nucleotide binding);GO:0005515(protein binding);GO:0005634(nucleus);GO:0005737(cytoplasm);GO:0005829(cytosol);GO:0005834(heterotrimeric G-protein complex);GO:0006351(transcription, DNA-templated);GO:0006355(regulation of transcription, DNA-templated);GO:0009908(flower development);GO:0009910(negative regulation of flower development);GO:0010452(histone H3-K36 methylation);GO:0016593(Cd…	03018(RNA degradation)	K12602	NA	PREDICTED: WD repeat-containing protein VIP3 [Brassica rapa]	NA	8.50266	9.75781	8.5329	9.76398	10.5945	9.50986	1129	1088	1141	1203	1338	1250
1315	0	A01	+	3824097	3825291	BraA01g007890.3C	7	660	MSTRG.641	BraA01g007890.3C	GO:0003729(mRNA binding);GO:0005515(protein binding);GO:0005634(nucleus);GO:0005849(mRNA cleavage factor complex);GO:0006378(mRNA polyadenylation);GO:0016787(hydrolase activity);GO:0046872(metal ion binding)	03015(mRNA surveillance pathway)	K14397	NA	PREDICTED: pre-mRNA cleavage factor Im 25 kDa subunit 1 [Brassica rapa]	NA	5.69266	5.01777	4.49733	14.749	14.0662	14.8416	517	383	411	1241	1213	1332
1318	0	A01	+	3828680	3830356	BraA01g007900.3C	2	1602	MSTRG.647	BraA01g007900.3C	GO:0004620(phospholipase activity);GO:0005886(plasma membrane);GO:0006644(phospholipid metabolic process);GO:0016042(lipid catabolic process);GO:0019374(galactolipid metabolic process);GO:0040008(regulation of growth);GO:0047617(acyl-CoA hydrolase activity);GO:0051707(response to other organism)	NA	NA	NA	PREDICTED: patatin-like protein 8 [Brassica napus]	NA	0.00213	0.376694	0.46732	0.004607	0.514165	0.73885	1	70	104	1	108	161
1321	0	A01	-	3831007	3836936	BraA01g007910.3C	13	3558	MSTRG.648	BraA01g007910.3C	GO:0003674(molecular_function);GO:0005634(nucleus)	NA	NA	NA	BnaA01g07190D [Brassica napus]	NA	0.197269	0.0001	0.0001	1.88306	2.19337	0.0001	97	0	0	854	1020	0
1322	0	A01	-	3839296	3840858	BraA01g007920.3C	1	1563	MSTRG.645	BraA01g007920.3C	GO:0005634(nucleus);GO:0005774(vacuolar membrane);GO:0005886(plasma membrane);GO:0009507(chloroplast);GO:0016020(membrane)	03013(RNA transport);03008(Ribosome biogenesis in eukaryotes)	K07936	NA	PREDICTED: putative nuclease HARBI1 [Brassica rapa]	NA	2.08988	2.69461	2.22444	1.69061	1.54517	2.02403	449	487	482	337	316	431
1323	0	A01	+	3844867	3851614	BraA01g007930.3C	9	1836	MSTRG.650	BraA01g007930.3C	GO:0005634(nucleus);GO:0035556(intracellular signal transduction)	NA	NA	NA	PREDICTED: uncharacterized protein LOC106417599 [Brassica napus]	NA	1.47613	1.77842	1.6222	2.5611	2.12437	2.24796	373	377	413	600	510	562
1324	0	A01	+	3851956	3855065	BraA01g007940.3C	15	1431	MSTRG.651	BraA01g007940.3C	GO:0005515(protein binding);GO:0005634(nucleus);GO:0006351(transcription, DNA-templated);GO:0006355(regulation of transcription, DNA-templated);GO:0016568(chromatin modification);GO:0080008(Cul4-RING E3 ubiquitin ligase complex)	NA	NA	NA	PREDICTED: WD-40 repeat-containing protein MSI5 [Brassica rapa]	NA	0.555258	0.0001	0.0001	0.0001	0.0001	0.0001	110	0	0	0	0	0
1326	0	A01	-	3857091	3857857	BraA01g007950.3C	2	435	BraA01g007950.3C	BraA01g007950.3C	NA	NA	NA	NA	PREDICTED: uncharacterized protein LOC106372096 [Brassica napus]	NA	0.150142	0.250525	0.255271	0.481225	0.31447	0.398661	9	13	16	27	18	24
1327	0	A01	+	3861532	3863157	BraA01g007960.3C	1	1626	MSTRG.649	BraA01g007960.3C	GO:0005737(cytoplasm);GO:0005739(mitochondrion);GO:0008131(primary amine oxidase activity);GO:0048510(regulation of timing of transition from vegetative to reproductive phase);GO:0055114(oxidation-reduction process);GO:1990534(thermospermine oxidase activity)	00330(Arginine and proline metabolism);00410(beta-Alanine metabolism)	K12259	EC:1.5.3.16;EC:1.5.3.-	PREDICTED: probable polyamine oxidase 5 [Brassica rapa]	NA	3.32841	3.33063	3.72065	3.80022	4.3898	4.0953	744	626	838	788	933	906
1328	0	A01	+	3872745	3872972	BraA01g007970.3C	1	228	BraA01g007970.3C	BraA01g007970.3C	GO:0004722(protein serine/threonine phosphatase activity);GO:0006470(protein dephosphorylation);GO:0046872(metal ion binding)	NA	NA	NA	BnaC03g26440D [Brassica napus]	NA	0.259794	0.120585	0.594078	0.43339	0.186666	0.54391	9	4	19	13	6	17
1329	0	A01	-	3874275	3874586	BraA01g007980.3C	1	312	BraA01g007980.3C	BraA01g007980.3C	NA	NA	NA	NA	BnaA01g07230D [Brassica napus]	NA	0.043232	0.0001	0.0001	0.0001	0.0001	0.0001	2	0	0	0	0	0
1330	0	A01	+	3877407	3878756	BraA01g007990.3C	1	1350	MSTRG.652	BraA01g007990.3C	GO:0005576(extracellular region);GO:0005773(vacuole);GO:0008152(metabolic process);GO:0009117(nucleotide metabolic process);GO:0016787(hydrolase activity);GO:0035529(NADH pyrophosphatase activity)	00500(Starch and sucrose metabolism);00230(Purine metabolism);00760(Nicotinate and nicotinamide metabolism);00770(Pantothenate and CoA biosynthesis)	K01513	EC:3.1.4.1;EC:3.6.1.9	PREDICTED: venom phosphodiesterase 2-like [Brassica rapa]	NA	9.02128	10.8007	9.41755	0.428793	0.213045	0.061454	1674	1683	1760	74	38	12
1331	0	A01	+	3881004	3882383	BraA01g008000.3C	1	1380	MSTRG.653	BraA01g008000.3C	GO:0008152(metabolic process);GO:0009117(nucleotide metabolic process);GO:0016787(hydrolase activity);GO:0035529(NADH pyrophosphatase activity)	00500(Starch and sucrose metabolism);00230(Purine metabolism);00760(Nicotinate and nicotinamide metabolism);00770(Pantothenate and CoA biosynthesis)	K01513	EC:3.1.4.1;EC:3.6.1.9	PREDICTED: venom phosphodiesterase 2-like [Brassica rapa]	NA	7.08791	6.88906	5.97471	6.50117	6.68063	6.95525	1344	1098	1142	1144	1205	1306
1332	0	A01	-	3884311	3884827	BraA01g008010.3C	3	321	BraA01g008010.3C	BraA01g008010.3C	NA	NA	NA	NA	BnaA04g16840D [Brassica napus]	NA	0.0001	0.0001	0.0001	0.0001	0.0001	0.20967	0	0	0	0	0	10
1333	0	A01	+	3885873	3889353	BraA01g008020.3C	6	2310	MSTRG.655	BraA01g008020.3C	GO:0005634(nucleus);GO:0005773(vacuole);GO:0008152(metabolic process);GO:0009117(nucleotide metabolic process);GO:0016021(integral component of membrane);GO:0016787(hydrolase activity);GO:0035529(NADH pyrophosphatase activity)	00500(Starch and sucrose metabolism);00230(Purine metabolism);00760(Nicotinate and nicotinamide metabolism);00770(Pantothenate and CoA biosynthesis)	K01513	EC:3.1.4.1;EC:3.6.1.9	BnaC01g08890D [Brassica napus]	NA	0.0001	0.0001	0.0001	15.7302	19.0362	1.19238	0	0	0	4631	5745	375
1337	0	A01	+	3891211	3891730	BraA01g008030.3C	2	321	MSTRG.654	BraA01g008030.3C	GO:0003674(molecular_function);GO:0005739(mitochondrion);GO:0009793(embryo development ending in seed dormancy);GO:0016021(integral component of membrane)	NA	NA	NA	PREDICTED: uncharacterized protein At4g29660 [Brassica rapa]	NA	4.96888	5.5607	6.49254	7.13529	8.35669	7.16894	220	207	289	292	351	313
1338	0	A01	+	3892185	3892766	BraA01g008040.3C	1	582	BraA01g008040.3C	BraA01g008040.3C	GO:0005783(endoplasmic reticulum);GO:0005789(endoplasmic reticulum membrane);GO:0016021(integral component of membrane);GO:0016192(vesicle-mediated transport)	00905(Brassinosteroid biosynthesis)	K12638	EC:1.14.13.112	PREDICTED: PRA1 family protein C [Brassica rapa]	NA	0.047519	0.092295	0.003642	0.060041	0.0001	0.063691	4	7	1	5	0	6
1339	0	A01	-	3902070	3904017	BraA01g008050.3C	6	906	BraA01g008050.3C	BraA01g008050.3C	GO:0003674(molecular_function);GO:0005634(nucleus);GO:0008150(biological_process)	NA	NA	NA	PREDICTED: UPF0725 protein At4g29550-like [Brassica rapa]	NA	0.117616	0.281527	0.191283	0.518226	0.421738	0.497709	15	30	24	60	50	62
1341	0	A01	-	3908032	3909587	BraA01g008060.3C	6	1044	MSTRG.657	BraA01g008060.3C	GO:0003674(molecular_function);GO:0005634(nucleus);GO:0008150(biological_process)	NA	NA	NA	PREDICTED: UPF0725 protein At4g29550 isoform X1 [Brassica rapa]	NA	0.531089	0.013238	0.067463	0.21749	0.040984	0.093333	77	2	10	29	6	14
1343	0	A01	-	3922241	3923002	BraA01g008080.3C	4	330	MSTRG.658	BraA01g008080.3C	GO:0005739(mitochondrion);GO:0008780(acyl-[acyl-carrier-protein]-UDP-N-acetylglucosamine O-acyltransferase activity);GO:0009245(lipid A biosynthetic process);GO:2001289(lipid X metabolic process)	NA	NA	NA	putative acyl-[acyl-carrier-protein]--UDP-N-acetylglucosamine O-acyltransferase, mitochondrial, partial [Noccaea caerulescens]	NA	0.06621	0.221299	0.246524	0.477514	0.181672	0.299767	4	9	12	21	8	14
1345	0	A01	-	3923386	3924443	BraA01g008090.3C	4	744	MSTRG.659	BraA01g008090.3C	GO:0003824(catalytic activity);GO:0005634(nucleus);GO:0009229(thiamine diphosphate biosynthetic process);GO:0016311(dephosphorylation);GO:0042131(thiamine phosphate phosphatase activity);GO:0046872(metal ion binding)	00750(Vitamin B6 metabolism)	K13248	EC:3.1.3.74	PREDICTED: inorganic pyrophosphatase 3 isoform X1 [Brassica rapa]	NA	3.33783	3.31697	4.03477	3.29428	3.29492	3.72251	342	285	416	313	321	377
1347	0	A01	+	3924894	3926422	BraA01g008100.3C	7	933	MSTRG.661	BraA01g008100.3C	GO:0005783(endoplasmic reticulum);GO:0005886(plasma membrane)	NA	NA	NA	PREDICTED: uncharacterized protein LOC103853471 [Brassica rapa]	NA	0.740013	0.791043	0.771724	0.0001	0.790009	0.772099	95	86	100	0	97	98
1348	0	A01	-	3926683	3928626	BraA01g008110.3C	9	1173	MSTRG.662	BraA01g008110.3C	GO:0005515(protein binding);GO:0005634(nucleus);GO:0005730(nucleolus);GO:0005737(cytoplasm);GO:0005829(cytosol);GO:0006351(transcription, DNA-templated);GO:0006355(regulation of transcription, DNA-templated);GO:0008469(histone-arginine N-methyltransferase activity);GO:0016274(protein-arginine N-methyltransferase activity);GO:0035242(protein-arginine omega-N asymmetric methyltransferase activity)	NA	NA	NA	PREDICTED: protein arginine N-methyltransferase 1.1 [Brassica rapa]	NA	10.4243	11.934	12.0175	10.5048	8.96937	9.67647	1681	1616	1951	1571	1375	1544
1350	0	A01	-	3929040	3932371	BraA01g008120.3C	16	1482	MSTRG.662	BraA01g008120.3C	GO:0004177(aminopeptidase activity);GO:0030145(manganese ion binding)	NA	NA	NA	PREDICTED: xaa-Pro dipeptidase [Brassica rapa]	NA	1.10144	1.36133	8.46216	1.51611	1.6395	1.4143	225	233	1736	287	318	285
1353	0	A01	+	3933089	3933697	BraA01g008130.3C	2	369	MSTRG.663	BraA01g008130.3C	GO:0000276(mitochondrial proton-transporting ATP synthase complex, coupling factor F(o));GO:0005739(mitochondrion);GO:0015078(hydrogen ion transmembrane transporter activity);GO:0015986(ATP synthesis coupled proton transport);GO:0015992(proton transport)	00190(Oxidative phosphorylation)	K02140	NA	PREDICTED: uncharacterized protein LOC103853496 [Brassica rapa]	NA	7.691	6.31852	0.172383	10.1565	10.8125	7.54957	390	270	9	478	522	379
1360	0	A01	+	3950104	3956252	BraA01g008190.3C	15	3564	MSTRG.660	BraA01g008190.3C	GO:0004674(protein serine/threonine kinase activity);GO:0005524(ATP binding);GO:0006468(protein phosphorylation);GO:0016021(integral component of membrane);GO:0016301(kinase activity);GO:0016310(phosphorylation)	04626(Plant-pathogen interaction)	K16224	NA	PREDICTED: probable LRR receptor-like serine/threonine-protein kinase At4g29180 isoform X2 [Brassica rapa]	NA	0.030358	0.0001	0.995228	0.0001	0.032409	0.048845	15	0	491	0	16	24
1362	0	A01	+	3957460	3960777	BraA01g008200.3C	7	2781	MSTRG.664	BraA01g008200.3C	GO:0003674(molecular_function);GO:0005634(nucleus);GO:0008150(biological_process);GO:0015031(protein transport)	04144(Endocytosis)	K19476	NA	PREDICTED: uncharacterized protein LOC103853576 isoform X1 [Brassica rapa]	NA	0.492823	0.004352	0.580099	0.011143	0.409751	0.488454	189	2	224	4	149	185
1364	0	A01	-	3961325	3962177	BraA01g008210.3C	3	390	MSTRG.665	BraA01g008210.3C	GO:0003735(structural constituent of ribosome);GO:0005739(mitochondrion);GO:0005773(vacuole);GO:0006412(translation);GO:0009507(chloroplast);GO:0022626(cytosolic ribosome);GO:0022627(cytosolic small ribosomal subunit)	03010(Ribosome)	K02957	NA	PREDICTED: 40S ribosomal protein S15a-5 [Brassica rapa]	NA	1.51948	2.09731	1.24232	1.92227	2.24025	1.4664	82	95	68	96	115	78
1365	0	A01	+	3962401	3964288	BraA01g008220.3C	2	1338	MSTRG.666	BraA01g008220.3C	GO:0003674(molecular_function);GO:0005634(nucleus);GO:0008150(biological_process)	NA	NA	NA	PREDICTED: F-box/LRR-repeat protein At4g29420 [Brassica rapa]	NA	2.3759	2.0858	2.13043	1.85136	1.86465	1.56588	437	323	395	316	326	285
1367	0	A01	+	3964959	3966494	BraA01g008230.3C	3	432	MSTRG.667	BraA01g008230.3C	GO:0003735(structural constituent of ribosome);GO:0005840(ribosome);GO:0005886(plasma membrane);GO:0006412(translation);GO:0009506(plasmodesma);GO:0022625(cytosolic large ribosomal subunit);GO:0042254(ribosome biogenesis)	03010(Ribosome)	K02903	NA	BnaA01g07450D [Brassica napus]	NA	0.11623	0.117929	0.099559	0.078327	0.096387	0.112953	7	6	6	5	6	7
1369	0	A01	-	3968003	3969485	BraA01g008240.3C	7	891	MSTRG.669	BraA01g008240.3C	GO:0008150(biological_process)	NA	NA	NA	PREDICTED: uncharacterized protein LOC103853607 [Brassica rapa]	NA	8.7638	7.96306	7.1968	5.7553	6.26371	5.43847	1073	819	888	654	730	659
1371	0	A01	+	3969915	3970699	BraA01g008250.3C	3	189	MSTRG.670	BraA01g008250.3C	GO:0003735(structural constituent of ribosome);GO:0005737(cytoplasm);GO:0005840(ribosome);GO:0006412(translation);GO:0022627(cytosolic small ribosomal subunit)	03010(Ribosome)	K02983	NA	BnaA01g07470D [Brassica napus]	NA	2.42321	1.27864	1.652	1.49349	1.8139	1.69529	63	28	44	36	45	44
1373	0	A01	-	3971157	3980414	BraA01g008260.3C	16	5781	MSTRG.673	BraA01g008260.3C	GO:0004672(protein kinase activity);GO:0004674(protein serine/threonine kinase activity);GO:0005524(ATP binding);GO:0005643(nuclear pore);GO:0005737(cytoplasm);GO:0005770(late endosome);GO:0005794(Golgi apparatus);GO:0006468(protein phosphorylation);GO:0006623(protein targeting to vacuole);GO:0009555(pollen development);GO:0009846(pollen germination);GO:0016236(macroautophagy);GO:0030242(pexophag…	04140(Regulation of autophagy)	K08333	EC:2.7.11.1	PREDICTED: phosphoinositide 3-kinase regulatory subunit 4 isoform X1 [Brassica rapa]	NA	2.68502	2.58428	2.36789	2.75758	3.09214	2.55254	2133	1725	1895	2032	2336	2007
1374	0	A01	-	3983013	3984164	BraA01g008270.3C	1	1152	BraA01g008270.3C	BraA01g008270.3C	GO:0003674(molecular_function);GO:0005634(nucleus);GO:0009507(chloroplast)	NA	NA	NA	PREDICTED: F-box/kelch-repeat protein At5g39560-like [Brassica rapa]	NA	0.002611	0.0001	0.0001	0.0001	0.0001	0.0001	1	0	0	0	0	0
1375	0	A01	+	3995994	3997972	BraA01g008280.3C	4	1599	MSTRG.671	BraA01g008280.3C	GO:0004553(hydrolase activity, hydrolyzing O-glycosyl compounds);GO:0005576(extracellular region);GO:0005618(cell wall);GO:0005886(plasma membrane);GO:0005975(carbohydrate metabolic process);GO:0006952(defense response);GO:0031225(anchored component of membrane);GO:0042973(glucan endo-1,3-beta-D-glucosidase activity);GO:0046658(anchored component of plasma membrane);GO:0071555(cell wall organizat…	00500(Starch and sucrose metabolism)	K19891	EC:3.2.1.39	PREDICTED: glucan endo-1,3-beta-glucosidase 12 [Brassica rapa]	NA	11.051	10.3061	11.0092	8.6142	8.23805	8.21791	2428	1903	2437	1756	1721	1787
1376	0	A01	-	3998454	3999112	BraA01g008290.3C	3	363	MSTRG.672	BraA01g008290.3C	GO:0003779(actin binding);GO:0003785(actin monomer binding);GO:0005618(cell wall);GO:0005634(nucleus);GO:0005730(nucleolus);GO:0005737(cytoplasm);GO:0005819(spindle);GO:0005829(cytosol);GO:0005886(plasma membrane);GO:0005938(cell cortex);GO:0007010(cytoskeleton organization);GO:0008154(actin polymerization or depolymerization);GO:0009506(plasmodesma);GO:0009524(phragmoplast);GO:0009826(unidimensi…	04130(SNARE interactions in vesicular transport)	K08486	NA	PREDICTED: profilin-1 [Brassica rapa]	NA	400.278	394.729	395.429	190.055	193.06	193.471	19965	16539	19867	8793	9156	9549
1377	0	A01	-	4003071	4004051	BraA01g008300.3C	3	405	BraA01g008300.3C	BraA01g008300.3C	GO:0003779(actin binding);GO:0003785(actin monomer binding);GO:0005634(nucleus);GO:0005737(cytoplasm);GO:0005938(cell cortex);GO:0007010(cytoskeleton organization);GO:0015629(actin cytoskeleton);GO:0042989(sequestering of actin monomers);GO:0048046(apoplast)	04130(SNARE interactions in vesicular transport)	K08486	NA	PREDICTED: profilin-3 [Brassica rapa]	NA	0.419059	0.486602	0.296385	0.0001	0.0001	0.311143	24	23	17	0	0	18
1378	0	A01	-	4005019	4006979	BraA01g008310.3C	7	789	MSTRG.674	BraA01g008310.3C	GO:0003674(molecular_function);GO:0005789(endoplasmic reticulum membrane);GO:0006508(proteolysis);GO:0009507(chloroplast);GO:0016021(integral component of membrane)	04141(Protein processing in endoplasmic reticulum)	K13989	NA	PREDICTED: derlin-1 [Brassica rapa]	NA	25.4708	24.6266	26.0353	22.8089	24.3043	23.5087	2762	2243	2844	2294	2506	2522
1380	0	A01	+	4013448	4015910	BraA01g008320.3C	3	1275	MSTRG.675	BraA01g008320.3C	GO:0003674(molecular_function);GO:0005634(nucleus);GO:0008150(biological_process);GO:0009505(plant-type cell wall)	03040(Spliceosome)	K12662	NA	PREDICTED: uncharacterized protein LOC106396728 [Brassica napus]	NA	3.5442	4.52598	4.76323	1.63609	1.98124	2.213	621	667	841	266	331	384
1383	0	A01	+	4026518	4028183	BraA01g008340.3C	2	441	BraA01g008340.3C	BraA01g008340.3C	GO:0003674(molecular_function);GO:0005634(nucleus);GO:0008150(biological_process);GO:0009505(plant-type cell wall)	NA	NA	NA	PREDICTED: uncharacterized protein LOC106355784 [Brassica napus]	NA	0.127678	0.0001	0.0001	0.052509	0.0001	0.102273	8	0	0	3	0	7
1385	0	A01	+	4042639	4044123	BraA01g008360.3C	3	786	BraA01g008360.3C	BraA01g008360.3C	GO:0003993(acid phosphatase activity);GO:0009507(chloroplast)	03010(Ribosome)	K02866	NA	PREDICTED: acid phosphatase 1 [Brassica rapa]	NA	0.652227	0.537217	0.874203	0.110345	0.0001	0.0001	71	49	96	12	0	0
1387	0	A01	-	4045597	4050283	BraA01g008370.3C	5	1146	MSTRG.676	BraA01g008370.3C	GO:0003700(transcription factor activity, sequence-specific DNA binding);GO:0005634(nucleus);GO:0006351(transcription, DNA-templated);GO:0006355(regulation of transcription, DNA-templated);GO:0007275(multicellular organism development);GO:0044212(transcription regulatory region DNA binding)	NA	NA	NA	PREDICTED: uncharacterized protein LOC103853758 isoform X2 [Brassica rapa]	NA	0.386474	0.0001	0.334239	0.427628	0.326587	0.327052	61	0	54	63	49	51
1390	0	A01	+	4056444	4058865	BraA01g008380.3C	10	1632	MSTRG.678	BraA01g008380.3C	GO:0003872(6-phosphofructokinase activity);GO:0005524(ATP binding);GO:0005737(cytoplasm);GO:0005829(cytosol);GO:0005886(plasma membrane);GO:0005945(6-phosphofructokinase complex);GO:0006002(fructose 6-phosphate metabolic process);GO:0006096(glycolytic process);GO:0046872(metal ion binding)	01200(Carbon metabolism);01230(Biosynthesis of amino acids);00010(Glycolysis / Gluconeogenesis);00030(Pentose phosphate pathway);00051(Fructose and mannose metabolism);00052(Galactose metabolism);03018(RNA degradation)	K00850	EC:2.7.1.11	PREDICTED: ATP-dependent 6-phosphofructokinase 1 [Brassica rapa]	NA	3.68046	3.00223	2.10156	4.34642	5.11966	2.90641	826	566	475	905	1092	645
1392	0	A01	-	4059177	4061950	BraA01g008390.3C	5	1923	MSTRG.679	BraA01g008390.3C	GO:0003840(gamma-glutamyltransferase activity);GO:0005773(vacuole);GO:0005774(vacuolar membrane);GO:0006751(glutathione catabolic process);GO:0006805(xenobiotic metabolic process);GO:0009636(response to toxic substance);GO:0016021(integral component of membrane);GO:0016756(glutathione gamma-glutamylcysteinyltransferase activity);GO:0036374(glutathione hydrolase activity)	00590(Arachidonic acid metabolism);00430(Taurine and hypotaurine metabolism);00460(Cyanoamino acid metabolism);00480(Glutathione metabolism)	K18592	EC:2.3.2.2;EC:3.4.19.13	PREDICTED: gamma-glutamyltranspeptidase 3-like [Brassica rapa]	NA	5.65657	6.23892	4.99812	5.0757	3.87118	4.47391	1495	1385	1331	1244	973	1170
1394	0	A01	+	4079026	4080111	BraA01g008400.3C	1	1086	MSTRG.677	BraA01g008400.3C	GO:0003677(DNA binding);GO:0003700(transcription factor activity, sequence-specific DNA binding);GO:0005634(nucleus);GO:0005886(plasma membrane);GO:0006355(regulation of transcription, DNA-templated);GO:0046872(metal ion binding)	NA	NA	NA	PREDICTED: zinc finger CCCH domain-containing protein 49-like [Brassica rapa]	NA	40.4446	42.0718	43.5657	118.882	115.003	116.677	6036	5274	6549	16454	16316	17229
1395	0	A01	-	4083512	4085236	BraA01g008410.3C	5	909	BraA01g008410.3C	BraA01g008410.3C	GO:0003677(DNA binding);GO:0003700(transcription factor activity, sequence-specific DNA binding);GO:0005634(nucleus);GO:0006351(transcription, DNA-templated);GO:0006355(regulation of transcription, DNA-templated)	NA	NA	NA	BnaA01g07650D [Brassica napus]	NA	0.0001	0.0001	0.0001	0.0001	0.172235	0.0001	0	0	0	0	21	0
1396	0	A01	-	4086576	4087733	BraA01g008420.3C	6	639	MSTRG.681	BraA01g008420.3C	GO:0000815(ESCRT III complex);GO:0005515(protein binding);GO:0005737(cytoplasm);GO:0005886(plasma membrane);GO:0007034(vacuolar transport);GO:0015031(protein transport);GO:0016192(vesicle-mediated transport)	04144(Endocytosis)	K12194	NA	PREDICTED: vacuolar protein sorting-associated protein 32 homolog 2-like [Brassica rapa]	NA	3.44361	6.3577	4.15291	5.0424	2.22772	5.38609	303	469	368	411	186	468
1398	0	A01	-	4096704	4098320	BraA01g008430.3C	1	1617	MSTRG.680	BraA01g008430.3C	GO:0005215(transporter activity);GO:0005770(late endosome);GO:0005886(plasma membrane);GO:0006855(drug transmembrane transport);GO:0006952(defense response);GO:0010008(endosome membrane);GO:0010015(root morphogenesis);GO:0010252(auxin homeostasis);GO:0015238(drug transmembrane transporter activity);GO:0015297(antiporter activity);GO:0016020(membrane);GO:0016021(integral component of membrane);GO:…	NA	NA	NA	PREDICTED: protein DETOXIFICATION 51-like [Brassica rapa]	NA	0.667862	0.888925	0.927266	0.856189	0.745363	0.985011	149	166	208	177	158	217
1401	0	A01	-	4126212	4130058	BraA01g008440.3C	9	1137	MSTRG.683	BraA01g008440.3C	GO:0003700(transcription factor activity, sequence-specific DNA binding);GO:0005634(nucleus);GO:0006355(regulation of transcription, DNA-templated);GO:0046983(protein dimerization activity)	NA	NA	NA	PREDICTED: transcription factor bHLH68-like [Brassica rapa]	NA	0.0001	0.0001	0.0001	0.0001	0.0001	0.498591	0	0	0	0	0	78
1406	0	A01	+	4165061	4166357	BraA01g008460.3C	5	873	MSTRG.686	BraA01g008460.3C	GO:0003700(transcription factor activity, sequence-specific DNA binding);GO:0005622(intracellular);GO:0005634(nucleus);GO:0006351(transcription, DNA-templated);GO:0006355(regulation of transcription, DNA-templated);GO:0006417(regulation of translation);GO:0009733(response to auxin);GO:0009734(auxin-activated signaling pathway)	04075(Plant hormone signal transduction)	K14484	NA	PREDICTED: auxin-responsive protein IAA27 [Brassica rapa]	NA	0.927699	1.18141	1.55039	1.09625	1.52206	0.832122	112	120	188	122	174	99
1407	0	A01	-	4166994	4175111	BraA01g008470.3C	18	5184	MSTRG.687	BraA01g008470.3C	GO:0003746(translation elongation factor activity);GO:0005622(intracellular);GO:0005759(mitochondrial matrix);GO:0006414(translational elongation);GO:0009507(chloroplast);GO:0009570(chloroplast stroma);GO:0009793(embryo development ending in seed dormancy);GO:0009941(chloroplast envelope);GO:0046686(response to cadmium ion);GO:0070125(mitochondrial translational elongation)	00970(Aminoacyl-tRNA biosynthesis)	K01876	EC:6.1.1.12	PREDICTED: altered inheritance of mitochondria protein 21 [Brassica rapa]	NA	1.80188	0.91481	2.11499	2.86727	3.58561	1.50795	1284	548	1518	1895	2429	1063
1412	0	A01	-	4178295	4180520	BraA01g008490.3C	6	1332	MSTRG.684	BraA01g008490.3C	GO:0000502(proteasome complex);GO:0005524(ATP binding);GO:0005634(nucleus);GO:0005829(cytosol);GO:0006511(ubiquitin-dependent protein catabolic process);GO:0007292(female gamete generation);GO:0008540(proteasome regulatory particle, base subcomplex);GO:0009408(response to heat);GO:0009933(meristem structural organization);GO:0009965(leaf morphogenesis);GO:0010015(root morphogenesis);GO:0010078(ma…	03050(Proteasome)	K03062	NA	PREDICTED: 26S proteasome regulatory subunit 4 homolog A [Brassica rapa]	NA	28.9117	32.837	29.468	41.8288	45.3829	43.188	5292	5049	5433	7101	7898	7822
1415	0	A01	-	4189063	4189428	BraA01g008510.3C	1	366	MSTRG.685	BraA01g008510.3C	GO:0003674(molecular_function);GO:0008150(biological_process)	NA	NA	NA	BnaA01g07890D [Brassica napus]	NA	2.97662	1.77033	3.40259	1.0788	0.458443	0.541498	150	75	173	51	22	27
1416	0	A01	-	4191128	4191571	BraA01g008520.3C	1	444	MSTRG.689	BraA01g008520.3C	GO:0003674(molecular_function);GO:0008150(biological_process)	NA	NA	NA	BnaA01g07900D [Brassica napus]	NA	54.1134	46.7588	60.624	91.6674	93.9151	92.3791	3302	2397	3726	5187	5448	5577
1417	0	A01	+	4195261	4199555	BraA01g008530.3C	18	2169	MSTRG.691	BraA01g008530.3C	GO:0003857(3-hydroxyacyl-CoA dehydrogenase activity);GO:0004165(dodecenoyl-CoA delta-isomerase activity);GO:0004300(enoyl-CoA hydratase activity);GO:0005618(cell wall);GO:0005737(cytoplasm);GO:0005777(peroxisome);GO:0006635(fatty acid beta-oxidation);GO:0007275(multicellular organism development);GO:0008692(3-hydroxybutyryl-CoA epimerase activity);GO:0009506(plasmodesma);GO:0009507(chloroplast);G…	01212(Fatty acid metabolism);00071(Fatty acid degradation);00592(alpha-Linolenic acid metabolism)	K10527	EC:4.2.1.17;EC:1.1.1.35	PREDICTED: peroxisomal fatty acid beta-oxidation multifunctional protein AIM1 [Brassica rapa]	NA	36.7127	37.8896	37.3292	32.3826	33.295	33.2011	10942	9486	11207	8952	9435	9792
1418	0	A01	-	4200140	4202826	BraA01g008540.3C	8	1752	MSTRG.692	BraA01g008540.3C	GO:0003700(transcription factor activity, sequence-specific DNA binding);GO:0005634(nucleus);GO:0006355(regulation of transcription, DNA-templated);GO:0007275(multicellular organism development);GO:0046872(metal ion binding)	NA	NA	NA	PREDICTED: protein tesmin/TSO1-like CXC 5 [Brassica rapa]	NA	2.0263	1.44872	1.55569	2.70514	2.47402	2.84314	488	293	378	605	567	678
1419	0	A01	-	4203670	4205221	BraA01g008550.3C	3	993	MSTRG.690	BraA01g008550.3C	GO:0005634(nucleus);GO:0008150(biological_process);GO:0008270(zinc ion binding);GO:0016021(integral component of membrane)	NA	NA	NA	PREDICTED: uncharacterized protein LOC103853943 [Brassica rapa]	NA	9.48737	10.541	10.2297	7.65966	8.33523	8.18033	1295	1209	1406	970	1082	1105
1421	0	A01	-	4205951	4207528	BraA01g008560.3C	2	1419	MSTRG.693	BraA01g008560.3C	GO:0000079(regulation of cyclin-dependent protein serine/threonine kinase activity);GO:0004674(protein serine/threonine kinase activity);GO:0004693(cyclin-dependent protein serine/threonine kinase activity);GO:0005515(protein binding);GO:0005524(ATP binding);GO:0005634(nucleus);GO:0005737(cytoplasm);GO:0005829(cytosol);GO:0006468(protein phosphorylation);GO:0007049(cell cycle);GO:0008353(RNA poly…	03022(Basal transcription factors);03420(Nucleotide excision repair)	K02202	EC:2.7.11.22;EC:2.7.11.23	PREDICTED: cyclin-dependent kinase F-1 [Brassica rapa]	NA	7.52875	8.1816	8.60789	6.26061	8.75891	7.46309	1468	1341	1691	1133	1624	1440
1423	0	A01	-	4208206	4209431	BraA01g008570.3C	7	630	MSTRG.694	BraA01g008570.3C	GO:0005525(GTP binding);GO:0005576(extracellular region);GO:0005622(intracellular);GO:0005886(plasma membrane);GO:0007264(small GTPase mediated signal transduction);GO:0009738(abscisic acid-activated signaling pathway);GO:0015031(protein transport)	00940(Phenylpropanoid biosynthesis)	K00430	EC:1.11.1.7	PREDICTED: rac-like GTP-binding protein ARAC7 [Brassica rapa]	NA	0.470467	1.11968	0.775509	0.394885	0.701846	0.0001	41	82	68	32	58	0
1424	0	A01	-	4210553	4216203	BraA01g008580.3C	18	4239	MSTRG.696	BraA01g008580.3C	GO:0000712(resolution of meiotic recombination intermediates);GO:0000795(synaptonemal complex);GO:0000819(sister chromatid segregation);GO:0003677(DNA binding);GO:0003916(DNA topoisomerase activity);GO:0003918(DNA topoisomerase type II (ATP-hydrolyzing) activity);GO:0005524(ATP binding);GO:0005634(nucleus);GO:0006259(DNA metabolic process);GO:0006261(DNA-dependent DNA replication);GO:0006265(DNA …	NA	NA	NA	PREDICTED: DNA topoisomerase 2 [Brassica rapa]	NA	5.57206	5.51795	5.77006	3.96957	4.15534	4.79463	3246	2700	3386	2145	2302	2764
1425	0	A01	-	4217651	4219994	BraA01g008590.3C	5	1044	MSTRG.695	BraA01g008590.3C	GO:0003824(catalytic activity);GO:0005886(plasma membrane);GO:0009116(nucleoside metabolic process)	NA	NA	NA	PREDICTED: bark storage protein A [Brassica rapa]	NA	1.21488	1.11861	1.15355	10.2196	10.4495	10.4476	175	135	167	1360	1426	1484
1428	0	A01	+	4230187	4231530	BraA01g008610.3C	2	1281	MSTRG.697	BraA01g008610.3C	GO:0005515(protein binding);GO:0005634(nucleus);GO:0006351(transcription, DNA-templated);GO:0006952(defense response);GO:0009753(response to jasmonic acid);GO:0009867(jasmonic acid mediated signaling pathway);GO:0045892(negative regulation of transcription, DNA-templated)	NA	NA	NA	PREDICTED: AFP homolog 2 isoform X1 [Brassica rapa]	NA	3.23146	4.12603	3.69904	4.61831	4.19173	5.05635	569	611	656	754	702	881
1430	0	A01	+	4233608	4234861	BraA01g008620.3C	1	1254	MSTRG.698	BraA01g008620.3C	GO:0004842(ubiquitin-protein transferase activity);GO:0008270(zinc ion binding);GO:0016021(integral component of membrane);GO:0016567(protein ubiquitination);GO:0016874(ligase activity)	00510(N-Glycan biosynthesis);04141(Protein processing in endoplasmic reticulum)	K01230	EC:3.2.1.113	PREDICTED: E3 ubiquitin-protein ligase ATL42 [Brassica rapa]	NA	2.54163	3.42869	3.46806	2.42123	2.55912	2.09775	438	497	602	387	420	358
1435	0	A01	-	4237140	4238983	BraA01g008630.3C	5	525	MSTRG.699	BraA01g008630.3C	GO:0004674(protein serine/threonine kinase activity);GO:0005515(protein binding);GO:0005524(ATP binding);GO:0005634(nucleus);GO:0005737(cytoplasm);GO:0006897(endocytosis);GO:0008360(regulation of cell shape);GO:0009637(response to blue light);GO:0009640(photomorphogenesis);GO:0009785(blue light signaling pathway);GO:0016055(Wnt signaling pathway);GO:0016301(kinase activity);GO:0018105(peptidyl-se…	03008(Ribosome biogenesis in eukaryotes)	K14758	EC:2.7.11.1	PREDICTED: casein kinase 1-like protein 3 isoform X1 [Brassica rapa]	NA	0.736094	0.380225	0.349918	0.714052	0.880086	0.379328	54	24	26	48	61	28
1436	0	A01	-	4240196	4241707	BraA01g008640.3C	4	879	MSTRG.699	BraA01g008640.3C	GO:0004553(hydrolase activity, hydrolyzing O-glycosyl compounds);GO:0005576(extracellular region);GO:0005618(cell wall);GO:0010411(xyloglucan metabolic process);GO:0016762(xyloglucan:xyloglucosyl transferase activity);GO:0016798(hydrolase activity, acting on glycosyl bonds);GO:0042546(cell wall biogenesis);GO:0048046(apoplast);GO:0071555(cell wall organization)	04075(Plant hormone signal transduction)	K14504	EC:2.4.1.207	PREDICTED: probable xyloglucan endotransglucosylase/hydrolase protein 26 [Brassica rapa]	NA	60.1893	55.1697	53.6738	15.4932	17.8902	19.4099	7270	5598	6530	1736	2055	2320
1438	0	A01	-	4248186	4249805	BraA01g008650.3C	5	516	MSTRG.700	BraA01g008650.3C	GO:0005515(protein binding);GO:0005634(nucleus);GO:0006351(transcription, DNA-templated);GO:0045892(negative regulation of transcription, DNA-templated);GO:0048366(leaf development)	NA	NA	NA	PREDICTED: protein SPEAR3 [Brassica rapa]	NA	1.64704	5.36907	2.36431	0.0001	1.70667	1.58859	117	320	169	0	116	112
1439	0	A01	-	4259904	4261210	BraA01g008660.3C	8	627	MSTRG.701	BraA01g008660.3C	GO:0003676(nucleic acid binding);GO:0005737(cytoplasm);GO:0008168(methyltransferase activity);GO:0032259(methylation)	NA	NA	NA	PREDICTED: methyltransferase-like protein 5 [Brassica rapa]	NA	3.53623	4.22995	3.22122	4.26629	4.00655	5.24473	305	307	280	341	329	448
1442	0	A01	+	4261470	4262735	BraA01g008670.3C	7	492	MSTRG.702	BraA01g008670.3C	GO:0005634(nucleus);GO:0008150(biological_process)	NA	NA	NA	PREDICTED: zinc finger HIT domain-containing protein 3 isoform X1 [Brassica rapa]	NA	0.0001	0.010211	0.024182	0.016157	0.023833	0.008125	0	1	2	2	2	1
1443	0	A01	-	4262981	4264611	BraA01g008680.3C	7	1047	MSTRG.703	BraA01g008680.3C	GO:0003677(DNA binding);GO:0005634(nucleus);GO:0006351(transcription, DNA-templated);GO:0006355(regulation of transcription, DNA-templated);GO:0046983(protein dimerization activity)	04075(Plant hormone signal transduction)	K16189	NA	PREDICTED: putative transcription factor bHLH056 [Brassica rapa]	NA	0.037458	0.0001	0.110417	0.154447	0.203782	0.125085	6	0	17	21	28	18
1445	0	A01	+	4270733	4271226	BraA01g008700.3C	2	318	BraA01g008700.3C	BraA01g008700.3C	GO:0003674(molecular_function);GO:0010286(heat acclimation);GO:0016021(integral component of membrane)	NA	NA	NA	PREDICTED: putative RNA-binding protein Luc7-like 1 [Brassica napus]	NA	0.615793	0.732212	0.545001	0.628717	0.865923	0.484771	27	27	24	26	36	21
1446	0	A01	-	4271911	4273726	BraA01g008710.3C	3	1173	BraA01g008710.3C	BraA01g008710.3C	GO:0003677(DNA binding);GO:0005634(nucleus);GO:0006351(transcription, DNA-templated);GO:0006355(regulation of transcription, DNA-templated);GO:0046983(protein dimerization activity)	NA	NA	NA	PREDICTED: putative transcription factor bHLH056 [Brassica napus]	NA	0.322466	0.153827	0.182736	0.176064	0.0001	0.208836	52	21	30	27	0	34
1448	0	A01	-	4288032	4290370	BraA01g008730.3C	5	1086	MSTRG.704	BraA01g008730.3C	GO:0005576(extracellular region);GO:0016042(lipid catabolic process);GO:0016788(hydrolase activity, acting on ester bonds);GO:0052689(carboxylic ester hydrolase activity)	00860(Porphyrin and chlorophyll metabolism);00900(Terpenoid backbone biosynthesis)	K10960	EC:1.3.1.83	PREDICTED: GDSL esterase/lipase At4g28780 [Brassica rapa]	NA	2.12992	1.87153	1.95575	2.35885	2.70164	2.34262	318	235	294	327	384	346
1450	0	A01	+	4293361	4294766	BraA01g008740.3C	6	822	MSTRG.705	BraA01g008740.3C	GO:0005773(vacuole);GO:0005774(vacuolar membrane);GO:0016021(integral component of membrane)	01200(Carbon metabolism);01210(2-Oxocarboxylic acid metabolism);01230(Biosynthesis of amino acids);00710(Carbon fixation in photosynthetic organisms);00250(Alanine, aspartate and glutamate metabolism);00270(Cysteine and methionine metabolism);00220(Arginine biosynthesis);00330(Arginine and proline metabolism);00350(Tyrosine metabolism);00360(Phenylalanine metabolism);00400(Phenylalanine, tyrosine…	K14454	EC:2.6.1.1	PREDICTED: tetraspanin-20 [Brassica rapa]	NA	21.2056	22.635	22.9089	21.9216	22.2789	19.9801	2396	2148	2607	2297	2393	2234
1451	0	A01	-	4295088	4297961	BraA01g008750.3C	5	2526	MSTRG.706	BraA01g008750.3C	GO:0003674(molecular_function);GO:0005634(nucleus);GO:0008150(biological_process)	NA	NA	NA	PREDICTED: uncharacterized protein LOC103854122 isoform X1 [Brassica rapa]	NA	0.473366	0.310864	0.804536	0.339861	0.501144	0.280209	165	91	282	110	166	97
1453	0	A01	+	4304012	4304814	BraA01g008760.3C	3	432	MSTRG.707	BraA01g008760.3C	GO:0009507(chloroplast);GO:0009534(chloroplast thylakoid);GO:0009535(chloroplast thylakoid membrane);GO:0009538(photosystem I reaction center);GO:0009579(thylakoid);GO:0009735(response to cytokinin);GO:0009941(chloroplast envelope);GO:0010287(plastoglobule);GO:0015979(photosynthesis);GO:0016020(membrane)	00195(Photosynthesis)	K02693	NA	PREDICTED: photosystem I reaction center subunit IV A, chloroplastic [Brassica rapa]	NA	91.0984	80.525	85.6653	141.254	142.777	141.222	5408	4016	5122	7777	8058	8295
1454	0	A01	-	4305192	4306471	BraA01g008770.3C	5	522	MSTRG.708	BraA01g008770.3C	GO:0004362(glutathione-disulfide reductase activity);GO:0009055(electron carrier activity);GO:0009507(chloroplast);GO:0015035(protein disulfide oxidoreductase activity);GO:0016226(iron-sulfur cluster assembly);GO:0045454(cell redox homeostasis);GO:0055114(oxidation-reduction process)	NA	NA	NA	PREDICTED: glutaredoxin-C5, chloroplastic isoform X1 [Brassica rapa]	NA	19.8972	19.0766	21.1347	20.4737	19.5403	19.2777	1428	1150	1527	1363	1333	1369
1461	0	A01	-	4342900	4355776	BraA01g008800.3C	49	5700	MSTRG.714	BraA01g008800.3C	GO:0003774(motor activity);GO:0003779(actin binding);GO:0005516(calmodulin binding);GO:0005524(ATP binding);GO:0005737(cytoplasm);GO:0016459(myosin complex);GO:0030048(actin filament-based movement)	03440(Homologous recombination)	K03165	EC:5.99.1.2	BnaA01g08200D [Brassica napus]	NA	0.0001	0.0001	0.082827	0.0001	0.0001	0.0001	0	0	66	0	0	0
1464	0	A01	-	4359667	4360121	BraA01g008810.3C	2	339	MSTRG.710	BraA01g008810.3C	GO:0003674(molecular_function);GO:0005634(nucleus)	NA	NA	NA	PREDICTED: uncharacterized protein LOC103854202 [Brassica rapa]	NA	6.448	5.11994	6.21956	5.64987	4.54824	6.2955	301	201	292	245	202	291
1465	0	A01	-	4363035	4364540	BraA01g008820.3C	1	1506	BraA01g008820.3C	BraA01g008820.3C	GO:0005576(extracellular region);GO:0005886(plasma membrane);GO:0005887(integral component of plasma membrane);GO:0006810(transport);GO:0008519(ammonium transmembrane transporter activity);GO:0009506(plasmodesma);GO:0015398(high-affinity secondary active ammonium transmembrane transporter activity);GO:0015695(organic cation transport);GO:0016020(membrane);GO:0019740(nitrogen utilization);GO:00724…	03018(RNA degradation)	K07573	NA	PREDICTED: ammonium transporter 1 member 4 [Brassica rapa]	NA	0.018106	0.021324	0.0001	0.0001	0.0001	0.0001	4	4	0	0	0	0
1469	0	A01	-	4377463	4382379	BraA01g008850.3C	10	2106	MSTRG.712	BraA01g008850.3C	GO:0005524(ATP binding);GO:0009507(chloroplast);GO:0016021(integral component of membrane);GO:0016301(kinase activity);GO:0016310(phosphorylation)	00520(Amino sugar and nucleotide sugar metabolism)	K01183	EC:3.2.1.14	PREDICTED: putative cysteine-rich receptor-like protein kinase 43 [Brassica oleracea var. oleracea]	NA	0.074068	0.079194	0.043304	0.070074	0.053024	0.075781	22	20	13	19	15	22
1470	0	A01	-	4382578	4383512	BraA01g008860.3C	2	648	MSTRG.713	BraA01g008860.3C	GO:0030096(plasma membrane-derived thylakoid photosystem II)	00195(Photosynthesis)	K08903	NA	PREDICTED: photosystem II reaction center PSB28 protein, chloroplastic [Brassica rapa]	NA	37.0976	37.6034	36.2226	26.1426	27.6143	25.556	3304	2813	3249	2159	2338	2252
1471	0	A01	+	4385610	4388725	BraA01g008870.3C	2	3051	MSTRG.715	BraA01g008870.3C	GO:0001944(vasculature development);GO:0004672(protein kinase activity);GO:0004674(protein serine/threonine kinase activity);GO:0005515(protein binding);GO:0005524(ATP binding);GO:0005886(plasma membrane);GO:0006468(protein phosphorylation);GO:0007169(transmembrane receptor protein tyrosine kinase signaling pathway);GO:0010067(procambium histogenesis);GO:0010183(pollen tube guidance);GO:0016021(i…	04075(Plant hormone signal transduction)	K13415	EC:2.7.10.1;EC:2.7.11.1	PREDICTED: MDIS1-interacting receptor like kinase 1 isoform X1 [Brassica rapa]	NA	5.76018	6.3881	5.87542	3.93378	4.22583	3.89352	2415	2250	2481	1530	1685	1616
1473	0	A01	-	4389035	4390429	BraA01g008880.3C	5	732	MSTRG.716	BraA01g008880.3C	GO:0003700(transcription factor activity, sequence-specific DNA binding);GO:0005515(protein binding);GO:0005634(nucleus);GO:0006351(transcription, DNA-templated);GO:0006355(regulation of transcription, DNA-templated);GO:0009506(plasmodesma);GO:0009733(response to auxin);GO:0009734(auxin-activated signaling pathway);GO:0016021(integral component of membrane)	04075(Plant hormone signal transduction)	K14484	NA	PREDICTED: auxin-responsive protein IAA11 [Brassica rapa]	NA	0.842059	0.468287	0.485627	0.649574	0.442231	0.799493	85	40	50	61	43	80
1475	0	A01	-	4390878	4391654	BraA01g008890.3C	3	318	MSTRG.717	BraA01g008890.3C	GO:0000256(allantoin catabolic process);GO:0004038(allantoinase activity);GO:0005783(endoplasmic reticulum);GO:0006145(purine nucleobase catabolic process);GO:0006995(cellular response to nitrogen starvation);GO:0008270(zinc ion binding);GO:0010136(ureide catabolic process);GO:0016787(hydrolase activity);GO:0050897(cobalt ion binding)	00230(Purine metabolism)	K01466	EC:3.5.2.5	PREDICTED: allantoinase [Raphanus sativus]	NA	0.0001	0.0001	0.067438	0.0001	0.268983	0.0001	0	0	3	0	12	0
1476	0	A01	+	4393350	4395985	BraA01g008900.3C	3	2064	MSTRG.718	BraA01g008900.3C	GO:0005215(transporter activity);GO:0005524(ATP binding);GO:0005623(cell);GO:0005739(mitochondrion);GO:0005743(mitochondrial inner membrane);GO:0006811(ion transport);GO:0006879(cellular iron ion homeostasis);GO:0016021(integral component of membrane);GO:0042626(ATPase activity, coupled to transmembrane movement of substances);GO:0046686(response to cadmium ion);GO:0055085(transmembrane transport)	02010(ABC transporters)	K05663	NA	PREDICTED: ABC transporter B family member 23, mitochondrial [Brassica rapa]	NA	5.82057	6.27441	6.4073	5.7882	6.50957	6.24486	1651	1495	1831	1523	1756	1753
1478	0	A01	+	4397049	4398894	BraA01g008910.3C	7	1257	MSTRG.719	BraA01g008910.3C	GO:0003677(DNA binding);GO:0003700(transcription factor activity, sequence-specific DNA binding);GO:0005634(nucleus);GO:0006351(transcription, DNA-templated);GO:0006355(regulation of transcription, DNA-templated);GO:0007623(circadian rhythm);GO:0016036(cellular response to phosphate starvation);GO:0055063(sulfate ion homeostasis);GO:0071486(cellular response to high light intensity)	03040(Spliceosome)	K12741	NA	PREDICTED: protein PHOSPHATE STARVATION RESPONSE 1 [Brassica rapa]	NA	3.27058	3.11727	3.11831	2.44571	2.35435	2.67368	565	453	543	392	387	457
1479	0	A01	-	4399321	4401765	BraA01g008920.3C	4	2214	MSTRG.721	BraA01g008920.3C	GO:0005516(calmodulin binding);GO:0005886(plasma membrane)	03018(RNA degradation)	K14442	EC:3.6.4.13	PREDICTED: tetratricopeptide repeat protein 7A [Brassica rapa]	NA	0.786201	1.71273	0.827638	0.17629	0.278751	1.79213	240	438	254	50	81	540
1482	0	A01	+	4406138	4407463	BraA01g008930.3C	1	1326	MSTRG.722	BraA01g008930.3C	GO:0005515(protein binding);GO:0005886(plasma membrane);GO:0007165(signal transduction);GO:0009860(pollen tube growth);GO:0016324(apical plasma membrane);GO:0031225(anchored component of membrane)	NA	NA	NA	PREDICTED: piriformospora indica-insensitive protein 2 [Brassica rapa]	NA	1.10364	0.984517	1.3323	0.931101	0.786325	0.749387	202	151	245	158	137	136
1485	0	A01	-	4413880	4416685	BraA01g008940.3C	14	1446	MSTRG.723	BraA01g008940.3C	GO:0001558(regulation of cell growth);GO:0004674(protein serine/threonine kinase activity);GO:0005524(ATP binding);GO:0005634(nucleus);GO:0005737(cytoplasm);GO:0005856(cytoskeleton);GO:0006897(endocytosis);GO:0008360(regulation of cell shape);GO:0009506(plasmodesma);GO:0015631(tubulin binding);GO:0016055(Wnt signaling pathway);GO:0016301(kinase activity);GO:0018105(peptidyl-serine phosphorylation…	03008(Ribosome biogenesis in eukaryotes)	K14758	EC:2.7.11.1	PREDICTED: casein kinase 1-like protein 6 [Brassica rapa]	NA	2.29627	2.15253	2.2584	2.6177	2.82286	2.68511	457	360	452	483	534	528
1487	0	A01	+	4435575	4438896	BraA01g008960.3C	3	1035	BraA01g008960.3C	BraA01g008960.3C	GO:0003677(DNA binding);GO:0003700(transcription factor activity, sequence-specific DNA binding);GO:0005634(nucleus);GO:0006351(transcription, DNA-templated);GO:0006355(regulation of transcription, DNA-templated);GO:0007275(multicellular organism development)	00561(Glycerolipid metabolism)	K01054	EC:3.1.1.23	PREDICTED: NAC domain-containing protein 21/22 [Brassica rapa]	NA	0.099382	0.152462	0.221133	0.198151	0.413672	0.33882	15	19	32	27	56	48
1489	0	A01	-	4442511	4444507	BraA01g008970.3C	4	1503	MSTRG.724	BraA01g008970.3C	GO:0000326(protein storage vacuole);GO:0009735(response to cytokinin);GO:0009737(response to abscisic acid);GO:0009793(embryo development ending in seed dormancy);GO:0010431(seed maturation);GO:0042735(protein body);GO:0045735(nutrient reservoir activity);GO:0071215(cellular response to abscisic acid stimulus)	NA	NA	NA	PREDICTED: cruciferin CRU1 [Brassica rapa]	NA	2.93671	3.17133	3.36015	53.2786	51.3649	53.3262	607	551	699	10206	10086	10898
1492	0	A01	+	4445858	4447206	BraA01g008980.3C	5	873	MSTRG.725	BraA01g008980.3C	GO:0005739(mitochondrion);GO:0005747(mitochondrial respiratory chain complex I);GO:0005774(vacuolar membrane);GO:0016021(integral component of membrane)	NA	NA	NA	PREDICTED: prohibitin-1, mitochondrial [Brassica rapa]	NA	8.58747	12.1787	6.2357	18.914	0.732993	11.7798	1031	1228	754	2105	84	1399
1493	0	A01	-	4447690	4449998	BraA01g008990.3C	3	906	MSTRG.726	BraA01g008990.3C	GO:0003700(transcription factor activity, sequence-specific DNA binding);GO:0005634(nucleus);GO:0006351(transcription, DNA-templated);GO:0007275(multicellular organism development);GO:0044212(transcription regulatory region DNA binding);GO:0045893(positive regulation of transcription, DNA-templated);GO:2000652(regulation of secondary cell wall biogenesis)	NA	NA	NA	PREDICTED: NAC domain-containing protein 73 [Brassica rapa]	NA	0.686226	0.651287	0.75549	0.654405	0.586125	0.621291	86	69	95	76	70	77
1494	0	A01	-	4454573	4457667	BraA01g009000.3C	2	2994	BraA01g009000.3C	BraA01g009000.3C	GO:0004672(protein kinase activity);GO:0004674(protein serine/threonine kinase activity);GO:0004714(transmembrane receptor protein tyrosine kinase activity);GO:0005524(ATP binding);GO:0005886(plasma membrane);GO:0006468(protein phosphorylation);GO:0007169(transmembrane receptor protein tyrosine kinase signaling pathway);GO:0010102(lateral root morphogenesis);GO:0010227(floral organ abscission);GO…	04075(Plant hormone signal transduction)	K13415	EC:2.7.10.1;EC:2.7.11.1	PREDICTED: receptor-like protein kinase 5 [Brassica rapa]	NA	0.217049	0.269156	0.233409	0.222382	0.223964	0.257673	90	94	97	85	88	105
1495	0	A01	+	4459686	4460369	BraA01g009010.3C	2	603	MSTRG.728	BraA01g009010.3C	GO:0003674(molecular_function);GO:0005737(cytoplasm);GO:0005783(endoplasmic reticulum);GO:0008150(biological_process);GO:0009507(chloroplast);GO:0009705(plant-type vacuole membrane);GO:0016021(integral component of membrane)	NA	NA	NA	PREDICTED: uncharacterized protein LOC106400544 [Brassica napus]	NA	0.314994	0.216567	0.221464	0.0001	0.137938	0.2969	27	16	19	0	11	25
1499	0	A01	+	4462653	4467880	BraA01g009020.3C	23	2628	MSTRG.730	BraA01g009020.3C	GO:0000502(proteasome complex);GO:0004175(endopeptidase activity);GO:0005515(protein binding);GO:0005634(nucleus);GO:0005737(cytoplasm);GO:0005829(cytosol);GO:0005886(plasma membrane);GO:0006511(ubiquitin-dependent protein catabolic process);GO:0008540(proteasome regulatory particle, base subcomplex);GO:0009506(plasmodesma);GO:0009751(response to salicylic acid);GO:0030163(protein catabolic proce…	03050(Proteasome)	K03028	NA	PREDICTED: 26S proteasome non-ATPase regulatory subunit 2 homolog A-like [Brassica rapa]	NA	0.062557	0.018818	0.070021	0.051034	0.006554	0.037713	23	6	26	18	3	14
1500	0	A01	-	4468528	4468749	BraA01g009030.3C	1	222	MSTRG.727	BraA01g009030.3C	GO:0003674(molecular_function);GO:0005576(extracellular region);GO:0008150(biological_process)	NA	NA	NA	PREDICTED: uncharacterized protein LOC103854420 [Brassica rapa]	NA	0.558623	0.573948	0.584097	0.395394	0.425718	0.707654	18	15	18	12	13	22
1501	0	A01	-	4472148	4473334	BraA01g009040.3C	2	438	MSTRG.731	BraA01g009040.3C	GO:0003674(molecular_function);GO:0005829(cytosol);GO:0008150(biological_process)	03030(DNA replication);03420(Nucleotide excision repair);03430(Mismatch repair);03440(Homologous recombination)	K07466	NA	PREDICTED: uncharacterized protein At4g28440-like [Brassica rapa]	NA	14.9901	13.4697	13.772	14.8751	14.1382	13.9323	903	681	835	831	809	830
1503	0	A01	-	4473637	4475582	BraA01g009050.3C	7	1359	MSTRG.732	BraA01g009050.3C	GO:0005634(nucleus);GO:0005783(endoplasmic reticulum);GO:0005789(endoplasmic reticulum membrane);GO:0008150(biological_process);GO:0016021(integral component of membrane)	NA	NA	NA	PREDICTED: reticulon-like protein B18 isoform X1 [Brassica rapa]	NA	0.071066	0.023597	0.045173	0.03055	0.06851	0.004561	14	4	9	6	13	1
1505	0	A01	-	4476067	4478009	BraA01g009060.3C	5	1365	MSTRG.733	BraA01g009060.3C	GO:0005737(cytoplasm);GO:0006520(cellular amino acid metabolic process);GO:0008483(transaminase activity);GO:0009058(biosynthetic process);GO:0030170(pyridoxal phosphate binding)	01230(Biosynthesis of amino acids);00270(Cysteine and methionine metabolism);00350(Tyrosine metabolism);00360(Phenylalanine metabolism);00400(Phenylalanine, tyrosine and tryptophan biosynthesis);00130(Ubiquinone and other terpenoid-quinone biosynthesis);00950(Isoquinoline alkaloid biosynthesis);00960(Tropane, piperidine and pyridine alkaloid biosynthesis)	K00815	EC:2.6.1.5	PREDICTED: probable aminotransferase TAT1 [Brassica rapa]	NA	2.51058	2.38052	2.82299	3.0648	3.57909	3.74592	471	376	534	534	639	696
1506	0	A01	-	4479010	4480367	BraA01g009070.3C	6	948	MSTRG.734	BraA01g009070.3C	GO:0005737(cytoplasm);GO:0006520(cellular amino acid metabolic process);GO:0008483(transaminase activity);GO:0009058(biosynthetic process);GO:0030170(pyridoxal phosphate binding)	01230(Biosynthesis of amino acids);00270(Cysteine and methionine metabolism);00350(Tyrosine metabolism);00360(Phenylalanine metabolism);00400(Phenylalanine, tyrosine and tryptophan biosynthesis);00130(Ubiquinone and other terpenoid-quinone biosynthesis);00950(Isoquinoline alkaloid biosynthesis);00960(Tropane, piperidine and pyridine alkaloid biosynthesis)	K00815	EC:2.6.1.5	PREDICTED: LOW QUALITY PROTEIN: probable aminotransferase TAT1 [Raphanus sativus]	NA	0.938966	1.25795	0.849287	0.499635	1.00473	0.668933	123	138	112	61	125	87
1509	0	A01	-	4486883	4487224	BraA01g009080.3C	1	342	MSTRG.736	BraA01g009080.3C	GO:0005737(cytoplasm);GO:0006520(cellular amino acid metabolic process);GO:0008483(transaminase activity);GO:0009058(biosynthetic process);GO:0030170(pyridoxal phosphate binding)	01230(Biosynthesis of amino acids);00270(Cysteine and methionine metabolism);00350(Tyrosine metabolism);00360(Phenylalanine metabolism);00400(Phenylalanine, tyrosine and tryptophan biosynthesis);00130(Ubiquinone and other terpenoid-quinone biosynthesis);00950(Isoquinoline alkaloid biosynthesis);00960(Tropane, piperidine and pyridine alkaloid biosynthesis)	K00815	EC:2.6.1.5	PREDICTED: LOW QUALITY PROTEIN: probable aminotransferase TAT1 [Raphanus sativus]	NA	0.486657	0.2078	0.145766	0.064676	0.379003	0.082173	23	9	7	3	17	4
1512	0	A01	-	4536036	4537486	BraA01g009100.3C	6	867	MSTRG.738	BraA01g009100.3C	GO:0004722(protein serine/threonine phosphatase activity);GO:0005575(cellular_component);GO:0006470(protein dephosphorylation);GO:0046872(metal ion binding)	NA	NA	NA	BnaAnng31370D [Brassica napus]	NA	0.01936	0.026795	0.0001	0.026365	0.021211	0.016935	3	3	0	3	3	2
1514	0	A01	-	4545335	4546135	BraA01g009120.3C	1	801	MSTRG.739	BraA01g009120.3C	GO:0000302(response to reactive oxygen species);GO:0001944(vasculature development);GO:0003677(DNA binding);GO:0003700(transcription factor activity, sequence-specific DNA binding);GO:0005515(protein binding);GO:0005622(intracellular);GO:0005634(nucleus);GO:0006351(transcription, DNA-templated);GO:0006355(regulation of transcription, DNA-templated);GO:0006952(defense response);GO:0009644(response…	00970(Aminoacyl-tRNA biosynthesis)	K01876	EC:6.1.1.12	BnaA01g34910D [Brassica napus]	NA	1.19014	1.48039	1.11022	1.48325	1.50315	1.40902	131	137	124	152	158	154
1515	0	A01	+	4550890	4551612	BraA01g009130.3C	1	723	MSTRG.740	BraA01g009130.3C	GO:0001944(vasculature development);GO:0003677(DNA binding);GO:0003700(transcription factor activity, sequence-specific DNA binding);GO:0005634(nucleus);GO:0005643(nuclear pore);GO:0006351(transcription, DNA-templated);GO:0006355(regulation of transcription, DNA-templated);GO:0006952(defense response);GO:0009873(ethylene-activated signaling pathway);GO:0010200(response to chitin);GO:0045893(posit…	04075(Plant hormone signal transduction)	K14517	NA	PREDICTED: ethylene-responsive transcription factor 1A-like [Brassica rapa]	NA	1.35249	0.809745	1.01094	1.26819	0.801816	1.04928	135	68	102	117	76	104
1516	0	A01	-	4552254	4553704	BraA01g009140.3C	9	699	MSTRG.741	BraA01g009140.3C	GO:0004843(thiol-dependent ubiquitin-specific protease activity);GO:0005622(intracellular);GO:0005829(cytosol);GO:0006511(ubiquitin-dependent protein catabolic process);GO:0009507(chloroplast);GO:0016579(protein deubiquitination)	NA	NA	NA	PREDICTED: ubiquitin carboxyl-terminal hydrolase 3 isoform X1 [Brassica rapa]	NA	12.7632	12.0773	12.6436	13.0092	13.0566	12.2465	1226	975	1224	1159	1193	1164
1518	0	A01	+	4554260	4555925	BraA01g009150.3C	7	1044	MSTRG.742	BraA01g009150.3C	GO:0003723(RNA binding);GO:0005634(nucleus);GO:0005777(peroxisome);GO:0005829(cytosol);GO:0009735(response to cytokinin)	NA	NA	NA	PREDICTED: H/ACA ribonucleoprotein complex subunit 1-like [Brassica rapa]	NA	2.01434	3.51369	1.76085	2.00786	1.95183	1.51386	289	424	255	268	267	215
1522	0	A01	-	4556352	4558170	BraA01g009160.3C	7	900	MSTRG.743	BraA01g009160.3C	GO:0000139(Golgi membrane);GO:0003924(GTPase activity);GO:0005525(GTP binding);GO:0005773(vacuole);GO:0005789(endoplasmic reticulum membrane);GO:0005794(Golgi apparatus);GO:0005829(cytosol);GO:0005886(plasma membrane);GO:0006886(intracellular protein transport);GO:0006888(ER to Golgi vesicle-mediated transport);GO:0006913(nucleocytoplasmic transport);GO:0007264(small GTPase mediated signal transd…	04144(Endocytosis)	K07901	NA	BnaC08g48160D [Brassica napus]	NA	0.126171	0.090848	0.228679	0.289092	0.176905	0.120114	16	10	29	34	21	15
1524	0	A01	+	4561618	4563191	BraA01g009170.3C	6	879	MSTRG.744	BraA01g009170.3C	GO:0003674(molecular_function);GO:0005575(cellular_component);GO:0008150(biological_process)	NA	NA	NA	PREDICTED: uncharacterized protein LOC103855507 [Brassica rapa]	NA	0.009328	0.096724	0.481795	0.002047	0.043598	0.0001	2	10	59	1	6	0
1525	0	A01	-	4563341	4565088	BraA01g009180.3C	3	1578	MSTRG.745	BraA01g009180.3C	GO:0005351(sugar:proton symporter activity);GO:0005774(vacuolar membrane);GO:0006820(anion transport);GO:0008643(carbohydrate transport);GO:0009507(chloroplast);GO:0016021(integral component of membrane);GO:0022857(transmembrane transporter activity);GO:0055062(phosphate ion homeostasis);GO:0055085(transmembrane transport)	NA	NA	NA	PREDICTED: putative glycerol-3-phosphate transporter 4 [Brassica napus]	NA	0.787371	0.918727	0.818193	4.12778	3.90384	3.74534	171	168	179	831	805	804
1528	0	A01	-	4578307	4580754	BraA01g009200.3C	7	1491	MSTRG.746	BraA01g009200.3C	GO:0000977(RNA polymerase II regulatory region sequence-specific DNA binding);GO:0001085(RNA polymerase II transcription factor binding);GO:0001228(transcriptional activator activity, RNA polymerase II transcription regulatory region sequence-specific binding);GO:0003682(chromatin binding);GO:0003700(transcription factor activity, sequence-specific DNA binding);GO:0005634(nucleus);GO:0005667(tran…	NA	NA	NA	PREDICTED: GATA transcription factor 26 isoform X2 [Brassica rapa]	NA	0.954281	1.97581	1.19962	0.0001	1.57531	0.0001	196	341	248	0	307	0
1530	0	A01	-	4585267	4588413	BraA01g009210.3C	7	2364	MSTRG.747	BraA01g009210.3C	GO:0005737(cytoplasm)	NA	NA	NA	PREDICTED: microtubule-associated protein TORTIFOLIA1 [Brassica rapa]	NA	0.0001	0.0001	0.421341	0.0001	0.0001	0.564516	0	0	138	0	0	182
1532	0	A01	-	4590321	4604684	BraA01g009220.3C	35	5400	MSTRG.749	BraA01g009220.3C	GO:0001510(RNA methylation);GO:0003723(RNA binding);GO:0006396(RNA processing);GO:0008173(RNA methyltransferase activity)	NA	NA	NA	PREDICTED: uncharacterized protein LOC103855553 [Brassica rapa]	NA	0.001824	0.001812	0.003816	0.009822	0.0001	0.002746	2	2	3	7	0	3
1533	0	A01	+	4613102	4615104	BraA01g009230.3C	8	642	MSTRG.748	BraA01g009230.3C	GO:0005509(calcium ion binding);GO:0005515(protein binding);GO:0005737(cytoplasm);GO:0005886(plasma membrane);GO:0006970(response to osmotic stress);GO:0009409(response to cold);GO:0009414(response to water deprivation);GO:0009651(response to salt stress);GO:0009738(abscisic acid-activated signaling pathway);GO:0009860(pollen tube growth);GO:0010107(potassium ion import);GO:0010118(stomatal movem…	NA	NA	NA	PREDICTED: calcineurin B-like protein 1 [Brassica rapa]	NA	1.94128	2.0428	2.30608	3.277	2.88341	3.02434	172	152	205	269	242	264
1534	0	A01	+	4616371	4619349	BraA01g009240.3C	13	1491	MSTRG.751	BraA01g009240.3C	GO:0000166(nucleotide binding);GO:0003723(RNA binding);GO:0004518(nuclease activity);GO:0005829(cytosol);GO:0008150(biological_process);GO:0009507(chloroplast);GO:0046872(metal ion binding)	NA	NA	NA	PREDICTED: decapping nuclease DXO homolog, chloroplastic-like isoform X1 [Brassica rapa]	NA	1.37464	1.06873	1.17765	0.963658	1.38725	1.16333	282	184	244	184	271	236
1536	0	A01	+	4619706	4621124	BraA01g009250.3C	5	846	MSTRG.752	BraA01g009250.3C	GO:0005634(nucleus);GO:0005956(protein kinase CK2 complex);GO:0006468(protein phosphorylation);GO:0016301(kinase activity);GO:0016310(phosphorylation);GO:0019887(protein kinase regulator activity)	03008(Ribosome biogenesis in eukaryotes);04712(Circadian rhythm - plant)	K03115	NA	PREDICTED: casein kinase II subunit beta'-like [Brassica rapa]	NA	1.07217	1.88939	0.978262	0.794483	1.45453	1.86587	125	185	115	86	161	215
1537	0	A01	+	4621751	4622747	BraA01g009260.3C	4	735	MSTRG.752	BraA01g009260.3C	GO:0003674(molecular_function);GO:0005739(mitochondrion);GO:0008150(biological_process)	NA	NA	NA	PREDICTED: coenzyme Q-binding protein COQ10 homolog, mitochondrial [Brassica rapa]	NA	0.059236	0.050111	0.049279	0.126992	0.059497	0.137757	6	5	6	12	6	14
1538	0	A01	-	4625589	4626229	BraA01g009270.3C	2	459	MSTRG.750	BraA01g009270.3C	GO:0003674(molecular_function);GO:0005634(nucleus);GO:0008150(biological_process)	NA	NA	NA	PREDICTED: uncharacterized protein LOC103855611 [Brassica rapa]	NA	2.43525	1.24276	2.15467	1.67372	1.59986	1.87797	154	66	137	98	96	118
1539	0	A01	+	4636903	4642445	BraA01g009280.3C	6	1839	MSTRG.753	BraA01g009280.3C	NA	NA	NA	NA	PREDICTED: uncharacterized protein LOC106415185 [Brassica napus]	NA	2.07284	0.727079	1.83051	0.271463	1.76713	1.54901	524	155	466	64	425	388
1542	0	A01	-	4648297	4650284	BraA01g009300.3C	7	543	BraA01g009300.3C	BraA01g009300.3C	NA	NA	NA	NA	BnaA01g08580D [Brassica napus]	NA	0.02944	0.0001	0.0001	0.0001	0.031768	0.183518	3	0	0	0	3	14
1543	0	A01	+	4651422	4658048	BraA01g009310.3C	5	1971	MSTRG.754	BraA01g009310.3C	GO:0004601(peroxidase activity);GO:0005576(extracellular region);GO:0006979(response to oxidative stress);GO:0020037(heme binding);GO:0042744(hydrogen peroxide catabolic process);GO:0046872(metal ion binding);GO:0055114(oxidation-reduction process)	00940(Phenylpropanoid biosynthesis)	K00430	EC:1.11.1.7	PREDICTED: peroxidase 41-like [Brassica rapa]	NA	0.237793	0.122111	0.255693	0.079512	0.190194	0.190769	65	28	70	20	49	52
1546	0	A01	-	4658601	4661501	BraA01g009320.3C	5	630	MSTRG.755	BraA01g009320.3C	GO:0003677(DNA binding);GO:0003700(transcription factor activity, sequence-specific DNA binding);GO:0005634(nucleus);GO:0006351(transcription, DNA-templated);GO:0006355(regulation of transcription, DNA-templated);GO:0007275(multicellular organism development);GO:0030154(cell differentiation)	03040(Spliceosome)	K12741	NA	PREDICTED: probable transcription factor KAN3 [Brassica rapa]	NA	0.268909	0.285656	0.233284	0.100165	0.392294	0.885928	24	21	21	9	33	76
1547	0	A01	-	4673990	4675168	BraA01g009330.3C	3	909	MSTRG.756	BraA01g009330.3C	GO:0000166(nucleotide binding);GO:0003676(nucleic acid binding);GO:0005634(nucleus);GO:0005829(cytosol);GO:0009735(response to cytokinin)	NA	NA	NA	PREDICTED: binding partner of ACD11 1-like [Brassica rapa]	NA	2.84621	3.78962	3.33268	0.540305	4.81995	6.1186	356	398	420	63	573	757
1549	0	A01	+	4676463	4677793	BraA01g009340.3C	7	831	MSTRG.757	BraA01g009340.3C	GO:0000149(SNARE binding);GO:0005484(SNAP receptor activity);GO:0005634(nucleus);GO:0005774(vacuolar membrane);GO:0006886(intracellular protein transport);GO:0006906(vesicle fusion);GO:0012505(endomembrane system);GO:0016021(integral component of membrane);GO:0016192(vesicle-mediated transport);GO:0031201(SNARE complex);GO:0048278(vesicle docking);GO:0061025(membrane fusion)	04130(SNARE interactions in vesicular transport);04145(Phagosome)	K08488	NA	PREDICTED: syntaxin-23-like [Brassica rapa]	NA	15.4824	14.4791	16.4193	21.9568	26.3545	21.4362	1768	1389	1889	2326	2862	2423
1551	0	A01	-	4678399	4679800	BraA01g009350.3C	2	1299	MSTRG.758	BraA01g009350.3C	GO:0003677(DNA binding);GO:0003700(transcription factor activity, sequence-specific DNA binding);GO:0005515(protein binding);GO:0005634(nucleus);GO:0005737(cytoplasm);GO:0006351(transcription, DNA-templated);GO:0006355(regulation of transcription, DNA-templated);GO:0009408(response to heat);GO:0043565(sequence-specific DNA binding)	NA	NA	NA	PREDICTED: heat stress transcription factor A-1a [Brassica rapa]	NA	3.18962	3.41956	2.99512	4.90868	4.66477	5.23169	570	513	539	813	792	925
1552	0	A01	-	4682802	4685028	BraA01g009360.3C	3	1608	BraA01g009360.3C	BraA01g009360.3C	GO:0005634(nucleus);GO:0035556(intracellular signal transduction);GO:0047134(protein-disulfide reductase activity);GO:0055114(oxidation-reduction process)	NA	NA	NA	PREDICTED: uncharacterized protein LOC103855754 [Brassica rapa]	NA	0.099876	0.088104	0.055361	0.031643	0.029575	0.064791	23	17	13	7	7	15
1553	0	A01	-	4687597	4689184	BraA01g009370.3C	3	1047	BraA01g009370.3C	BraA01g009370.3C	GO:0003677(DNA binding);GO:0003700(transcription factor activity, sequence-specific DNA binding);GO:0005634(nucleus);GO:0006355(regulation of transcription, DNA-templated)	00190(Oxidative phosphorylation);00860(Porphyrin and chlorophyll metabolism)	K02259	NA	PREDICTED: transcription factor MYB39-like [Brassica rapa]	NA	0.180729	0.186131	0.459326	0.0001	0.038113	0.105651	26	23	67	0	6	16
1557	0	A01	+	4698196	4699215	BraA01g009380.3C	3	774	MSTRG.761	BraA01g009380.3C	GO:0008150(biological_process);GO:0016021(integral component of membrane)	NA	NA	NA	PREDICTED: uncharacterized membrane protein At4g09580-like [Brassica rapa]	NA	18.1025	16.8849	17.2668	13.4018	13.9247	15.4392	1926	1509	1850	1322	1408	1625
1558	0	A01	-	4702468	4703349	BraA01g009390.3C	1	882	BraA01g009390.3C	BraA01g009390.3C	GO:0003677(DNA binding);GO:0005634(nucleus);GO:0005737(cytoplasm);GO:0006351(transcription, DNA-templated);GO:0006355(regulation of transcription, DNA-templated)	NA	NA	NA	PREDICTED: AT-hook motif nuclear-localized protein 23 [Brassica rapa]	NA	0.43832	0.616751	0.625754	0.86556	0.536347	0.577602	54	63	77	98	62	70
1559	0	A01	+	4732120	4732728	BraA01g009400.3C	1	609	MSTRG.759	BraA01g009400.3C	GO:0003676(nucleic acid binding);GO:0003700(transcription factor activity, sequence-specific DNA binding);GO:0005634(nucleus);GO:0006355(regulation of transcription, DNA-templated);GO:0008270(zinc ion binding);GO:0046872(metal ion binding)	00960(Tropane, piperidine and pyridine alkaloid biosynthesis)	K08081	EC:1.1.1.206	PREDICTED: probable transcriptional regulator RABBIT EARS [Brassica rapa]	NA	10.3604	11.8815	11.1957	10.2986	9.24006	9.08521	867	836	944	800	736	753
1561	0	A01	+	4740841	4743253	BraA01g009410.3C	8	1302	MSTRG.765	BraA01g009410.3C	GO:0005615(extracellular space);GO:0006526(arginine biosynthetic process);GO:0008152(metabolic process);GO:0008270(zinc ion binding);GO:0008652(cellular amino acid biosynthetic process);GO:0008777(acetylornithine deacetylase activity);GO:0016787(hydrolase activity);GO:0043171(peptide catabolic process);GO:0044351(macropinocytosis);GO:0045335(phagocytic vesicle);GO:0046872(metal ion binding);GO:00…	01210(2-Oxocarboxylic acid metabolism);01230(Biosynthesis of amino acids);00220(Arginine biosynthesis)	K01438	EC:3.5.1.16	PREDICTED: acetylornithine deacetylase [Brassica rapa]	NA	16.7945	0.032402	0.015764	0.032427	0.0001	1.3753	3005	5	3	6	0	244
1563	0	A01	-	4743425	4745036	BraA01g009420.3C	6	1218	MSTRG.766	BraA01g009420.3C	GO:0003674(molecular_function);GO:0008150(biological_process);GO:0009507(chloroplast);GO:0016021(integral component of membrane)	00970(Aminoacyl-tRNA biosynthesis)	K01883	EC:6.1.1.16	PREDICTED: uncharacterized protein LOC103855787 [Brassica rapa]	NA	2.2308	2.96466	2.18938	8.12275	9.18337	9.66743	374	417	370	1261	1462	1601
1567	0	A01	+	4761031	4761606	BraA01g009450.3C	1	576	MSTRG.763	BraA01g009450.3C	GO:0004864(protein phosphatase inhibitor activity);GO:0004872(receptor activity);GO:0005515(protein binding);GO:0005634(nucleus);GO:0005737(cytoplasm);GO:0005886(plasma membrane);GO:0009738(abscisic acid-activated signaling pathway);GO:0010427(abscisic acid binding);GO:0042802(identical protein binding);GO:0042803(protein homodimerization activity);GO:0080163(regulation of protein serine/threonin…	04075(Plant hormone signal transduction)	K14496	NA	PREDICTED: abscisic acid receptor PYR1-like [Brassica rapa]	NA	2.1254	2.67757	2.82756	0.770858	0.366254	0.898583	169	179	226	57	28	71
1569	0	A01	-	4768793	4769485	BraA01g009460.3C	1	693	BraA01g009460.3C	BraA01g009460.3C	GO:0003677(DNA binding);GO:0003700(transcription factor activity, sequence-specific DNA binding);GO:0005634(nucleus);GO:0006351(transcription, DNA-templated);GO:0006355(regulation of transcription, DNA-templated);GO:0006952(defense response);GO:0009718(anthocyanin-containing compound biosynthetic process);GO:0043425(bHLH transcription factor binding);GO:0045893(positive regulation of transcriptio…	04075(Plant hormone signal transduction)	K13422	NA	PREDICTED: transcription factor MYC4 [Brassica rapa]	NA	0.193515	0.207032	0.18614	0.667283	0.866865	0.410654	19	17	18	59	79	39
1570	0	A01	-	4774534	4775427	BraA01g009470.3C	1	894	MSTRG.767	BraA01g009470.3C	GO:0003677(DNA binding);GO:0003700(transcription factor activity, sequence-specific DNA binding);GO:0005634(nucleus);GO:0006351(transcription, DNA-templated);GO:0006355(regulation of transcription, DNA-templated);GO:0006952(defense response);GO:0009718(anthocyanin-containing compound biosynthetic process);GO:0043425(bHLH transcription factor binding);GO:0045893(positive regulation of transcriptio…	04075(Plant hormone signal transduction)	K13422	NA	PREDICTED: transcription factor MYC4 [Brassica napus]	NA	2.02444	2.35447	2.35419	2.06526	2.02335	2.05671	249	243	292	236	237	250
1571	0	A01	+	4778779	4781047	BraA01g009480.3C	7	1185	MSTRG.768	BraA01g009480.3C	GO:0003677(DNA binding);GO:0005096(GTPase activator activity);GO:0005634(nucleus);GO:0005829(cytosol);GO:0046872(metal ion binding)	04144(Endocytosis)	K12493	NA	PREDICTED: probable ADP-ribosylation factor GTPase-activating protein AGD8 [Brassica rapa]	NA	5.17101	5.07129	4.93827	5.95125	5.95638	5.17188	842	694	810	899	923	834
1575	0	A01	-	4793160	4794080	BraA01g009500.3C	1	921	MSTRG.769	BraA01g009500.3C	GO:0005634(nucleus);GO:0008270(zinc ion binding);GO:0016021(integral component of membrane);GO:0016567(protein ubiquitination)	00563(Glycosylphosphatidylinositol(GPI)-anchor biosynthesis)	K05283	EC:2.3.-.-	PREDICTED: putative RING-H2 finger protein ATL53 isoform X1 [Brassica rapa]	NA	2.55059	2.49537	2.36512	2.35972	2.64852	2.40678	323	266	302	277	319	302
1576	0	A01	-	4798890	4799774	BraA01g009510.3C	1	885	BraA01g009510.3C	BraA01g009510.3C	GO:0005634(nucleus);GO:0008270(zinc ion binding);GO:0016021(integral component of membrane);GO:0016567(protein ubiquitination)	03440(Homologous recombination)	K10875	EC:3.6.4.-	PREDICTED: RING-H2 finger protein ATL29 [Brassica rapa]	NA	0.030921	0.0001	0.028956	0.029436	0.0001	0.062495	4	0	4	4	0	8
1578	0	A01	+	4801946	4802840	BraA01g009520.3C	3	636	MSTRG.772	BraA01g009520.3C	GO:0008150(biological_process);GO:0009507(chloroplast)	NA	NA	NA	PREDICTED: uncharacterized protein LOC103855897 [Brassica rapa]	NA	0.308325	0.0001	0.0001	0.0001	0.0001	0.0001	27	0	0	0	0	0
1580	0	A01	-	4803316	4804772	BraA01g009530.3C	5	1143	MSTRG.773	BraA01g009530.3C	GO:0003677(DNA binding);GO:0005634(nucleus);GO:0006351(transcription, DNA-templated);GO:0006355(regulation of transcription, DNA-templated)	NA	NA	NA	PREDICTED: AT-hook motif nuclear-localized protein 13-like isoform X1 [Brassica napus]	NA	1.48425	1.10948	1.84683	1.57536	1.29263	1.50264	234	147	293	230	194	234
1582	0	A01	-	4813051	4814217	BraA01g009540.3C	4	873	BraA01g009540.3C	BraA01g009540.3C	GO:0003700(transcription factor activity, sequence-specific DNA binding);GO:0005634(nucleus);GO:0006351(transcription, DNA-templated);GO:0006355(regulation of transcription, DNA-templated);GO:0007275(multicellular organism development);GO:0008283(cell proliferation);GO:0043565(sequence-specific DNA binding);GO:0071365(cellular response to auxin stimulus)	03018(RNA degradation)	K12581	NA	PREDICTED: NAC domain-containing protein 86-like isoform X1 [Brassica rapa]	NA	0.240649	0.18841	0.246526	0.231152	0.299873	0.353045	29	19	30	26	35	42
1584	0	A01	-	4823634	4826218	BraA01g009550.3C	9	1491	MSTRG.774	BraA01g009550.3C	GO:0004672(protein kinase activity);GO:0005524(ATP binding);GO:0005886(plasma membrane);GO:0006468(protein phosphorylation);GO:0009742(brassinosteroid mediated signaling pathway);GO:0016301(kinase activity)	04075(Plant hormone signal transduction)	K14500	EC:2.7.11.1	PREDICTED: probable serine/threonine-protein kinase At4g35230 [Brassica rapa]	NA	0.673746	0.814947	0.0001	0.0001	0.0001	1.20528	139	141	0	0	0	245
1586	0	A01	-	4833866	4836670	BraA01g009560.3C	10	1794	MSTRG.775	BraA01g009560.3C	GO:0004439(phosphatidylinositol-4,5-bisphosphate 5-phosphatase activity);GO:0004445(inositol-polyphosphate 5-phosphatase activity);GO:0005737(cytoplasm);GO:0009737(response to abscisic acid);GO:0009738(abscisic acid-activated signaling pathway);GO:0009845(seed germination);GO:0032957(inositol trisphosphate metabolic process);GO:0034485(phosphatidylinositol-3,4,5-trisphosphate 5-phosphatase activi…	00562(Inositol phosphate metabolism);04070(Phosphatidylinositol signaling system)	K01099	EC:3.1.3.36	PREDICTED: type I inositol polyphosphate 5-phosphatase 2-like [Brassica napus]	NA	0.0001	0.0001	0.249408	0.017587	0.181106	0.147944	0	0	62	5	43	37
1587	0	A01	-	4838760	4839986	BraA01g009570.3C	1	1227	BraA01g009570.3C	BraA01g009570.3C	NA	NA	NA	NA	BnaA04g23800D [Brassica napus]	NA	0.059314	0.052063	0.0001	0.024045	0.0001	0.0001	11	8	0	4	0	0
1590	0	A01	-	4853705	4856344	BraA01g009590.3C	9	1515	MSTRG.776	BraA01g009590.3C	GO:0000156(phosphorelay response regulator activity);GO:0000160(phosphorelay signal transduction system);GO:0003677(DNA binding);GO:0003700(transcription factor activity, sequence-specific DNA binding);GO:0005515(protein binding);GO:0005634(nucleus);GO:0006351(transcription, DNA-templated);GO:0006355(regulation of transcription, DNA-templated);GO:0007623(circadian rhythm)	04075(Plant hormone signal transduction)	K14491	NA	PREDICTED: two-component response regulator-like APRR2 [Brassica rapa]	NA	0.016066	0.017528	0.007506	0.038966	0.00065	0.085809	4	4	2	8	1	18
1592	0	A01	-	4871182	4872154	BraA01g009600.3C	2	324	MSTRG.777	BraA01g009600.3C	GO:0000902(cell morphogenesis);GO:0004702(receptor signaling protein serine/threonine kinase activity);GO:0005524(ATP binding);GO:0005886(plasma membrane);GO:0007165(signal transduction);GO:0009506(plasmodesma);GO:0010059(positive regulation of atrichoblast fate specification);GO:0010063(positive regulation of trichoblast fate specification);GO:0010071(root meristem specification);GO:0010305(leaf…	NA	NA	NA	PREDICTED: protein STRUBBELIG [Brassica rapa]	NA	0.122373	0.0001	0.165	0.911522	0.46153	1.10011	6	0	8	38	20	49
1593	0	A01	-	4873909	4877108	BraA01g009610.3C	5	1863	MSTRG.778	BraA01g009610.3C	GO:0000139(Golgi membrane);GO:0005768(endosome);GO:0005774(vacuolar membrane);GO:0005794(Golgi apparatus);GO:0005802(trans-Golgi network);GO:0009505(plant-type cell wall);GO:0016021(integral component of membrane)	NA	NA	NA	PREDICTED: probable methyltransferase PMT14 [Brassica rapa]	NA	36.4341	36.1037	36.0155	36.381	35.824	37.6838	9327	7764	9287	8638	8719	9546
1595	0	A01	-	4878533	4879685	BraA01g009620.3C	5	687	MSTRG.779	BraA01g009620.3C	GO:0000339(RNA cap binding);GO:0000932(cytoplasmic mRNA processing body);GO:0003723(RNA binding);GO:0003743(translation initiation factor activity);GO:0005515(protein binding);GO:0005634(nucleus);GO:0005730(nucleolus);GO:0005737(cytoplasm);GO:0006413(translational initiation);GO:0006417(regulation of translation);GO:0009615(response to virus);GO:0010494(cytoplasmic stress granule)	03013(RNA transport)	K03259	NA	PREDICTED: eukaryotic translation initiation factor 4E-1 isoform X1 [Brassica rapa]	NA	4.79867	3.46974	5.34056	9.23351	6.51217	9.89883	453	276	508	809	585	925
1596	0	A01	-	4880153	4880784	BraA01g009630.3C	2	402	MSTRG.780	BraA01g009630.3C	GO:0003735(structural constituent of ribosome);GO:0005730(nucleolus);GO:0005737(cytoplasm);GO:0005794(Golgi apparatus);GO:0005829(cytosol);GO:0005840(ribosome);GO:0006412(translation);GO:0022625(cytosolic large ribosomal subunit);GO:0022626(cytosolic ribosome);GO:0042254(ribosome biogenesis)	03010(Ribosome)	K02912	NA	PREDICTED: 60S ribosomal protein L32-1 [Brassica rapa]	NA	38.7683	36.4627	35.0785	46.3449	51.1125	55.7031	2142	1692	1952	2375	2685	3045
1597	0	A01	+	4882354	4885055	BraA01g009640.3C	10	1995	MSTRG.781	BraA01g009640.3C	GO:0003723(RNA binding);GO:0005634(nucleus);GO:0008150(biological_process);GO:0009507(chloroplast)	03013(RNA transport);03015(mRNA surveillance pathway);03018(RNA degradation)	K13126	NA	PREDICTED: protein MEI2-like 3 [Brassica rapa]	NA	1.48419	1.69155	0.359662	0.0001	0.0001	0.546181	407	390	100	0	0	149
1599	0	A01	-	4885348	4888870	BraA01g009650.3C	3	3345	MSTRG.782	BraA01g009650.3C	GO:0000155(phosphorelay sensor kinase activity);GO:0004673(protein histidine kinase activity);GO:0004871(signal transducer activity);GO:0005515(protein binding);GO:0005634(nucleus);GO:0006351(transcription, DNA-templated);GO:0006355(regulation of transcription, DNA-templated);GO:0008020(G-protein coupled photoreceptor activity);GO:0009584(detection of visible light);GO:0009585(red, far-red light …	04712(Circadian rhythm - plant)	K12121	NA	PREDICTED: phytochrome E [Brassica rapa]	NA	2.3502	2.7043	2.76972	3.33538	3.13823	3.32254	1081	1045	1283	1422	1372	1512
1601	0	A01	+	4891624	4895031	BraA01g009660.3C	8	2328	MSTRG.784	BraA01g009660.3C	GO:0003674(molecular_function);GO:0005634(nucleus);GO:0008150(biological_process)	NA	NA	NA	PREDICTED: GBF-interacting protein 1-like [Brassica rapa]	NA	1.41858	0.0001	0.0001	0.0001	0.0001	0.0001	454	0	0	0	0	0
1602	0	A01	+	4897749	4899154	BraA01g009670.3C	2	1320	MSTRG.783	BraA01g009670.3C	GO:0005267(potassium channel activity);GO:0009535(chloroplast thylakoid membrane);GO:0009705(plant-type vacuole membrane);GO:0015271(outward rectifier potassium channel activity);GO:0016021(integral component of membrane);GO:0046872(metal ion binding);GO:0071805(potassium ion transmembrane transport)	NA	NA	NA	PREDICTED: two-pore potassium channel 3-like [Brassica rapa]	NA	1.56834	1.56903	1.47812	1.34177	1.40939	1.16377	285	240	271	226	244	209
1605	0	A01	+	4912280	4913423	BraA01g009700.3C	3	927	MSTRG.785	BraA01g009700.3C	GO:0003700(transcription factor activity, sequence-specific DNA binding);GO:0005634(nucleus);GO:0006351(transcription, DNA-templated);GO:0006355(regulation of transcription, DNA-templated);GO:0043565(sequence-specific DNA binding)	04626(Plant-pathogen interaction)	K18835	NA	PREDICTED: probable WRKY transcription factor 28 [Brassica rapa]	NA	1.29007	0.960877	1.40702	2.97387	3.42238	3.34408	165	103	181	352	415	422
1606	0	A01	+	4918928	4923134	BraA01g009710.3C	5	2421	MSTRG.787	BraA01g009710.3C	GO:0005215(transporter activity);GO:0006810(transport);GO:0016021(integral component of membrane)	00040(Pentose and glucuronate interconversions);00500(Starch and sucrose metabolism)	K01213	EC:3.2.1.67	putative protein [Arabidopsis thaliana]	NA	0.036475	0.013263	0.046618	0.216075	0.202776	0.187008	13	4	16	67	65	62
1608	0	A01	+	4923665	4924915	BraA01g009720.3C	2	1164	MSTRG.787	BraA01g009720.3C	GO:0005345(purine nucleobase transmembrane transporter activity);GO:0005737(cytoplasm);GO:0006863(purine nucleobase transport);GO:0009624(response to nematode);GO:0016020(membrane);GO:0016021(integral component of membrane)	NA	NA	NA	PREDICTED: probable purine permease 10 isoform X2 [Brassica rapa]	NA	0.0001	0.0001	0.0001	0.151303	0.0001	0.0001	0	0	0	23	0	0
1610	0	A01	-	4925256	4926339	BraA01g009730.3C	5	705	MSTRG.788	BraA01g009730.3C	GO:0005739(mitochondrion);GO:0016021(integral component of membrane);GO:0016740(transferase activity)	00510(N-Glycan biosynthesis)	K07441	EC:2.4.1.141	PREDICTED: UDP-N-acetylglucosamine transferase subunit ALG14 homolog isoform X1 [Brassica rapa]	NA	1.77846	0.852829	2.18191	2.23547	2.70104	3.46647	173	70	213	201	249	333
1611	0	A01	+	4929922	4930577	BraA01g009740.3C	4	423	MSTRG.786	BraA01g009740.3C	GO:0000166(nucleotide binding);GO:0003676(nucleic acid binding);GO:0003723(RNA binding);GO:0005634(nucleus)	03013(RNA transport);03015(mRNA surveillance pathway);03018(RNA degradation)	K13126	NA	PREDICTED: polyadenylate-binding protein, cytoplasmic and nuclear-like [Brassica rapa]	NA	1.26745	1.60005	1.8862	0.730125	0.588727	0.72563	74	79	111	40	33	42
1612	0	A01	+	4938452	4949646	BraA01g009750.3C	39	3351	MSTRG.790	BraA01g009750.3C	GO:0000166(nucleotide binding);GO:0003676(nucleic acid binding);GO:0003723(RNA binding);GO:0005634(nucleus)	03013(RNA transport);03015(mRNA surveillance pathway);03018(RNA degradation)	K13126	NA	BnaA01g09040D [Brassica napus]	NA	0.440444	0.487741	0.549003	0.134464	0.195305	0.199133	203	189	255	58	86	91
1613	0	A01	-	4950357	4953218	BraA01g009760.3C	5	1305	MSTRG.789	BraA01g009760.3C	GO:0004674(protein serine/threonine kinase activity);GO:0004675(transmembrane receptor protein serine/threonine kinase activity);GO:0005524(ATP binding);GO:0006468(protein phosphorylation);GO:0016021(integral component of membrane);GO:0016301(kinase activity);GO:0016310(phosphorylation)	00520(Amino sugar and nucleotide sugar metabolism)	K01183	EC:3.2.1.14	PREDICTED: LEAF RUST 10 DISEASE-RESISTANCE LOCUS RECEPTOR-LIKE PROTEIN KINASE-like 2.4 [Brassica rapa]	NA	0.134693	0.130208	0.173964	0.209345	0.377923	0.081828	25	20	32	35	65	15
1614	0	A01	+	4973746	4976774	BraA01g009770.3C	11	2064	BraA01g009770.3C	BraA01g009770.3C	GO:0005242(inward rectifier potassium channel activity);GO:0005249(voltage-gated potassium channel activity);GO:0005515(protein binding);GO:0005634(nucleus);GO:0005886(plasma membrane);GO:0005887(integral component of plasma membrane);GO:0007623(circadian rhythm);GO:0009644(response to high light intensity);GO:0010118(stomatal movement);GO:0030551(cyclic nucleotide binding);GO:0034765(regulation …	04626(Plant-pathogen interaction)	K05391	NA	PREDICTED: potassium channel KAT2 [Brassica rapa]	NA	0.213988	0.240103	0.377872	0.109475	0.10132	0.17912	61	58	108	29	28	51
1615	0	A01	+	4977482	4977778	BraA01g009780.3C	1	297	BraA01g009780.3C	BraA01g009780.3C	GO:0003674(molecular_function);GO:0005739(mitochondrion);GO:0008150(biological_process)	NA	NA	NA	PREDICTED: uncharacterized protein LOC103856231 [Brassica rapa]	NA	0.0001	0.088292	0.0001	0.0001	0.0001	0.0001	0	4	0	0	0	0
1616	0	A01	-	4981541	4985567	BraA01g009790.3C	8	2148	MSTRG.792	BraA01g009790.3C	GO:0004553(hydrolase activity, hydrolyzing O-glycosyl compounds);GO:0005576(extracellular region);GO:0005975(carbohydrate metabolic process)	00500(Starch and sucrose metabolism)	K19892	EC:3.2.1.39	PREDICTED: glucan endo-1,3-beta-glucosidase 14 [Brassica rapa]	NA	0.72408	0.83641	0.877292	1.56777	1.46106	1.39504	214	208	261	430	410	408
1619	0	A01	+	5014673	5016418	BraA01g009810.3C	1	1746	BraA01g009810.3C	BraA01g009810.3C	GO:0009507(chloroplast);GO:0009535(chloroplast thylakoid membrane);GO:0009570(chloroplast stroma);GO:0009688(abscisic acid biosynthetic process);GO:0045549(9-cis-epoxycarotenoid dioxygenase activity);GO:0046872(metal ion binding);GO:0055114(oxidation-reduction process)	00906(Carotenoid biosynthesis)	K09840	EC:1.13.11.51	PREDICTED: 9-cis-epoxycarotenoid dioxygenase NCED2, chloroplastic [Brassica rapa]	NA	0.078308	0.093155	0.030457	0.050513	0.060851	0.031509	19	19	8	12	14	8
1621	0	A01	+	5023845	5025305	BraA01g009830.3C	7	954	MSTRG.793	BraA01g009830.3C	GO:0004252(serine-type endopeptidase activity);GO:0006508(proteolysis);GO:0008236(serine-type peptidase activity);GO:0009507(chloroplast);GO:0009543(chloroplast thylakoid lumen);GO:0009579(thylakoid);GO:0010206(photosystem II repair);GO:0031977(thylakoid lumen)	NA	NA	NA	PREDICTED: protease Do-like 5, chloroplastic [Brassica rapa]	NA	5.72338	5.71714	5.22082	8.32789	8.59329	10.108	751	630	690	1013	1071	1312
1623	0	A01	-	5025468	5025809	BraA01g009840.3C	1	342	MSTRG.794	BraA01g009840.3C	GO:0003674(molecular_function);GO:0005634(nucleus);GO:0008150(biological_process);GO:0019013(viral nucleocapsid);GO:0030529(intracellular ribonucleoprotein complex)	03040(Spliceosome)	K11086	NA	PREDICTED: uncharacterized protein LOC103856271 [Brassica rapa]	NA	19.5001	18.4204	20.2894	23.0636	24.523	26.695	917	728	961	1006	1096	1242
1626	0	A01	+	5026955	5029228	BraA01g009850.3C	6	1731	MSTRG.795	BraA01g009850.3C	GO:0003676(nucleic acid binding);GO:0003723(RNA binding);GO:0005634(nucleus);GO:0005737(cytoplasm);GO:0008150(biological_process)	NA	NA	NA	PREDICTED: KH domain-containing protein At4g18375 [Brassica rapa]	NA	0.018448	0.027257	0.063955	0.046406	0.00763	0.0001	5	6	16	11	2	0
[truncated: 32,513 more rows]

## Sheet: Sheet2
Summary of lncRNA identified in this study.
[truncated: 1,859 more rows]

## Sheet: Sheet3
Summary of circRNA identified in this study.
[truncated: 977 more rows]

[truncated: 1 more sheets: Sheet4]
