# Supplementary material for: Whole-transcriptome sequencing reveals a vernalization-related ceRNA regulatory network in chinese cabbage (Brassica campestris L. ssp. pekinensis)
Source: BMC Genomics. 2021 Nov 13;22:819. doi: 10.1186/s12864-021-08110-2 (PMC8590779; doi:10.1186/s12864-021-08110-2)
Supplement: Supplementary file 3 — Table S3. Summary of differentially expressed (DE) mRNAs, lncRNAs, circRNAs, and miRNAs identified in this study. [file 12864_2021_8110_MOESM3_ESM.xls]

## Sheet: Sheet1
Summary of DEmRNAs identified in this study												Summary of DEmRNAs identified in this study
t_id	class_code	chr	strand	start	end	t_name	num_exons	length	gene_id	gene_name	GO	KEGG	KO_ENTRY	EC	Description	trans_type	FPKM.Ver1	FPKM.Ver2	FPKM.Ver3	FPKM.Nor1	FPKM.Nor2	FPKM.Nor3	fc	log2(fc)	pval	qval	regulation	significant
46708	0	A07	-	19821281	19826641	BraA07g025830.3C	24	3375	MSTRG.20133	BraA07g025830.3C	GO:0005515(protein binding);GO:0005634(nucleus);GO:0005829(cytosol);GO:0006351(transcription, DNA-templated);GO:0006355(regulation of transcription, DNA-templated);GO:0010072(primary shoot apical meristem specification)	03008(Ribosome biogenesis in eukaryotes)	K14558	NA	PREDICTED: topless-related protein 1 isoform X1 [Brassica napus]	NA	12.7524	13.5842	13.2789	0.0001	0.0001	0.0001	132052	17.0107	7.60979e-52	1.5258e-47	up	yes
17433	0	A03	-	10742454	10743137	BraA03g022330.3C	2	429	MSTRG.7626	BraA03g022330.3C	GO:0005534(galactose binding);GO:0006970(response to osmotic stress);GO:0007623(circadian rhythm);GO:0008289(lipid binding);GO:0009409(response to cold);GO:0009414(response to water deprivation);GO:0009416(response to light stimulus);GO:0009507(chloroplast);GO:0009570(chloroplast stroma);GO:0009631(cold acclimation);GO:0009644(response to high light intensity);GO:0009651(response to salt stress);…	NA	NA	NA	PREDICTED: protein COLD-REGULATED 15B, chloroplastic-like [Brassica rapa]	NA	183.311	201.063	195.417	0.093192	0.297816	0.467088	675.671	9.40018	2.03943e-36	7.43484e-33	up	yes
44763	0	A07	+	12497712	12499396	BraA07g013350.3C	7	933	MSTRG.19230	BraA07g013350.3C	GO:0003674(molecular_function);GO:0005575(cellular_component);GO:0008150(biological_process)	NA	NA	NA	PREDICTED: uncharacterized protein LOC103829213 [Brassica rapa]	NA	0.0001	0.0001	0.0001	22.4373	20.9964	15.7293	5.07073e-06	-17.5894	1.11143e-35	3.71413e-32	down	yes
1243	0	A01	+	3556307	3557350	BraA01g007420.3C	3	849	MSTRG.609	BraA01g007420.3C	GO:0005576(extracellular region);GO:0009505(plant-type cell wall);GO:0010411(xyloglucan metabolic process);GO:0016762(xyloglucan:xyloglucosyl transferase activity);GO:0016798(hydrolase activity, acting on glycosyl bonds);GO:0033946(xyloglucan-specific endo-beta-1,4-glucanase activity);GO:0042546(cell wall biogenesis);GO:0048046(apoplast);GO:0071555(cell wall organization);GO:0080039(xyloglucan en…	04075(Plant hormone signal transduction)	K14504	EC:2.4.1.207	PREDICTED: probable xyloglucan endotransglucosylase/hydrolase protein 17 [Brassica rapa]	NA	87.2141	83.8356	89.2814	0.396311	0.621978	0.381139	186.027	7.53937	6.43726e-35	1.9857e-31	up	yes
15691	0	A03	-	4932869	4933366	BraA03g011390.3C	2	348	MSTRG.6746	BraA03g011390.3C	GO:0005576(extracellular region);GO:0005618(cell wall);GO:0006869(lipid transport);GO:0008289(lipid binding);GO:0009414(response to water deprivation);GO:0009737(response to abscisic acid);GO:0048046(apoplast)	NA	NA	NA	PREDICTED: non-specific lipid-transfer protein 3 [Brassica rapa]	NA	0.636147	0.934103	0.718575	99.8633	95.7977	101.874	0.00769262	-7.02231	1.08818e-34	3.11694e-31	down	yes
28594	0	A04	-	20590346	20592684	BraA04g029930.3C	2	2040	MSTRG.12283	BraA04g029930.3C	GO:0003674(molecular_function);GO:0005737(cytoplasm);GO:0005829(cytosol);GO:0009793(embryo development ending in seed dormancy)	NA	NA	NA	PREDICTED: embryonic protein DC-8 [Brassica rapa]	NA	7.58159	7.83663	8.69154	0.0001	0.0001	0.0001	80365.9	16.2943	9.57913e-34	2.56088e-30	up	yes
5019	0	A01	+	21215612	21216506	BraA01g031350.3C	3	585	MSTRG.2169	BraA01g031350.3C	GO:0009409(response to cold);GO:0009507(chloroplast);GO:0009522(photosystem I);GO:0009523(photosystem II);GO:0009535(chloroplast thylakoid membrane);GO:0010030(positive regulation of seed germination);GO:0010117(photoprotection);GO:0010380(regulation of chlorophyll biosynthetic process);GO:0015979(photosynthesis);GO:0016021(integral component of membrane);GO:0016168(chlorophyll binding);GO:003460…	NA	NA	NA	PREDICTED: early light-induced protein 1, chloroplastic [Brassica rapa]	NA	469.732	504.591	482.185	4.86248	4.89479	4.63638	101.191	6.66094	1.29602e-33	3.24822e-30	up	yes
2352	0	A01	+	7811431	7814466	BraA01g014690.3C	5	2112	MSTRG.1123	BraA01g014690.3C	GO:0000139(Golgi membrane);GO:0000271(polysaccharide biosynthetic process);GO:0005794(Golgi apparatus);GO:0016021(integral component of membrane);GO:0016740(transferase activity);GO:0016757(transferase activity, transferring glycosyl groups);GO:0016759(cellulose synthase activity);GO:0016760(cellulose synthase (UDP-forming) activity);GO:0030244(cellulose biosynthetic process);GO:0071555(cell wall…	00500(Starch and sucrose metabolism);00520(Amino sugar and nucleotide sugar metabolism)	K00770	EC:2.4.2.24	PREDICTED: cellulose synthase-like protein G2 [Brassica napus]	NA	13.7464	13.6091	13.8729	0.120332	0.106165	0.044611	152.074	7.24863	1.00008e-30	2.228e-27	up	yes
2880	0	A01	+	9468900	9469442	BraA01g017840.3C	1	543	MSTRG.1373	BraA01g017840.3C	GO:0005576(extracellular region);GO:0006869(lipid transport);GO:0008289(lipid binding);GO:0045735(nutrient reservoir activity)	03013(RNA transport)	K03113	NA	PREDICTED: napin [Brassica rapa]	NA	206.143	227.878	220.521	1.68124	2.73069	2.03082	101.593	6.66666	1.39931e-30	2.95335e-27	up	yes
55563	0	A09	+	2047478	2048374	BraA09g003280.3C	2	567	MSTRG.24165	BraA09g003280.3C	GO:0003674(molecular_function);GO:0005634(nucleus);GO:0009845(seed germination);GO:0010344(seed oilbody biogenesis);GO:0012511(monolayer-surrounded lipid storage body);GO:0016020(membrane);GO:0016021(integral component of membrane);GO:0019915(lipid storage);GO:0050826(response to freezing)	NA	NA	NA	PREDICTED: oleosin S2-2 [Brassica rapa]	NA	55.5771	58.7532	58.1686	0.716916	0.819628	0.816741	73.3013	6.19577	2.48683e-30	4.98622e-27	up	yes
53479	0	A08	-	18631193	18633810	BraA08g025970.3C	5	1836	MSTRG.23154	BraA08g025970.3C	GO:0000139(Golgi membrane);GO:0005768(endosome);GO:0005794(Golgi apparatus);GO:0005802(trans-Golgi network);GO:0008168(methyltransferase activity);GO:0016020(membrane);GO:0016021(integral component of membrane);GO:0032259(methylation)	NA	NA	NA	PREDICTED: probable methyltransferase PMT2 [Brassica rapa]	NA	58.4019	58.1387	57.9873	0.43374	0.717262	0.633476	97.8033	6.61181	2.70622e-30	5.16773e-27	up	yes
52546	0	A08	-	15493432	15494308	BraA08g020220.3C	2	543	MSTRG.22710	BraA08g020220.3C	GO:0003674(molecular_function);GO:0005576(extracellular region);GO:0005739(mitochondrion);GO:0009845(seed germination);GO:0010344(seed oilbody biogenesis);GO:0012511(monolayer-surrounded lipid storage body);GO:0016020(membrane);GO:0016021(integral component of membrane);GO:0019915(lipid storage);GO:0019953(sexual reproduction);GO:0050826(response to freezing)	NA	NA	NA	PREDICTED: oleosin 18.5 kDa [Brassica rapa]	NA	307.539	312.832	294.931	3.3386	4.71709	3.53679	78.9565	6.30299	1.29558e-29	2.36154e-26	up	yes
26036	0	A04	+	10119781	10120979	BraA04g012940.3C	2	663	MSTRG.11176	BraA04g012940.3C	GO:0003674(molecular_function);GO:0009845(seed germination);GO:0010344(seed oilbody biogenesis);GO:0012511(monolayer-surrounded lipid storage body);GO:0016020(membrane);GO:0016021(integral component of membrane);GO:0019915(lipid storage);GO:0050826(response to freezing)	NA	NA	NA	PREDICTED: oleosin 21.2 kDa-like [Brassica rapa]	NA	425.031	398.174	410.41	6.32502	5.27707	6.23066	69.1769	6.11222	1.50573e-29	2.62527e-26	up	yes
9505	0	A02	+	8583638	8591455	BraA02g016150.3C	8	1314	MSTRG.4212	BraA02g016150.3C	GO:0008202(steroid metabolic process);GO:0009507(chloroplast);GO:0009737(response to abscisic acid);GO:0009741(response to brassinosteroid);GO:0016491(oxidoreductase activity);GO:0070524(11-beta-hydroxysteroid dehydrogenase (NADP+) activity);GO:0072555(17-beta-ketosteroid reductase activity);GO:0072582(17-beta-hydroxysteroid dehydrogenase (NADP+) activity)	01212(Fatty acid metabolism);00061(Fatty acid biosynthesis);01040(Biosynthesis of unsaturated fatty acids);00780(Biotin metabolism)	K00059	EC:1.1.1.100	PREDICTED: 11-beta-hydroxysteroid dehydrogenase 1B [Brassica rapa]	NA	99.7495	98.8112	97.3959	1.43474	1.60939	1.42378	66.2406	6.04964	8.42257e-29	1.25094e-25	up	yes
29400	0	A05	+	1232384	1233341	BraA05g002150.3C	2	852	MSTRG.12635	BraA05g002150.3C	GO:0003674(molecular_function);GO:0005576(extracellular region);GO:0005773(vacuole);GO:0005783(endoplasmic reticulum);GO:0010162(seed dormancy process)	NA	NA	NA	PREDICTED: uncharacterized protein LOC103867732 [Brassica rapa]	NA	336.191	357.255	336.808	4.7874	5.82742	6.33752	60.7736	5.92537	3.04576e-28	4.36208e-25	up	yes
28482	0	A04	+	20246691	20247433	BraA04g029160.3C	2	633	MSTRG.12232	BraA04g029160.3C	GO:0003674(molecular_function);GO:0005576(extracellular region);GO:0005773(vacuole);GO:0005783(endoplasmic reticulum);GO:0010162(seed dormancy process)	NA	NA	NA	BnaA04g23790D [Brassica napus]	NA	779.824	815.776	798.241	13.3492	14.5201	16.5327	53.913	5.75256	2.17504e-27	2.81358e-24	up	yes
65904	0	A10	+	2287446	2288406	BraA10g004340.3C	3	726	MSTRG.28641	BraA10g004340.3C	GO:0003674(molecular_function);GO:0005811(lipid particle);GO:0009737(response to abscisic acid);GO:0009793(embryo development ending in seed dormancy);GO:0010344(seed oilbody biogenesis);GO:0019915(lipid storage)	NA	NA	NA	PREDICTED: oil body-associated protein 1A [Brassica rapa]	NA	53.3135	51.8946	47.7932	0.685546	0.50376	0.766184	78.2419	6.28987	3.32594e-27	4.16792e-24	up	yes
60550	0	A09	+	29149424	29150623	BraA09g036750.3C	3	732	MSTRG.26208	BraA09g036750.3C	GO:0003674(molecular_function);GO:0008150(biological_process);GO:0016021(integral component of membrane)	NA	NA	NA	PREDICTED: uncharacterized protein LOC103839004 [Brassica rapa]	NA	60.9171	57.0446	58.2531	0.517972	0.843537	0.867223	79.0651	6.30497	4.60345e-27	5.59403e-24	up	yes
52344	0	A08	-	14899952	14903384	BraA08g018960.3C	4	1479	MSTRG.22624	BraA08g018960.3C	GO:0000326(protein storage vacuole);GO:0009735(response to cytokinin);GO:0009737(response to abscisic acid);GO:0009793(embryo development ending in seed dormancy);GO:0010431(seed maturation);GO:0042735(protein body);GO:0045735(nutrient reservoir activity);GO:0071215(cellular response to abscisic acid stimulus)	NA	NA	NA	PREDICTED: cruciferin PGCRURSE5-like [Brassica rapa]	NA	22.509	21.0512	22.8335	0.47561	0.366861	0.50051	49.4375	5.62753	1.62964e-26	1.92206e-23	up	yes
64948	0	A09	-	44369717	44370490	BraA09g064810.3C	3	552	MSTRG.28219	BraA09g064810.3C	GO:0003674(molecular_function);GO:0005576(extracellular region);GO:0008150(biological_process);GO:0016021(integral component of membrane)	NA	NA	NA	PREDICTED: uncharacterized protein LOC103843642 [Brassica rapa]	NA	182.314	182.877	178.407	3.03436	2.74899	3.68105	57.4361	5.84389	2.16661e-26	2.48238e-23	up	yes
18093	0	A03	+	13019653	13021230	BraA03g026320.3C	6	1026	MSTRG.7922	BraA03g026320.3C	GO:0008202(steroid metabolic process);GO:0009507(chloroplast);GO:0009737(response to abscisic acid);GO:0009741(response to brassinosteroid);GO:0016491(oxidoreductase activity);GO:0070524(11-beta-hydroxysteroid dehydrogenase (NADP+) activity);GO:0072555(17-beta-ketosteroid reductase activity);GO:0072582(17-beta-hydroxysteroid dehydrogenase (NADP+) activity)	00906(Carotenoid biosynthesis)	K09841	EC:1.1.1.288	PREDICTED: 11-beta-hydroxysteroid dehydrogenase 1B-like [Brassica rapa]	NA	26.3073	27.3375	27.1976	0.303925	0.517569	0.245362	75.7763	6.24368	1.398e-25	1.51517e-22	up	yes
32720	0	A05	+	18556924	18557878	BraA05g024730.3C	3	789	MSTRG.14009	BraA05g024730.3C	GO:0003674(molecular_function);GO:0005634(nucleus);GO:0005730(nucleolus);GO:0005737(cytoplasm);GO:0005829(cytosol);GO:0006873(cellular ion homeostasis);GO:0006970(response to osmotic stress);GO:0009414(response to water deprivation);GO:0009737(response to abscisic acid);GO:0009793(embryo development ending in seed dormancy);GO:0009845(seed germination);GO:0010226(response to lithium ion)	NA	NA	NA	PREDICTED: late embryogenesis abundant protein 31 [Brassica rapa]	NA	62.0563	63.8136	64.4074	1.08859	0.869227	1.33732	57.745	5.85162	4.98802e-25	5.12884e-22	up	yes
2542	0	A01	+	8391708	8392448	BraA01g015840.3C	2	453	MSTRG.1222	BraA01g015840.3C	GO:0003674(molecular_function);GO:0005576(extracellular region);GO:0005739(mitochondrion);GO:0009845(seed germination);GO:0010344(seed oilbody biogenesis);GO:0012511(monolayer-surrounded lipid storage body);GO:0016020(membrane);GO:0016021(integral component of membrane);GO:0019915(lipid storage);GO:0019953(sexual reproduction);GO:0050826(response to freezing)	NA	NA	NA	PREDICTED: oleosin Bn-III [Brassica rapa]	NA	180.124	172.822	171.422	3.93314	2.49906	3.43644	53.1348	5.73159	6.1447e-25	6.16022e-22	up	yes
31747	0	A05	+	10911590	10915965	BraA05g017900.3C	6	2151	MSTRG.13697	BraA05g017900.3C	GO:0005575(cellular_component);GO:0030246(carbohydrate binding)	NA	NA	NA	PREDICTED: myrosinase-binding protein 2 [Brassica rapa]	NA	7.41592	2.61686	7.36958	0.0001	0.0001	0.0001	58007.9	15.824	7.07806e-25	6.92286e-22	up	yes
6767	0	A01	-	28635731	28638679	BraA01g043010.3C	6	1509	MSTRG.2943	BraA01g043010.3C	GO:0000118(histone deacetylase complex);GO:0004407(histone deacetylase activity);GO:0005515(protein binding);GO:0005634(nucleus);GO:0006351(transcription, DNA-templated);GO:0006355(regulation of transcription, DNA-templated);GO:0009294(DNA mediated transformation);GO:0009405(pathogenesis);GO:0009861(jasmonic acid and ethylene-dependent systemic resistance);GO:0016573(histone acetylation);GO:00165…	00520(Amino sugar and nucleotide sugar metabolism)	K01183	EC:3.2.1.14	PREDICTED: histone deacetylase 19 [Brassica rapa]	NA	83.9761	85.148	81.2005	1.69004	1.71569	0.967719	57.2373	5.83888	7.69659e-25	7.34859e-22	up	yes
1027	0	A01	-	2994307	2995791	BraA01g006200.3C	4	1122	MSTRG.506	BraA01g006200.3C	GO:0005634(nucleus);GO:0005829(cytosol);GO:0008171(O-methyltransferase activity);GO:0009809(lignin biosynthetic process);GO:0032259(methylation);GO:0046983(protein dimerization activity)	00940(Phenylpropanoid biosynthesis)	K13066	EC:2.1.1.68	PREDICTED: indole glucosinolate O-methyltransferase 4-like [Brassica rapa]	NA	0.905026	0.814029	0.992706	46.2153	43.3095	46.4946	0.0199366	-5.64844	1.15974e-24	1.08155e-21	down	yes
30016	0	A05	-	3183794	3185423	BraA05g006280.3C	4	1086	MSTRG.12939	BraA05g006280.3C	GO:0004475(mannose-1-phosphate guanylyltransferase activity);GO:0005515(protein binding);GO:0005525(GTP binding);GO:0005634(nucleus);GO:0005737(cytoplasm);GO:0005829(cytosol);GO:0009058(biosynthetic process);GO:0009298(GDP-mannose biosynthetic process);GO:0009408(response to heat);GO:0009651(response to salt stress);GO:0009753(response to jasmonic acid);GO:0010193(response to ozone);GO:0016779(nu…	00051(Fructose and mannose metabolism);00520(Amino sugar and nucleotide sugar metabolism)	K00966	EC:2.7.7.13	PREDICTED: mannose-1-phosphate guanylyltransferase 1-like [Brassica rapa]	NA	0.0001	0.0001	0.0001	8.71441	8.23554	8.36136	1.18524e-05	-16.3645	4.1705e-24	3.63568e-21	down	yes
18761	0	A03	+	15278551	15279225	BraA03g030430.3C	2	582	MSTRG.8249	BraA03g030430.3C	GO:0003674(molecular_function);GO:0016020(membrane);GO:0016021(integral component of membrane);GO:0019915(lipid storage)	NA	NA	NA	PREDICTED: oleosin S1-2 [Brassica rapa]	NA	55.1371	55.3804	53.1617	1.32252	1.59889	1.62167	36.0282	5.17106	5.65991e-24	4.7285e-21	up	yes
63814	0	A09	-	40918161	40919312	BraA09g057520.3C	3	804	MSTRG.27667	BraA09g057520.3C	GO:0005737(cytoplasm);GO:0005887(integral component of plasma membrane);GO:0006810(transport);GO:0009705(plant-type vacuole membrane);GO:0009992(cellular water homeostasis);GO:0015250(water channel activity);GO:0015254(glycerol channel activity);GO:0016020(membrane);GO:0034220(ion transmembrane transport);GO:0042807(central vacuole)	NA	NA	NA	PREDICTED: probable aquaporin TIP3-2 [Brassica rapa]	NA	45.9234	49.9242	46.883	1.01431	1.10848	1.13945	43.7523	5.45129	1.46723e-23	1.20077e-20	up	yes
4276	0	A01	-	16521113	16522410	BraA01g026420.3C	4	870	MSTRG.1899	BraA01g026420.3C	GO:0009507(chloroplast);GO:0016491(oxidoreductase activity);GO:0055114(oxidation-reduction process)	01212(Fatty acid metabolism);00061(Fatty acid biosynthesis);01040(Biosynthesis of unsaturated fatty acids);00780(Biotin metabolism)	K00059	EC:1.1.1.100	PREDICTED: glucose and ribitol dehydrogenase homolog 1 [Brassica rapa]	NA	150.341	151.284	154.404	4.42024	4.57332	4.72527	33.2411	5.0549	6.85551e-23	5.39045e-20	up	yes
20135	0	A03	+	19478346	19483875	BraA03g039350.3C	10	1827	MSTRG.8850	BraA03g039350.3C	GO:0005576(extracellular region);GO:0009506(plasmodesma);GO:0016020(membrane)	NA	NA	NA	BnaA03g35730D [Brassica napus]	NA	1.17347	1.18063	1.46611	46.3346	46.7742	46.6776	0.027329	-5.19343	1.05954e-22	8.01671e-20	down	yes
10541	0	A02	+	13544412	13544763	BraA02g023100.3C	2	243	MSTRG.4670	BraA02g023100.3C	GO:0003674(molecular_function);GO:0005576(extracellular region);GO:0005618(cell wall);GO:0006952(defense response);GO:0031640(killing of cells of other organism);GO:0050832(defense response to fungus)	NA	NA	NA	PREDICTED: defensin-like protein 1 [Brassica rapa]	NA	2275.21	2297.08	2342.61	72.6827	73.2327	77.6205	30.9342	4.95113	2.12701e-22	1.57954e-19	up	yes
1333	0	A01	+	3885873	3889353	BraA01g008020.3C	6	2310	MSTRG.655	BraA01g008020.3C	GO:0005634(nucleus);GO:0005773(vacuole);GO:0008152(metabolic process);GO:0009117(nucleotide metabolic process);GO:0016021(integral component of membrane);GO:0016787(hydrolase activity);GO:0035529(NADH pyrophosphatase activity)	00500(Starch and sucrose metabolism);00230(Purine metabolism);00760(Nicotinate and nicotinamide metabolism);00770(Pantothenate and CoA biosynthesis)	K01513	EC:3.1.4.1;EC:3.6.1.9	BnaC01g08890D [Brassica napus]	NA	15.7302	19.0362	1.19238	0.0001	0.0001	0.0001	119863	16.871	2.21765e-22	1.61691e-19	up	yes
69930	0	A10	+	19326992	19328498	BraA10g030680.3C	6	1020	MSTRG.30404	BraA10g030680.3C	GO:0003674(molecular_function);GO:0005634(nucleus);GO:0008150(biological_process)	NA	NA	NA	PREDICTED: UPF0725 protein At1g02770-like [Brassica rapa]	NA	6.82585	8.32692	7.64323	0.0001	0.0001	0.0001	75986.7	16.2135	3.12269e-22	2.19689e-19	up	yes
5047	0	A01	+	21411285	21413254	BraA01g031520.3C	6	1461	MSTRG.2177	BraA01g031520.3C	GO:0005576(extracellular region);GO:0009505(plant-type cell wall);GO:0009615(response to virus);GO:0009735(response to cytokinin);GO:0045735(nutrient reservoir activity)	NA	NA	NA	PREDICTED: vicilin-like seed storage protein At3g22640 [Brassica rapa]	NA	473.982	461.304	468.73	15.4578	15.2632	15.5685	30.3312	4.92273	3.6389e-22	2.51592e-19	up	yes
39738	0	A06	+	18150972	18151568	BraA06g025890.3C	1	597	MSTRG.17067	BraA06g025890.3C	GO:0004857(enzyme inhibitor activity)	00040(Pentose and glucuronate interconversions);00500(Starch and sucrose metabolism)	K01051	EC:3.1.1.11	PREDICTED: 21 kDa protein [Brassica rapa]	NA	32.9297	32.2126	34.8907	0.514446	0.482583	0.762627	56.8481	5.82904	2.24071e-21	1.49758e-18	up	yes
62210	0	A09	-	35709281	35710571	BraA09g047060.3C	6	726	MSTRG.26928	BraA09g047060.3C	GO:0004784(superoxide dismutase activity);GO:0005739(mitochondrion);GO:0005759(mitochondrial matrix);GO:0010227(floral organ abscission);GO:0019430(removal of superoxide radicals);GO:0046872(metal ion binding);GO:0055114(oxidation-reduction process)	04146(Peroxisome)	K04564	EC:1.15.1.1	PREDICTED: superoxide dismutase [Mn] 2, mitochondrial [Brassica rapa]	NA	28.304	27.7054	27.4711	0.446181	0.672264	0.460852	52.8593	5.72409	3.21681e-21	2.11471e-18	up	yes
6128	0	A01	+	26269513	26272150	BraA01g038810.3C	2	1953	MSTRG.2644	BraA01g038810.3C	GO:0005524(ATP binding);GO:0005618(cell wall);GO:0005634(nucleus);GO:0005739(mitochondrion);GO:0005774(vacuolar membrane);GO:0005794(Golgi apparatus);GO:0005829(cytosol);GO:0005886(plasma membrane);GO:0006351(transcription, DNA-templated);GO:0006355(regulation of transcription, DNA-templated);GO:0006457(protein folding);GO:0009266(response to temperature stimulus);GO:0009408(response to heat);GO:…	03040(Spliceosome);04141(Protein processing in endoplasmic reticulum);04144(Endocytosis)	K03283	NA	PREDICTED: probable mediator of RNA polymerase II transcription subunit 37c [Brassica rapa]	NA	0.591784	0.562256	0.607316	17.571	18.1631	18.1159	0.0327086	-4.93419	5.22954e-21	3.38242e-18	down	yes
32675	0	A05	+	18231358	18232579	BraA05g024380.3C	3	591	MSTRG.13995	BraA05g024380.3C	GO:0009409(response to cold);GO:0009507(chloroplast);GO:0009522(photosystem I);GO:0009523(photosystem II);GO:0009535(chloroplast thylakoid membrane);GO:0010030(positive regulation of seed germination);GO:0010117(photoprotection);GO:0010380(regulation of chlorophyll biosynthetic process);GO:0015979(photosynthesis);GO:0016021(integral component of membrane);GO:0016168(chlorophyll binding);GO:003460…	NA	NA	NA	PREDICTED: early light-induced protein 1, chloroplastic [Brassica rapa]	NA	336.34	334.285	336.203	12.085	12.1455	12.9726	27.063	4.75825	7.31325e-21	4.58232e-18	up	yes
8036	0	A02	+	3010260	3013565	BraA02g006360.3C	13	1806	MSTRG.3551	BraA02g006360.3C	GO:0005737(cytoplasm);GO:0005829(cytosol);GO:0009506(plasmodesma);GO:0016787(hydrolase activity);GO:0047372(acylglycerol lipase activity)	00561(Glycerolipid metabolism)	K01054	EC:3.1.1.23	BnaA02g02990D [Brassica napus]	NA	0.131698	0.217958	0.382354	13.2802	13.3882	13.3559	0.0182891	-5.77287	2.6592e-20	1.56819e-17	down	yes
1080	0	A01	-	3107735	3111135	BraA01g006470.3C	13	2085	MSTRG.530	BraA01g006470.3C	GO:0004672(protein kinase activity);GO:0005524(ATP binding);GO:0005886(plasma membrane);GO:0006468(protein phosphorylation);GO:0009507(chloroplast);GO:0010287(plastoglobule);GO:0015996(chlorophyll catabolic process);GO:0080183(response to photooxidative stress)	04626(Plant-pathogen interaction)	K13457	NA	PREDICTED: uncharacterized aarF domain-containing protein kinase At4g31390, chloroplastic [Brassica rapa]	NA	3.46014	5.50275	2.06023	0.0001	0.0001	0.0001	36743.7	15.1652	3.31039e-20	1.87642e-17	up	yes
2599	0	A01	-	8617432	8617776	BraA01g016210.3C	1	345	MSTRG.1245	BraA01g016210.3C	GO:0003674(molecular_function);GO:0005576(extracellular region);GO:0016998(cell wall macromolecule catabolic process)	04120(Ubiquitin mediated proteolysis)	K03363	NA	BnaC01g41610D [Brassica napus]	NA	66.3428	67.7062	63.0526	1.67805	0.672014	1.33057	53.551	5.74284	3.42646e-20	1.8872e-17	up	yes
69560	0	A10	+	18327549	18328731	BraA10g028220.3C	3	768	MSTRG.30227	BraA10g028220.3C	GO:0005576(extracellular region);GO:0005618(cell wall);GO:0009664(plant-type cell wall organization);GO:0009826(unidimensional cell growth);GO:0009828(plant-type cell wall loosening);GO:0009831(plant-type cell wall modification involved in multidimensional cell growth);GO:0016020(membrane)	NA	NA	NA	PREDICTED: expansin-A2 [Brassica rapa]	NA	0.0001	0.0001	0.0001	8.26492	8.07847	7.85941	1.23953e-05	-16.2999	4.18576e-20	2.26829e-17	down	yes
13365	0	A02	+	29112935	29114190	BraA02g041960.3C	3	807	MSTRG.5684	BraA02g041960.3C	GO:0002213(defense response to insect);GO:0003993(acid phosphatase activity);GO:0005773(vacuole);GO:0006979(response to oxidative stress);GO:0009507(chloroplast);GO:0009611(response to wounding);GO:0009625(response to insect);GO:0009753(response to jasmonic acid);GO:0022626(cytosolic ribosome);GO:0042538(hyperosmotic salinity response);GO:0045735(nutrient reservoir activity);GO:0046688(response t…	NA	NA	NA	PREDICTED: vegetative storage protein 2 [Brassica rapa]	NA	0.0001	0.0001	0.0001	6.88872	8.13429	6.75171	1.37774e-05	-16.1473	6.30142e-20	3.36924e-17	down	yes
8021	0	A02	-	2963383	2964330	BraA02g006230.3C	1	948	MSTRG.3544	BraA02g006230.3C	GO:0003677(DNA binding);GO:0003700(transcription factor activity, sequence-specific DNA binding);GO:0005515(protein binding);GO:0005634(nucleus);GO:0006351(transcription, DNA-templated);GO:0006355(regulation of transcription, DNA-templated);GO:0007623(circadian rhythm);GO:0008270(zinc ion binding);GO:0009416(response to light stimulus);GO:0009909(regulation of flower development);GO:0042802(ident…	04712(Circadian rhythm - plant)	K12135	NA	PREDICTED: zinc finger protein CONSTANS-LIKE 1-like [Brassica rapa]	NA	16.0027	17.442	16.6873	0.159171	0.179979	0.053351	127.724	6.99689	7.54451e-20	3.96185e-17	up	yes
36424	0	A06	-	2808161	2810830	BraA06g004790.3C	6	1419	MSTRG.15674	BraA06g004790.3C	GO:0004650(polygalacturonase activity);GO:0005576(extracellular region);GO:0005618(cell wall);GO:0005975(carbohydrate metabolic process);GO:0071555(cell wall organization)	00040(Pentose and glucuronate interconversions);00500(Starch and sucrose metabolism)	K01213	EC:3.2.1.67	PREDICTED: polygalacturonase At1g48100 [Brassica rapa]	NA	16.5644	15.1959	13.4796	0.343983	0.485614	0.375706	37.5341	5.23013	1.00097e-19	5.14614e-17	up	yes
65728	0	A10	+	1598399	1599145	BraA10g003110.3C	3	558	MSTRG.28563	BraA10g003110.3C	GO:0003674(molecular_function);GO:0005576(extracellular region);GO:0008150(biological_process);GO:0016021(integral component of membrane)	NA	NA	NA	PREDICTED: uncharacterized protein LOC103844243 [Brassica rapa]	NA	106.252	105.781	115.666	2.72558	4.6201	3.88904	29.1684	4.86633	1.46583e-19	7.34764e-17	up	yes
29034	0	A04	-	21895978	21896568	BraA04g032530.3C	1	591	MSTRG.12464	BraA04g032530.3C	GO:0000139(Golgi membrane);GO:0005739(mitochondrion);GO:0005783(endoplasmic reticulum);GO:0005789(endoplasmic reticulum membrane);GO:0005794(Golgi apparatus);GO:0005795(Golgi stack);GO:0006778(porphyrin-containing compound metabolic process);GO:0006810(transport);GO:0006970(response to osmotic stress);GO:0009651(response to salt stress);GO:0009737(response to abscisic acid);GO:0016020(membrane);G…	NA	NA	NA	BnaA04g29550D [Brassica napus]	NA	71.3436	71.0518	70.4074	1.77886	2.69659	2.7496	29.4535	4.88037	1.51233e-19	7.48717e-17	up	yes
2286	0	A01	-	7541163	7543644	BraA01g014240.3C	8	1443	MSTRG.1091	BraA01g014240.3C	GO:0004553(hydrolase activity, hydrolyzing O-glycosyl compounds);GO:0005576(extracellular region);GO:0008810(cellulase activity);GO:0030245(cellulose catabolic process);GO:0071555(cell wall organization)	00500(Starch and sucrose metabolism)	K01179	EC:3.2.1.4	PREDICTED: endoglucanase 20 [Brassica rapa]	NA	0.0001	0.0001	0.0001	3.80458	3.91312	3.55192	2.66202e-05	-15.1971	2.35153e-19	1.12414e-16	down	yes
22015	0	A03	-	26458937	26463550	BraA03g051340.3C	10	1650	MSTRG.9663	BraA03g051340.3C	GO:0004337(geranyltranstransferase activity)	00130(Ubiquinone and other terpenoid-quinone biosynthesis)	K06125	EC:2.5.1.39	PREDICTED: 4-hydroxybenzoate polyprenyltransferase, mitochondrial-like isoform X2 [Brassica rapa]	NA	3.55089	4.36406	3.93403	91.0088	89.9666	92.1033	0.0433904	-4.52648	2.39442e-19	1.12963e-16	down	yes
37284	0	A06	+	5572580	5574109	BraA06g010230.3C	2	1464	MSTRG.16066	BraA06g010230.3C	GO:0005794(Golgi apparatus);GO:0006486(protein glycosylation);GO:0008107(galactoside 2-alpha-L-fucosyltransferase activity);GO:0008417(fucosyltransferase activity);GO:0009832(plant-type cell wall biogenesis);GO:0009969(xyloglucan biosynthetic process);GO:0016021(integral component of membrane);GO:0032580(Golgi cisterna membrane);GO:0071555(cell wall organization)	NA	NA	NA	PREDICTED: probable fucosyltransferase 8 [Brassica rapa]	NA	0.660269	0.699566	0.929133	19.6132	17.8389	18.6712	0.0407846	-4.61583	4.99886e-19	2.25235e-16	down	yes
13805	0	A02	+	30849079	30850707	BraA02g044890.3C	5	951	MSTRG.5876	BraA02g044890.3C	GO:0005509(calcium ion binding);GO:0005544(calcium-dependent phospholipid binding);GO:0005634(nucleus);GO:0005829(cytosol);GO:0009408(response to heat);GO:0009409(response to cold);GO:0009414(response to water deprivation);GO:0009507(chloroplast);GO:0009579(thylakoid);GO:0009651(response to salt stress);GO:0009986(cell surface);GO:0015774(polysaccharide transport);GO:0016020(membrane);GO:0048046(…	NA	NA	NA	PREDICTED: annexin D2 [Brassica rapa]	NA	0.0001	0.0001	0.0001	4.92013	5.67797	5.41782	1.87314e-05	-15.7042	5.1106e-19	2.27711e-16	down	yes
10290	0	A02	-	12589989	12590441	BraA02g021480.3C	2	333	MSTRG.4557	BraA02g021480.3C	GO:0003674(molecular_function);GO:0006979(response to oxidative stress)	NA	NA	NA	PREDICTED: uncharacterized protein LOC103852824 isoform X1 [Brassica rapa]	NA	0.207044	0.46495	0.472064	37.3791	41.9986	45.9507	0.00912848	-6.77541	6.05588e-19	2.66865e-16	down	yes
58904	0	A09	+	17142528	17146081	BraA09g025450.3C	10	2238	MSTRG.25603	BraA09g025450.3C	GO:0003677(DNA binding);GO:0003700(transcription factor activity, sequence-specific DNA binding);GO:0005515(protein binding);GO:0005634(nucleus);GO:0006351(transcription, DNA-templated);GO:0006355(regulation of transcription, DNA-templated);GO:0008289(lipid binding);GO:0009845(seed germination);GO:0009913(epidermal cell differentiation);GO:0043565(sequence-specific DNA binding);GO:0048497(mainten…	00130(Ubiquinone and other terpenoid-quinone biosynthesis)	K02548	EC:2.5.1.74;EC:2.5.1.-	PREDICTED: homeobox-leucine zipper protein PROTODERMAL FACTOR 2 [Brassica rapa]	NA	6.76227	7.43196	7.19446	0.120974	0.133128	0.081114	63.8057	5.99561	9.56324e-19	4.07974e-16	up	yes
49471	0	A07	-	28693185	28694583	BraA07g043190.3C	5	1086	MSTRG.21469	BraA07g043190.3C	GO:0003006(developmental process involved in reproduction);GO:0005737(cytoplasm);GO:0009553(embryo sac development);GO:0009555(pollen development);GO:0010183(pollen tube guidance);GO:0048443(stamen development)	NA	NA	NA	PREDICTED: SNF1-related protein kinase regulatory subunit gamma-like PV42b isoform X1 [Brassica rapa]	NA	5.33446	3.3892	8.13891	0.0001	0.0001	0.0001	56208.6	15.7785	1.19058e-18	4.97329e-16	up	yes
68350	0	A10	-	14983618	14986259	BraA10g020810.3C	5	2217	MSTRG.29629	BraA10g020810.3C	GO:0005634(nucleus);GO:0005886(plasma membrane);GO:0006820(anion transport);GO:0008381(mechanically-gated ion channel activity);GO:0016020(membrane);GO:0016021(integral component of membrane);GO:0050982(detection of mechanical stimulus);GO:0080167(response to karrikin)	NA	NA	NA	PREDICTED: mechanosensitive ion channel protein 9-like [Brassica rapa]	NA	0.0001	0.0001	0.0001	1.78329	2.27109	2.66211	4.46662e-05	-14.4505	1.25113e-18	5.11956e-16	down	yes
57416	0	A09	+	9503894	9504337	BraA09g015800.3C	1	444	MSTRG.25021	BraA09g015800.3C	GO:0006869(lipid transport);GO:0008289(lipid binding)	03010(Ribosome)	K02883	NA	proline-rich SAC51 [Brassica napus]	NA	140.27	129.06	139.287	5.85876	6.71618	5.10261	23.115	4.53076	1.59145e-18	6.38187e-16	up	yes
18221	0	A03	+	13424812	13427027	BraA03g027100.3C	6	1386	MSTRG.7987	BraA03g027100.3C	GO:0005576(extracellular region);GO:0006694(steroid biosynthetic process);GO:0016021(integral component of membrane);GO:0016491(oxidoreductase activity);GO:0055114(oxidation-reduction process)	01212(Fatty acid metabolism);00062(Fatty acid elongation);01040(Biosynthesis of unsaturated fatty acids)	K10251	EC:1.1.1.62;EC:1.1.1.330	PREDICTED: 11-beta-hydroxysteroid dehydrogenase-like 5 isoform X1 [Brassica napus]	NA	21.9744	20.3135	19.8289	0.996669	1.03826	1.01827	20.3448	4.34659	1.94628e-18	7.72751e-16	up	yes
46993	0	A07	-	20803543	20803890	BraA07g027620.3C	2	243	MSTRG.20265	BraA07g027620.3C	GO:0003674(molecular_function);GO:0005576(extracellular region);GO:0005618(cell wall);GO:0006952(defense response);GO:0009625(response to insect);GO:0009723(response to ethylene);GO:0009751(response to salicylic acid);GO:0009753(response to jasmonic acid);GO:0009861(jasmonic acid and ethylene-dependent systemic resistance);GO:0031640(killing of cells of other organism);GO:0050832(defense response…	NA	NA	NA	PREDICTED: defensin-like protein 1 [Brassica napus]	NA	29.3362	37.0364	33.2608	0.104625	0.133948	0.170473	243.575	7.92822	3.88149e-18	1.51118e-15	up	yes
47195	0	A07	-	21381285	21382249	BraA07g028850.3C	3	798	MSTRG.20361	BraA07g028850.3C	GO:0000326(protein storage vacuole);GO:0005737(cytoplasm);GO:0005887(integral component of plasma membrane);GO:0006810(transport);GO:0006914(autophagy);GO:0009705(plant-type vacuole membrane);GO:0009992(cellular water homeostasis);GO:0015250(water channel activity);GO:0015254(glycerol channel activity);GO:0016020(membrane);GO:0034220(ion transmembrane transport);GO:0042807(central vacuole)	00531(Glycosaminoglycan degradation)	K10532	EC:2.3.1.78	PREDICTED: aquaporin TIP3-1-like [Brassica oleracea var. oleracea]	NA	88.1728	80.6573	82.3906	3.40467	3.92702	4.28001	21.6351	4.4353	4.89747e-18	1.8884e-15	up	yes
48545	0	A07	+	25944817	25945867	BraA07g037330.3C	3	798	MSTRG.20995	BraA07g037330.3C	GO:0000326(protein storage vacuole);GO:0005737(cytoplasm);GO:0005887(integral component of plasma membrane);GO:0006810(transport);GO:0006914(autophagy);GO:0009705(plant-type vacuole membrane);GO:0009992(cellular water homeostasis);GO:0015250(water channel activity);GO:0015254(glycerol channel activity);GO:0016020(membrane);GO:0034220(ion transmembrane transport);GO:0042807(central vacuole)	00531(Glycosaminoglycan degradation)	K10532	EC:2.3.1.78	PREDICTED: aquaporin TIP3-1-like [Brassica napus]	NA	34.1858	38.3213	34.425	1.37203	1.15134	2.06183	23.3211	4.54357	5.0615e-18	1.93306e-15	up	yes
52423	0	A08	-	15148103	15149341	BraA08g019470.3C	3	990	MSTRG.22664	BraA08g019470.3C	GO:0003674(molecular_function);GO:0005576(extracellular region);GO:0008150(biological_process)	NA	NA	NA	PREDICTED: uncharacterized protein LOC103835522 [Brassica rapa]	NA	0.136197	0.0001	0.0001	47.8923	46.5365	45.2805	0.000976291	-10.0004	5.93034e-18	2.22255e-15	down	yes
17517	0	A03	+	10969690	10970119	BraA03g022800.3C	2	273	MSTRG.7667	BraA03g022800.3C	GO:0005576(extracellular region);GO:0006952(defense response);GO:0008200(ion channel inhibitor activity);GO:0031640(killing of cells of other organism);GO:0050832(defense response to fungus)	NA	NA	NA	BnaA03g20280D [Brassica napus]	NA	14.6908	15.6687	16.4404	0.0001	0.0001	0.0001	155999	17.2512	6.43359e-18	2.36691e-15	up	yes
70332	0	A10	+	20365046	20367937	BraA10g032970.3C	9	2091	MSTRG.30526	BraA10g032970.3C	GO:0000156(phosphorelay response regulator activity);GO:0000160(phosphorelay signal transduction system);GO:0003677(DNA binding);GO:0005634(nucleus);GO:0005739(mitochondrion);GO:0006351(transcription, DNA-templated);GO:0006355(regulation of transcription, DNA-templated);GO:0007623(circadian rhythm);GO:0009266(response to temperature stimulus);GO:0010017(red or far-red light signaling pathway);GO:…	04712(Circadian rhythm - plant)	K12129	NA	two-component response regulator-like APRR7 [Brassica rapa]	NA	2.37893	2.19641	1.52523	0.0001	0.0001	0.0001	20335.2	14.3117	1.35236e-17	4.71573e-15	up	yes
22223	0	A03	-	27186110	27186754	BraA03g052550.3C	1	645	MSTRG.9756	BraA03g052550.3C	GO:0003677(DNA binding);GO:0003700(transcription factor activity, sequence-specific DNA binding);GO:0005634(nucleus);GO:0006351(transcription, DNA-templated);GO:0006355(regulation of transcription, DNA-templated);GO:0009409(response to cold);GO:0009631(cold acclimation)	04626(Plant-pathogen interaction)	K13434	NA	PREDICTED: dehydration-responsive element-binding protein 1C-like [Brassica rapa]	NA	30.3651	30.4384	30.2064	1.11345	1.12169	0.860162	29.4026	4.87787	1.81027e-17	6.20457e-15	up	yes
39217	0	A06	+	14879552	14886346	BraA06g022760.3C	6	1485	MSTRG.16884	BraA06g022760.3C	GO:0004351(glutamate decarboxylase activity);GO:0005516(calmodulin binding);GO:0006536(glutamate metabolic process);GO:0006807(nitrogen compound metabolic process);GO:0030170(pyridoxal phosphate binding)	00650(Butanoate metabolism);00250(Alanine, aspartate and glutamate metabolism);00410(beta-Alanine metabolism);00430(Taurine and hypotaurine metabolism)	K01580	EC:4.1.1.15	PREDICTED: glutamate decarboxylase 2-like isoform X1 [Brassica rapa]	NA	9.56546	9.38085	9.85785	0.091959	0.190585	0.155559	65.7475	6.03886	2.88164e-17	9.71066e-15	up	yes
35491	0	A05	+	27937650	27940090	BraA05g041590.3C	2	1371	MSTRG.15246	BraA05g041590.3C	GO:0003677(DNA binding);GO:0003700(transcription factor activity, sequence-specific DNA binding);GO:0005634(nucleus);GO:0005737(cytoplasm);GO:0006351(transcription, DNA-templated);GO:0006355(regulation of transcription, DNA-templated);GO:0043565(sequence-specific DNA binding)	NA	NA	NA	PREDICTED: heat stress transcription factor A-1e [Brassica rapa]	NA	19.1569	20.5047	20.7983	0.704737	1.03603	0.384574	28.4471	4.83021	3.1837e-17	1.06391e-14	up	yes
46903	0	A07	-	20494192	20495799	BraA07g027070.3C	6	1122	MSTRG.20223	BraA07g027070.3C	GO:0001666(response to hypoxia);GO:0004022(alcohol dehydrogenase (NAD) activity);GO:0005737(cytoplasm);GO:0005794(Golgi apparatus);GO:0005829(cytosol);GO:0005886(plasma membrane);GO:0006970(response to osmotic stress);GO:0008270(zinc ion binding);GO:0009409(response to cold);GO:0009413(response to flooding);GO:0009414(response to water deprivation);GO:0009651(response to salt stress);GO:0009737(r…	00010(Glycolysis / Gluconeogenesis);00071(Fatty acid degradation);00592(alpha-Linolenic acid metabolism);00350(Tyrosine metabolism)	K18857	EC:1.1.1.1	PREDICTED: alcohol dehydrogenase class-P-like isoform X1 [Brassica rapa]	NA	3.76226	3.9222	4.08535	0.0001	0.0001	0.001439	7181.09	12.81	3.39063e-17	1.11449e-14	up	yes
36668	0	A06	+	3569833	3570387	BraA06g006200.3C	1	555	MSTRG.15783	BraA06g006200.3C	GO:0005634(nucleus);GO:0008150(biological_process);GO:0048046(apoplast)	NA	NA	NA	BnaA06g05360D [Brassica napus]	NA	56.0851	56.9659	56.4201	3.06657	3.86746	3.23588	16.664	4.05866	4.88507e-17	1.57981e-14	up	yes
34887	0	A05	+	26036648	26039437	BraA05g037980.3C	13	1650	MSTRG.14964	BraA05g037980.3C	GO:0003682(chromatin binding);GO:0003700(transcription factor activity, sequence-specific DNA binding);GO:0003713(transcription coactivator activity);GO:0004402(histone acetyltransferase activity);GO:0005634(nucleus);GO:0006338(chromatin remodeling);GO:0006357(regulation of transcription from RNA polymerase II promoter);GO:0035066(positive regulation of histone acetylation)	00350(Tyrosine metabolism);00360(Phenylalanine metabolism);00130(Ubiquinone and other terpenoid-quinone biosynthesis)	K00457	EC:1.13.11.27	PREDICTED: transcriptional adapter ADA2a [Brassica rapa]	NA	1.65141	2.67027	2.81557	0.0001	0.0001	0.0001	23790.8	14.5381	5.47222e-17	1.7416e-14	up	yes
8491	0	A02	+	4420761	4424160	BraA02g009340.3C	5	1713	MSTRG.3773	BraA02g009340.3C	GO:0005507(copper ion binding);GO:0005576(extracellular region);GO:0005618(cell wall);GO:0008447(L-ascorbate oxidase activity);GO:0009506(plasmodesma);GO:0055114(oxidation-reduction process)	00053(Ascorbate and aldarate metabolism)	K00423	EC:1.10.3.3	BnaA02g05240D [Brassica napus]	NA	2.83013	3.33491	3.48621	55.0698	58.8964	61.7195	0.0549348	-4.18614	7.47112e-17	2.34062e-14	down	yes
56518	0	A09	-	5484183	5484806	BraA09g009670.3C	2	540	MSTRG.24627	BraA09g009670.3C	NA	NA	NA	NA	PREDICTED: dehydrin Rab18-like [Brassica rapa]	NA	112.388	113.125	114.018	6.27726	6.49896	6.01125	18.0722	4.1757	8.90922e-17	2.76952e-14	up	yes
42142	0	A06	+	27172535	27173869	BraA06g041110.3C	2	756	MSTRG.18201	BraA06g041110.3C	GO:0005887(integral component of plasma membrane);GO:0006810(transport);GO:0008519(ammonium transmembrane transporter activity);GO:0009705(plant-type vacuole membrane);GO:0009992(cellular water homeostasis);GO:0015200(methylammonium transmembrane transporter activity);GO:0015250(water channel activity);GO:0015254(glycerol channel activity);GO:0016020(membrane);GO:0042807(central vacuole)	NA	NA	NA	PREDICTED: aquaporin TIP2-3 [Brassica oleracea var. oleracea]	NA	2.98718	3.70083	3.89209	67.6143	65.001	70.3828	0.0521192	-4.26204	1.10309e-16	3.37672e-14	down	yes
10300	0	A02	+	12614953	12615901	BraA02g021560.3C	3	801	MSTRG.4564	BraA02g021560.3C	GO:0000326(protein storage vacuole);GO:0005737(cytoplasm);GO:0005887(integral component of plasma membrane);GO:0006810(transport);GO:0006914(autophagy);GO:0009705(plant-type vacuole membrane);GO:0009992(cellular water homeostasis);GO:0015250(water channel activity);GO:0015254(glycerol channel activity);GO:0016020(membrane);GO:0034220(ion transmembrane transport);GO:0042807(central vacuole)	00531(Glycosaminoglycan degradation)	K10532	EC:2.3.1.78	PREDICTED: aquaporin TIP3-1 [Brassica rapa]	NA	20.1936	21.8787	20.1637	0.542946	0.622735	0.590235	35.4437	5.14746	1.66552e-16	5.02172e-14	up	yes
13922	0	A02	-	31394264	31398360	BraA02g045770.3C	3	579	MSTRG.5930	BraA02g045770.3C	NA	NA	NA	NA	PREDICTED: dehydrin Rab18-like isoform X3 [Brassica napus]	NA	13.2972	2.88726	30.0078	0.0001	0.0001	0.0001	153974	17.2323	2.2544e-16	6.64734e-14	up	yes
24567	0	A04	+	2225545	2228666	BraA04g003570.3C	3	1113	MSTRG.10573	BraA04g003570.3C	GO:0005773(vacuole);GO:0005783(endoplasmic reticulum);GO:0009058(biosynthetic process);GO:0009507(chloroplast);GO:0009821(alkaloid biosynthetic process);GO:0016844(strictosidine synthase activity)	00901(Indole alkaloid biosynthesis)	K01757	EC:4.3.3.2	PREDICTED: protein STRICTOSIDINE SYNTHASE-LIKE 9-like [Brassica rapa]	NA	10.7065	10.6316	10.7276	0.046732	0.059982	0.180673	111.577	6.80189	2.58784e-16	7.46583e-14	up	yes
33802	0	A05	+	22977841	22978617	BraA05g031380.3C	2	690	MSTRG.14466	BraA05g031380.3C	GO:0003674(molecular_function);GO:0005634(nucleus);GO:0005829(cytosol);GO:0009793(embryo development ending in seed dormancy)	NA	NA	NA	late embryogenesis abundant protein 76-like [Brassica napus]	NA	79.7997	81.6786	85.6678	4.94133	4.5643	4.94509	17.1027	4.09615	2.71056e-16	7.764e-14	up	yes
1489	0	A01	-	4442511	4444507	BraA01g008970.3C	4	1503	MSTRG.724	BraA01g008970.3C	GO:0000326(protein storage vacuole);GO:0009735(response to cytokinin);GO:0009737(response to abscisic acid);GO:0009793(embryo development ending in seed dormancy);GO:0010431(seed maturation);GO:0042735(protein body);GO:0045735(nutrient reservoir activity);GO:0071215(cellular response to abscisic acid stimulus)	NA	NA	NA	PREDICTED: cruciferin CRU1 [Brassica rapa]	NA	53.2786	51.3649	53.3262	2.93671	3.17133	3.36015	16.6842	4.06041	2.89745e-16	8.24048e-14	up	yes
64739	0	A09	-	43779173	43781803	BraA09g063430.3C	3	1488	MSTRG.28130	BraA09g063430.3C	GO:0008150(biological_process)	NA	NA	NA	PREDICTED: uncharacterized protein LOC103843466 [Brassica rapa]	NA	11.7001	11.6042	11.5784	0.033681	0.0001	0.106592	248.5	7.9571	3.83289e-16	1.06738e-13	up	yes
62579	0	A09	-	36942841	36943230	BraA09g049470.3C	2	246	MSTRG.27102	BraA09g049470.3C	NA	NA	NA	NA	BnaA09g37930D [Brassica napus]	NA	0.811455	1.95225	2.02108	69.4021	70.2505	72.26	0.0225791	-5.46887	4.29028e-16	1.18651e-13	down	yes
8763	0	A02	-	5406023	5406523	BraA02g011070.3C	2	339	MSTRG.3879	BraA02g011070.3C	GO:0005576(extracellular region);GO:0006869(lipid transport);GO:0008289(lipid binding);GO:0009414(response to water deprivation);GO:0009651(response to salt stress);GO:0009737(response to abscisic acid)	NA	NA	NA	PREDICTED: non-specific lipid-transfer protein 4-like [Brassica rapa]	NA	0.809197	0.599126	0.588676	33.3778	41.734	34.2903	0.0182537	-5.77566	4.59099e-16	1.2524e-13	down	yes
5985	0	A01	-	25766736	25767293	BraA01g037900.3C	1	558	MSTRG.2578	BraA01g037900.3C	GO:0003674(molecular_function);GO:0006952(defense response);GO:0009507(chloroplast);GO:0009807(lignan biosynthetic process);GO:0048046(apoplast)	00970(Aminoacyl-tRNA biosynthesis)	K01870	EC:6.1.1.5	PREDICTED: dirigent protein 3 [Brassica rapa]	NA	0.29399	0.456183	0.707716	25.2876	28.083	23.4727	0.0189722	-5.71997	9.60766e-16	2.56851e-13	down	yes
8027	0	A02	+	2984378	2984874	BraA02g006290.3C	3	198	MSTRG.3548	BraA02g006290.3C	GO:0003674(molecular_function);GO:0005634(nucleus);GO:0005737(cytoplasm);GO:0005886(plasma membrane);GO:0006970(response to osmotic stress);GO:0009409(response to cold);GO:0009414(response to water deprivation);GO:0009507(chloroplast);GO:0009737(response to abscisic acid)	NA	NA	NA	PREDICTED: stress-induced protein KIN2 [Brassica rapa]	NA	13.6068	17.2408	16.3044	0.0001	0.0001	0.0001	157174	17.262	1.00975e-15	2.6816e-13	up	yes
45513	0	A07	-	15678018	15679156	BraA07g018440.3C	4	498	MSTRG.19570	BraA07g018440.3C	GO:0000325(plant-type vacuole);GO:0005515(protein binding);GO:0005576(extracellular region);GO:0005773(vacuole);GO:0006952(defense response);GO:0010168(ER body)	NA	NA	NA	PREDICTED: uncharacterized protein LOC103829697 [Brassica rapa]	NA	4.21448	4.56072	5.07237	74.9943	78.2926	79.5297	0.0594785	-4.07149	1.02737e-15	2.71044e-13	down	yes
37293	0	A06	-	5594442	5595895	BraA06g010270.3C	3	912	MSTRG.16070	BraA06g010270.3C	GO:0005737(cytoplasm);GO:0009852(auxin catabolic process);GO:0016706(oxidoreductase activity, acting on paired donors, with incorporation or reduction of molecular oxygen, 2-oxoglutarate as one donor, and incorporation of one atom each of oxygen into both donors);GO:0046872(metal ion binding);GO:0051213(dioxygenase activity);GO:0055114(oxidation-reduction process)	00904(Diterpenoid biosynthesis)	K04125	EC:1.14.11.13	PREDICTED: 2-oxoglutarate-dependent dioxygenase DAO-like [Brassica rapa]	NA	2.26336	2.82359	2.34202	33.596	35.1066	35.6617	0.0711831	-3.81232	1.06267e-15	2.78524e-13	down	yes
41521	0	A06	-	24987426	24988322	BraA06g037410.3C	2	801	MSTRG.17907	BraA06g037410.3C	GO:0005794(Golgi apparatus);GO:0009507(chloroplast);GO:0009522(photosystem I);GO:0009535(chloroplast thylakoid membrane);GO:0009579(thylakoid);GO:0009637(response to blue light);GO:0009768(photosynthesis, light harvesting in photosystem I);GO:0009941(chloroplast envelope);GO:0010114(response to red light);GO:0010218(response to far red light);GO:0010287(plastoglobule);GO:0015979(photosynthesis);G…	00196(Photosynthesis - antenna proteins)	K08913	NA	PREDICTED: chlorophyll a-b binding protein 5, chloroplastic-like [Brassica rapa]	NA	244.581	255.272	251.232	17.8565	15.802	17.2218	14.7618	3.8838	1.50014e-15	3.90631e-13	up	yes
39468	0	A06	+	16653694	16658188	BraA06g024180.3C	18	2682	MSTRG.16908	BraA06g024180.3C	GO:0005215(transporter activity);GO:0005524(ATP binding);GO:0006810(transport);GO:0006869(lipid transport);GO:0016021(integral component of membrane);GO:0042626(ATPase activity, coupled to transmembrane movement of substances);GO:0043231(intracellular membrane-bounded organelle)	02010(ABC transporters)	K05643	NA	PREDICTED: ABC transporter A family member 8 [Brassica napus]	NA	1.31746	1.00651	1.04964	0.0001	0.0001	0.0001	11245.4	13.457	2.08487e-15	5.29149e-13	up	yes
68143	0	A10	-	14283474	14287589	BraA10g019450.3C	10	2517	MSTRG.29533	BraA10g019450.3C	GO:0004672(protein kinase activity);GO:0005524(ATP binding);GO:0005739(mitochondrion);GO:0006468(protein phosphorylation)	04075(Plant hormone signal transduction)	K14498	EC:2.7.11.1	PREDICTED: pentatricopeptide repeat-containing protein At5g21222 isoform X1 [Brassica rapa]	NA	15.9804	16.397	16.0944	0.862783	1.16415	0.926702	16.4109	4.03658	2.4355e-15	6.10413e-13	up	yes
17180	0	A03	-	9822298	9823002	BraA03g020700.3C	1	705	MSTRG.7499	BraA03g020700.3C	GO:0005634(nucleus);GO:0008150(biological_process)	NA	NA	NA	PREDICTED: protein MEF2BNB homolog [Brassica rapa]	NA	12.7901	13.7025	12.6032	0.206328	0.174128	0.145583	74.3213	6.2157	3.00625e-15	7.39592e-13	up	yes
33565	0	A05	+	22091213	22092109	BraA05g030030.3C	1	897	MSTRG.14357	BraA05g030030.3C	GO:0005773(vacuole);GO:0005783(endoplasmic reticulum);GO:0009793(embryo development ending in seed dormancy);GO:0016021(integral component of membrane)	NA	NA	NA	PREDICTED: late embryogenesis abundant protein, group 3-like [Brassica rapa]	NA	26.3808	26.9111	27.3917	1.36967	1.81844	1.70185	16.4998	4.04438	3.02563e-15	7.39821e-13	up	yes
18025	0	A03	-	12821671	12822007	BraA03g025940.3C	2	261	MSTRG.7889	BraA03g025940.3C	GO:0005634(nucleus);GO:0005737(cytoplasm);GO:0005886(plasma membrane);GO:0006829(zinc II ion transport);GO:0008270(zinc ion binding);GO:0016020(membrane)	NA	NA	NA	PREDICTED: metallothionein-like protein 4B [Brassica rapa]	NA	77.229	84.0235	81.2738	3.6246	4.74244	4.33922	19.0871	4.25453	3.2359e-15	7.8644e-13	up	yes
68815	0	A10	+	16381732	16382745	BraA10g023720.3C	1	1014	MSTRG.29872	BraA10g023720.3C	GO:0003677(DNA binding);GO:0003700(transcription factor activity, sequence-specific DNA binding);GO:0005515(protein binding);GO:0005634(nucleus);GO:0006351(transcription, DNA-templated);GO:0006355(regulation of transcription, DNA-templated);GO:0007623(circadian rhythm);GO:0008270(zinc ion binding);GO:0009416(response to light stimulus);GO:0009909(regulation of flower development);GO:0042802(ident…	04712(Circadian rhythm - plant)	K12135	NA	PREDICTED: zinc finger protein CONSTANS-LIKE 1 [Brassica rapa]	NA	7.05428	7.53019	8.44947	0.025743	0.05981	0.0001	268.922	8.07104	5.12364e-15	1.20861e-12	up	yes
68059	0	A10	-	13989877	13993482	BraA10g018930.3C	15	2430	MSTRG.29499	BraA10g018930.3C	GO:0003910(DNA ligase (ATP) activity);GO:0003950(NAD+ ADP-ribosyltransferase activity);GO:0005634(nucleus);GO:0005737(cytoplasm);GO:0006273(lagging strand elongation);GO:0006471(protein ADP-ribosylation);GO:0051103(DNA ligation involved in DNA repair)	03410(Base excision repair)	K10798	EC:2.4.2.30	PREDICTED: poly [ADP-ribose] polymerase 3 [Brassica rapa]	NA	1.02271	1.02022	1.51892	0.0001	0.0001	0.0001	11872.8	13.5354	5.74788e-15	1.34009e-12	up	yes
42550	0	A06	-	28441226	28441813	BraA06g043590.3C	1	588	MSTRG.18392	BraA06g043590.3C	GO:0003674(molecular_function);GO:0008150(biological_process)	NA	NA	NA	PREDICTED: vegetative cell wall protein gp1 [Brassica rapa]	NA	22.3922	21.6059	21.6469	0.538824	0.524153	0.617671	39.0594	5.2876	5.84338e-15	1.34732e-12	up	yes
32116	0	A05	-	13320603	13321594	BraA05g020390.3C	4	651	MSTRG.13833	BraA05g020390.3C	GO:0005634(nucleus);GO:0005737(cytoplasm);GO:0008379(thioredoxin peroxidase activity);GO:0009269(response to desiccation);GO:0010231(maintenance of seed dormancy);GO:0016209(antioxidant activity);GO:0055114(oxidation-reduction process)	00940(Phenylpropanoid biosynthesis)	K11188	EC:1.11.1.7;EC:1.11.1.15	PREDICTED: 1-Cys peroxiredoxin PER1 [Brassica rapa]	NA	216.924	221.614	217.169	15.6056	12.9429	17.514	14.2352	3.83139	5.8461e-15	1.34732e-12	up	yes
63789	0	A09	+	40876375	40878100	BraA09g057390.3C	4	522	MSTRG.27657	BraA09g057390.3C	GO:0005634(nucleus);GO:0005737(cytoplasm);GO:0008429(phosphatidylethanolamine binding);GO:0009737(response to abscisic acid);GO:0009738(abscisic acid-activated signaling pathway);GO:0010030(positive regulation of seed germination)	04712(Circadian rhythm - plant)	K16223	NA	PREDICTED: protein MOTHER of FT and TFL1 [Brassica rapa]	NA	30.0241	29.4507	30.7856	1.16836	0.972941	0.754086	31.1739	4.96227	6.77281e-15	1.54316e-12	up	yes
53843	0	A08	+	19787147	19789762	BraA08g028290.3C	5	1575	MSTRG.23313	BraA08g028290.3C	GO:0004497(monooxygenase activity);GO:0004499(N,N-dimethylaniline monooxygenase activity);GO:0009507(chloroplast);GO:0009626(plant-type hypersensitive response);GO:0009627(systemic acquired resistance);GO:0009870(defense response signaling pathway, resistance gene-dependent);GO:0010204(defense response signaling pathway, resistance gene-independent);GO:0042742(defense response to bacterium);GO:00…	00380(Tryptophan metabolism)	K11816	EC:1.14.13.168	PREDICTED: probable flavin-containing monooxygenase 1 [Brassica rapa]	NA	0.0001	0.0001	0.0001	1.50929	1.82228	1.70737	5.95364e-05	-14.0359	7.65448e-15	1.70529e-12	down	yes
31685	0	A05	+	10521374	10523153	BraA05g017450.3C	6	1233	MSTRG.13673	BraA05g017450.3C	GO:0005524(ATP binding);GO:0005634(nucleus);GO:0005737(cytoplasm);GO:0016567(protein ubiquitination);GO:0031625(ubiquitin protein ligase binding);GO:0061630(ubiquitin protein ligase activity)	04120(Ubiquitin mediated proteolysis)	K10581	EC:2.3.2.24	PREDICTED: probable ubiquitin-conjugating enzyme E2 26 [Brassica rapa]	NA	2.16964	2.50544	1.64971	0.0001	0.0001	0.0001	21082.6	14.3638	1.50212e-14	3.22121e-12	up	yes
42953	0	A07	+	642453	645528	BraA07g000930.3C	17	1749	MSTRG.18557	BraA07g000930.3C	GO:0004470(malic enzyme activity);GO:0004471(malate dehydrogenase (decarboxylating) (NAD+) activity);GO:0004473(malate dehydrogenase (decarboxylating) (NADP+) activity);GO:0005737(cytoplasm);GO:0005829(cytosol);GO:0006108(malate metabolic process);GO:0008948(oxaloacetate decarboxylase activity);GO:0016652(oxidoreductase activity, acting on NAD(P)H, NAD(P) as acceptor);GO:0046872(metal ion binding…	01200(Carbon metabolism);00620(Pyruvate metabolism);00710(Carbon fixation in photosynthetic organisms)	K00029	EC:1.1.1.40	PREDICTED: NADP-dependent malic enzyme 1 [Brassica rapa]	NA	26.5729	26.7819	25.9426	1.85487	1.8079	1.9046	14.2433	3.83221	1.57234e-14	3.35384e-12	up	yes
64967	0	A09	-	44431498	44433135	BraA09g064940.3C	3	1080	MSTRG.28225	BraA09g064940.3C	GO:0005737(cytoplasm);GO:0016706(oxidoreductase activity, acting on paired donors, with incorporation or reduction of molecular oxygen, 2-oxoglutarate as one donor, and incorporation of one atom each of oxygen into both donors);GO:0046872(metal ion binding);GO:0055114(oxidation-reduction process)	00402(Benzoxazinoid biosynthesis)	K13229	EC:1.14.20.2	PREDICTED: 1-aminocyclopropane-1-carboxylate oxidase homolog 6-like [Brassica rapa]	NA	20.3817	18.6347	20.274	1.39065	0.968854	1.18405	16.7319	4.06453	3.36229e-14	6.95006e-12	up	yes
35978	0	A06	-	1220707	1223925	BraA06g002000.3C	12	1347	MSTRG.15477	BraA06g002000.3C	GO:0004553(hydrolase activity, hydrolyzing O-glycosyl compounds);GO:0005576(extracellular region);GO:0005634(nucleus);GO:0005773(vacuole);GO:0005777(peroxisome);GO:0005783(endoplasmic reticulum);GO:0005788(endoplasmic reticulum lumen);GO:0005975(carbohydrate metabolic process);GO:0008422(beta-glucosidase activity);GO:0009414(response to water deprivation);GO:0009506(plasmodesma);GO:0009507(chloro…	00906(Carotenoid biosynthesis)	K15748	EC:3.2.1.175	PREDICTED: beta-D-glucopyranosyl abscisate beta-glucosidase-like [Brassica napus]	NA	0.697058	0.102538	0.759696	32.7149	27.6981	20.3156	0.0193152	-5.69412	4.7936e-14	9.63842e-12	down	yes
6513	0	A01	+	27724571	27725508	BraA01g041320.3C	4	705	MSTRG.2833	BraA01g041320.3C	GO:0004797(thymidine kinase activity);GO:0005524(ATP binding);GO:0005737(cytoplasm);GO:0006302(double-strand break repair);GO:0010225(response to UV-C);GO:0016310(phosphorylation);GO:0042802(identical protein binding);GO:0046104(thymidine metabolic process);GO:0046872(metal ion binding);GO:0071897(DNA biosynthetic process)	00240(Pyrimidine metabolism)	K00857	EC:2.7.1.21	PREDICTED: thymidine kinase a-like [Brassica rapa]	NA	0.0001	0.0001	0.0001	3.01483	4.38329	2.93649	2.90287e-05	-15.0722	5.20642e-14	1.03872e-11	down	yes
52710	0	A08	-	16089793	16092553	BraA08g021220.3C	4	1731	MSTRG.22787	BraA08g021220.3C	GO:0008150(biological_process);GO:0045735(nutrient reservoir activity)	NA	NA	NA	BnaA08g15380D [Brassica napus]	NA	9.46622	11.0438	10.7684	0.553607	0.28813	0.472389	23.8017	4.57299	5.43213e-14	1.07838e-11	up	yes
4383	0	A01	-	17506699	17508046	BraA01g027210.3C	4	1005	MSTRG.1924	BraA01g027210.3C	GO:0003677(DNA binding);GO:0003700(transcription factor activity, sequence-specific DNA binding);GO:0005634(nucleus);GO:0006355(regulation of transcription, DNA-templated);GO:0043565(sequence-specific DNA binding)	04141(Protein processing in endoplasmic reticulum)	K04374	NA	PREDICTED: uncharacterized protein At4g06598-like [Brassica rapa]	NA	0.023651	0.010852	0.02933	1.82024	11.4341	12.0517	0.00252244	-8.63097	5.90812e-14	1.15571e-11	down	yes
42452	0	A06	+	28142704	28143988	BraA06g042990.3C	3	579	MSTRG.18344	BraA06g042990.3C	GO:0005515(protein binding);GO:0005576(extracellular region);GO:0005886(plasma membrane);GO:0016021(integral component of membrane)	NA	NA	NA	BnaAnng10140D [Brassica napus]	NA	34.8993	33.6334	33.9265	1.71936	2.27285	2.11675	16.7719	4.06798	7.25197e-14	1.39813e-11	up	yes
39905	0	A06	+	18970381	18972159	BraA06g027040.3C	2	1281	MSTRG.17143	BraA06g027040.3C	GO:0005737(cytoplasm);GO:0016740(transferase activity);GO:0090430(caffeoyl-CoA: alcohol caffeoyl transferase activity);GO:0090431(alkyl caffeate ester biosynthetic process)	00073(Cutin, suberine and wax biosynthesis)	K15400	EC:2.3.1.188	PREDICTED: omega-hydroxypalmitate O-feruloyl transferase [Brassica rapa]	NA	13.7908	13.5208	12.788	0.362699	0.672187	0.589152	24.6912	4.62593	8.64069e-14	1.62676e-11	up	yes
17524	0	A03	+	10979513	10979940	BraA03g022820.3C	2	273	MSTRG.7664	BraA03g022820.3C	GO:0004867(serine-type endopeptidase inhibitor activity);GO:0005576(extracellular region);GO:0006952(defense response);GO:0008200(ion channel inhibitor activity);GO:0031640(killing of cells of other organism);GO:0050832(defense response to fungus)	NA	NA	NA	BnaA03g20280D [Brassica napus]	NA	22.7479	24.2225	21.921	0.100237	0.17984	0.0001	245.885	7.94184	8.77543e-14	1.64441e-11	up	yes
47132	0	A07	+	21220219	21221757	BraA07g028470.3C	3	870	MSTRG.20329	BraA07g028470.3C	GO:0005773(vacuole);GO:0005774(vacuolar membrane);GO:0005794(Golgi apparatus);GO:0005886(plasma membrane);GO:0009058(biosynthetic process);GO:0009506(plasmodesma);GO:0009611(response to wounding);GO:0009753(response to jasmonic acid);GO:0009820(alkaloid metabolic process);GO:0016844(strictosidine synthase activity);GO:0051365(cellular response to potassium ion starvation)	00901(Indole alkaloid biosynthesis)	K01757	EC:4.3.3.2	PREDICTED: protein STRICTOSIDINE SYNTHASE-LIKE 12-like [Brassica rapa]	NA	0.115657	0.219844	0.14287	9.91124	8.63477	10.6875	0.0163638	-5.93335	8.84826e-14	1.65034e-11	down	yes
31665	0	A05	-	10408988	10409980	BraA05g017320.3C	4	651	MSTRG.13664	BraA05g017320.3C	GO:0005634(nucleus);GO:0005737(cytoplasm);GO:0008379(thioredoxin peroxidase activity);GO:0009269(response to desiccation);GO:0010231(maintenance of seed dormancy);GO:0016209(antioxidant activity);GO:0055114(oxidation-reduction process)	00940(Phenylpropanoid biosynthesis)	K11188	EC:1.11.1.7;EC:1.11.1.15	PREDICTED: 1-Cys peroxiredoxin PER1 [Brassica rapa]	NA	55.965	51.8979	55.0975	4.72094	3.32558	3.7621	13.8001	3.78661	9.63955e-14	1.78961e-11	up	yes
20136	0	A03	+	19486582	19488691	BraA03g039360.3C	6	1134	MSTRG.8850	BraA03g039360.3C	GO:0005576(extracellular region);GO:0009506(plasmodesma);GO:0016020(membrane)	NA	NA	NA	PREDICTED: probable inactive serine/threonine-protein kinase fnkC [Brassica rapa]	NA	2.93463	2.67504	2.63418	34.1267	34.9768	37.1362	0.0775966	-3.68786	1.11205e-13	2.04055e-11	down	yes
44118	0	A07	+	9077366	9079123	BraA07g009070.3C	1	1758	MSTRG.18961	BraA07g009070.3C	GO:0009507(chloroplast);GO:0009535(chloroplast thylakoid membrane);GO:0009570(chloroplast stroma);GO:0009639(response to red or far red light);GO:0009688(abscisic acid biosynthetic process);GO:0010114(response to red light);GO:0045549(9-cis-epoxycarotenoid dioxygenase activity);GO:0046872(metal ion binding);GO:0055114(oxidation-reduction process)	00906(Carotenoid biosynthesis)	K09840	EC:1.13.11.51	BnaA07g06050D [Brassica napus]	NA	4.82223	4.44022	4.57723	0.048243	0.013733	0.074801	101.184	6.66084	1.11439e-13	2.04055e-11	up	yes
14488	0	A03	+	1496060	1501047	BraA03g003410.3C	8	1443	MSTRG.6175	BraA03g003410.3C	GO:0004185(serine-type carboxypeptidase activity);GO:0005576(extracellular region);GO:0006508(proteolysis);GO:0051603(proteolysis involved in cellular protein catabolic process)	00460(Cyanoamino acid metabolism)	K08249	EC:4.1.2.11	BnaA03g02410D [Brassica napus]	NA	0.275264	10.4777	17.2414	0.0001	0.0001	0.0001	93314.6	16.5098	1.38942e-13	2.52114e-11	up	yes
2025	0	A01	+	6516500	6519450	BraA01g012490.3C	11	1290	MSTRG.985	BraA01g012490.3C	GO:0004553(hydrolase activity, hydrolyzing O-glycosyl compounds);GO:0005975(carbohydrate metabolic process);GO:0008422(beta-glucosidase activity);GO:1901657(glycosyl compound metabolic process)	00500(Starch and sucrose metabolism);00460(Cyanoamino acid metabolism);00940(Phenylpropanoid biosynthesis)	K05350	EC:3.2.1.21	PREDICTED: beta-glucosidase 47 isoform X2 [Brassica rapa]	NA	0.0001	0.0001	0.0001	1.79195	1.71759	1.90527	5.54036e-05	-14.1397	1.4511e-13	2.6065e-11	down	yes
16070	0	A03	-	5950030	5952354	BraA03g013620.3C	5	1131	MSTRG.6990	BraA03g013620.3C	GO:0005576(extracellular region);GO:0016042(lipid catabolic process);GO:0016298(lipase activity);GO:0052689(carboxylic ester hydrolase activity)	00561(Glycerolipid metabolism)	K00679	EC:2.3.1.158	PREDICTED: GDSL esterase/lipase At5g55050-like [Brassica rapa]	NA	1.32807	1.04796	0.954979	17.0086	18.2236	18.2722	0.0622569	-4.00562	1.45596e-13	2.6065e-11	down	yes
35777	0	A06	+	459117	459683	BraA06g000670.3C	1	567	MSTRG.15379	BraA06g000670.3C	GO:0003674(molecular_function);GO:0005576(extracellular region);GO:0006952(defense response);GO:0009807(lignan biosynthetic process);GO:0048046(apoplast)	00970(Aminoacyl-tRNA biosynthesis)	K01870	EC:6.1.1.5	PREDICTED: dirigent protein 20-like isoform X1 [Brassica napus]	NA	0.651348	0.586992	0.478388	18.603	21.5428	19.9078	0.0285866	-5.12852	1.91393e-13	3.36625e-11	down	yes
50829	0	A08	+	8112093	8112901	BraA08g009140.3C	2	729	MSTRG.21991	BraA08g009140.3C	NA	NA	NA	NA	BnaA08g30010D, partial [Brassica napus]	NA	10.7237	12.697	12.0491	0.130715	0.249259	0.050824	82.3352	6.36344	2.09853e-13	3.643e-11	up	yes
13989	0	A03	+	74279	75932	BraA03g000210.3C	8	990	MSTRG.5956	BraA03g000210.3C	GO:0005737(cytoplasm);GO:0016491(oxidoreductase activity);GO:0055114(oxidation-reduction process)	00040(Pentose and glucuronate interconversions);00051(Fructose and mannose metabolism);00052(Galactose metabolism);00561(Glycerolipid metabolism)	K00011	EC:1.1.1.21	PREDICTED: aldose reductase isoform X1 [Brassica rapa]	NA	2.88972	1.57473	3.90658	0.006314	0.0001	0.0001	1285.08	10.3276	2.63325e-13	4.55154e-11	up	yes
35903	0	A06	-	901788	907177	BraA06g001490.3C	7	1596	MSTRG.15434	BraA06g001490.3C	GO:0005634(nucleus);GO:0008270(zinc ion binding)	03013(RNA transport)	K14297	NA	PREDICTED: probable E3 ubiquitin-protein ligase HIP1 [Brassica rapa]	NA	0.0001	0.0001	0.0001	0.718676	2.42724	1.64533	6.26142e-05	-13.9631	3.05678e-13	5.23846e-11	down	yes
37819	0	A06	+	7202988	7204144	BraA06g013600.3C	3	804	MSTRG.16319	BraA06g013600.3C	GO:0005737(cytoplasm);GO:0005887(integral component of plasma membrane);GO:0006810(transport);GO:0009705(plant-type vacuole membrane);GO:0009992(cellular water homeostasis);GO:0015250(water channel activity);GO:0015254(glycerol channel activity);GO:0016020(membrane);GO:0034220(ion transmembrane transport);GO:0042807(central vacuole)	NA	NA	NA	PREDICTED: probable aquaporin TIP3-2 [Brassica rapa]	NA	17.7694	17.6862	18.2377	0.602621	0.84975	0.756277	24.3105	4.60351	3.55331e-13	6.06347e-11	up	yes
20559	0	A03	+	21094331	21095114	BraA03g042020.3C	2	387	MSTRG.9048	BraA03g042020.3C	GO:0005576(extracellular region)	NA	NA	NA	PREDICTED: glycine-rich protein 3 short isoform [Brassica rapa]	NA	0.0001	0.08703	0.122644	15.4654	13.1191	12.1708	0.00514717	-7.60201	1.01352e-12	1.6589e-10	down	yes
36931	0	A06	-	4340153	4341185	BraA06g007900.3C	2	891	MSTRG.15905	BraA06g007900.3C	GO:0003674(molecular_function);GO:0006979(response to oxidative stress);GO:0016021(integral component of membrane)	NA	NA	NA	PREDICTED: uncharacterized protein LOC103871884 [Brassica rapa]	NA	26.3537	25.7243	25.3213	2.58223	2.01722	1.94177	11.8326	3.56469	1.32886e-12	2.15744e-10	up	yes
32855	0	A05	+	19120922	19124255	BraA05g025430.3C	5	1731	MSTRG.14051	BraA05g025430.3C	GO:0004451(isocitrate lyase activity);GO:0005737(cytoplasm);GO:0006097(glyoxylate cycle);GO:0006099(tricarboxylic acid cycle);GO:0009514(glyoxysome);GO:0046872(metal ion binding);GO:0046912(transferase activity, transferring acyl groups, acyl groups converted into alkyl on transfer)	01200(Carbon metabolism);00630(Glyoxylate and dicarboxylate metabolism)	K01637	EC:4.1.3.1	PREDICTED: isocitrate lyase-like [Brassica napus]	NA	83.0525	83.8437	83.6369	848.679	855.673	846.735	0.0982064	-3.34804	1.40525e-12	2.27226e-10	down	yes
24169	0	A04	-	436329	437211	BraA04g000700.3C	4	492	MSTRG.10451	BraA04g000700.3C	GO:0005524(ATP binding);GO:0005634(nucleus);GO:0005773(vacuole);GO:0006950(response to stress)	NA	NA	NA	PREDICTED: universal stress protein A-like protein [Brassica rapa]	NA	207.297	188.27	204.936	16.3915	19.6642	20.0816	10.697	3.41914	1.55103e-12	2.4979e-10	up	yes
6970	0	A01	+	29301110	29302075	BraA01g044400.3C	1	966	MSTRG.3048	BraA01g044400.3C	GO:0003677(DNA binding);GO:0003700(transcription factor activity, sequence-specific DNA binding);GO:0005634(nucleus);GO:0006351(transcription, DNA-templated);GO:0006355(regulation of transcription, DNA-templated);GO:0008270(zinc ion binding);GO:0009416(response to light stimulus);GO:0009658(chloroplast organization);GO:0009909(regulation of flower development)	04712(Circadian rhythm - plant)	K12135	NA	Col-2-like protein [Brassica rapa subsp. oleifera]	NA	8.83576	9.10476	7.16662	0.163638	0.121736	0.251813	46.7382	5.54653	1.77255e-12	2.83192e-10	up	yes
46307	0	A07	+	18653462	18654513	BraA07g023410.3C	4	615	MSTRG.19941	BraA07g023410.3C	GO:0003674(molecular_function);GO:0005634(nucleus);GO:0006950(response to stress)	NA	NA	NA	PREDICTED: uncharacterized protein LOC103830161 [Brassica rapa]	NA	13.7716	11.4772	14.395	0.282528	0.272167	0.405273	41.297	5.36796	1.95589e-12	3.10013e-10	up	yes
42990	0	A07	+	834626	835794	BraA07g001200.3C	3	933	MSTRG.18583	BraA07g001200.3C	GO:0005737(cytoplasm);GO:0006952(defense response);GO:0009693(ethylene biosynthetic process);GO:0009815(1-aminocyclopropane-1-carboxylate oxidase activity);GO:0031418(L-ascorbic acid binding);GO:0046872(metal ion binding);GO:0051365(cellular response to potassium ion starvation);GO:0055114(oxidation-reduction process);GO:0071281(cellular response to iron ion);GO:0071398(cellular response to fatty…	00270(Cysteine and methionine metabolism)	K05933	EC:1.14.17.4	PREDICTED: 1-aminocyclopropane-1-carboxylate oxidase 1 [Brassica rapa]	NA	0.616299	0.490107	0.339486	13.8326	15.1818	11.176	0.0359761	-4.79682	2.03888e-12	3.21894e-10	down	yes
56079	0	A09	-	3941808	3943170	BraA09g006830.3C	5	678	MSTRG.24405	BraA09g006830.3C	GO:0003674(molecular_function);GO:0005634(nucleus);GO:0008150(biological_process)	NA	NA	NA	BnaA09g05580D [Brassica napus]	NA	5.88195	5.03288	6.23331	0.0001	0.060717	0.031326	186.104	7.53996	2.16301e-12	3.39821e-10	up	yes
63199	0	A09	-	38783297	38787178	BraA09g053440.3C	8	1431	MSTRG.27389	BraA09g053440.3C	GO:0004838(L-tyrosine:2-oxoglutarate aminotransferase activity);GO:0005737(cytoplasm);GO:0006520(cellular amino acid metabolic process);GO:0008483(transaminase activity);GO:0009058(biosynthetic process);GO:0009611(response to wounding);GO:0009753(response to jasmonic acid);GO:0030170(pyridoxal phosphate binding)	01230(Biosynthesis of amino acids);00270(Cysteine and methionine metabolism);00350(Tyrosine metabolism);00360(Phenylalanine metabolism);00400(Phenylalanine, tyrosine and tryptophan biosynthesis);00130(Ubiquinone and other terpenoid-quinone biosynthesis);00950(Isoquinoline alkaloid biosynthesis);00960(Tropane, piperidine and pyridine alkaloid biosynthesis)	K00815	EC:2.6.1.5	BnaA09g41170D [Brassica napus]	NA	6.07994	6.82028	5.87279	0.009679	0.087991	0.096337	96.7646	6.59641	2.24715e-12	3.50634e-10	up	yes
35199	0	A05	+	27143137	27145121	BraA05g039920.3C	4	870	MSTRG.15120	BraA05g039920.3C	GO:0009507(chloroplast);GO:0016491(oxidoreductase activity);GO:0055114(oxidation-reduction process)	01212(Fatty acid metabolism);00061(Fatty acid biosynthesis);01040(Biosynthesis of unsaturated fatty acids);00780(Biotin metabolism)	K00059	EC:1.1.1.100	PREDICTED: glucose and ribitol dehydrogenase homolog 2 [Brassica rapa]	NA	13.224	13.0068	12.5335	0.474091	0.484161	0.50217	26.5432	4.73027	2.47109e-12	3.84081e-10	up	yes
44367	0	A07	-	10634429	10635232	BraA07g010770.3C	1	804	MSTRG.19067	BraA07g010770.3C	GO:0005794(Golgi apparatus);GO:0009416(response to light stimulus);GO:0009507(chloroplast);GO:0009522(photosystem I);GO:0009523(photosystem II);GO:0009534(chloroplast thylakoid);GO:0009535(chloroplast thylakoid membrane);GO:0009579(thylakoid);GO:0009768(photosynthesis, light harvesting in photosystem I);GO:0009941(chloroplast envelope);GO:0010287(plastoglobule);GO:0015979(photosynthesis);GO:00160…	00196(Photosynthesis - antenna proteins)	K08912	NA	PREDICTED: chlorophyll a-b binding protein 1, chloroplastic [Brassica rapa]	NA	673.594	687.342	672.232	66.6245	70.0516	70.8791	9.79579	3.29216	2.66912e-12	4.1167e-10	up	yes
17294	0	A03	-	10184194	10184563	BraA03g021310.3C	2	267	MSTRG.7554	BraA03g021310.3C	GO:0003674(molecular_function);GO:0005737(cytoplasm);GO:0005829(cytosol);GO:0009737(response to abscisic acid);GO:0048316(seed development);GO:0048700(acquisition of desiccation tolerance in seed)	NA	NA	NA	PREDICTED: late seed maturation protein P8B6-like [Brassica rapa]	NA	18.559	17.0813	21.5696	0.161003	0.33558	0.061699	102.475	6.67912	2.69952e-12	4.14764e-10	up	yes
23041	0	A03	-	30492428	30494690	BraA03g057960.3C	4	1749	MSTRG.10123	BraA03g057960.3C	GO:0003674(molecular_function);GO:0005737(cytoplasm);GO:0009733(response to auxin)	04075(Plant hormone signal transduction)	K14487	NA	PREDICTED: 4-substituted benzoates-glutamate ligase GH3.12-like [Brassica napus]	NA	0.579103	0.850931	0.874835	9.67604	11.0672	12.5624	0.0692036	-3.85301	2.88463e-12	4.41514e-10	down	yes
18887	0	A03	-	15573845	15575961	BraA03g031300.3C	2	1512	MSTRG.8305	BraA03g031300.3C	GO:0005506(iron ion binding);GO:0005789(endoplasmic reticulum membrane);GO:0016020(membrane);GO:0016021(integral component of membrane);GO:0016709(oxidoreductase activity, acting on paired donors, with incorporation or reduction of molecular oxygen, NAD(P)H as one donor, and incorporation of one atom of oxygen);GO:0019825(oxygen binding);GO:0020037(heme binding);GO:0044550(secondary metabolite bi…	00903(Limonene and pinene degradation);00945(Stilbenoid, diarylheptanoid and gingerol biosynthesis)	K00517	NA	PREDICTED: cytochrome P450 89A9 [Brassica rapa]	NA	9.21611	9.48536	9.04031	0.369411	0.427921	0.512905	21.1731	4.40416	3.58056e-12	5.45947e-10	up	yes
60472	0	A09	+	28614083	28614751	BraA09g036210.3C	1	669	MSTRG.26165	BraA09g036210.3C	GO:0004866(endopeptidase inhibitor activity);GO:0005515(protein binding);GO:0005618(cell wall);GO:0009507(chloroplast);GO:0048046(apoplast);GO:0080027(response to herbivore)	NA	NA	NA	PREDICTED: cysteine protease inhibitor WSCP-like [Brassica rapa]	NA	9.35542	9.75113	8.66367	93.9378	93.5107	95.2007	0.0982498	-3.3474	4.67915e-12	7.00145e-10	down	yes
58330	0	A09	-	14023883	14025536	BraA09g021500.3C	2	843	MSTRG.25381	BraA09g021500.3C	GO:0005634(nucleus);GO:0006351(transcription, DNA-templated);GO:0009738(abscisic acid-activated signaling pathway);GO:0010162(seed dormancy process);GO:0010182(sugar mediated signaling pathway);GO:0043565(sequence-specific DNA binding);GO:2000033(regulation of seed dormancy process)	NA	NA	NA	PREDICTED: transcription factor TGA2.3-like [Brassica rapa]	NA	5.40036	5.23925	5.76719	0.064922	0.038643	0.0001	158.267	7.30622	6.60286e-12	9.66355e-10	up	yes
11747	0	A02	-	21401557	21404684	BraA02g031340.3C	3	597	MSTRG.5101	BraA02g031340.3C	GO:0005515(protein binding);GO:0005576(extracellular region);GO:0005886(plasma membrane);GO:0016021(integral component of membrane)	NA	NA	NA	PREDICTED: CASP-like protein 1B1 [Brassica rapa]	NA	15.7806	16.0272	16.5189	0.580113	0.388792	0.618525	30.4434	4.92806	9.10908e-12	1.30458e-09	up	yes
51816	0	A08	+	12787985	12790066	BraA08g015510.3C	8	1479	MSTRG.22377	BraA08g015510.3C	GO:0004096(catalase activity);GO:0005515(protein binding);GO:0005634(nucleus);GO:0005739(mitochondrion);GO:0005777(peroxisome);GO:0005829(cytosol);GO:0006979(response to oxidative stress);GO:0006995(cellular response to nitrogen starvation);GO:0008219(cell death);GO:0009409(response to cold);GO:0009416(response to light stimulus);GO:0009507(chloroplast);GO:0009514(glyoxysome);GO:0009648(photoperi…	01200(Carbon metabolism);00630(Glyoxylate and dicarboxylate metabolism);00380(Tryptophan metabolism);04146(Peroxisome)	K03781	EC:1.11.1.6	PREDICTED: catalase-2-like [Brassica napus]	NA	2.57028	0.942897	2.23454	29.1869	26.0824	26.6119	0.0701957	-3.83247	1.00488e-11	1.43404e-09	down	yes
48565	0	A07	-	25998714	25999403	BraA07g037480.3C	1	690	MSTRG.21008	BraA07g037480.3C	GO:0004866(endopeptidase inhibitor activity);GO:0005576(extracellular region);GO:0006508(proteolysis);GO:0008233(peptidase activity)	NA	NA	NA	PREDICTED: bark lectin-like [Brassica rapa]	NA	0.039119	0.092448	0.114977	5.91157	6.18926	6.42903	0.0133052	-6.23186	1.01347e-11	1.44118e-09	down	yes
5703	0	A01	-	24595007	24595750	BraA01g035980.3C	1	744	MSTRG.2454	BraA01g035980.3C	GO:0005737(cytoplasm);GO:0009507(chloroplast);GO:0019762(glucosinolate catabolic process);GO:0030246(carbohydrate binding);GO:0080028(nitrile biosynthetic process)	NA	NA	NA	BnaA01g28080D [Brassica napus]	NA	11.0878	12.2061	11.1821	109.371	112.899	106.657	0.104813	-3.2541	1.16848e-11	1.6499e-09	down	yes
10189	0	A02	+	12095414	12100772	BraA02g020750.3C	8	3213	MSTRG.4511	BraA02g020750.3C	GO:0005215(transporter activity);GO:0005774(vacuolar membrane);GO:0005886(plasma membrane);GO:0006810(transport);GO:0006857(oligopeptide transport);GO:0009624(response to nematode);GO:0016020(membrane);GO:0016021(integral component of membrane)	NA	NA	NA	hypothetical protein AALP_AA2G153000 [Arabis alpina]	NA	1.2089	1.15994	1.24985	12.0936	11.7265	12.0411	0.100908	-3.30889	1.23043e-11	1.72523e-09	down	yes
49627	0	A08	-	553159	554446	BraA08g000840.3C	2	930	MSTRG.21534	BraA08g000840.3C	GO:0003674(molecular_function);GO:0008150(biological_process);GO:0016021(integral component of membrane)	NA	NA	NA	PREDICTED: transmembrane protein 45A [Brassica rapa]	NA	1.00958	1.29014	1.28433	16.6969	18.4723	19.1587	0.0659706	-3.92203	1.45677e-11	2.01442e-09	down	yes
17945	0	A03	+	12540596	12542645	BraA03g025420.3C	2	1641	MSTRG.7848	BraA03g025420.3C	GO:0005576(extracellular region);GO:0005618(cell wall);GO:0009505(plant-type cell wall);GO:0009617(response to bacterium);GO:0030599(pectinesterase activity);GO:0042545(cell wall modification);GO:0045330(aspartyl esterase activity);GO:0045490(pectin catabolic process);GO:0046910(pectinesterase inhibitor activity);GO:0071944(cell periphery)	00040(Pentose and glucuronate interconversions);00500(Starch and sucrose metabolism)	K01051	EC:3.1.1.11	PREDICTED: probable pectinesterase/pectinesterase inhibitor 12 [Brassica rapa]	NA	3.00075	3.3938	3.19764	30.4375	32.4229	29.9241	0.103381	-3.27395	1.49908e-11	2.0658e-09	down	yes
20222	0	A03	-	19841127	19845748	BraA03g039990.3C	5	1731	MSTRG.8901	BraA03g039990.3C	GO:0004451(isocitrate lyase activity);GO:0005737(cytoplasm);GO:0006097(glyoxylate cycle);GO:0006099(tricarboxylic acid cycle);GO:0009514(glyoxysome);GO:0046872(metal ion binding);GO:0046912(transferase activity, transferring acyl groups, acyl groups converted into alkyl on transfer)	01200(Carbon metabolism);00630(Glyoxylate and dicarboxylate metabolism)	K01637	EC:4.1.3.1	PREDICTED: isocitrate lyase-like [Brassica rapa]	NA	86.1599	87.779	87.4949	754.131	765.946	772.216	0.114049	-3.13227	2.15872e-11	2.90492e-09	down	yes
66636	0	A10	+	7242268	7242853	BraA10g009430.3C	2	450	MSTRG.28897	BraA10g009430.3C	GO:0003674(molecular_function);GO:0005576(extracellular region);GO:0005737(cytoplasm);GO:0012511(monolayer-surrounded lipid storage body);GO:0016020(membrane);GO:0016021(integral component of membrane);GO:0019915(lipid storage);GO:0019953(sexual reproduction)	NA	NA	NA	PREDICTED: oleosin 14.9 kDa [Brassica rapa]	NA	25.5724	28.0225	24.4661	1.44069	1.09075	1.1021	21.4835	4.42516	2.22766e-11	2.98767e-09	up	yes
64574	0	A09	-	43318285	43319676	BraA09g062410.3C	4	1011	MSTRG.28052	BraA09g062410.3C	GO:0005634(nucleus);GO:0005737(cytoplasm);GO:0006979(response to oxidative stress);GO:0009409(response to cold);GO:0016051(carbohydrate biosynthetic process);GO:0016757(transferase activity, transferring glycosyl groups);GO:0016758(transferase activity, transferring hexosyl groups);GO:0046872(metal ion binding);GO:0047216(inositol 3-alpha-galactosyltransferase activity)	00052(Galactose metabolism)	K18819	EC:2.4.1.123	PREDICTED: galactinol synthase 3 [Brassica rapa]	NA	59.8364	62.0063	64.2037	0.621545	0.0001	0.452853	173.147	7.43586	2.69005e-11	3.57198e-09	up	yes
13629	0	A02	+	30258717	30259936	BraA02g043730.3C	5	495	MSTRG.5792	BraA02g043730.3C	GO:0003674(molecular_function);GO:0009737(response to abscisic acid);GO:0016021(integral component of membrane);GO:0042538(hyperosmotic salinity response)	NA	NA	NA	PREDICTED: HVA22-like protein b [Brassica rapa]	NA	22.8361	23.1696	23.6843	0.67615	1.30794	1.00265	23.3331	4.5443	2.77746e-11	3.67588e-09	up	yes
53827	0	A08	+	19729738	19730058	BraA08g028170.3C	2	237	MSTRG.23301	BraA08g028170.3C	GO:0003674(molecular_function);GO:0005576(extracellular region);GO:0006952(defense response);GO:0031640(killing of cells of other organism);GO:0050832(defense response to fungus)	NA	NA	NA	PREDICTED: defensin-like protein 19 [Brassica rapa]	NA	147.32	145.807	145.899	14.9504	12.851	17.234	9.74849	3.28518	2.845e-11	3.74538e-09	up	yes
22589	0	A03	-	28610389	28611438	BraA03g054960.3C	1	1050	MSTRG.9918	BraA03g054960.3C	GO:0003677(DNA binding);GO:0003700(transcription factor activity, sequence-specific DNA binding);GO:0005634(nucleus);GO:0005886(plasma membrane);GO:0006355(regulation of transcription, DNA-templated);GO:0046872(metal ion binding)	NA	NA	NA	PREDICTED: zinc finger CCCH domain-containing protein 49 [Brassica rapa]	NA	22.5125	22.4685	21.7145	2.59775	2.21233	2.13455	9.6039	3.26362	2.84866e-11	3.74538e-09	up	yes
3828	0	A01	-	13214533	13216457	BraA01g023220.3C	2	1095	MSTRG.1787	BraA01g023220.3C	GO:0005737(cytoplasm);GO:0016706(oxidoreductase activity, acting on paired donors, with incorporation or reduction of molecular oxygen, 2-oxoglutarate as one donor, and incorporation of one atom each of oxygen into both donors);GO:0046872(metal ion binding);GO:0055114(oxidation-reduction process)	00941(Flavonoid biosynthesis)	K05277	EC:1.14.11.19	PREDICTED: feruloyl CoA ortho-hydroxylase 2-like [Brassica rapa]	NA	0.800809	0.398852	0.518443	12.9901	12.0904	11.4215	0.0470688	-4.40908	2.92596e-11	3.82195e-09	down	yes
19937	0	A03	-	18760011	18763637	BraA03g037950.3C	12	1263	MSTRG.8760	BraA03g037950.3C	GO:0004674(protein serine/threonine kinase activity);GO:0005515(protein binding);GO:0005524(ATP binding);GO:0005634(nucleus);GO:0005737(cytoplasm);GO:0005886(plasma membrane);GO:0006468(protein phosphorylation);GO:0006970(response to osmotic stress);GO:0009651(response to salt stress);GO:0009737(response to abscisic acid);GO:0016301(kinase activity);GO:0035556(intracellular signal transduction)	04075(Plant hormone signal transduction)	K14498	EC:2.7.11.1	PREDICTED: CBL-interacting serine/threonine-protein kinase 1-like [Brassica rapa]	NA	1.1814	1.20807	1.85255	0.0001	0.0001	0.0001	14140.1	13.7875	2.96095e-11	3.85509e-09	up	yes
1330	0	A01	+	3877407	3878756	BraA01g007990.3C	1	1350	MSTRG.652	BraA01g007990.3C	GO:0005576(extracellular region);GO:0005773(vacuole);GO:0008152(metabolic process);GO:0009117(nucleotide metabolic process);GO:0016787(hydrolase activity);GO:0035529(NADH pyrophosphatase activity)	00500(Starch and sucrose metabolism);00230(Purine metabolism);00760(Nicotinate and nicotinamide metabolism);00770(Pantothenate and CoA biosynthesis)	K01513	EC:3.1.4.1;EC:3.6.1.9	PREDICTED: venom phosphodiesterase 2-like [Brassica rapa]	NA	0.428793	0.213045	0.061454	9.02128	10.8007	9.41755	0.0240528	-5.37765	3.05992e-11	3.97106e-09	down	yes
64210	0	A09	+	42199493	42201174	BraA09g060110.3C	9	1017	MSTRG.27905	BraA09g060110.3C	GO:0003677(DNA binding);GO:0004365(glyceraldehyde-3-phosphate dehydrogenase (NAD+) (phosphorylating) activity);GO:0005507(copper ion binding);GO:0005634(nucleus);GO:0005737(cytoplasm);GO:0005739(mitochondrion);GO:0005740(mitochondrial envelope);GO:0005774(vacuolar membrane);GO:0005794(Golgi apparatus);GO:0005829(cytosol);GO:0005886(plasma membrane);GO:0006094(gluconeogenesis);GO:0006096(glycolyti…	01200(Carbon metabolism);01230(Biosynthesis of amino acids);00010(Glycolysis / Gluconeogenesis);00710(Carbon fixation in photosynthetic organisms)	K00134	EC:1.2.1.12	PREDICTED: glyceraldehyde-3-phosphate dehydrogenase, cytosolic-like [Brassica napus]	NA	19.1	19.8927	19.4176	165.986	172.353	168.975	0.115136	-3.11859	3.67949e-11	4.74441e-09	down	yes
36627	0	A06	+	3463450	3466377	BraA06g005930.3C	16	1497	MSTRG.15767	BraA06g005930.3C	GO:0005351(sugar:proton symporter activity);GO:0005355(glucose transmembrane transporter activity);GO:0005783(endoplasmic reticulum);GO:0005886(plasma membrane);GO:0005887(integral component of plasma membrane);GO:0009414(response to water deprivation);GO:0009651(response to salt stress);GO:0009737(response to abscisic acid);GO:0010200(response to chitin);GO:0015144(carbohydrate transmembrane tra…	NA	NA	NA	PREDICTED: sugar transporter ERD6-like 3 [Brassica rapa]	NA	0.0001	0.0001	0.0001	1.24072	0.86961	1.32318	8.73741e-05	-13.4824	3.99636e-11	5.08755e-09	down	yes
49531	0	A08	-	152036	153093	BraA08g000240.3C	2	975	MSTRG.21495	BraA08g000240.3C	GO:0005385(zinc ion transmembrane transporter activity);GO:0005886(plasma membrane);GO:0006812(cation transport);GO:0008324(cation transmembrane transporter activity);GO:0016020(membrane);GO:0016021(integral component of membrane);GO:0046873(metal ion transmembrane transporter activity);GO:0071577(zinc II ion transmembrane transport)	NA	NA	NA	PREDICTED: zinc transporter 11 [Brassica rapa]	NA	3.38063	2.87118	3.77521	0.06005	0.039167	0.042704	70.6521	6.14266	4.16811e-11	5.28941e-09	up	yes
61887	0	A09	+	34685214	34688416	BraA09g045390.3C	10	2115	MSTRG.26779	BraA09g045390.3C	GO:0006811(ion transport);GO:0009507(chloroplast);GO:0016021(integral component of membrane)	00909(Sesquiterpenoid and triterpenoid biosynthesis)	K15813	EC:5.4.99.39	PREDICTED: CSC1-like protein At3g54510 [Brassica rapa]	NA	5.0232	4.97808	4.42201	0.212325	0.121558	0.229791	25.588	4.6774	4.35478e-11	5.49155e-09	up	yes
5722	0	A01	+	24675659	24676355	BraA01g036110.3C	3	438	MSTRG.2464	BraA01g036110.3C	GO:0003674(molecular_function);GO:0009507(chloroplast);GO:0009534(chloroplast thylakoid);GO:0009535(chloroplast thylakoid membrane);GO:0009538(photosystem I reaction center);GO:0015979(photosynthesis);GO:0016021(integral component of membrane)	00195(Photosynthesis)	K02695	NA	PREDICTED: photosystem I reaction center subunit VI-1, chloroplastic [Brassica rapa]	NA	35.0777	27.7885	35.7959	1.72066	1.85713	2.28241	16.836	4.07348	4.44054e-11	5.58214e-09	up	yes
62599	0	A09	+	36992340	36994532	BraA09g049590.3C	5	1491	MSTRG.27110	BraA09g049590.3C	GO:0005516(calmodulin binding);GO:0005634(nucleus);GO:0005886(plasma membrane)	NA	NA	NA	PREDICTED: protein IQ-DOMAIN 14 [Brassica rapa]	NA	0.031638	0.027925	0.047389	4.36089	4.10928	1.18438	0.0110779	-6.49617	4.52626e-11	5.67211e-09	down	yes
18626	0	A03	-	14912682	14913371	BraA03g029630.3C	1	690	MSTRG.8175	BraA03g029630.3C	GO:0005886(plasma membrane);GO:0009506(plasmodesma);GO:0016021(integral component of membrane)	NA	NA	NA	PREDICTED: NDR1/HIN1-like protein 12 [Brassica rapa]	NA	44.7846	45.2428	46.1097	5.93323	5.45295	5.75983	7.93987	2.98912	4.95217e-11	6.14821e-09	up	yes
62613	0	A09	-	37029517	37031109	BraA09g049690.3C	5	1062	MSTRG.27118	BraA09g049690.3C	GO:0005737(cytoplasm);GO:0006979(response to oxidative stress);GO:0008270(zinc ion binding);GO:0016491(oxidoreductase activity);GO:0055114(oxidation-reduction process)	NA	NA	NA	PREDICTED: NADP-dependent alkenal double bond reductase P2 isoform X3 [Brassica rapa]	NA	1.43717	1.69921	1.49695	0.0001	0.0001	0.0001	15444.4	13.9148	5.16189e-11	6.36914e-09	up	yes
60320	0	A09	+	27830055	27830858	BraA09g035160.3C	1	804	MSTRG.26108	BraA09g035160.3C	GO:0005794(Golgi apparatus);GO:0009416(response to light stimulus);GO:0009507(chloroplast);GO:0009522(photosystem I);GO:0009523(photosystem II);GO:0009534(chloroplast thylakoid);GO:0009535(chloroplast thylakoid membrane);GO:0009579(thylakoid);GO:0009768(photosynthesis, light harvesting in photosystem I);GO:0009941(chloroplast envelope);GO:0010287(plastoglobule);GO:0015979(photosynthesis);GO:00160…	00196(Photosynthesis - antenna proteins)	K08912	NA	PREDICTED: chlorophyll a-b binding protein 1, chloroplastic-like [Brassica napus]	NA	3314.04	3248.37	3354.35	396.719	390.49	394.16	8.39428	3.06941	5.27003e-11	6.48262e-09	up	yes
65139	0	A09	+	44924962	44926840	BraA09g066010.3C	5	669	MSTRG.28308	BraA09g066010.3C	GO:0003713(transcription coactivator activity);GO:0005515(protein binding);GO:0005634(nucleus);GO:0006351(transcription, DNA-templated);GO:0006355(regulation of transcription, DNA-templated);GO:0008283(cell proliferation);GO:0048366(leaf development)	NA	NA	NA	PREDICTED: GRF1-interacting factor 2-like [Brassica rapa]	NA	2.56323	1.98897	2.88922	0.0001	0.0001	0.0001	24804.8	14.5983	5.35684e-11	6.56926e-09	up	yes
57894	0	A09	-	11886839	11888490	BraA09g018570.3C	4	993	MSTRG.25202	BraA09g018570.3C	GO:0005634(nucleus);GO:0005737(cytoplasm);GO:0006012(galactose metabolic process);GO:0006979(response to oxidative stress);GO:0009409(response to cold);GO:0009414(response to water deprivation);GO:0009651(response to salt stress);GO:0009737(response to abscisic acid);GO:0016051(carbohydrate biosynthetic process);GO:0016757(transferase activity, transferring glycosyl groups);GO:0016758(transferase…	00052(Galactose metabolism)	K18819	EC:2.4.1.123	PREDICTED: galactinol synthase 2 [Brassica rapa]	NA	10.8512	9.32193	11.7164	0.0001	0.181363	0.092519	116.393	6.86286	5.82628e-11	7.07391e-09	up	yes
60592	0	A09	+	29365121	29366194	BraA09g037030.3C	1	1074	MSTRG.26228	BraA09g037030.3C	NA	03008(Ribosome biogenesis in eukaryotes)	K14548	NA	PREDICTED: uncharacterized protein LOC103839036 [Brassica rapa]	NA	16.9949	15.2706	16.6349	1.14819	1.53228	1.28413	12.3342	3.6246	5.83891e-11	7.07391e-09	up	yes
15137	0	A03	-	3240548	3241532	BraA03g007590.3C	4	504	MSTRG.6501	BraA03g007590.3C	GO:0003674(molecular_function);GO:0008150(biological_process);GO:0009507(chloroplast);GO:0009535(chloroplast thylakoid membrane);GO:0009536(plastid);GO:0009941(chloroplast envelope);GO:0016020(membrane);GO:0016021(integral component of membrane)	NA	NA	NA	PREDICTED: uncharacterized protein LOC103856208 [Brassica rapa]	NA	0.222935	0.166913	0.689074	15.8564	17.0336	17.8627	0.0212584	-5.55582	6.83517e-11	8.23115e-09	down	yes
43005	0	A07	+	877831	885488	BraA07g001240.3C	4	801	MSTRG.18589	BraA07g001240.3C	GO:0005737(cytoplasm);GO:0006952(defense response);GO:0009693(ethylene biosynthetic process);GO:0009815(1-aminocyclopropane-1-carboxylate oxidase activity);GO:0031418(L-ascorbic acid binding);GO:0046872(metal ion binding);GO:0051365(cellular response to potassium ion starvation);GO:0055114(oxidation-reduction process);GO:0071281(cellular response to iron ion);GO:0071398(cellular response to fatty…	00270(Cysteine and methionine metabolism)	K05933	EC:1.14.17.4	PREDICTED: 1-aminocyclopropane-1-carboxylate oxidase 1 [Brassica rapa]	NA	0.417578	0.764105	0.688466	13.2982	14.4338	13.4249	0.0454394	-4.45991	7.66487e-11	9.14789e-09	down	yes
67551	0	A10	-	12214164	12215211	BraA10g015620.3C	3	861	MSTRG.29269	BraA10g015620.3C	GO:0005576(extracellular region);GO:0005618(cell wall);GO:0010411(xyloglucan metabolic process);GO:0016762(xyloglucan:xyloglucosyl transferase activity);GO:0016798(hydrolase activity, acting on glycosyl bonds);GO:0033946(xyloglucan-specific endo-beta-1,4-glucanase activity);GO:0042546(cell wall biogenesis);GO:0048046(apoplast);GO:0071555(cell wall organization);GO:0080039(xyloglucan endotransgluc…	04075(Plant hormone signal transduction)	K14504	EC:2.4.1.207	PREDICTED: putative xyloglucan endotransglucosylase/hydrolase protein 13 [Brassica rapa]	NA	8.71349	8.97661	8.89903	76.6795	73.0682	75.5187	0.118034	-3.08272	8.27391e-11	9.78737e-09	down	yes
3678	0	A01	-	12419405	12420228	BraA01g022240.3C	2	519	MSTRG.1668	BraA01g022240.3C	GO:0003674(molecular_function);GO:0005737(cytoplasm);GO:0005829(cytosol);GO:0009737(response to abscisic acid);GO:0009793(embryo development ending in seed dormancy)	NA	NA	NA	BnaA01g19290D [Brassica napus]	NA	8.95409	8.80874	6.16265	0.121134	0.208877	0.133894	51.5741	5.68857	8.81561e-11	1.03975e-08	up	yes
67179	0	A10	+	10836603	10843133	BraA10g013230.3C	6	735	MSTRG.29107	BraA10g013230.3C	GO:0004392(heme oxygenase (decyclizing) activity);GO:0004497(monooxygenase activity);GO:0005509(calcium ion binding);GO:0005811(lipid particle);GO:0006952(defense response);GO:0016021(integral component of membrane);GO:0031408(oxylipin biosynthetic process);GO:0055114(oxidation-reduction process);GO:0071614(linoleic acid epoxygenase activity);GO:1990137(plant seed peroxidase activity)	00073(Cutin, suberine and wax biosynthesis)	K17991	EC:1.11.2.3	PREDICTED: peroxygenase 2 isoform X1 [Brassica rapa]	NA	2.51263	2.25661	1.70559	0.0001	0.0001	0.0001	21582.8	14.3976	8.92519e-11	1.04959e-08	up	yes
27577	0	A04	+	17059863	17061701	BraA04g023190.3C	3	1029	MSTRG.11830	BraA04g023190.3C	GO:0005385(zinc ion transmembrane transporter activity);GO:0005886(plasma membrane);GO:0006829(zinc II ion transport);GO:0016021(integral component of membrane);GO:0071577(zinc II ion transmembrane transport)	NA	NA	NA	PREDICTED: zinc transporter 3-like [Brassica rapa]	NA	2.30971	2.56544	2.54472	21.1521	22.5133	22.1825	0.112682	-3.14967	9.45783e-11	1.10574e-08	down	yes
60344	0	A09	+	27923177	27924185	BraA09g035300.3C	3	714	MSTRG.26116	BraA09g035300.3C	GO:0005515(protein binding);GO:0005634(nucleus);GO:0008150(biological_process)	NA	NA	NA	PREDICTED: oil body-associated protein 2C [Brassica rapa]	NA	1.74142	2.61516	2.20837	0.0001	0.0001	0.0001	21883.2	14.4175	1.01539e-10	1.18024e-08	up	yes
31166	0	A05	+	7783816	7786611	BraA05g013860.3C	4	1776	MSTRG.13465	BraA05g013860.3C	GO:0004871(signal transducer activity);GO:0005634(nucleus);GO:0005737(cytoplasm);GO:0005886(plasma membrane);GO:0007165(signal transduction);GO:0009638(phototropism);GO:0016567(protein ubiquitination)	00902(Monoterpenoid biosynthesis)	K15095	EC:1.1.1.208	PREDICTED: root phototropism protein 2 [Brassica rapa]	NA	61.0434	61.3681	61.6557	6.81373	7.47486	7.82187	8.32489	3.05743	1.04233e-10	1.20457e-08	up	yes
63333	0	A09	-	39366073	39366321	BraA09g054400.3C	1	249	MSTRG.27450	BraA09g054400.3C	GO:0003674(molecular_function);GO:0005829(cytosol);GO:0005886(plasma membrane);GO:0008150(biological_process)	NA	NA	NA	PREDICTED: uncharacterized protein LOC103842441 [Brassica rapa]	NA	390.424	387.14	371.429	46.2356	43.4417	48.5213	8.31407	3.05555	1.07743e-10	1.24155e-08	up	yes
44654	0	A07	+	12065279	12065885	BraA07g012690.3C	3	219	MSTRG.19191	BraA07g012690.3C	GO:0003674(molecular_function);GO:0005576(extracellular region);GO:0080167(response to karrikin)	NA	NA	NA	BnaA07g37170D [Brassica napus]	NA	19.1678	17.1131	17.4026	0.435971	0.219787	0.413641	50.1997	5.64961	1.09475e-10	1.25789e-08	up	yes
14617	0	A03	-	1785605	1788549	BraA03g004170.3C	7	594	MSTRG.6236	BraA03g004170.3C	GO:0003677(DNA binding);GO:0003700(transcription factor activity, sequence-specific DNA binding);GO:0005634(nucleus);GO:0006351(transcription, DNA-templated);GO:0006355(regulation of transcription, DNA-templated);GO:0009266(response to temperature stimulus);GO:0009908(flower development);GO:0009910(negative regulation of flower development);GO:0010048(vernalization response);GO:0030154(cell diffe…	03060(Protein export)	K03217	NA	PREDICTED: MADS-box protein FLOWERING LOCUS C-like [Brassica napus]	NA	0.667517	0.219285	0.687429	15.417	15.8515	18.146	0.0318577	-4.97221	1.1603e-10	1.3294e-08	down	yes
59916	0	A09	-	25273097	25273594	BraA09g032550.3C	2	402	MSTRG.25946	BraA09g032550.3C	NA	NA	NA	NA	PREDICTED: histone-lysine N-methyltransferase 2B [Brassica napus]	NA	38.28	32.0291	39.2706	2.50126	0.60653	1.44566	24.0652	4.58888	1.5541e-10	1.7408e-08	up	yes
33689	0	A05	+	22521760	22523386	BraA05g030690.3C	4	1353	MSTRG.14415	BraA05g030690.3C	GO:0005515(protein binding);GO:0005634(nucleus);GO:0005737(cytoplasm);GO:0005773(vacuole);GO:0009409(response to cold);GO:0009506(plasmodesma);GO:0009507(chloroplast);GO:0009611(response to wounding);GO:0009651(response to salt stress);GO:0009753(response to jasmonic acid);GO:0010228(vegetative to reproductive phase transition of meristem);GO:0016020(membrane);GO:0030246(carbohydrate binding)	NA	NA	NA	PREDICTED: jacalin-related lectin 35 [Brassica rapa]	NA	3.66724	3.79474	4.53042	34.8073	34.1591	33.9901	0.11648	-3.10184	1.80727e-10	2.00757e-08	down	yes
11725	0	A02	-	21297202	21298400	BraA02g031180.3C	2	756	MSTRG.5091	BraA02g031180.3C	GO:0009793(embryo development ending in seed dormancy)	NA	NA	NA	PREDICTED: uncharacterized protein ECU03_1610-like [Brassica rapa]	NA	7.44059	7.31337	8.27594	0.256714	0.055161	0.07187	60.0135	5.90722	1.91223e-10	2.1183e-08	up	yes
13067	0	A02	-	27873478	27875564	BraA02g040130.3C	5	1359	MSTRG.5562	BraA02g040130.3C	GO:0005794(Golgi apparatus);GO:0016021(integral component of membrane);GO:0016413(O-acetyltransferase activity);GO:0071554(cell wall organization or biogenesis)	NA	NA	NA	PREDICTED: protein trichome birefringence-like 4 [Brassica rapa]	NA	5.26006	5.2755	6.28568	0.058408	0.0001	0.096124	108.782	6.7653	1.98882e-10	2.19707e-08	up	yes
56376	0	A09	-	4960327	4961775	BraA09g008710.3C	1	1449	MSTRG.24555	BraA09g008710.3C	GO:0016757(transferase activity, transferring glycosyl groups)	00942(Anthocyanin biosynthesis)	K12937	EC:2.4.1.254	PREDICTED: UDP-glycosyltransferase 91B1-like [Brassica napus]	NA	5.3235	4.99597	5.36491	0.222069	0.211584	0.147398	26.9931	4.75452	2.23287e-10	2.4599e-08	up	yes
17435	0	A03	-	10746249	10747328	BraA03g022340.3C	2	390	MSTRG.7626	BraA03g022340.3C	GO:0005534(galactose binding);GO:0008289(lipid binding);GO:0009409(response to cold);GO:0009507(chloroplast);GO:0009570(chloroplast stroma);GO:0009631(cold acclimation);GO:0009737(response to abscisic acid);GO:0009941(chloroplast envelope);GO:0010150(leaf senescence);GO:0050832(defense response to fungus)	00196(Photosynthesis - antenna proteins)	K08917	NA	PREDICTED: protein COLD-REGULATED 15B, chloroplastic [Brassica rapa]	NA	11.3297	37.7041	12.4755	0.0001	0.18322	0.0001	335.347	8.38951	2.27698e-10	2.50162e-08	up	yes
15133	0	A03	+	3220844	3221790	BraA03g007560.3C	3	759	MSTRG.6496	BraA03g007560.3C	GO:0003674(molecular_function);GO:0005634(nucleus);GO:0005783(endoplasmic reticulum);GO:0008150(biological_process);GO:0016021(integral component of membrane)	NA	NA	NA	PREDICTED: uncharacterized protein LOC103856204 [Brassica rapa]	NA	2.18561	1.57201	1.83467	0.0001	0.0001	0.0001	18641	14.1862	2.60483e-10	2.82314e-08	up	yes
7137	0	A02	-	249825	251000	BraA02g000390.3C	4	462	MSTRG.3119	BraA02g000390.3C	GO:0000325(plant-type vacuole);GO:0005515(protein binding);GO:0005576(extracellular region);GO:0005773(vacuole);GO:0006952(defense response);GO:0010168(ER body)	NA	NA	NA	PREDICTED: uncharacterized protein LOC103850436 [Brassica rapa]	NA	28.535	26.5982	26.7219	214.159	217.024	213.06	0.127056	-2.97646	2.62968e-10	2.84239e-08	down	yes
24462	0	A04	+	1652979	1653658	BraA04g002720.3C	3	498	MSTRG.10606	BraA04g002720.3C	GO:0005886(plasma membrane);GO:0006508(proteolysis);GO:0006869(lipid transport);GO:0008233(peptidase activity);GO:0008289(lipid binding);GO:0031225(anchored component of membrane)	NA	NA	NA	PREDICTED: protein YLS3-like [Brassica napus]	NA	12.7641	12.2694	13.043	0.409691	0.424958	0.397148	30.9113	4.95006	2.67927e-10	2.88046e-08	up	yes
27425	0	A04	-	16450815	16451477	BraA04g022120.3C	2	351	MSTRG.11767	BraA04g022120.3C	GO:0003674(molecular_function);GO:0005576(extracellular region);GO:0008150(biological_process)	NA	NA	NA	PREDICTED: glycine-rich protein 3 short isoform-like [Brassica rapa]	NA	63.7058	66.7969	65.6214	7.99387	6.44071	8.77023	8.45187	3.07927	3.23408e-10	3.4492e-08	up	yes
38021	0	A06	-	7902850	7905299	BraA06g014860.3C	5	1578	MSTRG.16395	BraA06g014860.3C	GO:0004497(monooxygenase activity);GO:0004499(N,N-dimethylaniline monooxygenase activity);GO:0009507(chloroplast);GO:0009626(plant-type hypersensitive response);GO:0009627(systemic acquired resistance);GO:0009870(defense response signaling pathway, resistance gene-dependent);GO:0010204(defense response signaling pathway, resistance gene-independent);GO:0042742(defense response to bacterium);GO:00…	00380(Tryptophan metabolism)	K11816	EC:1.14.13.168	PREDICTED: probable flavin-containing monooxygenase 1 [Brassica rapa]	NA	0.0001	0.072698	0.0001	5.8456	6.45448	5.35229	0.00412964	-7.91977	3.43508e-10	3.65385e-08	down	yes
69052	0	A10	-	17000143	17001248	BraA10g025170.3C	4	813	MSTRG.29984	BraA10g025170.3C	GO:0009507(chloroplast);GO:0009706(chloroplast inner membrane);GO:0009941(chloroplast envelope);GO:0016021(integral component of membrane)	00561(Glycerolipid metabolism)	K14457	EC:2.3.1.22	PREDICTED: uncharacterized protein LOC103846549 [Brassica rapa]	NA	28.4743	27.1787	23.9936	2.70154	3.25674	3.17462	8.72085	3.12447	3.5775e-10	3.79527e-08	up	yes
54199	0	A08	+	20649573	20650553	BraA08g030480.3C	1	981	MSTRG.23486	BraA08g030480.3C	GO:0005737(cytoplasm);GO:0008146(sulfotransferase activity)	03040(Spliceosome)	K12827	NA	PREDICTED: cytosolic sulfotransferase 1-like [Brassica rapa]	NA	0.625597	0.890989	0.796811	12.2073	12.7896	12.2647	0.0620852	-4.00961	3.60282e-10	3.81205e-08	down	yes
53298	0	A08	+	18075709	18076797	BraA08g024880.3C	1	1089	MSTRG.23067	BraA08g024880.3C	NA	03008(Ribosome biogenesis in eukaryotes)	K14548	NA	PREDICTED: uncharacterized protein LOC103835392 [Brassica rapa]	NA	5.13568	5.12129	4.66027	0.040098	0.013048	0.139773	77.3238	6.27284	4.03241e-10	4.23224e-08	up	yes
21443	0	A03	+	24042516	24044378	BraA03g047600.3C	8	642	MSTRG.9443	BraA03g047600.3C	GO:0005509(calcium ion binding);GO:0005515(protein binding);GO:0005737(cytoplasm);GO:0005886(plasma membrane);GO:0006970(response to osmotic stress);GO:0009409(response to cold);GO:0009414(response to water deprivation);GO:0009651(response to salt stress);GO:0009738(abscisic acid-activated signaling pathway);GO:0009860(pollen tube growth);GO:0010107(potassium ion import);GO:0010118(stomatal movem…	NA	NA	NA	PREDICTED: calcineurin B-like protein 1 [Brassica rapa]	NA	0.0001	0.0001	0.0001	2.26233	2.94395	1.43086	4.52002e-05	-14.4333	4.03288e-10	4.23224e-08	down	yes
55564	0	A09	+	2050601	2051656	BraA09g003290.3C	2	798	MSTRG.24166	BraA09g003290.3C	GO:0005794(Golgi apparatus);GO:0009507(chloroplast);GO:0009522(photosystem I);GO:0009535(chloroplast thylakoid membrane);GO:0009579(thylakoid);GO:0009637(response to blue light);GO:0009768(photosynthesis, light harvesting in photosystem I);GO:0009941(chloroplast envelope);GO:0010114(response to red light);GO:0010218(response to far red light);GO:0010287(plastoglobule);GO:0015979(photosynthesis);G…	00196(Photosynthesis - antenna proteins)	K08913	NA	PREDICTED: chlorophyll a-b binding protein 36, chloroplastic [Brassica rapa]	NA	854.708	867.53	858.364	116.068	117.708	113.155	7.43838	2.89499	4.11487e-10	4.28598e-08	up	yes
69801	0	A10	-	18975893	18976492	BraA10g029870.3C	2	495	MSTRG.30351	BraA10g029870.3C	GO:0003674(molecular_function);GO:0008150(biological_process);GO:0016021(integral component of membrane)	NA	NA	NA	PREDICTED: uncharacterized protein LOC103847066 [Brassica rapa]	NA	105.756	108.191	104.406	13.2869	13.2888	14.2456	7.79868	2.96323	4.32423e-10	4.49238e-08	up	yes
34449	0	A05	+	24926676	24928870	BraA05g035330.3C	3	777	MSTRG.14751	BraA05g035330.3C	GO:0003700(transcription factor activity, sequence-specific DNA binding);GO:0005634(nucleus);GO:0006351(transcription, DNA-templated);GO:0006355(regulation of transcription, DNA-templated);GO:0043565(sequence-specific DNA binding);GO:0044212(transcription regulatory region DNA binding);GO:0080113(regulation of seed growth)	04075(Plant hormone signal transduction)	K14486	NA	PREDICTED: B3 domain-containing protein At3g11580 [Brassica rapa]	NA	29.2057	26.5168	28.4171	3.47679	3.38347	3.23183	8.33717	3.05956	4.3896e-10	4.54851e-08	up	yes
37979	0	A06	+	7749800	7754899	BraA06g014590.3C	15	1692	MSTRG.16382	BraA06g014590.3C	GO:0006952(defense response);GO:0008909(isochorismate synthase activity);GO:0009058(biosynthetic process);GO:0009507(chloroplast);GO:0009536(plastid);GO:0009697(salicylic acid biosynthetic process);GO:0042372(phylloquinone biosynthetic process)	00130(Ubiquinone and other terpenoid-quinone biosynthesis);01053(Biosynthesis of siderophore group nonribosomal peptides)	K02552	EC:5.4.4.2	PREDICTED: isochorismate synthase 2, chloroplastic-like [Brassica rapa]	NA	0.0001	0.0001	0.0001	0.927284	1.93883	0.362295	9.29251e-05	-13.3936	5.03469e-10	5.18421e-08	down	yes
21402	0	A03	-	23948759	23950659	BraA03g047370.3C	4	1647	MSTRG.9425	BraA03g047370.3C	GO:0000024(maltose biosynthetic process);GO:0005983(starch catabolic process);GO:0009409(response to cold);GO:0009507(chloroplast);GO:0009570(chloroplast stroma);GO:0016161(beta-amylase activity)	00500(Starch and sucrose metabolism)	K01177	EC:3.2.1.2	PREDICTED: beta-amylase 3, chloroplastic-like [Brassica napus]	NA	10.5214	10.4028	10.458	0.921642	1.1574	0.903571	10.5217	3.39529	5.67265e-10	5.78826e-08	up	yes
31071	0	A05	-	7319203	7320213	BraA05g013260.3C	3	732	MSTRG.13431	BraA05g013260.3C	GO:0000989(transcription factor activity, transcription factor binding);GO:0003700(transcription factor activity, sequence-specific DNA binding);GO:0005515(protein binding);GO:0005634(nucleus);GO:0006351(transcription, DNA-templated);GO:0006355(regulation of transcription, DNA-templated);GO:0008270(zinc ion binding);GO:0010100(negative regulation of photomorphogenesis);GO:0019904(protein domain s…	NA	NA	NA	PREDICTED: B-box zinc finger protein 25 [Brassica rapa]	NA	11.6965	9.35417	11.1924	0.471372	0.534849	0.431167	22.4317	4.48747	5.69251e-10	5.79379e-08	up	yes
67726	0	A10	-	12735100	12736599	BraA10g016610.3C	2	1029	MSTRG.29354	BraA10g016610.3C	GO:0005524(ATP binding);GO:0010264(myo-inositol hexakisphosphate biosynthetic process);GO:0016301(kinase activity);GO:0016310(phosphorylation)	00562(Inositol phosphate metabolism)	K19517	EC:2.7.1.64	PREDICTED: inositol 3-kinase [Brassica rapa]	NA	8.04312	7.95154	7.59896	0.240414	0.411197	0.391263	22.6237	4.49976	6.39077e-10	6.48801e-08	up	yes
2293	0	A01	+	7582739	7584844	BraA01g014290.3C	7	1278	MSTRG.1094	BraA01g014290.3C	GO:0004021(L-alanine:2-oxoglutarate aminotransferase activity);GO:0004069(L-aspartate:2-oxoglutarate aminotransferase activity);GO:0004121(cystathionine beta-lyase activity);GO:0004838(L-tyrosine:2-oxoglutarate aminotransferase activity);GO:0005737(cytoplasm);GO:0005773(vacuole);GO:0006520(cellular amino acid metabolic process);GO:0008483(transaminase activity);GO:0009058(biosynthetic process);GO…	01230(Biosynthesis of amino acids);00270(Cysteine and methionine metabolism);00350(Tyrosine metabolism);00360(Phenylalanine metabolism);00400(Phenylalanine, tyrosine and tryptophan biosynthesis);00130(Ubiquinone and other terpenoid-quinone biosynthesis);00950(Isoquinoline alkaloid biosynthesis);00960(Tropane, piperidine and pyridine alkaloid biosynthesis)	K00815	EC:2.6.1.5	PREDICTED: cystine lyase CORI3-like [Brassica rapa]	NA	5.77589	5.49518	4.64907	39.6342	40.2339	42.4071	0.130199	-2.94121	7.03955e-10	7.11066e-08	down	yes
30681	0	A05	-	5718804	5719604	BraA05g010690.3C	1	801	MSTRG.13266	BraA05g010690.3C	GO:0005794(Golgi apparatus);GO:0009416(response to light stimulus);GO:0009507(chloroplast);GO:0009522(photosystem I);GO:0009534(chloroplast thylakoid);GO:0009535(chloroplast thylakoid membrane);GO:0009579(thylakoid);GO:0009768(photosynthesis, light harvesting in photosystem I);GO:0009769(photosynthesis, light harvesting in photosystem II);GO:0009941(chloroplast envelope);GO:0010287(plastoglobule)…	00196(Photosynthesis - antenna proteins)	K08912	NA	PREDICTED: chlorophyll a-b binding protein 1, chloroplastic-like [Brassica napus]	NA	116.723	120.321	121.816	15.878	15.8583	16.6365	7.41863	2.89115	7.38461e-10	7.42181e-08	up	yes
51977	0	A08	-	13445713	13446003	BraA08g016550.3C	1	291	MSTRG.22456	BraA08g016550.3C	GO:0003674(molecular_function);GO:0008150(biological_process)	NA	NA	NA	PREDICTED: uncharacterized protein LOC103834473 [Brassica rapa]	NA	2.26644	1.42501	2.01622	36.2148	34.1409	33.2435	0.0550937	-4.18197	8.08536e-10	8.08556e-08	down	yes
14378	0	A03	-	1183220	1183788	BraA03g002690.3C	2	480	MSTRG.6128	BraA03g002690.3C	GO:0003674(molecular_function);GO:0005829(cytosol);GO:0006970(response to osmotic stress);GO:0009409(response to cold);GO:0009414(response to water deprivation);GO:0009790(embryo development);GO:0009793(embryo development ending in seed dormancy);GO:0048316(seed development)	NA	NA	NA	PREDICTED: 18 kDa seed maturation protein-like [Brassica rapa]	NA	13.891	14.1883	13.0773	0.534314	0.422213	0.599889	26.4432	4.72483	9.03347e-10	8.96662e-08	up	yes
33887	0	A05	+	23225343	23225932	BraA05g031890.3C	2	462	MSTRG.14507	BraA05g031890.3C	GO:0003674(molecular_function)	NA	NA	NA	PREDICTED: uncharacterized protein LOC103869941 [Brassica rapa]	NA	4.51866	5.57984	5.67542	0.072705	0.070511	0.0001	110.064	6.7822	1.02712e-09	1.00952e-07	up	yes
25048	0	A04	-	4526633	4532361	BraA04g006680.3C	18	2139	MSTRG.10815	BraA04g006680.3C	GO:0004565(beta-galactosidase activity);GO:0005576(extracellular region);GO:0005618(cell wall);GO:0005773(vacuole);GO:0005975(carbohydrate metabolic process);GO:0048046(apoplast)	00052(Galactose metabolism);00600(Sphingolipid metabolism);00531(Glycosaminoglycan degradation);00604(Glycosphingolipid biosynthesis - ganglio series);00511(Other glycan degradation)	K12309	EC:3.2.1.23	PREDICTED: beta-galactosidase 2 [Brassica rapa]	NA	24.4116	30.4074	27.9373	2.58892	3.17613	4.42003	8.12525	3.02241	1.08106e-09	1.05736e-07	up	yes
55789	0	A09	+	2944745	2947882	BraA09g004920.3C	6	2568	BraA09g004920.3C	BraA09g004920.3C	GO:0005634(nucleus);GO:0009908(flower development);GO:0030154(cell differentiation)	NA	NA	NA	PREDICTED: FRIGIDA-like protein 5 [Brassica rapa]	NA	0.540639	0.521792	0.375835	0.0001	0.0001	0.0001	4794.22	12.2271	1.09787e-09	1.07119e-07	up	yes
23035	0	A03	-	30477356	30477722	BraA03g057900.3C	2	294	MSTRG.10118	BraA03g057900.3C	GO:0005634(nucleus)	NA	NA	NA	PREDICTED: uncharacterized protein LOC103862240 [Brassica rapa]	NA	30.6114	32.0391	37.1512	1.51762	2.19327	1.83434	17.9978	4.16975	1.19121e-09	1.15663e-07	up	yes
56974	0	A09	-	7423368	7426237	BraA09g012660.3C	9	1458	MSTRG.24834	BraA09g012660.3C	GO:0004197(cysteine-type endopeptidase activity);GO:0005773(vacuole);GO:0006508(proteolysis);GO:0006624(vacuolar protein processing);GO:0051603(proteolysis involved in cellular protein catabolic process)	00563(Glycosylphosphatidylinositol(GPI)-anchor biosynthesis)	K05290	EC:2.6.-.-	PREDICTED: vacuolar-processing enzyme beta-isozyme [Brassica rapa]	NA	33.8362	27.2664	31.2132	3.69376	4.70597	3.20532	7.95479	2.99182	1.21074e-09	1.17275e-07	up	yes
25777	0	A04	-	8857080	8858426	BraA04g011210.3C	1	1347	MSTRG.11077	BraA04g011210.3C	GO:0005737(cytoplasm);GO:0016740(transferase activity);GO:0016747(transferase activity, transferring acyl groups other than amino-acyl groups)	00940(Phenylpropanoid biosynthesis);00945(Stilbenoid, diarylheptanoid and gingerol biosynthesis);00941(Flavonoid biosynthesis)	K13065	EC:2.3.1.133	PREDICTED: uncharacterized acetyltransferase At3g50280-like [Brassica rapa]	NA	2.58051	3.31334	3.41347	21.5154	20.1789	22.6121	0.144734	-2.78852	1.28304e-09	1.23979e-07	down	yes
51014	0	A08	-	9135673	9137084	BraA08g010390.3C	2	1029	MSTRG.22058	BraA08g010390.3C	GO:0004601(peroxidase activity);GO:0005576(extracellular region);GO:0006979(response to oxidative stress);GO:0020037(heme binding);GO:0042744(hydrogen peroxide catabolic process);GO:0046872(metal ion binding);GO:0055114(oxidation-reduction process)	00940(Phenylpropanoid biosynthesis)	K00430	EC:1.11.1.7	PREDICTED: peroxidase 7 [Brassica rapa]	NA	2.65295	3.43406	2.99501	23.0317	22.3418	23.2834	0.132281	-2.91832	1.37228e-09	1.3165e-07	down	yes
17023	0	A03	-	9337324	9339354	BraA03g019670.3C	1	2031	MSTRG.7420	BraA03g019670.3C	GO:0004674(protein serine/threonine kinase activity);GO:0005524(ATP binding);GO:0005886(plasma membrane);GO:0006468(protein phosphorylation);GO:0009751(response to salicylic acid);GO:0016021(integral component of membrane);GO:0016301(kinase activity);GO:0030246(carbohydrate binding)	00500(Starch and sucrose metabolism)	K01176	EC:3.2.1.1	PREDICTED: L-type lectin-domain containing receptor kinase IV.1 [Brassica rapa]	NA	48.7171	47.6671	49.194	7.12016	7.02965	6.08052	7.19604	2.8472	1.40381e-09	1.34353e-07	up	yes
20330	0	A03	+	20332309	20333545	BraA03g040740.3C	5	651	MSTRG.8946	BraA03g040740.3C	GO:0003674(molecular_function);GO:0005739(mitochondrion);GO:0005783(endoplasmic reticulum);GO:0006952(defense response);GO:0016020(membrane);GO:0016021(integral component of membrane)	NA	NA	NA	PREDICTED: uncharacterized protein LOC103859997 [Brassica rapa]	NA	5.52887	7.23912	3.73493	0.082416	0.0001	0.0001	199.754	7.64208	1.48258e-09	1.41555e-07	up	yes
20547	0	A03	-	21055368	21056251	BraA03g041940.3C	2	798	MSTRG.9042	BraA03g041940.3C	GO:0005794(Golgi apparatus);GO:0009507(chloroplast);GO:0009522(photosystem I);GO:0009535(chloroplast thylakoid membrane);GO:0009579(thylakoid);GO:0009637(response to blue light);GO:0009768(photosynthesis, light harvesting in photosystem I);GO:0009941(chloroplast envelope);GO:0010114(response to red light);GO:0010218(response to far red light);GO:0010287(plastoglobule);GO:0015979(photosynthesis);G…	00196(Photosynthesis - antenna proteins)	K08913	NA	PREDICTED: chlorophyll a-b binding protein 151, chloroplastic [Brassica rapa]	NA	213.679	216.834	219.258	32.1786	30.6112	29.4815	7.04196	2.81598	1.58932e-09	1.51027e-07	up	yes
36693	0	A06	+	3650219	3652314	BraA06g006390.3C	5	981	MSTRG.15796	BraA06g006390.3C	GO:0003824(catalytic activity);GO:0004022(alcohol dehydrogenase (NAD) activity);GO:0009809(lignin biosynthetic process);GO:0045551(cinnamyl-alcohol dehydrogenase activity);GO:0050662(coenzyme binding);GO:0055114(oxidation-reduction process)	00940(Phenylpropanoid biosynthesis)	K09753	EC:1.2.1.44	PREDICTED: cinnamoyl-CoA reductase 1-like isoform X1 [Brassica rapa]	NA	12.1681	11.011	10.9386	0.765372	0.806094	0.757439	14.6496	3.87279	1.60046e-09	1.51726e-07	up	yes
41375	0	A06	-	24498480	24499241	BraA06g036470.3C	1	762	MSTRG.17832	BraA06g036470.3C	GO:0004842(ubiquitin-protein transferase activity);GO:0005737(cytoplasm);GO:0008270(zinc ion binding);GO:0016021(integral component of membrane);GO:0016567(protein ubiquitination)	NA	NA	NA	PREDICTED: uncharacterized protein LOC103875090 [Brassica rapa]	NA	0.076333	0.090085	0.083964	4.13549	3.38782	3.44173	0.0228346	-5.45264	1.63156e-09	1.5431e-07	down	yes
15248	0	A03	-	3594970	3595524	BraA03g008390.3C	1	555	MSTRG.6556	BraA03g008390.3C	GO:0005515(protein binding);GO:0005576(extracellular region);GO:0006869(lipid transport);GO:0008289(lipid binding);GO:0043424(protein histidine kinase binding);GO:0045735(nutrient reservoir activity)	03013(RNA transport)	K03113	NA	napin [Brassica rapa subsp. chinensis]	NA	15.7015	15.5712	15.7711	0.6394	0.412118	1.0339	22.5584	4.49559	1.6573e-09	1.56027e-07	up	yes
32395	0	A05	+	16249467	16251100	BraA05g022460.3C	5	1017	MSTRG.13900	BraA05g022460.3C	GO:0005525(GTP binding);GO:0005739(mitochondrion);GO:0009617(response to bacterium)	NA	NA	NA	PREDICTED: protein AIG1-like isoform X1 [Brassica rapa]	NA	0.947561	1.09754	1.43828	0.0001	0.0001	0.0001	11611.3	13.5032	1.66579e-09	1.5644e-07	up	yes
48591	0	A07	-	26077031	26078813	BraA07g037640.3C	5	1149	MSTRG.21020	BraA07g037640.3C	GO:0005737(cytoplasm);GO:0009506(plasmodesma);GO:0016021(integral component of membrane)	NA	NA	NA	PREDICTED: probable inactive serine/threonine-protein kinase fnkC [Brassica rapa]	NA	25.1304	27.1659	26.4015	181.274	183.134	184.384	0.143402	-2.80186	1.70599e-09	1.59841e-07	down	yes
49699	0	A08	+	888276	891892	BraA08g001300.3C	4	1161	MSTRG.21564	BraA08g001300.3C	GO:0000325(plant-type vacuole);GO:0005576(extracellular region);GO:0005773(vacuole);GO:0005774(vacuolar membrane);GO:0009505(plant-type cell wall);GO:0009506(plasmodesma);GO:0016042(lipid catabolic process);GO:0016298(lipase activity);GO:0016788(hydrolase activity, acting on ester bonds);GO:0052689(carboxylic ester hydrolase activity)	NA	NA	NA	PREDICTED: GDSL esterase/lipase 22-like [Brassica rapa]	NA	45.6097	45.6112	46.0867	311.358	315.395	312.429	0.146199	-2.77399	1.75564e-09	1.63728e-07	down	yes
15613	0	A03	-	4704866	4706360	BraA03g010900.3C	2	858	MSTRG.6793	BraA03g010900.3C	GO:0005576(extracellular region);GO:0007568(aging);GO:0016021(integral component of membrane)	NA	NA	NA	PREDICTED: tetraspanin-3 [Brassica rapa]	NA	8.42637	7.18021	8.35868	0.341216	0.336187	0.362443	23.0469	4.5265	1.77954e-09	1.65572e-07	up	yes
35061	0	A05	+	26656942	26657755	BraA05g039030.3C	3	618	MSTRG.15052	BraA05g039030.3C	GO:0005634(nucleus);GO:0005886(plasma membrane);GO:0016021(integral component of membrane)	NA	NA	NA	PREDICTED: CASP-like protein 1D2 [Brassica rapa]	NA	17.8145	19.1505	17.7157	1.05689	1.47725	1.19782	14.652	3.87303	1.92816e-09	1.7857e-07	up	yes
13106	0	A02	-	28053980	28056745	BraA02g040360.3C	6	717	MSTRG.5577	BraA02g040360.3C	GO:0005509(calcium ion binding);GO:0005634(nucleus);GO:0008150(biological_process);GO:0016021(integral component of membrane)	00073(Cutin, suberine and wax biosynthesis)	K17991	EC:1.11.2.3	PREDICTED: peroxygenase 2 [Brassica rapa]	NA	1.40889	1.76239	1.60418	0.0001	0.0001	0.0001	15918.2	13.9584	1.9548e-09	1.80361e-07	up	yes
52250	0	A08	+	14519544	14521991	BraA08g018240.3C	5	1053	MSTRG.22588	BraA08g018240.3C	GO:0005576(extracellular region);GO:0005615(extracellular space);GO:0016042(lipid catabolic process);GO:0050525(cutinase activity);GO:0052689(carboxylic ester hydrolase activity);GO:0090406(pollen tube)	00860(Porphyrin and chlorophyll metabolism);00900(Terpenoid backbone biosynthesis)	K10960	EC:1.3.1.83	PREDICTED: GDSL esterase/lipase At4g30140-like [Brassica rapa]	NA	1.09937	0.892486	1.28573	0.0001	0.0001	0.0001	10925.3	13.4154	1.95649e-09	1.80361e-07	up	yes
35156	0	A05	+	27015598	27017867	BraA05g039650.3C	3	1680	MSTRG.15097	BraA05g039650.3C	GO:0030599(pectinesterase activity);GO:0046910(pectinesterase inhibitor activity);GO:0071944(cell periphery)	00040(Pentose and glucuronate interconversions);00500(Starch and sucrose metabolism)	K01051	EC:3.1.1.11	PREDICTED: pectinesterase-like [Brassica rapa]	NA	5.17478	4.91174	5.07688	35.1032	36.252	36.1036	0.141109	-2.82512	2.14005e-09	1.9638e-07	down	yes
41340	0	A06	-	24333557	24337729	BraA06g036200.3C	10	2340	MSTRG.17816	BraA06g036200.3C	GO:0005876(spindle microtubule);GO:0007067(mitotic nuclear division);GO:0009524(phragmoplast);GO:0051011(microtubule minus-end binding);GO:0051225(spindle assembly);GO:0051301(cell division);GO:0070652(HAUS complex)	NA	NA	NA	BnaA06g30690D [Brassica napus]	NA	5.39746	5.6472	5.2465	0.186122	0.494258	0.336356	16.023	4.00207	2.18292e-09	1.99857e-07	up	yes
68226	0	A10	+	14619052	14619687	BraA10g020020.3C	1	636	MSTRG.29571	BraA10g020020.3C	GO:0005576(extracellular region);GO:0005618(cell wall);GO:0005634(nucleus);GO:0009409(response to cold);GO:0009505(plant-type cell wall);GO:0009735(response to cytokinin);GO:0030145(manganese ion binding);GO:0031012(extracellular matrix);GO:0033609(oxalate metabolic process);GO:0045735(nutrient reservoir activity);GO:0046564(oxalate decarboxylase activity);GO:0048046(apoplast);GO:0050162(oxalate …	NA	NA	NA	PREDICTED: germin-like protein 1 [Brassica rapa]	NA	4.00128	3.54762	2.87563	28.2296	30.5284	31.188	0.115898	-3.10908	2.33892e-09	2.13652e-07	down	yes
35914	0	A06	-	975614	976438	BraA06g001580.3C	1	825	MSTRG.15440	BraA06g001580.3C	GO:0005618(cell wall);GO:0005829(cytosol);GO:0005886(plasma membrane);GO:0009505(plant-type cell wall);GO:0030246(carbohydrate binding);GO:0048046(apoplast);GO:0080167(response to karrikin)	NA	NA	NA	PREDICTED: lectin-like protein At1g53070 [Brassica rapa]	NA	8.74231	8.26641	7.89912	60.3424	59.1316	58.685	0.139807	-2.83849	2.45978e-09	2.23673e-07	down	yes
54121	0	A08	-	20489799	20490404	BraA08g030030.3C	1	606	MSTRG.23451	BraA08g030030.3C	GO:0005739(mitochondrion);GO:0043086(negative regulation of catalytic activity);GO:0046910(pectinesterase inhibitor activity)	00040(Pentose and glucuronate interconversions);00500(Starch and sucrose metabolism)	K01051	EC:3.1.1.11	PREDICTED: 21 kDa protein-like [Brassica napus]	NA	48.7093	48.095	45.9996	6.29176	7.72274	7.87626	6.52348	2.70564	2.51457e-09	2.28138e-07	up	yes
50750	0	A08	+	7664056	7664530	BraA08g008670.3C	2	399	MSTRG.21965	BraA08g008670.3C	NA	NA	NA	NA	PREDICTED: 18 kDa seed maturation protein-like [Brassica napus]	NA	30.1332	31.4321	28.9125	2.82455	1.75738	1.79193	14.1951	3.82732	2.64332e-09	2.38202e-07	up	yes
58103	0	A09	+	12846585	12847782	BraA09g019870.3C	5	759	MSTRG.25289	BraA09g019870.3C	GO:0005739(mitochondrion);GO:0005759(mitochondrial matrix);GO:0006552(leucine catabolic process);GO:0009055(electron carrier activity);GO:0015996(chlorophyll catabolic process);GO:0055114(oxidation-reduction process)	NA	NA	NA	PREDICTED: electron transfer flavoprotein subunit beta, mitochondrial [Brassica rapa]	NA	3.11235	5.29578	0.322717	0.0001	0.0001	0.0001	29102.8	14.8289	2.70794e-09	2.43478e-07	up	yes
65524	0	A10	+	931967	934171	BraA10g001830.3C	8	1677	MSTRG.28481	BraA10g001830.3C	GO:0005576(extracellular region)	NA	NA	NA	PREDICTED: uncharacterized protein LOC103844521 isoform X1 [Brassica rapa]	NA	1.04016	1.63449	3.16611	0.002874	0.046488	0.013147	93.4388	6.54595	2.73947e-09	2.45762e-07	up	yes
14386	0	A03	+	1227313	1228427	BraA03g002750.3C	2	1029	MSTRG.6131	BraA03g002750.3C	GO:0005576(extracellular region);GO:0005618(cell wall);GO:0005829(cytosol);GO:0006952(defense response);GO:0007165(signal transduction);GO:0009505(plant-type cell wall);GO:0009506(plasmodesma);GO:0016020(membrane);GO:0090353(polygalacturonase inhibitor activity)	00500(Starch and sucrose metabolism);00460(Cyanoamino acid metabolism);00940(Phenylpropanoid biosynthesis)	K01188	EC:3.2.1.21	PREDICTED: polygalacturonase inhibitor 2-like [Brassica rapa]	NA	1.1606	1.04353	0.924798	0.0001	0.0001	0.0001	10429.8	13.3484	2.86848e-09	2.56189e-07	up	yes
35821	0	A06	+	615753	617022	BraA06g000940.3C	2	1032	BraA06g000940.3C	BraA06g000940.3C	GO:0005515(protein binding);GO:0005634(nucleus);GO:0005737(cytoplasm);GO:0009753(response to jasmonic acid);GO:0010150(leaf senescence);GO:0019762(glucosinolate catabolic process);GO:0030234(enzyme regulator activity);GO:0042742(defense response to bacterium)	NA	NA	NA	PREDICTED: epithiospecifier protein-like [Brassica rapa]	NA	0.960146	1.28616	0.936648	0.0001	0.0001	0.0001	10609.8	13.3731	2.88221e-09	2.56844e-07	up	yes
36418	0	A06	-	2794074	2794857	BraA06g004760.3C	2	264	MSTRG.15670	BraA06g004760.3C	GO:0003674(molecular_function);GO:0005739(mitochondrion);GO:0008150(biological_process)	NA	NA	NA	PREDICTED: uncharacterized protein LOC103871493 isoform X1 [Brassica rapa]	NA	27.8218	31.2	30.0216	1.13615	1.88585	1.60771	19.2331	4.26552	3.10843e-09	2.74562e-07	up	yes
30848	0	A05	-	6318731	6324689	BraA05g011730.3C	4	3450	MSTRG.13343	BraA05g011730.3C	GO:0005886(plasma membrane);GO:0006952(defense response);GO:0007165(signal transduction);GO:0016301(kinase activity)	NA	NA	NA	BnaA05g10540D [Brassica napus]	NA	3.75755	16.0191	6.89569	0.589352	0.101532	0.079932	34.6028	5.11282	3.1386e-09	2.76011e-07	up	yes
42325	0	A06	+	27740539	27741682	BraA06g042200.3C	2	843	MSTRG.18283	BraA06g042200.3C	GO:0005634(nucleus);GO:0006351(transcription, DNA-templated);GO:0009738(abscisic acid-activated signaling pathway);GO:0010162(seed dormancy process);GO:0010182(sugar mediated signaling pathway);GO:0043565(sequence-specific DNA binding);GO:2000033(regulation of seed dormancy process)	NA	NA	NA	PREDICTED: transcription factor TGA2.3 [Brassica rapa]	NA	3.13058	3.87884	2.80152	0.0001	0.0001	0.05314	183.932	7.52303	3.41975e-09	2.99422e-07	up	yes
49797	0	A08	-	1394859	1395980	BraA08g001950.3C	3	969	MSTRG.21610	BraA08g001950.3C	GO:0005737(cytoplasm);GO:0008150(biological_process);GO:0016491(oxidoreductase activity);GO:0055114(oxidation-reduction process)	00904(Diterpenoid biosynthesis)	K05282	EC:1.14.11.12	PREDICTED: probable 2-oxoglutarate-dependent dioxygenase AOP1 [Brassica rapa]	NA	0.0001	0.0001	0.0001	1.28983	0.935589	1.0271	9.22363e-05	-13.4043	3.4829e-09	3.04287e-07	down	yes
719	0	A01	-	2137980	2138498	BraA01g004400.3C	1	519	MSTRG.364	BraA01g004400.3C	GO:0003674(molecular_function);GO:0005576(extracellular region);GO:1901001(negative regulation of response to salt stress)	04075(Plant hormone signal transduction);04626(Plant-pathogen interaction)	K13449	NA	PREDICTED: pathogenesis-related protein 1-like [Brassica napus]	NA	12.7874	11.4199	11.7046	85.1726	82.6103	84.7606	0.142201	-2.81399	3.60277e-09	3.11368e-07	down	yes
8478	0	A02	+	4354250	4361313	BraA02g009250.3C	10	4083	MSTRG.3765	BraA02g009250.3C	GO:0004031(aldehyde oxidase activity);GO:0004854(xanthine dehydrogenase activity);GO:0005506(iron ion binding);GO:0005829(cytosol);GO:0009055(electron carrier activity);GO:0009115(xanthine catabolic process);GO:0009688(abscisic acid biosynthetic process);GO:0009851(auxin biosynthetic process);GO:0016614(oxidoreductase activity, acting on CH-OH group of donors);GO:0050302(indole-3-acetaldehyde oxi…	00380(Tryptophan metabolism)	K11817	EC:1.2.3.7	PREDICTED: indole-3-acetaldehyde oxidase [Brassica rapa]	NA	3.58714	3.6662	3.9856	0.388237	0.34963	0.35005	10.3307	3.36887	3.83739e-09	3.30221e-07	up	yes
445	0	A01	-	1388601	1389464	BraA01g002770.3C	5	549	MSTRG.229	BraA01g002770.3C	GO:0003674(molecular_function);GO:0006979(response to oxidative stress);GO:0007568(aging);GO:0009507(chloroplast);GO:0009579(thylakoid);GO:0009611(response to wounding);GO:0009753(response to jasmonic acid)	NA	NA	NA	PREDICTED: senescence-associated protein DIN1 isoform X1 [Brassica rapa]	NA	22.5514	26.5218	22.8184	164.24	167.61	161.468	0.145731	-2.77862	3.95439e-09	3.38836e-07	down	yes
10183	0	A02	+	12053621	12055121	BraA02g020700.3C	2	1389	MSTRG.4508	BraA02g020700.3C	GO:0009507(chloroplast);GO:0009793(embryo development ending in seed dormancy);GO:0016021(integral component of membrane);GO:1990457(pexophagosome)	NA	NA	NA	BnaA02g15750D [Brassica napus]	NA	11.1649	9.61776	9.32057	0.257891	0.585256	0.965805	16.6412	4.05669	4.18528e-09	3.57093e-07	up	yes
3882	0	A01	-	13447439	13451097	BraA01g023560.3C	12	999	MSTRG.1713	BraA01g023560.3C	GO:0005506(iron ion binding);GO:0005737(cytoplasm);GO:0007568(aging);GO:0009267(cellular response to starvation);GO:0016491(oxidoreductase activity);GO:0051213(dioxygenase activity);GO:0055114(oxidation-reduction process)	00941(Flavonoid biosynthesis)	K05277	EC:1.14.11.19	PREDICTED: probable 2-oxoglutarate-dependent dioxygenase At3g49630 [Brassica rapa]	NA	3.89886	4.76372	3.68773	25.906	26.6504	27.9801	0.153351	-2.70509	4.38564e-09	3.72603e-07	down	yes
1009	0	A01	+	2953057	2953359	BraA01g006110.3C	1	303	MSTRG.498	BraA01g006110.3C	GO:0003674(molecular_function);GO:0008150(biological_process);GO:0016021(integral component of membrane)	NA	NA	NA	PREDICTED: uncharacterized protein LOC103851502 [Brassica rapa]	NA	10.9936	12.4189	12.0131	0.0001	0.291654	0.083301	94.4542	6.56154	4.62219e-09	3.88584e-07	up	yes
1918	0	A01	+	6119303	6120527	BraA01g011740.3C	2	789	MSTRG.939	BraA01g011740.3C	GO:0005739(mitochondrion);GO:0005886(plasma membrane);GO:0009536(plastid);GO:0009793(embryo development ending in seed dormancy)	NA	NA	NA	PREDICTED: late embryogenesis abundant protein 1-like [Brassica napus]	NA	8.61756	8.33339	8.71468	0.277954	0.095313	0.439072	31.5947	4.98161	4.68485e-09	3.93027e-07	up	yes
38763	0	A06	+	11167593	11169372	BraA06g019510.3C	2	1284	MSTRG.16722	BraA06g019510.3C	GO:0003677(DNA binding);GO:0003700(transcription factor activity, sequence-specific DNA binding);GO:0005515(protein binding);GO:0005634(nucleus);GO:0006351(transcription, DNA-templated);GO:0006355(regulation of transcription, DNA-templated);GO:0009908(flower development);GO:0046872(metal ion binding);GO:0048510(regulation of timing of transition from vegetative to reproductive phase)	04712(Circadian rhythm - plant)	K16222	NA	PREDICTED: cyclic dof factor 3 [Brassica rapa]	NA	36.6427	33.3654	34.3929	4.56595	5.31248	5.14037	6.95135	2.79729	5.17047e-09	4.30168e-07	up	yes
42513	0	A06	+	28309301	28311295	BraA06g043320.3C	4	1458	MSTRG.18372	BraA06g043320.3C	GO:0000326(protein storage vacuole);GO:0005634(nucleus);GO:0009737(response to abscisic acid);GO:0010431(seed maturation);GO:0045735(nutrient reservoir activity);GO:0071215(cellular response to abscisic acid stimulus)	NA	NA	NA	PREDICTED: cruciferin BnC1 [Brassica rapa]	NA	55.7573	55.8798	56.3717	7.91071	8.0869	9.18158	6.67252	2.73823	5.27213e-09	4.37718e-07	up	yes
10688	0	A02	+	14300312	14301945	BraA02g024140.3C	4	1146	MSTRG.4728	BraA02g024140.3C	GO:0005634(nucleus);GO:0005829(cytosol);GO:0008171(O-methyltransferase activity);GO:0009809(lignin biosynthetic process);GO:0032259(methylation);GO:0046983(protein dimerization activity)	00940(Phenylpropanoid biosynthesis)	K13066	EC:2.1.1.68	PREDICTED: indole glucosinolate O-methyltransferase 1-like [Brassica rapa]	NA	2.56853	2.23097	2.38999	18.1855	17.6974	17.8644	0.133765	-2.90223	5.32545e-09	4.41231e-07	down	yes
15679	0	A03	+	4890769	4892219	BraA03g011320.3C	3	1089	MSTRG.6741	BraA03g011320.3C	GO:0005737(cytoplasm);GO:0016491(oxidoreductase activity);GO:0046872(metal ion binding);GO:0055114(oxidation-reduction process)	00402(Benzoxazinoid biosynthesis)	K13229	EC:1.14.20.2	PREDICTED: 1-aminocyclopropane-1-carboxylate oxidase homolog 12-like [Brassica rapa]	NA	3.54733	3.53103	4.01091	0.120206	0.132066	0.024947	40.0019	5.322	6.01465e-09	4.91229e-07	up	yes
61468	0	A09	-	33125775	33126173	BraA09g042690.3C	1	399	MSTRG.26587	BraA09g042690.3C	GO:0004871(signal transducer activity);GO:0005576(extracellular region);GO:0007267(cell-cell signaling);GO:0009506(plasmodesma);GO:0019722(calcium-mediated signaling);GO:0048046(apoplast)	NA	NA	NA	PREDICTED: protein RALF-like 34 [Brassica rapa]	NA	3.90807	3.06942	3.28564	0.001195	0.003461	0.001259	1735.1	10.7608	6.76722e-09	5.45877e-07	up	yes
26519	0	A04	+	12376807	12379017	BraA04g016310.3C	2	1632	MSTRG.11375	BraA04g016310.3C	GO:0002229(defense response to oomycetes);GO:0005506(iron ion binding);GO:0006569(tryptophan catabolic process);GO:0006952(defense response);GO:0009507(chloroplast);GO:0009611(response to wounding);GO:0009617(response to bacterium);GO:0009625(response to insect);GO:0009682(induced systemic resistance);GO:0009684(indoleacetic acid biosynthetic process);GO:0010112(regulation of systemic acquired re…	01210(2-Oxocarboxylic acid metabolism);00380(Tryptophan metabolism);00966(Glucosinolate biosynthesis)	K11813	EC:1.14.13.125	PREDICTED: tryptophan N-monooxygenase 2 [Brassica rapa]	NA	2.66917	2.94758	2.78973	17.5498	17.769	15.7702	0.164546	-2.60344	6.77187e-09	5.45877e-07	down	yes
39322	0	A06	+	15358924	15360447	BraA06g023070.3C	1	1524	MSTRG.16980	BraA06g023070.3C	GO:0009536(plastid)	00190(Oxidative phosphorylation);00195(Photosynthesis)	K02111	EC:3.6.3.14	atpA gene product (chloroplast) [Brassica napus]	NA	3.17174	0.86393	0.626547	2.19143	1591.01	1633.08	0.00144508	-9.43464	6.82957e-09	5.48843e-07	down	yes
57904	0	A09	-	11930656	11936360	BraA09g018630.3C	7	1806	MSTRG.25206	BraA09g018630.3C	GO:0000287(magnesium ion binding);GO:0005737(cytoplasm);GO:0010333(terpene synthase activity);GO:0016114(terpenoid biosynthetic process)	00909(Sesquiterpenoid and triterpenoid biosynthesis)	K15799	EC:4.2.3.69;EC:4.2.3.78	PREDICTED: terpenoid synthase 28-like [Brassica rapa]	NA	11.5444	12.1056	10.4547	1.2819	1.43613	1.78268	7.57761	2.92174	6.87167e-09	5.50998e-07	up	yes
40301	0	A06	+	20408757	20410353	BraA06g029510.3C	3	1410	MSTRG.17333	BraA06g029510.3C	GO:0004553(hydrolase activity, hydrolyzing O-glycosyl compounds);GO:0005634(nucleus);GO:0005794(Golgi apparatus);GO:0005975(carbohydrate metabolic process);GO:0016021(integral component of membrane)	NA	NA	NA	PREDICTED: uncharacterized protein LOC103874047 [Brassica rapa]	NA	0.509732	0.560428	1.30709	0.0001	0.0001	0.0001	7924.17	12.952	6.99423e-09	5.58717e-07	up	yes
43739	0	A07	-	6148942	6155792	BraA07g006480.3C	6	2619	MSTRG.18831	BraA07g006480.3C	GO:0003964(RNA-directed DNA polymerase activity);GO:0008150(biological_process)	NA	NA	NA	PREDICTED: uncharacterized protein LOC106309173 [Brassica oleracea var. oleracea]	NA	4.20577	5.77756	5.47377	0.06368	0.385231	0.065312	30.0591	4.90973	8.95244e-09	7.03925e-07	up	yes
43703	0	A07	+	5237130	5238319	BraA07g006160.3C	2	348	MSTRG.18829	BraA07g006160.3C	GO:0003674(molecular_function);GO:0005515(protein binding);GO:0005576(extracellular region);GO:0005578(proteinaceous extracellular matrix);GO:0008150(biological_process)	NA	NA	NA	PREDICTED: glycine-rich protein 3 short isoform-like [Brassica napus]	NA	31.5774	31.0873	34.2051	3.28651	1.6433	1.98105	14.017	3.80911	9.63947e-09	7.54985e-07	up	yes
49210	0	A07	-	28036581	28038308	BraA07g041570.3C	3	975	MSTRG.21339	BraA07g041570.3C	GO:0005506(iron ion binding);GO:0005737(cytoplasm);GO:0009416(response to light stimulus);GO:0009686(gibberellin biosynthetic process);GO:0045487(gibberellin catabolic process);GO:0045543(gibberellin 2-beta-dioxygenase activity);GO:0052634(C-19 gibberellin 2-beta-dioxygenase activity);GO:0055114(oxidation-reduction process)	00904(Diterpenoid biosynthesis)	K04125	EC:1.14.11.13	BnaA07g39200D [Brassica napus]	NA	0.765615	0.876729	1.12839	0.0001	0.0001	0.0001	9235.79	13.173	9.75759e-09	7.62747e-07	up	yes
68824	0	A10	+	16416870	16418034	BraA10g023800.3C	2	1035	MSTRG.29876	BraA10g023800.3C	GO:0003674(molecular_function);GO:0008150(biological_process);GO:0016021(integral component of membrane)	00900(Terpenoid backbone biosynthesis)	K15889	EC:3.1.1.-	PREDICTED: WAS/WASL-interacting protein family member 3 [Brassica rapa]	NA	81.2521	82.0843	84.7802	11.1017	14.7937	11.9964	6.54803	2.71106	1.00083e-08	7.79307e-07	up	yes
14259	0	A03	+	847072	849085	BraA03g001850.3C	2	1713	MSTRG.6072	BraA03g001850.3C	GO:0005618(cell wall);GO:0009505(plant-type cell wall);GO:0016021(integral component of membrane);GO:0030599(pectinesterase activity);GO:0042545(cell wall modification);GO:0045330(aspartyl esterase activity);GO:0045490(pectin catabolic process)	00040(Pentose and glucuronate interconversions);00500(Starch and sucrose metabolism)	K01051	EC:3.1.1.11	PREDICTED: probable pectinesterase/pectinesterase inhibitor 46 [Brassica rapa]	NA	6.53686	5.62021	6.13881	39.2883	39.1864	39.4229	0.155185	-2.68794	1.0029e-08	7.79404e-07	down	yes
37855	0	A06	-	7303633	7305401	BraA06g013820.3C	4	522	MSTRG.16334	BraA06g013820.3C	GO:0005634(nucleus);GO:0005737(cytoplasm);GO:0008429(phosphatidylethanolamine binding);GO:0009737(response to abscisic acid);GO:0009738(abscisic acid-activated signaling pathway);GO:0010030(positive regulation of seed germination)	04712(Circadian rhythm - plant)	K16223	NA	PREDICTED: protein MOTHER of FT and TFL1 [Brassica rapa]	NA	12.6181	12.073	13.3633	0.289254	0.779193	0.586696	22.9917	4.52304	1.12372e-08	8.6326e-07	up	yes
70294	0	A10	-	20278738	20286282	BraA10g032740.3C	5	1719	BraA10g032740.3C	BraA10g032740.3C	GO:0004871(signal transducer activity);GO:0005886(plasma membrane);GO:0009416(response to light stimulus);GO:0016567(protein ubiquitination)	00902(Monoterpenoid biosynthesis)	K15095	EC:1.1.1.208	PREDICTED: BTB/POZ domain-containing protein At5g03250-like [Brassica napus]	NA	0.518154	0.41929	0.483477	0.0001	0.0001	0.0001	4736.4	12.2096	1.38438e-08	1.05542e-06	up	yes
18896	0	A03	-	15598584	15600774	BraA03g031370.3C	3	972	BraA03g031370.3C	BraA03g031370.3C	GO:0004601(peroxidase activity);GO:0005576(extracellular region);GO:0006979(response to oxidative stress);GO:0009505(plant-type cell wall);GO:0020037(heme binding);GO:0042744(hydrogen peroxide catabolic process);GO:0046872(metal ion binding);GO:0055114(oxidation-reduction process);GO:0071456(cellular response to hypoxia)	00940(Phenylpropanoid biosynthesis)	K00430	EC:1.11.1.7	PREDICTED: peroxidase 28-like [Brassica rapa]	NA	0.905859	0.809567	0.783809	0.0001	0.0001	0.0001	8330.78	13.0242	1.40581e-08	1.06972e-06	up	yes
28061	0	A04	-	18864073	18865750	BraA04g026520.3C	6	897	MSTRG.12045	BraA04g026520.3C	GO:0003824(catalytic activity);GO:0009058(biosynthetic process);GO:0047661(amino-acid racemase activity)	NA	NA	NA	PREDICTED: uncharacterized protein LOC103865602 [Brassica rapa]	NA	30.2856	35.7985	29.6624	186.277	208.551	196.49	0.16192	-2.62664	1.505e-08	1.13444e-06	down	yes
61131	0	A09	-	31493774	31494386	BraA09g040350.3C	4	363	MSTRG.26439	BraA09g040350.3C	GO:0003674(molecular_function);GO:0005576(extracellular region);GO:0009739(response to gibberellin);GO:0009740(gibberellic acid mediated signaling pathway)	NA	NA	NA	PREDICTED: gibberellin-regulated protein 9 [Brassica rapa]	NA	6.41463	7.18582	6.65447	0.188462	0.216469	0.179374	34.665	5.11541	1.51938e-08	1.14313e-06	up	yes
21287	0	A03	+	23657624	23658796	BraA03g046730.3C	7	525	MSTRG.9379	BraA03g046730.3C	GO:0005744(mitochondrial inner membrane presequence translocase complex);GO:0009527(plastid outer membrane);GO:0015031(protein transport);GO:0015171(amino acid transmembrane transporter activity);GO:0015266(protein channel activity);GO:0015288(porin activity);GO:0015450(P-P-bond-hydrolysis-driven protein transmembrane transporter activity);GO:0030150(protein import into mitochondrial matrix);GO:0…	NA	NA	NA	PREDICTED: outer envelope pore protein 16-2, chloroplastic-like [Brassica rapa]	NA	6.19323	8.04608	8.37906	0.410279	0.176908	0.269273	26.4091	4.72297	1.59922e-08	1.1987e-06	up	yes
17818	0	A03	+	12137501	12138259	BraA03g024700.3C	2	675	MSTRG.7790	BraA03g024700.3C	GO:0004364(glutathione transferase activity);GO:0005737(cytoplasm);GO:0005829(cytosol);GO:0005886(plasma membrane);GO:0006749(glutathione metabolic process);GO:0006979(response to oxidative stress);GO:0009407(toxin catabolic process);GO:0009506(plasmodesma);GO:0009636(response to toxic substance);GO:0043295(glutathione binding)	00480(Glutathione metabolism)	K00799	EC:2.5.1.18	PREDICTED: glutathione S-transferase U5 [Brassica rapa]	NA	19.6848	20.5238	18.7087	120.803	125.427	120.105	0.160829	-2.6364	1.63649e-08	1.22435e-06	down	yes
30839	0	A05	+	6291715	6294962	BraA05g011670.3C	8	2619	MSTRG.13339	BraA05g011670.3C	GO:0004672(protein kinase activity);GO:0004712(protein serine/threonine/tyrosine kinase activity);GO:0005524(ATP binding);GO:0005829(cytosol);GO:0005886(plasma membrane);GO:0006468(protein phosphorylation)	04075(Plant hormone signal transduction)	K14510	EC:2.7.11.1	PREDICTED: uncharacterized protein LOC103867564 isoform X1 [Brassica rapa]	NA	0.0001	0.0001	0.0001	0.324432	0.268472	0.304557	0.000334276	-11.5467	1.66129e-08	1.24058e-06	down	yes
62091	0	A09	+	35297358	35300299	BraA09g046410.3C	11	1431	MSTRG.26873	BraA09g046410.3C	GO:0005515(protein binding);GO:0005634(nucleus);GO:0005737(cytoplasm);GO:0009631(cold acclimation);GO:0042393(histone binding);GO:0071497(cellular response to freezing);GO:1901141(regulation of lignin biosynthetic process)	04120(Ubiquitin mediated proteolysis)	K10615	EC:2.3.2.26	PREDICTED: ultraviolet-B receptor UVR8 [Brassica rapa]	NA	4.7098	6.03709	5.20803	0.359416	0.123106	0.30664	20.2176	4.33754	1.8179e-08	1.3475e-06	up	yes
5261	0	A01	-	22562980	22564792	BraA01g033070.3C	6	1149	MSTRG.2273	BraA01g033070.3C	GO:0005576(extracellular region);GO:0009506(plasmodesma);GO:0016020(membrane)	NA	NA	NA	PREDICTED: probable inactive serine/threonine-protein kinase fnkC [Brassica rapa]	NA	8.27676	8.79875	10.0962	54.4029	58.5452	55.8934	0.16093	-2.63549	1.89253e-08	1.39584e-06	down	yes
54906	0	A08	-	22537042	22538583	BraA08g034920.3C	3	1080	MSTRG.23836	BraA08g034920.3C	GO:0005737(cytoplasm);GO:0016706(oxidoreductase activity, acting on paired donors, with incorporation or reduction of molecular oxygen, 2-oxoglutarate as one donor, and incorporation of one atom each of oxygen into both donors);GO:0046872(metal ion binding);GO:0055114(oxidation-reduction process)	00402(Benzoxazinoid biosynthesis)	K13229	EC:1.14.20.2	PREDICTED: 1-aminocyclopropane-1-carboxylate oxidase homolog 6-like [Brassica rapa]	NA	5.65048	5.10986	5.76206	0.265866	0.316498	0.281013	19.1369	4.25829	1.89356e-08	1.39584e-06	up	yes
29458	0	A05	-	1426370	1429148	BraA05g002520.3C	8	1176	MSTRG.12669	BraA05g002520.3C	GO:0004650(polygalacturonase activity);GO:0005576(extracellular region);GO:0005618(cell wall);GO:0005975(carbohydrate metabolic process);GO:0009830(cell wall modification involved in abscission);GO:0009901(anther dehiscence);GO:0010047(fruit dehiscence);GO:0010227(floral organ abscission)	00040(Pentose and glucuronate interconversions);00500(Starch and sucrose metabolism)	K01184	EC:3.2.1.15	PREDICTED: polygalacturonase ADPG2-like [Brassica rapa]	NA	0.0001	0.0001	0.004987	0.921233	0.879527	0.846497	0.00195939	-8.99538	1.96868e-08	1.44855e-06	down	yes
64520	0	A09	-	43165712	43167814	BraA09g062040.3C	10	1143	MSTRG.28024	BraA09g062040.3C	GO:0003824(catalytic activity);GO:0004084(branched-chain-amino-acid transaminase activity);GO:0005737(cytoplasm);GO:0005739(mitochondrion);GO:0009081(branched-chain amino acid metabolic process);GO:0009097(isoleucine biosynthetic process);GO:0009098(leucine biosynthetic process);GO:0009099(valine biosynthetic process);GO:0009507(chloroplast);GO:0052654(L-leucine transaminase activity);GO:0052655(…	01210(2-Oxocarboxylic acid metabolism);01230(Biosynthesis of amino acids);00270(Cysteine and methionine metabolism);00280(Valine, leucine and isoleucine degradation);00290(Valine, leucine and isoleucine biosynthesis);00770(Pantothenate and CoA biosynthesis)	K00826	EC:2.6.1.42	BnaA09g57250D [Brassica napus]	NA	0.726325	0.584509	0.663029	0.0001	0.0001	0.0001	6579.54	12.6838	1.99249e-08	1.46338e-06	up	yes
45783	0	A07	+	16856241	16857000	BraA07g020230.3C	2	660	MSTRG.19691	BraA07g020230.3C	GO:0005576(extracellular region);GO:0030145(manganese ion binding);GO:0045735(nutrient reservoir activity);GO:0048046(apoplast)	NA	NA	NA	PREDICTED: germin-like protein subfamily 1 member 13 [Brassica rapa]	NA	52.8067	50.5337	54.1914	8.15786	8.03305	8.66982	6.33657	2.6637	2.1068e-08	1.54451e-06	up	yes
55901	0	A09	-	3276241	3278103	BraA09g005590.3C	6	1053	MSTRG.24322	BraA09g005590.3C	GO:0009506(plasmodesma);GO:0009507(chloroplast);GO:0016020(membrane)	NA	NA	NA	PREDICTED: uncharacterized protein LOC103837120 [Brassica rapa]	NA	1.68486	1.7754	1.66051	15.07	13.9546	15.6272	0.114682	-3.12429	2.19229e-08	1.60425e-06	down	yes
50358	0	A08	+	4705623	4708458	BraA08g005910.3C	9	1530	MSTRG.21844	BraA08g005910.3C	GO:0004028(3-chloroallyl aldehyde dehydrogenase activity);GO:0004029(aldehyde dehydrogenase (NAD) activity);GO:0004030(aldehyde dehydrogenase [NAD(P)+] activity);GO:0005737(cytoplasm);GO:0005773(vacuole);GO:0005783(endoplasmic reticulum);GO:0005794(Golgi apparatus);GO:0006081(cellular aldehyde metabolic process);GO:0009269(response to desiccation);GO:0009506(plasmodesma);GO:0009536(plastid);GO:00…	00010(Glycolysis / Gluconeogenesis);00040(Pentose and glucuronate interconversions);00053(Ascorbate and aldarate metabolism);00620(Pyruvate metabolism);00071(Fatty acid degradation);00561(Glycerolipid metabolism);00280(Valine, leucine and isoleucine degradation);00310(Lysine degradation);00330(Arginine and proline metabolism);00340(Histidine metabolism);00380(Tryptophan metabolism);00410(beta-Ala…	K00128	EC:1.2.1.3	BnaA08g04430D [Brassica napus]	NA	0.52542	0.843987	0.332025	0.0001	0.0001	0.0001	5671.44	12.4695	2.22628e-08	1.62616e-06	up	yes
11035	0	A02	+	15767809	15770780	BraA02g026300.3C	6	1041	MSTRG.4863	BraA02g026300.3C	GO:0005737(cytoplasm);GO:0008757(S-adenosylmethionine-dependent methyltransferase activity);GO:0009507(chloroplast);GO:0010189(vitamin E biosynthetic process);GO:0032259(methylation);GO:0050342(tocopherol O-methyltransferase activity);GO:0051741(2-methyl-6-phytyl-1,4-benzoquinone methyltransferase activity)	00130(Ubiquinone and other terpenoid-quinone biosynthesis)	K05928	EC:2.1.1.95	PREDICTED: tocopherol O-methyltransferase, chloroplastic-like isoform X2 [Brassica napus]	NA	7.28842	10.041	9.84271	0.675794	0.765069	0.454977	14.3325	3.84122	2.49043e-08	1.80922e-06	up	yes
58449	0	A09	-	14774434	14774826	BraA09g022390.3C	1	393	MSTRG.25420	BraA09g022390.3C	GO:0005576(extracellular region);GO:0006869(lipid transport);GO:0008289(lipid binding)	03010(Ribosome)	K02883	NA	PREDICTED: pEARLI1-like lipid transfer protein 1 [Brassica rapa]	NA	4.59616	4.57822	4.70738	40.8501	37.0273	41.6527	0.116136	-3.10611	2.58997e-08	1.87474e-06	down	yes
31578	0	A05	-	9900570	9906824	BraA05g016640.3C	8	2463	MSTRG.13638	BraA05g016640.3C	GO:0005576(extracellular region);GO:0009505(plant-type cell wall);GO:0030599(pectinesterase activity);GO:0042545(cell wall modification);GO:0045330(aspartyl esterase activity);GO:0045490(pectin catabolic process);GO:0046910(pectinesterase inhibitor activity)	00040(Pentose and glucuronate interconversions);00500(Starch and sucrose metabolism)	K01051	EC:3.1.1.11	PREDICTED: pectinesterase 2 [Brassica rapa]	NA	0.727255	0.820548	0.699817	6.13992	6.76485	6.3367	0.116811	-3.09775	2.69471e-08	1.94704e-06	down	yes
20301	0	A03	+	20177894	20179715	BraA03g040540.3C	2	1176	MSTRG.8933	BraA03g040540.3C	GO:0003677(DNA binding);GO:0003700(transcription factor activity, sequence-specific DNA binding);GO:0005634(nucleus);GO:0005737(cytoplasm);GO:0006351(transcription, DNA-templated);GO:0006355(regulation of transcription, DNA-templated);GO:0043565(sequence-specific DNA binding)	NA	NA	NA	PREDICTED: heat stress transcription factor A-6b-like [Brassica rapa]	NA	0.627018	0.542943	0.713886	8.45755	8.41754	7.48209	0.0773426	-3.69259	2.76102e-08	1.98778e-06	down	yes
51524	0	A08	-	11603353	11606260	BraA08g013570.3C	7	1833	MSTRG.22274	BraA08g013570.3C	GO:0000287(magnesium ion binding);GO:0005737(cytoplasm);GO:0009507(chloroplast);GO:0010333(terpene synthase activity);GO:0016114(terpenoid biosynthetic process)	00909(Sesquiterpenoid and triterpenoid biosynthesis)	K15795	EC:4.2.3.40	PREDICTED: putative terpenoid synthase 7 isoform X1 [Brassica rapa]	NA	0.491271	0.426147	0.286298	0.0001	0.0001	0.0001	4012.39	11.9702	2.8538e-08	2.0509e-06	up	yes
37830	0	A06	+	7220641	7221219	BraA06g013650.3C	1	579	MSTRG.16325	BraA06g013650.3C	GO:0004866(endopeptidase inhibitor activity);GO:0005576(extracellular region);GO:0005618(cell wall);GO:0006508(proteolysis);GO:0008233(peptidase activity);GO:0048046(apoplast)	NA	NA	NA	PREDICTED: miraculin [Brassica rapa]	NA	8.4505	8.3007	8.50433	47.917	44.6329	48.4555	0.17911	-2.48108	2.87715e-08	2.06398e-06	down	yes
45	0	A01	-	152707	153349	BraA01g000300.3C	2	450	MSTRG.20	BraA01g000300.3C	GO:0003674(molecular_function);GO:0005829(cytosol);GO:0009415(response to water)	NA	NA	NA	PREDICTED: late embryogenesis abundant protein [Brassica rapa]	NA	8.0254	7.30719	6.57206	0.161298	0.302401	0.378069	26.0222	4.70167	3.04035e-08	2.16941e-06	up	yes
60851	0	A09	-	30438558	30439759	BraA09g038670.3C	2	984	MSTRG.26331	BraA09g038670.3C	GO:0003677(DNA binding);GO:0003700(transcription factor activity, sequence-specific DNA binding);GO:0005634(nucleus);GO:0006351(transcription, DNA-templated);GO:0006355(regulation of transcription, DNA-templated);GO:0009908(flower development);GO:0046872(metal ion binding)	04712(Circadian rhythm - plant)	K16222	NA	PREDICTED: dof zinc finger protein DOF1.3-like [Brassica rapa]	NA	3.4405	3.15355	3.68031	0.158377	0.066329	0.156672	26.9401	4.75168	3.06011e-08	2.17963e-06	up	yes
55712	0	A09	+	2646593	2647123	BraA09g004360.3C	1	531	MSTRG.24237	BraA09g004360.3C	GO:0003700(transcription factor activity, sequence-specific DNA binding);GO:0005634(nucleus);GO:0006351(transcription, DNA-templated);GO:0006355(regulation of transcription, DNA-templated);GO:0009908(flower development);GO:0009910(negative regulation of flower development);GO:0042752(regulation of circadian rhythm);GO:0046872(metal ion binding);GO:0048579(negative regulation of long-day photoperi…	03440(Homologous recombination)	K10880	NA	PREDICTED: protein LATE FLOWERING-like [Brassica rapa]	NA	6.10273	5.17787	5.32263	35.9447	38.4684	37.1763	0.148789	-2.74866	3.10148e-08	2.20518e-06	down	yes
40603	0	A06	-	21676205	21677931	BraA06g031450.3C	4	1026	BraA06g031450.3C	BraA06g031450.3C	GO:0004601(peroxidase activity);GO:0005576(extracellular region);GO:0006979(response to oxidative stress);GO:0020037(heme binding);GO:0042744(hydrogen peroxide catabolic process);GO:0046872(metal ion binding);GO:0055114(oxidation-reduction process)	00940(Phenylpropanoid biosynthesis)	K00430	EC:1.11.1.7	PREDICTED: probable peroxidase 61 [Brassica rapa]	NA	0.0001	0.0001	0.0001	0.731756	0.929211	0.490184	0.00013946	-12.8079	3.16818e-08	2.24465e-06	down	yes
29193	0	A05	+	550002	551935	BraA05g000900.3C	5	1563	MSTRG.12537	BraA05g000900.3C	GO:0004497(monooxygenase activity);GO:0005506(iron ion binding);GO:0009507(chloroplast);GO:0016021(integral component of membrane);GO:0016705(oxidoreductase activity, acting on paired donors, with incorporation or reduction of molecular oxygen);GO:0019825(oxygen binding);GO:0020037(heme binding);GO:0055114(oxidation-reduction process)	00905(Brassinosteroid biosynthesis)	K15639	EC:1.14.-.-	PREDICTED: cytochrome P450 709B2 [Brassica rapa]	NA	26.4267	23.4211	27.1609	4.20188	3.8433	4.49106	6.14289	2.61892	3.38405e-08	2.39336e-06	up	yes
64853	0	A09	-	44086305	44089685	BraA09g064150.3C	5	912	MSTRG.28178	BraA09g064150.3C	GO:0005789(endoplasmic reticulum membrane);GO:0006636(unsaturated fatty acid biosynthetic process);GO:0016021(integral component of membrane);GO:0016491(oxidoreductase activity);GO:0016717(oxidoreductase activity, acting on paired donors, with oxidation of a pair of donors resulting in the reduction of molecular oxygen to two molecules of water);GO:0042761(very long-chain fatty acid biosynthetic …	01212(Fatty acid metabolism);01040(Biosynthesis of unsaturated fatty acids)	K00507	EC:1.14.19.1	PREDICTED: delta-9 acyl-lipid desaturase 1-like [Brassica rapa]	NA	18.4909	21.4533	16.9772	2.45146	2.4298	2.78929	7.42076	2.89157	3.5573e-08	2.50031e-06	up	yes
46372	0	A07	-	18845993	18847317	BraA07g023820.3C	3	1131	MSTRG.19974	BraA07g023820.3C	GO:0003674(molecular_function);GO:0005634(nucleus);GO:0008150(biological_process)	NA	NA	NA	PREDICTED: putative F-box protein At1g58310 [Brassica rapa]	NA	0.0001	0.0001	0.002338	0.831798	0.704044	1.01326	0.000995646	-9.97208	3.8584e-08	2.68621e-06	down	yes
2701	0	A01	+	8933085	8936057	BraA01g016790.3C	4	1197	MSTRG.1285	BraA01g016790.3C	GO:0005575(cellular_component);GO:0008150(biological_process)	NA	NA	NA	PREDICTED: plant intracellular Ras-group-related LRR protein 8-like isoform X2 [Brassica rapa]	NA	3.27294	3.6791	3.91033	0.177883	0.105197	0.225189	21.3713	4.4176	4.2637e-08	2.953e-06	up	yes
25019	0	A04	+	4347951	4349440	BraA04g006470.3C	3	1356	MSTRG.10805	BraA04g006470.3C	GO:0005829(cytosol);GO:0009793(embryo development ending in seed dormancy);GO:0010227(floral organ abscission)	NA	NA	NA	PREDICTED: embryonic protein DC-8 [Brassica rapa]	NA	3.084	3.78416	3.34901	0.195729	0.192338	0.170331	18.2973	4.19356	4.43087e-08	3.06349e-06	up	yes
40350	0	A06	-	20592239	20593648	BraA06g029790.3C	1	1410	MSTRG.17356	BraA06g029790.3C	GO:0005737(cytoplasm);GO:0016757(transferase activity, transferring glycosyl groups)	00940(Phenylpropanoid biosynthesis)	K12356	EC:2.4.1.111	PREDICTED: UDP-glycosyltransferase 72D1-like [Brassica rapa]	NA	1.76395	2.17298	2.07966	0.075428	0.066525	0.092101	25.706	4.68403	4.58173e-08	3.15691e-06	up	yes
32503	0	A05	-	17092224	17094784	BraA05g023210.3C	11	1785	MSTRG.13930	BraA05g023210.3C	GO:0000287(magnesium ion binding);GO:0004743(pyruvate kinase activity);GO:0005524(ATP binding);GO:0006096(glycolytic process);GO:0006633(fatty acid biosynthetic process);GO:0009507(chloroplast);GO:0009570(chloroplast stroma);GO:0016301(kinase activity);GO:0030955(potassium ion binding)	01200(Carbon metabolism);01230(Biosynthesis of amino acids);00010(Glycolysis / Gluconeogenesis);00620(Pyruvate metabolism);00230(Purine metabolism)	K00873	EC:2.7.1.40	PREDICTED: plastidial pyruvate kinase 3, chloroplastic [Brassica rapa]	NA	2.15424	1.42624	0.461011	0.033413	0.023288	0.016522	55.1943	5.78645	4.99706e-08	3.42542e-06	up	yes
50230	0	A08	+	3744518	3746986	BraA08g005010.3C	4	1371	MSTRG.21793	BraA08g005010.3C	GO:0005886(plasma membrane);GO:0006865(amino acid transport);GO:0015171(amino acid transmembrane transporter activity);GO:0016020(membrane);GO:0016021(integral component of membrane)	04144(Endocytosis)	K19476	NA	PREDICTED: lysine histidine transporter-like 8 [Brassica rapa]	NA	0.644943	0.822114	0.242392	0.0001	0.0001	0.0001	5698.16	12.4763	5.60922e-08	3.79318e-06	up	yes
7577	0	A02	-	1616321	1619579	BraA02g003340.3C	7	591	MSTRG.3323	BraA02g003340.3C	GO:0003677(DNA binding);GO:0003700(transcription factor activity, sequence-specific DNA binding);GO:0005634(nucleus);GO:0006351(transcription, DNA-templated);GO:0006355(regulation of transcription, DNA-templated);GO:0009266(response to temperature stimulus);GO:0009908(flower development);GO:0009910(negative regulation of flower development);GO:0010048(vernalization response);GO:0030154(cell diffe…	03060(Protein export)	K03217	NA	PREDICTED: MADS-box protein FLOWERING LOCUS C isoform X1 [Brassica rapa]	NA	0.872875	1.87609	1.64679	21.6874	16.4545	16.7452	0.0800871	-3.64229	5.63045e-08	3.79473e-06	down	yes
65612	0	A10	+	1219439	1220611	BraA10g002330.3C	1	1173	MSTRG.28514	BraA10g002330.3C	GO:0003676(nucleic acid binding);GO:0003677(DNA binding);GO:0003700(transcription factor activity, sequence-specific DNA binding);GO:0005515(protein binding);GO:0005634(nucleus);GO:0006351(transcription, DNA-templated);GO:0006355(regulation of transcription, DNA-templated);GO:0010187(negative regulation of seed germination);GO:0046872(metal ion binding)	NA	NA	NA	PREDICTED: zinc finger CCCH domain-containing protein 2-like [Brassica napus]	NA	50.6776	48.4182	53.5192	9.04089	8.40038	8.79968	5.81591	2.54	5.68517e-08	3.81423e-06	up	yes
37290	0	A06	-	5584980	5587995	BraA06g010260.3C	3	912	MSTRG.16070	BraA06g010260.3C	GO:0005737(cytoplasm);GO:0009852(auxin catabolic process);GO:0016706(oxidoreductase activity, acting on paired donors, with incorporation or reduction of molecular oxygen, 2-oxoglutarate as one donor, and incorporation of one atom each of oxygen into both donors);GO:0046872(metal ion binding);GO:0051213(dioxygenase activity);GO:0055114(oxidation-reduction process)	00904(Diterpenoid biosynthesis)	K04125	EC:1.14.11.13	PREDICTED: 2-oxoglutarate-dependent dioxygenase DAO-like [Brassica rapa]	NA	0.69398	0.631821	1.24676	11.0002	10.1392	11.6214	0.0785256	-3.67069	6.23913e-08	4.16992e-06	down	yes
55909	0	A09	-	3305886	3306887	BraA09g005650.3C	1	1002	MSTRG.24325	BraA09g005650.3C	GO:0005739(mitochondrion);GO:0005743(mitochondrial inner membrane);GO:0006810(transport);GO:0006839(mitochondrial transport);GO:0016021(integral component of membrane);GO:0055085(transmembrane transport)	03015(mRNA surveillance pathway)	K14406	NA	PREDICTED: solute carrier family 25 member 44-like [Brassica rapa]	NA	0.0001	0.051337	0.070172	2.46255	2.21813	2.97279	0.0158894	-5.97579	6.32064e-08	4.21737e-06	down	yes
43540	0	A07	-	3736049	3736905	BraA07g004890.3C	4	594	MSTRG.18779	BraA07g004890.3C	GO:0003674(molecular_function);GO:0005739(mitochondrion);GO:0005773(vacuole);GO:0005886(plasma membrane);GO:0009631(cold acclimation);GO:0009737(response to abscisic acid);GO:0016021(integral component of membrane);GO:0042631(cellular response to water deprivation)	NA	NA	NA	PREDICTED: cold-regulated 413 plasma membrane protein 1 [Brassica rapa]	NA	422.549	403.414	381.689	69.8879	71.7216	77.4648	5.51252	2.46271	6.40401e-08	4.2659e-06	up	yes
44126	0	A07	+	9128660	9132279	BraA07g009120.3C	2	3402	MSTRG.18966	BraA07g009120.3C	GO:0004674(protein serine/threonine kinase activity);GO:0005515(protein binding);GO:0005524(ATP binding);GO:0005886(plasma membrane);GO:0006468(protein phosphorylation);GO:0007169(transmembrane receptor protein tyrosine kinase signaling pathway);GO:0010449(root meristem growth);GO:0016021(integral component of membrane);GO:0016032(viral process)	04075(Plant hormone signal transduction)	K13415	EC:2.7.10.1;EC:2.7.11.1	PREDICTED: receptor-like protein kinase 2 [Brassica rapa]	NA	1.20241	1.7142	1.46757	8.27876	7.66158	8.05169	0.182735	-2.45218	6.99085e-08	4.61845e-06	down	yes
36379	0	A06	-	2680939	2683194	BraA06g004530.3C	10	1059	MSTRG.15653	BraA06g004530.3C	GO:0004356(glutamate-ammonia ligase activity);GO:0005524(ATP binding);GO:0005737(cytoplasm);GO:0006542(glutamine biosynthetic process);GO:0009399(nitrogen fixation);GO:0009506(plasmodesma);GO:0009507(chloroplast)	01230(Biosynthesis of amino acids);00630(Glyoxylate and dicarboxylate metabolism);00910(Nitrogen metabolism);00250(Alanine, aspartate and glutamate metabolism);00220(Arginine biosynthesis)	K01915	EC:6.3.1.2	PREDICTED: glutamine synthetase cytosolic isozyme 1-5 [Brassica rapa]	NA	12.0556	13.5361	13.1783	1.43532	1.32044	1.59916	8.90261	3.15423	7.18803e-08	4.73312e-06	up	yes
70024	0	A10	-	19529357	19529749	BraA10g031230.3C	1	393	MSTRG.30449	BraA10g031230.3C	GO:0003674(molecular_function);GO:0008150(biological_process)	NA	NA	NA	PREDICTED: chloride intracellular channel protein 5-like [Brassica rapa]	NA	10.4539	9.5728	10.324	0.595313	0.294233	0.599103	20.3881	4.34965	7.35513e-08	4.83521e-06	up	yes
56069	0	A09	-	3895360	3900872	BraA09g006750.3C	3	3249	MSTRG.24400	BraA09g006750.3C	GO:0004674(protein serine/threonine kinase activity);GO:0005886(plasma membrane);GO:0006468(protein phosphorylation)	00260(Glycine, serine and threonine metabolism);00350(Tyrosine metabolism);00360(Phenylalanine metabolism);00410(beta-Alanine metabolism);00950(Isoquinoline alkaloid biosynthesis);00960(Tropane, piperidine and pyridine alkaloid biosynthesis)	K00276	EC:1.4.3.21	BnaA09g05490D [Brassica napus]	NA	3.46478	3.8799	3.84973	0.347862	0.394269	0.425371	9.58834	3.26128	7.44129e-08	4.88385e-06	up	yes
29232	0	A05	+	679061	681819	BraA05g001120.3C	4	1773	MSTRG.12557	BraA05g001120.3C	GO:0003885(D-arabinono-1,4-lactone oxidase activity);GO:0005576(extracellular region);GO:0005618(cell wall);GO:0016020(membrane);GO:0019853(L-ascorbic acid biosynthetic process);GO:0050105(L-gulonolactone oxidase activity);GO:0050660(flavin adenine dinucleotide binding);GO:0055114(oxidation-reduction process)	00053(Ascorbate and aldarate metabolism)	K00225	EC:1.3.2.3	PREDICTED: L-gulonolactone oxidase 5 [Brassica rapa]	NA	6.25587	5.80292	6.15505	34.2872	35.4637	32.821	0.177571	-2.49353	7.56694e-08	4.9582e-06	down	yes
69438	0	A10	+	18025945	18026376	BraA10g027430.3C	1	432	MSTRG.30170	BraA10g027430.3C	NA	NA	NA	NA	NA	NA	5.96609	7.2861	5.66004	40.2107	42.2411	44.0004	0.14956	-2.7412	7.9215e-08	5.18206e-06	down	yes
34037	0	A05	+	23715511	23717394	BraA05g032800.3C	5	1125	MSTRG.14573	BraA05g032800.3C	GO:0005576(extracellular region);GO:0005615(extracellular space);GO:0009620(response to fungus);GO:0009627(systemic acquired resistance);GO:0009751(response to salicylic acid);GO:0009817(defense response to fungus, incompatible interaction);GO:0009866(induced systemic resistance, ethylene mediated signaling pathway);GO:0009871(jasmonic acid and ethylene-dependent systemic resistance, ethylene med…	00561(Glycerolipid metabolism)	K00679	EC:2.3.1.158	PREDICTED: GDSL esterase/lipase 1-like [Brassica rapa]	NA	0.958148	0.798488	1.15215	10.7881	9.88229	9.19294	0.0974032	-3.35989	8.28194e-08	5.39319e-06	down	yes
55308	0	A09	+	980773	981744	BraA09g001650.3C	3	642	MSTRG.24037	BraA09g001650.3C	GO:0004364(glutathione transferase activity);GO:0005737(cytoplasm);GO:0005829(cytosol);GO:0005886(plasma membrane);GO:0006749(glutathione metabolic process);GO:0009407(toxin catabolic process);GO:0009636(response to toxic substance);GO:0050832(defense response to fungus)	00480(Glutathione metabolism)	K00799	EC:2.5.1.18	PREDICTED: glutathione S-transferase F3-like [Brassica rapa]	NA	275.881	286.445	275.658	52.4061	45.2123	53.7559	5.53585	2.4688	8.2851e-08	5.39319e-06	up	yes
22749	0	A03	-	29359358	29359672	BraA03g056070.3C	1	315	MSTRG.9998	BraA03g056070.3C	GO:0003674(molecular_function);GO:0005739(mitochondrion);GO:0008150(biological_process)	NA	NA	NA	PREDICTED: uncharacterized protein LOC103861993 [Brassica rapa]	NA	16.6916	18.6628	17.599	93.9418	90.2302	90.4586	0.192817	-2.3747	8.46314e-08	5.48272e-06	down	yes
60936	0	A09	+	30809202	30810674	BraA09g039260.3C	2	1311	MSTRG.26366	BraA09g039260.3C	GO:0005634(nucleus);GO:0008194(UDP-glycosyltransferase activity);GO:0009813(flavonoid biosynthetic process);GO:0016757(transferase activity, transferring glycosyl groups);GO:0019761(glucosinolate biosynthetic process);GO:0042742(defense response to bacterium);GO:0043231(intracellular membrane-bounded organelle);GO:0047251(thiohydroximate beta-D-glucosyltransferase activity);GO:0052544(defense res…	01210(2-Oxocarboxylic acid metabolism);00380(Tryptophan metabolism);00966(Glucosinolate biosynthesis)	K11820	EC:2.4.1.195	PREDICTED: UDP-glycosyltransferase 74B1 [Brassica rapa]	NA	8.82037	9.02997	8.52061	50.9168	48.6152	48.2099	0.178493	-2.48606	8.55645e-08	5.52532e-06	down	yes
53087	0	A08	-	17431324	17432127	BraA08g023650.3C	1	804	MSTRG.22963	BraA08g023650.3C	GO:0005794(Golgi apparatus);GO:0009416(response to light stimulus);GO:0009507(chloroplast);GO:0009522(photosystem I);GO:0009523(photosystem II);GO:0009534(chloroplast thylakoid);GO:0009535(chloroplast thylakoid membrane);GO:0009579(thylakoid);GO:0009768(photosynthesis, light harvesting in photosystem I);GO:0009941(chloroplast envelope);GO:0010287(plastoglobule);GO:0015979(photosynthesis);GO:00160…	00196(Photosynthesis - antenna proteins)	K08912	NA	PREDICTED: chlorophyll a-b binding protein 1, chloroplastic [Brassica oleracea var. oleracea]	NA	1898.4	1942.83	1921.87	356.474	356.835	350.995	5.41489	2.43693	8.62157e-08	5.55842e-06	up	yes
40994	0	A06	-	23187336	23190553	BraA06g034040.3C	18	1677	MSTRG.17647	BraA06g034040.3C	GO:0003824(catalytic activity);GO:0005737(cytoplasm);GO:0005739(mitochondrion);GO:0008152(metabolic process);GO:0008483(transaminase activity)	01210(2-Oxocarboxylic acid metabolism);01230(Biosynthesis of amino acids);00270(Cysteine and methionine metabolism);00280(Valine, leucine and isoleucine degradation);00290(Valine, leucine and isoleucine biosynthesis);00770(Pantothenate and CoA biosynthesis)	K00826	EC:2.6.1.42	PREDICTED: branched-chain-amino-acid aminotransferase-like protein 2 [Brassica rapa]	NA	0.0001	0.0001	0.0001	0.0001	10.3203	10.0517	1.4726e-05	-16.0513	8.73684e-08	5.62369e-06	down	yes
35827	0	A06	+	667503	669461	BraA06g000990.3C	3	1062	MSTRG.15402	BraA06g000990.3C	GO:0005515(protein binding);GO:0005634(nucleus);GO:0005737(cytoplasm);GO:0009753(response to jasmonic acid);GO:0010150(leaf senescence);GO:0019762(glucosinolate catabolic process);GO:0030234(enzyme regulator activity);GO:0042742(defense response to bacterium)	NA	NA	NA	PREDICTED: epithiospecifier protein-like [Brassica rapa]	NA	0.019367	0.061026	0.048571	2.2944	1.82148	2.0231	0.0210074	-5.57296	8.81211e-08	5.65868e-06	down	yes
8939	0	A02	+	5958801	5959944	BraA02g012230.3C	3	852	MSTRG.3964	BraA02g012230.3C	GO:0005576(extracellular region);GO:0005618(cell wall);GO:0010411(xyloglucan metabolic process);GO:0016762(xyloglucan:xyloglucosyl transferase activity);GO:0016798(hydrolase activity, acting on glycosyl bonds);GO:0033946(xyloglucan-specific endo-beta-1,4-glucanase activity);GO:0042546(cell wall biogenesis);GO:0048046(apoplast);GO:0071555(cell wall organization);GO:0080039(xyloglucan endotransgluc…	04075(Plant hormone signal transduction)	K14504	EC:2.4.1.207	BnaA02g35260D [Brassica napus]	NA	4.75893	4.55997	4.26442	25.82	27.2974	24.7883	0.174356	-2.51989	8.95312e-08	5.73529e-06	down	yes
61404	0	A09	-	32923205	32928975	BraA09g042320.3C	11	3849	MSTRG.26559	BraA09g042320.3C	GO:0003676(nucleic acid binding);GO:0003677(DNA binding);GO:0005634(nucleus);GO:0006352(DNA-templated transcription, initiation);GO:0008270(zinc ion binding);GO:0016570(histone modification)	00565(Ether lipid metabolism)	K01062	EC:3.1.1.47	PREDICTED: zinc finger CCCH domain-containing protein 44-like isoform X1 [Brassica rapa]	NA	0.0001	4.49906	3.98645	0.0001	0.0001	0.0001	28285.4	14.7878	9.03275e-08	5.77707e-06	up	yes
68446	0	A10	-	15276587	15279647	BraA10g021360.3C	16	1458	MSTRG.29676	BraA10g021360.3C	GO:0005351(sugar:proton symporter activity);GO:0005886(plasma membrane);GO:0015144(carbohydrate transmembrane transporter activity);GO:0016020(membrane)	NA	NA	NA	PREDICTED: sugar transporter ERD6-like 16 [Brassica rapa]	NA	15.7358	16.3009	16.2819	87.0391	86.1691	87.8727	0.185071	-2.43385	9.46848e-08	6.03649e-06	down	yes
27518	0	A04	-	16824506	16825494	BraA04g022780.3C	3	723	MSTRG.11806	BraA04g022780.3C	GO:0000989(transcription factor activity, transcription factor binding);GO:0003700(transcription factor activity, sequence-specific DNA binding);GO:0005515(protein binding);GO:0005634(nucleus);GO:0006351(transcription, DNA-templated);GO:0006355(regulation of transcription, DNA-templated);GO:0008270(zinc ion binding);GO:0010100(negative regulation of photomorphogenesis);GO:0019904(protein domain s…	NA	NA	NA	PREDICTED: B-box zinc finger protein 25-like isoform X1 [Brassica rapa]	NA	6.93562	5.47921	6.71434	0.462447	0.167418	0.329497	19.9395	4.31756	9.6276e-08	6.1282e-06	up	yes
68309	0	A10	+	14855690	14857562	BraA10g020520.3C	4	993	MSTRG.29610	BraA10g020520.3C	GO:0004601(peroxidase activity);GO:0005576(extracellular region);GO:0006979(response to oxidative stress);GO:0009615(response to virus);GO:0009723(response to ethylene);GO:0020037(heme binding);GO:0042744(hydrogen peroxide catabolic process);GO:0046872(metal ion binding);GO:0055114(oxidation-reduction process)	00940(Phenylpropanoid biosynthesis)	K00430	EC:1.11.1.7	PREDICTED: peroxidase 58-like [Brassica rapa]	NA	0.712529	0.755558	0.597897	7.93107	9.10804	8.7528	0.080102	-3.64202	9.70144e-08	6.16541e-06	down	yes
64478	0	A09	+	43025156	43027729	BraA09g061760.3C	6	1563	MSTRG.28002	BraA09g061760.3C	GO:0004650(polygalacturonase activity);GO:0005576(extracellular region);GO:0005975(carbohydrate metabolic process);GO:0016829(lyase activity);GO:0071555(cell wall organization)	00040(Pentose and glucuronate interconversions);00500(Starch and sucrose metabolism)	K01184	EC:3.2.1.15	PREDICTED: polygalacturonase At1g48100-like [Brassica napus]	NA	12.024	12.5708	12.8563	1.97275	1.89962	2.18421	6.18354	2.62843	9.93552e-08	6.29422e-06	up	yes
19174	0	A03	-	16444427	16445799	BraA03g033170.3C	2	846	MSTRG.8437	BraA03g033170.3C	GO:0000166(nucleotide binding);GO:0003676(nucleic acid binding);GO:0003723(RNA binding);GO:0005622(intracellular);GO:0005634(nucleus);GO:0006810(transport);GO:0006913(nucleocytoplasmic transport);GO:0009506(plasmodesma)	04144(Endocytosis)	K05747	NA	PREDICTED: ninja-family protein 6 [Brassica rapa]	NA	2.93757	3.23607	2.86496	0.104379	0.082403	0.163499	25.8038	4.68951	1.02685e-07	6.4847e-06	up	yes
15187	0	A03	-	3385482	3387193	BraA03g007900.3C	5	1095	MSTRG.6520	BraA03g007900.3C	GO:0003677(DNA binding);GO:0003700(transcription factor activity, sequence-specific DNA binding);GO:0005634(nucleus);GO:0006351(transcription, DNA-templated);GO:0006355(regulation of transcription, DNA-templated);GO:0007623(circadian rhythm);GO:0009734(auxin-activated signaling pathway);GO:0009851(auxin biosynthetic process);GO:0010600(regulation of auxin biosynthetic process)	04712(Circadian rhythm - plant)	K12133	NA	PREDICTED: protein REVEILLE 1-like isoform X1 [Brassica rapa]	NA	6.52839	6.02115	6.89697	0.347268	0.525674	0.490349	14.2644	3.83435	1.03837e-07	6.54711e-06	up	yes
23402	0	A03	-	32203338	32205440	BraA03g060500.3C	11	1266	MSTRG.10259	BraA03g060500.3C	GO:0000166(nucleotide binding);GO:0003676(nucleic acid binding);GO:0003723(RNA binding);GO:0008150(biological_process)	03015(mRNA surveillance pathway)	K14411	NA	PREDICTED: RNA-binding protein Musashi homolog 2-like [Brassica rapa]	NA	11.0709	13.6295	0.0001	0.0001	0.0001	0.0001	82335.1	16.3292	1.08497e-07	6.79818e-06	up	yes
29001	0	A04	-	21815831	21820583	BraA04g032360.3C	11	3801	MSTRG.12453	BraA04g032360.3C	GO:0005524(ATP binding);GO:0005634(nucleus);GO:0005886(plasma membrane);GO:0008559(xenobiotic-transporting ATPase activity);GO:0009506(plasmodesma);GO:0009630(gravitropism);GO:0009733(response to auxin);GO:0009734(auxin-activated signaling pathway);GO:0009735(response to cytokinin);GO:0009926(auxin polar transport);GO:0010315(auxin efflux);GO:0010328(auxin influx transmembrane transporter activit…	02010(ABC transporters)	K05658	EC:3.6.3.44	PREDICTED: ABC transporter B family member 4 [Brassica rapa]	NA	0.0001	3.90455	4.16861	0.0001	0.0001	0.0001	26910.8	14.7159	1.09271e-07	6.83597e-06	up	yes
33383	0	A05	+	21385414	21385911	BraA05g028790.3C	1	498	MSTRG.14278	BraA05g028790.3C	GO:0003674(molecular_function);GO:0012511(monolayer-surrounded lipid storage body);GO:0016020(membrane);GO:0016021(integral component of membrane);GO:0019915(lipid storage)	NA	NA	NA	PREDICTED: oleosin 1-like [Brassica rapa]	NA	2.67793	2.85979	3.47282	0.045791	0.0001	0.0001	195.92	7.61412	1.1203e-07	6.99767e-06	up	yes
26614	0	A04	-	12885543	12886850	BraA04g016940.3C	1	1308	MSTRG.11408	BraA04g016940.3C	GO:0005737(cytoplasm);GO:0005829(cytosol);GO:0009742(brassinosteroid mediated signaling pathway);GO:0016131(brassinosteroid metabolic process);GO:0016740(transferase activity);GO:0016747(transferase activity, transferring acyl groups other than amino-acyl groups)	00940(Phenylpropanoid biosynthesis);00945(Stilbenoid, diarylheptanoid and gingerol biosynthesis);00941(Flavonoid biosynthesis)	K13065	EC:2.3.1.133	PREDICTED: BAHD acyltransferase At5g47980-like [Brassica rapa]	NA	6.55141	6.03321	6.32403	34.7065	35.9927	35.9286	0.177333	-2.49547	1.14695e-07	7.15299e-06	down	yes
14186	0	A03	+	637093	640102	BraA03g001410.3C	2	2280	MSTRG.6039	BraA03g001410.3C	GO:0004806(triglyceride lipase activity);GO:0006071(glycerol metabolic process);GO:0012511(monolayer-surrounded lipid storage body);GO:0016021(integral component of membrane);GO:0019433(triglyceride catabolic process)	00100(Steroid biosynthesis);00561(Glycerolipid metabolism);00564(Glycerophospholipid metabolism);00565(Ether lipid metabolism);00590(Arachidonic acid metabolism);00591(Linoleic acid metabolism);00592(alpha-Linolenic acid metabolism)	K14674	EC:3.1.1.3;EC:3.1.1.13	PREDICTED: triacylglycerol lipase SDP1 [Brassica rapa]	NA	1.80495	1.76849	1.5477	9.33073	9.62118	10.0992	0.17628	-2.50406	1.18091e-07	7.33058e-06	down	yes
27433	0	A04	+	16481566	16484246	BraA04g022190.3C	10	1281	MSTRG.11773	BraA04g022190.3C	GO:0004069(L-aspartate:2-oxoglutarate aminotransferase activity);GO:0005507(copper ion binding);GO:0005739(mitochondrion);GO:0005759(mitochondrial matrix);GO:0009058(biosynthetic process);GO:0030170(pyridoxal phosphate binding);GO:0042802(identical protein binding);GO:0046686(response to cadmium ion);GO:0080130(L-phenylalanine:2-oxoglutarate aminotransferase activity)	01200(Carbon metabolism);01210(2-Oxocarboxylic acid metabolism);01230(Biosynthesis of amino acids);00710(Carbon fixation in photosynthetic organisms);00250(Alanine, aspartate and glutamate metabolism);00270(Cysteine and methionine metabolism);00220(Arginine biosynthesis);00330(Arginine and proline metabolism);00350(Tyrosine metabolism);00360(Phenylalanine metabolism);00400(Phenylalanine, tyrosine…	K14455	EC:2.6.1.1	PREDICTED: aspartate aminotransferase, mitochondrial [Brassica rapa]	NA	17.3712	16.2392	17.9634	91.8877	87.7544	93.6096	0.188741	-2.40552	1.34078e-07	8.25911e-06	down	yes
27419	0	A04	-	16420255	16421507	BraA04g022080.3C	3	1059	MSTRG.11764	BraA04g022080.3C	GO:0005737(cytoplasm);GO:0009506(plasmodesma);GO:0009815(1-aminocyclopropane-1-carboxylate oxidase activity);GO:0010439(regulation of glucosinolate biosynthetic process);GO:0019761(glucosinolate biosynthetic process);GO:0046872(metal ion binding);GO:0055114(oxidation-reduction process)	00402(Benzoxazinoid biosynthesis)	K13229	EC:1.14.20.2	PREDICTED: probable 2-oxoacid dependent dioxygenase [Brassica rapa]	NA	0.351076	0.247854	0.284362	5.02253	4.89953	4.19948	0.0625493	-3.99886	1.43324e-07	8.80158e-06	down	yes
15721	0	A03	+	5014258	5016261	BraA03g011610.3C	2	1545	MSTRG.6818	BraA03g011610.3C	GO:0005506(iron ion binding);GO:0005773(vacuole);GO:0006631(fatty acid metabolic process);GO:0010345(suberin biosynthetic process);GO:0016021(integral component of membrane);GO:0018685(alkane 1-monooxygenase activity);GO:0019825(oxygen binding);GO:0020037(heme binding);GO:0055114(oxidation-reduction process)	00073(Cutin, suberine and wax biosynthesis)	K15401	EC:1.14.-.-	PREDICTED: cytochrome P450 86A1-like [Brassica rapa]	NA	9.0626	10.4634	9.55055	0.935708	1.22341	1.46345	8.02652	3.00478	1.5126e-07	9.23237e-06	up	yes
10549	0	A02	+	13583443	13585095	BraA02g023170.3C	1	1653	MSTRG.4674	BraA02g023170.3C	GO:0005777(peroxisome);GO:0006631(fatty acid metabolic process);GO:0016874(ligase activity)	00360(Phenylalanine metabolism);00130(Ubiquinone and other terpenoid-quinone biosynthesis);00940(Phenylpropanoid biosynthesis)	K01904	EC:6.2.1.12	PREDICTED: probable acyl-activating enzyme 5, peroxisomal [Brassica rapa]	NA	0.922543	0.634662	0.927489	7.29914	7.86159	7.41206	0.110075	-3.18344	1.53267e-07	9.32651e-06	down	yes
63302	0	A09	-	39216733	39218296	BraA09g054180.3C	5	1164	MSTRG.27436	BraA09g054180.3C	GO:0005576(extracellular region);GO:0016042(lipid catabolic process);GO:0016788(hydrolase activity, acting on ester bonds);GO:0052689(carboxylic ester hydrolase activity)	00860(Porphyrin and chlorophyll metabolism);00900(Terpenoid backbone biosynthesis)	K10960	EC:1.3.1.83	PREDICTED: GDSL esterase/lipase At2g23540-like [Brassica rapa]	NA	8.05784	8.57493	8.95234	0.836409	0.910747	0.718058	10.3785	3.37552	1.53796e-07	9.34453e-06	up	yes
60539	0	A09	-	29067176	29067460	BraA09g036660.3C	1	285	MSTRG.26205	BraA09g036660.3C	NA	03040(Spliceosome)	K12843	NA	NA	NA	5.56073	4.14981	5.65126	0.096016	0.0001	0.0001	159.66	7.31885	1.57323e-07	9.53976e-06	up	yes
27410	0	A04	-	16395388	16396645	BraA04g022060.3C	3	1059	MSTRG.11764	BraA04g022060.3C	GO:0005737(cytoplasm);GO:0009506(plasmodesma);GO:0009815(1-aminocyclopropane-1-carboxylate oxidase activity);GO:0010439(regulation of glucosinolate biosynthetic process);GO:0019761(glucosinolate biosynthetic process);GO:0046872(metal ion binding);GO:0055114(oxidation-reduction process)	00402(Benzoxazinoid biosynthesis)	K13229	EC:1.14.20.2	PREDICTED: probable 2-oxoacid dependent dioxygenase [Brassica rapa]	NA	0.092892	0.044572	0.005116	2.63177	3.42734	1.31472	0.019336	-5.69257	1.58968e-07	9.60055e-06	down	yes
46869	0	A07	+	20366141	20369684	BraA07g026900.3C	3	2733	MSTRG.20208	BraA07g026900.3C	GO:0005515(protein binding);GO:0005739(mitochondrion);GO:0005829(cytosol);GO:0006809(nitric oxide biosynthetic process);GO:0008940(nitrate reductase activity);GO:0009416(response to light stimulus);GO:0009635(response to herbicide);GO:0009703(nitrate reductase (NADH) activity);GO:0020037(heme binding);GO:0030151(molybdenum ion binding);GO:0042128(nitrate assimilation);GO:0043546(molybdopterin cof…	00910(Nitrogen metabolism)	K10534	EC:1.7.1.1;EC:1.7.1.2	PREDICTED: nitrate reductase [NADH], clone PBNBR1412 [Brassica rapa]	NA	3.70515	3.42266	3.65054	18.9611	19.5813	19.4921	0.185723	-2.42877	1.723e-07	1.03413e-05	down	yes
42345	0	A06	+	27809205	27810429	BraA06g042370.3C	4	741	MSTRG.18293	BraA06g042370.3C	GO:0003674(molecular_function);GO:0005634(nucleus);GO:0008150(biological_process)	NA	NA	NA	PREDICTED: oil body-associated protein 2A [Brassica rapa]	NA	46.7445	63.493	63.2153	0.0001	1.20347	1.442	65.5634	6.03482	1.72522e-07	1.03413e-05	up	yes
20000	0	A03	-	19026251	19026748	BraA03g038410.3C	1	498	MSTRG.8789	BraA03g038410.3C	GO:0003674(molecular_function);GO:0012511(monolayer-surrounded lipid storage body);GO:0016020(membrane);GO:0016021(integral component of membrane);GO:0019915(lipid storage)	NA	NA	NA	PREDICTED: oleosin 1-like [Brassica napus]	NA	4.59852	4.65838	4.6106	0.115549	0.038274	0.239875	35.2237	5.13847	1.74172e-07	1.04246e-05	up	yes
8059	0	A02	-	3062955	3064497	BraA02g006470.3C	2	1071	MSTRG.3560	BraA02g006470.3C	GO:0003674(molecular_function);GO:0005783(endoplasmic reticulum);GO:0005789(endoplasmic reticulum membrane);GO:0006629(lipid metabolic process);GO:0010344(seed oilbody biogenesis);GO:0016021(integral component of membrane);GO:0019915(lipid storage);GO:0034389(lipid particle organization);GO:0048316(seed development)	NA	NA	NA	PREDICTED: seipin-1-like [Brassica rapa]	NA	3.83837	2.88957	3.37512	0.195072	0.166428	0.227935	17.1402	4.09932	2.00552e-07	1.18618e-05	up	yes
30562	0	A05	+	5274520	5274816	BraA05g009910.3C	1	297	MSTRG.13218	BraA05g009910.3C	GO:0003674(molecular_function);GO:0005829(cytosol);GO:0006970(response to osmotic stress);GO:0009414(response to water deprivation);GO:0009790(embryo development);GO:0009793(embryo development ending in seed dormancy);GO:0048316(seed development);GO:0048868(pollen tube development)	NA	NA	NA	PREDICTED: uncharacterized protein LOC103867375 [Brassica rapa]	NA	12.42	13.3918	15.7137	0.962863	0.876692	0.481361	17.8919	4.16123	2.01518e-07	1.19014e-05	up	yes
11977	0	A02	-	22816939	22820673	BraA02g033040.3C	6	1623	MSTRG.5163	BraA02g033040.3C	GO:0005886(plasma membrane);GO:0016021(integral component of membrane)	NA	NA	NA	PREDICTED: aluminum-activated malate transporter 13 [Brassica rapa]	NA	22.5898	25.4311	27.08	0.594416	0.0001	0.639907	60.8389	5.92692	2.08157e-07	1.22574e-05	up	yes
9044	0	A02	-	6574878	6577120	BraA02g012970.3C	9	1479	MSTRG.4012	BraA02g012970.3C	GO:0005737(cytoplasm);GO:0005834(heterotrimeric G-protein complex);GO:0008150(biological_process);GO:0080008(Cul4-RING E3 ubiquitin ligase complex)	NA	NA	NA	PREDICTED: uncharacterized WD repeat-containing protein C2A9.03-like isoform X1 [Brassica rapa]	NA	0.210977	0.07058	0.100785	2.65255	2.26367	2.89188	0.0489673	-4.35204	2.10313e-07	1.23481e-05	down	yes
49119	0	A07	-	27700368	27703652	BraA07g040960.3C	4	2736	MSTRG.21298	BraA07g040960.3C	GO:0005515(protein binding);GO:0005739(mitochondrion);GO:0005829(cytosol);GO:0006809(nitric oxide biosynthetic process);GO:0008940(nitrate reductase activity);GO:0009416(response to light stimulus);GO:0009635(response to herbicide);GO:0009703(nitrate reductase (NADH) activity);GO:0020037(heme binding);GO:0030151(molybdenum ion binding);GO:0042128(nitrate assimilation);GO:0043546(molybdopterin cof…	00910(Nitrogen metabolism)	K10534	EC:1.7.1.1;EC:1.7.1.2	PREDICTED: nitrate reductase [NADH], clone PBNBR1405 [Brassica rapa]	NA	5.91536	5.60711	6.05189	30.4761	30.9439	30.4304	0.191337	-2.38581	2.50332e-07	1.44857e-05	down	yes
5625	0	A01	+	24269817	24270368	BraA01g035460.3C	1	552	MSTRG.2416	BraA01g035460.3C	GO:0005576(extracellular region);GO:0043086(negative regulation of catalytic activity);GO:0046910(pectinesterase inhibitor activity)	NA	NA	NA	PREDICTED: cell wall / vacuolar inhibitor of fructosidase 1-like [Brassica rapa]	NA	6.35064	6.94614	7.83289	0.447569	0.212829	0.504373	18.1406	4.18115	2.51918e-07	1.45564e-05	up	yes
20808	0	A03	+	21995474	21997339	BraA03g043570.3C	4	1419	MSTRG.9144	BraA03g043570.3C	GO:0006457(protein folding);GO:0009507(chloroplast)	03060(Protein export);04141(Protein processing in endoplasmic reticulum)	K09540	NA	PREDICTED: uncharacterized protein LOC103860517 [Brassica rapa]	NA	10.3923	10.5121	9.3866	0.726043	1.64881	1.06957	8.79423	3.13656	2.53373e-07	1.46194e-05	up	yes
69356	0	A10	+	17804660	17805853	BraA10g026970.3C	6	573	MSTRG.30125	BraA10g026970.3C	GO:0003999(adenine phosphoribosyltransferase activity);GO:0005737(cytoplasm);GO:0006168(adenine salvage);GO:0044209(AMP salvage)	00230(Purine metabolism)	K00759	EC:2.4.2.7	PREDICTED: adenine phosphoribosyltransferase 5-like [Brassica rapa]	NA	0.0001	0.0001	0.0001	1.52145	1.55733	0.335698	8.78612e-05	-13.4744	2.59455e-07	1.49489e-05	down	yes
45871	0	A07	-	17206082	17207672	BraA07g020800.3C	9	864	MSTRG.19733	BraA07g020800.3C	GO:0003674(molecular_function);GO:0005737(cytoplasm);GO:0005856(cytoskeleton);GO:0008150(biological_process);GO:0009507(chloroplast)	NA	NA	NA	BnaA07g15660D [Brassica napus]	NA	3.64484	60.0805	59.5155	2.16764	1.15871	2.41268	21.4741	4.42453	2.72186e-07	1.56599e-05	up	yes
43745	0	A07	-	6304928	6306119	BraA07g006530.3C	2	354	MSTRG.18831	BraA07g006530.3C	GO:0003674(molecular_function);GO:0005515(protein binding);GO:0005576(extracellular region);GO:0005578(proteinaceous extracellular matrix);GO:0008150(biological_process)	NA	NA	NA	PREDICTED: glycine-rich protein 3 short isoform-like [Brassica napus]	NA	15.8884	16.8072	29.4517	1.04432	1.69732	1.77932	13.7465	3.78099	3.0077e-07	1.71567e-05	up	yes
51136	0	A08	-	9778458	9780896	BraA08g011170.3C	7	1497	MSTRG.22107	BraA08g011170.3C	GO:0005737(cytoplasm);GO:0005829(cytosol);GO:0005983(starch catabolic process);GO:0009507(chloroplast);GO:0016161(beta-amylase activity);GO:0080027(response to herbivore)	00500(Starch and sucrose metabolism)	K01177	EC:3.2.1.2	PREDICTED: beta-amylase 5 [Brassica rapa]	NA	0.740515	0.892273	0.673287	6.77907	6.06945	8.90016	0.106033	-3.23742	3.06151e-07	1.73895e-05	down	yes
30329	0	A05	-	4339304	4341002	BraA05g008410.3C	2	1440	MSTRG.13096	BraA05g008410.3C	GO:0008194(UDP-glycosyltransferase activity);GO:0016757(transferase activity, transferring glycosyl groups)	00908(Zeatin biosynthesis)	NA	NA	PREDICTED: UDP-glycosyltransferase 86A1-like [Brassica napus]	NA	5.65196	5.38781	4.57205	0.277771	0.240823	0.595149	14.0174	3.80915	3.06886e-07	1.74066e-05	up	yes
1425	0	A01	-	4217651	4219994	BraA01g008590.3C	5	1044	MSTRG.695	BraA01g008590.3C	GO:0003824(catalytic activity);GO:0005886(plasma membrane);GO:0009116(nucleoside metabolic process)	NA	NA	NA	PREDICTED: bark storage protein A [Brassica rapa]	NA	10.2196	10.4495	10.4476	1.21488	1.11861	1.15355	8.92354	3.15762	3.11721e-07	1.76309e-05	up	yes
20558	0	A03	-	21089969	21090852	BraA03g042010.3C	2	405	MSTRG.9046	BraA03g042010.3C	GO:0003674(molecular_function);GO:0005576(extracellular region);GO:0008150(biological_process)	NA	NA	NA	PREDICTED: glycine-rich protein 3 short isoform-like [Brassica rapa]	NA	362.425	397.401	365.012	67.7416	76.0736	78.1659	5.06727	2.34121	3.27479e-07	1.84442e-05	up	yes
14588	0	A03	+	1710561	1711939	BraA03g004000.3C	4	1134	MSTRG.6222	BraA03g004000.3C	GO:0005200(structural constituent of cytoskeleton);GO:0005515(protein binding);GO:0005524(ATP binding);GO:0005618(cell wall);GO:0005730(nucleolus);GO:0005737(cytoplasm);GO:0005739(mitochondrion);GO:0005829(cytosol);GO:0005856(cytoskeleton);GO:0005886(plasma membrane);GO:0007010(cytoskeleton organization);GO:0009416(response to light stimulus);GO:0009506(plasmodesma);GO:0009570(chloroplast stroma)…	04145(Phagosome)	K05692	NA	PREDICTED: actin-7-like [Brassica napus]	NA	0.073686	12.8349	15.8987	0.047472	0.089779	0.07367	136.579	7.09359	3.36675e-07	1.89355e-05	up	yes
3530	0	A01	-	11607260	11610424	BraA01g021300.3C	11	2157	MSTRG.1609	BraA01g021300.3C	GO:0003674(molecular_function);GO:0005886(plasma membrane);GO:0006811(ion transport);GO:0016021(integral component of membrane)	NA	NA	NA	PREDICTED: CSC1-like protein At4g15430 isoform X3 [Brassica rapa]	NA	3.028	3.0419	3.52456	0.035196	0.044665	0.262382	28.0341	4.80911	3.40704e-07	1.90818e-05	up	yes
53465	0	A08	+	18588106	18591605	BraA08g025870.3C	11	2247	MSTRG.23145	BraA08g025870.3C	GO:0005886(plasma membrane);GO:0006817(phosphate ion transport);GO:0016021(integral component of membrane)	NA	NA	NA	PREDICTED: phosphate transporter PHO1 homolog 8-like [Brassica rapa]	NA	10.5399	9.15366	9.48586	1.96848	1.86135	1.72367	5.25423	2.39348	3.52283e-07	1.96207e-05	up	yes
6435	0	A01	+	27455063	27458182	BraA01g040820.3C	12	1374	MSTRG.2782	BraA01g040820.3C	GO:0002020(protease binding);GO:0004553(hydrolase activity, hydrolyzing O-glycosyl compounds);GO:0005507(copper ion binding);GO:0005515(protein binding);GO:0005634(nucleus);GO:0005773(vacuole);GO:0005777(peroxisome);GO:0005783(endoplasmic reticulum);GO:0005788(endoplasmic reticulum lumen);GO:0005975(carbohydrate metabolic process);GO:0006970(response to osmotic stress);GO:0008422(beta-glucosidase…	00500(Starch and sucrose metabolism);00460(Cyanoamino acid metabolism);00940(Phenylpropanoid biosynthesis)	K01188	EC:3.2.1.21	PREDICTED: beta-glucosidase 23-like [Brassica rapa]	NA	5.97816	6.92451	8.5055	38.6797	44.0565	32.3462	0.186025	-2.42643	3.75281e-07	2.08726e-05	down	yes
27194	0	A04	-	15512124	15512876	BraA04g020630.3C	1	753	MSTRG.11671	BraA04g020630.3C	GO:0003674(molecular_function);GO:0005576(extracellular region);GO:0009505(plant-type cell wall);GO:0009506(plasmodesma);GO:0051707(response to other organism)	03013(RNA transport)	K14297	NA	PREDICTED: osmotin-like protein [Brassica rapa]	NA	6.67133	6.86947	7.04058	0.382352	0.667028	0.382789	14.3708	3.84507	4.01787e-07	2.22235e-05	up	yes
34522	0	A05	-	25126930	25128411	BraA05g035770.3C	8	768	MSTRG.14790	BraA05g035770.3C	GO:0004322(ferroxidase activity);GO:0006826(iron ion transport);GO:0006879(cellular iron ion homeostasis);GO:0006979(response to oxidative stress);GO:0008199(ferric iron binding);GO:0009507(chloroplast);GO:0009737(response to abscisic acid);GO:0055114(oxidation-reduction process)	NA	NA	NA	PREDICTED: ferritin-2, chloroplastic [Brassica rapa]	NA	21.5436	20.1026	17.8031	2.9498	2.73635	2.89987	6.92397	2.7916	4.12937e-07	2.27461e-05	up	yes
67104	0	A10	+	10502375	10506262	BraA10g012760.3C	15	2262	MSTRG.29073	BraA10g012760.3C	GO:0003777(microtubule motor activity);GO:0005524(ATP binding);GO:0005737(cytoplasm);GO:0005871(kinesin complex);GO:0005874(microtubule);GO:0007018(microtubule-based movement);GO:0007067(mitotic nuclear division);GO:0008017(microtubule binding);GO:0016887(ATPase activity);GO:0051301(cell division)	03008(Ribosome biogenesis in eukaryotes)	K14565	NA	PREDICTED: kinesin-3 [Brassica rapa]	NA	0.0001	0.0001	0.0001	3.30775	0.0001	3.07981	4.69655e-05	-14.378	4.26939e-07	2.34852e-05	down	yes
52725	0	A08	-	16157608	16158618	BraA08g021310.3C	4	612	MSTRG.22794	BraA08g021310.3C	GO:0003674(molecular_function);GO:0005739(mitochondrion);GO:0005886(plasma membrane);GO:0009744(response to sucrose);GO:0009749(response to glucose);GO:0009750(response to fructose);GO:0016021(integral component of membrane)	NA	NA	NA	PREDICTED: cold-regulated 413 plasma membrane protein 4 [Brassica rapa]	NA	18.788	21.3492	18.1413	99.3519	95.9079	98.8359	0.198161	-2.33525	4.35907e-07	2.39129e-05	down	yes
45223	0	A07	+	14576694	14578267	BraA07g016600.3C	2	1497	MSTRG.19413	BraA07g016600.3C	GO:0005506(iron ion binding);GO:0005739(mitochondrion);GO:0016020(membrane);GO:0016709(oxidoreductase activity, acting on paired donors, with incorporation or reduction of molecular oxygen, NAD(P)H as one donor, and incorporation of one atom of oxygen);GO:0019825(oxygen binding);GO:0020037(heme binding);GO:0042343(indole glucosinolate metabolic process);GO:0044550(secondary metabolite biosyntheti…	00903(Limonene and pinene degradation);00945(Stilbenoid, diarylheptanoid and gingerol biosynthesis)	K00517	NA	PREDICTED: cytochrome P450 81D1-like isoform X1 [Brassica rapa]	NA	2.82667	2.92285	3.21516	0.226486	0.160253	0.24628	14.1618	3.82393	4.49804e-07	2.45744e-05	up	yes
4127	0	A01	-	15039392	15041461	BraA01g025360.3C	11	1014	MSTRG.1854	BraA01g025360.3C	GO:0005506(iron ion binding);GO:0005737(cytoplasm);GO:0009821(alkaloid biosynthetic process);GO:0016706(oxidoreductase activity, acting on paired donors, with incorporation or reduction of molecular oxygen, 2-oxoglutarate as one donor, and incorporation of one atom each of oxygen into both donors);GO:0055114(oxidation-reduction process)	00904(Diterpenoid biosynthesis)	K04125	EC:1.14.11.13	PREDICTED: 2-oxoglutarate-Fe(II) type oxidoreductase-like [Brassica rapa]	NA	21.4921	23.4133	23.7078	112.413	110.331	111.954	0.205	-2.2863	4.61924e-07	2.51986e-05	down	yes
26456	0	A04	+	12092544	12095338	BraA04g015890.3C	9	1944	MSTRG.11348	BraA04g015890.3C	GO:0016021(integral component of membrane)	NA	NA	NA	BnaC04g33280D [Brassica napus]	NA	3.83023	4.19442	3.58334	0.316915	0.356099	0.396072	10.8579	3.44067	4.68376e-07	2.54467e-05	up	yes
9429	0	A02	+	8207624	8208778	BraA02g015620.3C	3	969	MSTRG.4182	BraA02g015620.3C	GO:0004601(peroxidase activity);GO:0005576(extracellular region);GO:0006979(response to oxidative stress);GO:0020037(heme binding);GO:0042744(hydrogen peroxide catabolic process);GO:0046872(metal ion binding);GO:0055114(oxidation-reduction process)	00940(Phenylpropanoid biosynthesis)	K00430	EC:1.11.1.7	PREDICTED: peroxidase 66 [Brassica rapa]	NA	3.28899	3.5064	3.61143	19.4105	19.914	18.869	0.178831	-2.48333	4.68944e-07	2.54467e-05	down	yes
35767	0	A06	-	431602	434976	BraA06g000620.3C	14	2166	MSTRG.15375	BraA06g000620.3C	GO:0005737(cytoplasm);GO:0005739(mitochondrion);GO:0005777(peroxisome);GO:0006631(fatty acid metabolic process);GO:0009850(auxin metabolic process);GO:0016874(ligase activity)	NA	NA	NA	PREDICTED: probable acyl-activating enzyme 18, peroxisomal [Brassica rapa]	NA	0.0001	3.22257	3.99318	0.0001	0.0001	0.0001	24052.8	14.5539	4.69653e-07	2.54507e-05	up	yes
49103	0	A07	+	27664714	27666198	BraA07g040890.3C	4	999	MSTRG.21288	BraA07g040890.3C	GO:0005634(nucleus);GO:0005829(cytosol);GO:0008171(O-methyltransferase activity);GO:0009809(lignin biosynthetic process);GO:0032259(methylation);GO:0046983(protein dimerization activity)	00940(Phenylpropanoid biosynthesis)	K13066	EC:2.1.1.68	PREDICTED: indole glucosinolate O-methyltransferase 4-like isoform X1 [Brassica rapa]	NA	6.88753	7.49589	6.27926	0.707919	0.35858	0.527298	12.9644	3.69649	4.81794e-07	2.60383e-05	up	yes
9701	0	A02	-	9550024	9556669	BraA02g017430.3C	4	1551	MSTRG.4298	BraA02g017430.3C	GO:0004497(monooxygenase activity);GO:0005506(iron ion binding);GO:0009506(plasmodesma);GO:0016021(integral component of membrane);GO:0016705(oxidoreductase activity, acting on paired donors, with incorporation or reduction of molecular oxygen);GO:0019825(oxygen binding);GO:0020037(heme binding);GO:0033466(trans-zeatin biosynthetic process);GO:0055114(oxidation-reduction process)	00908(Zeatin biosynthesis)	K10717	NA	PREDICTED: cytokinin hydroxylase isoform X1 [Brassica rapa]	NA	0.132311	0.227178	0.136475	2.61742	2.58471	2.45579	0.0647649	-3.94864	5.13551e-07	2.76058e-05	down	yes
31191	0	A05	+	7930203	7936356	BraA05g014060.3C	21	3135	MSTRG.13479	BraA05g014060.3C	GO:0003674(molecular_function);GO:0008150(biological_process);GO:0009507(chloroplast);GO:0016021(integral component of membrane)	NA	NA	NA	PREDICTED: uncharacterized protein LOC103867973 [Brassica rapa]	NA	1.58099	1.93091	1.73169	0.13515	0.131105	0.143229	12.8053	3.67867	5.28338e-07	2.83626e-05	up	yes
18332	0	A03	+	13815277	13816611	BraA03g027730.3C	4	825	MSTRG.8040	BraA03g027730.3C	GO:0009507(chloroplast);GO:0055035(plastid thylakoid membrane);GO:1903647(negative regulation of chlorophyll catabolic process)	NA	NA	NA	PREDICTED: protein STAY-GREEN 2, chloroplastic-like [Brassica rapa]	NA	13.504	13.3649	15.7753	1.30318	0.743103	2.16802	10.1189	3.33898	5.40727e-07	2.89889e-05	up	yes
56146	0	A09	+	4178743	4179342	BraA09g007270.3C	1	600	MSTRG.24437	BraA09g007270.3C	GO:0004857(enzyme inhibitor activity)	00040(Pentose and glucuronate interconversions);00500(Starch and sucrose metabolism)	K01051	EC:3.1.1.11	PREDICTED: 21 kDa protein-like [Brassica rapa]	NA	76.9987	77.7742	79.9019	14.9449	16.295	15.4492	5.02632	2.3295	5.50849e-07	2.94528e-05	up	yes
26549	0	A04	-	12526782	12531734	BraA04g016490.3C	4	2445	MSTRG.11388	BraA04g016490.3C	GO:0003964(RNA-directed DNA polymerase activity);GO:0005634(nucleus);GO:0008150(biological_process)	NA	NA	NA	PREDICTED: uncharacterized protein LOC106377990 [Brassica napus]	NA	3.54864	3.96517	3.32103	0.364681	0.392904	0.341084	9.86178	3.30185	5.63674e-07	3.00984e-05	up	yes
15945	0	A03	-	5625620	5627347	BraA03g012980.3C	5	1032	MSTRG.6929	BraA03g012980.3C	GO:0000257(nitrilase activity);GO:0005829(cytosol);GO:0005886(plasma membrane);GO:0009617(response to bacterium);GO:0009684(indoleacetic acid biosynthetic process);GO:0046686(response to cadmium ion);GO:0080061(indole-3-acetonitrile nitrilase activity);GO:0080109(indole-3-acetonitrile nitrile hydratase activity)	00910(Nitrogen metabolism);00380(Tryptophan metabolism);00460(Cyanoamino acid metabolism)	K01501	EC:3.5.5.1	PREDICTED: nitrilase 2 [Brassica rapa]	NA	10.9504	12.5997	12.3984	1.46021	0.651591	1.70995	9.40629	3.23363	5.9776e-07	3.17915e-05	up	yes
8557	0	A02	+	4644675	4647293	BraA02g009770.3C	4	1002	MSTRG.3804	BraA02g009770.3C	GO:0004601(peroxidase activity);GO:0005576(extracellular region);GO:0006979(response to oxidative stress);GO:0009505(plant-type cell wall);GO:0009664(plant-type cell wall organization);GO:0020037(heme binding);GO:0042744(hydrogen peroxide catabolic process);GO:0046872(metal ion binding);GO:0055114(oxidation-reduction process)	00940(Phenylpropanoid biosynthesis)	K00430	EC:1.11.1.7	PREDICTED: peroxidase 60 [Brassica rapa]	NA	8.73576	9.09467	9.56593	45.6946	46.1044	45.6795	0.199277	-2.32715	6.12708e-07	3.24573e-05	down	yes
29547	0	A05	-	1704977	1706653	BraA05g003160.3C	9	1029	MSTRG.12716	BraA05g003160.3C	GO:0005506(iron ion binding);GO:0006457(protein folding);GO:0009055(electron carrier activity);GO:0009507(chloroplast)	NA	NA	NA	PREDICTED: uncharacterized protein LOC103866667 [Brassica rapa]	NA	25.3544	24.4258	22.1579	4.84878	4.51009	5.61928	4.80287	2.2639	6.32227e-07	3.34031e-05	up	yes
19522	0	A03	-	17438369	17440713	BraA03g035360.3C	2	1959	MSTRG.8597	BraA03g035360.3C	GO:0005524(ATP binding);GO:0005618(cell wall);GO:0005634(nucleus);GO:0005739(mitochondrion);GO:0005774(vacuolar membrane);GO:0005794(Golgi apparatus);GO:0005829(cytosol);GO:0005886(plasma membrane);GO:0006351(transcription, DNA-templated);GO:0006355(regulation of transcription, DNA-templated);GO:0006457(protein folding);GO:0009266(response to temperature stimulus);GO:0009408(response to heat);GO:…	03040(Spliceosome);04141(Protein processing in endoplasmic reticulum);04144(Endocytosis)	K03283	NA	PREDICTED: probable mediator of RNA polymerase II transcription subunit 37c [Brassica rapa]	NA	5.40385	5.10126	6.32853	27.8341	28.3088	27.4738	0.201319	-2.31244	6.33792e-07	3.34417e-05	down	yes
5139	0	A01	-	21921546	21923039	BraA01g032130.3C	1	1494	MSTRG.2222	BraA01g032130.3C	GO:0005737(cytoplasm);GO:0008194(UDP-glycosyltransferase activity);GO:0009636(response to toxic substance);GO:0009718(anthocyanin-containing compound biosynthetic process);GO:0009801(cinnamic acid ester metabolic process);GO:0043231(intracellular membrane-bounded organelle);GO:0050284(sinapate 1-glucosyltransferase activity);GO:0052696(flavonoid glucuronidation);GO:0080043(quercetin 3-O-glucosylt…	00940(Phenylpropanoid biosynthesis)	K13068	EC:2.4.1.120	PREDICTED: UDP-glycosyltransferase 84A2 [Brassica rapa]	NA	3.40174	3.31552	3.03507	0.309495	0.20436	0.210729	13.4592	3.75052	6.35299e-07	3.34587e-05	up	yes
67670	0	A10	+	12596712	12605832	BraA10g016300.3C	17	6345	MSTRG.29326	BraA10g016300.3C	GO:0005634(nucleus);GO:0005829(cytosol);GO:0008270(zinc ion binding);GO:0016567(protein ubiquitination);GO:0016874(ligase activity)	03010(Ribosome)	K02987	NA	BnaA10g11930D [Brassica napus]	NA	0.003457	0.017821	0.00965	2.0123	0.027785	1.22606	0.00946926	-6.72253	6.51399e-07	3.42356e-05	down	yes
55403	0	A09	+	1355801	1358714	BraA09g002180.3C	4	2622	MSTRG.24079	BraA09g002180.3C	GO:0005737(cytoplasm);GO:0005975(carbohydrate metabolic process);GO:0006979(response to oxidative stress);GO:0047268(galactinol-raffinose galactosyltransferase activity);GO:0047274(galactinol-sucrose galactosyltransferase activity);GO:0080167(response to karrikin)	00052(Galactose metabolism)	K06611	EC:2.4.1.67	PREDICTED: probable galactinol--sucrose galactosyltransferase 4 isoform X2 [Brassica rapa]	NA	2.14778	2.57993	2.11994	0.148312	0.133097	0.232659	13.3205	3.73558	6.62388e-07	3.46768e-05	up	yes
43968	0	A07	+	8188274	8197053	BraA07g008090.3C	21	5694	MSTRG.18908	BraA07g008090.3C	GO:0003677(DNA binding);GO:0005515(protein binding);GO:0005634(nucleus);GO:0035267(NuA4 histone acetyltransferase complex)	NA	NA	NA	PREDICTED: chromatin modification-related protein EAF1 B-like isoform X2 [Brassica napus]	NA	0.0001	0.0001	0.0001	2.09727	0.0001	0.579787	0.000112059	-13.1235	6.69444e-07	3.49549e-05	down	yes
8622	0	A02	+	4963139	4964566	BraA02g010230.3C	4	852	MSTRG.3830	BraA02g010230.3C	GO:0005773(vacuole);GO:0005886(plasma membrane);GO:0005887(integral component of plasma membrane);GO:0006810(transport);GO:0006833(water transport);GO:0009506(plasmodesma);GO:0009737(response to abscisic acid);GO:0009992(cellular water homeostasis);GO:0015250(water channel activity);GO:0015254(glycerol channel activity);GO:0016020(membrane);GO:0034220(ion transmembrane transport);GO:0048767(root …	00531(Glycosaminoglycan degradation)	K10532	EC:2.3.1.78	PREDICTED: probable aquaporin PIP2-4 [Brassica napus]	NA	6.09058	5.56634	4.8585	26.0184	28.4196	27.274	0.202118	-2.30673	7.1256e-07	3.70824e-05	down	yes
67573	0	A10	+	12309148	12310289	BraA10g015750.3C	2	1071	MSTRG.29278	BraA10g015750.3C	GO:0003700(transcription factor activity, sequence-specific DNA binding);GO:0005634(nucleus);GO:0006355(regulation of transcription, DNA-templated);GO:0008270(zinc ion binding);GO:0009416(response to light stimulus);GO:0009909(regulation of flower development)	04712(Circadian rhythm - plant)	K12135	NA	PREDICTED: zinc finger protein CONSTANS-LIKE 5 [Brassica rapa]	NA	79.9796	81.7246	88.7027	16.2196	17.8665	17.667	4.83848	2.27455	7.15361e-07	3.71109e-05	up	yes
32734	0	A05	-	18629244	18634296	BraA05g024820.3C	9	2499	MSTRG.14015	BraA05g024820.3C	GO:0005737(cytoplasm);GO:0009507(chloroplast);GO:0009536(plastid);GO:0010311(lateral root formation);GO:0031408(oxylipin biosynthetic process);GO:0034440(lipid oxidation);GO:0046872(metal ion binding);GO:0048364(root development);GO:1900366(negative regulation of defense response to insect);GO:1990136(linoleate 9S-lipoxygenase activity)	00591(Linoleic acid metabolism)	K15718	EC:1.13.11.58	PREDICTED: linoleate 9S-lipoxygenase 5, chloroplastic [Brassica rapa]	NA	2.80067	2.40665	2.64784	12.423	13.8436	13.2358	0.198853	-2.33023	7.44447e-07	3.85698e-05	down	yes
36782	0	A06	+	3904313	3906338	BraA06g006960.3C	10	1164	MSTRG.15843	BraA06g006960.3C	GO:0003824(catalytic activity);GO:0004084(branched-chain-amino-acid transaminase activity);GO:0005737(cytoplasm);GO:0005739(mitochondrion);GO:0009081(branched-chain amino acid metabolic process);GO:0009097(isoleucine biosynthetic process);GO:0009098(leucine biosynthetic process);GO:0009099(valine biosynthetic process);GO:0009507(chloroplast);GO:0052654(L-leucine transaminase activity);GO:0052655(…	01210(2-Oxocarboxylic acid metabolism);01230(Biosynthesis of amino acids);00270(Cysteine and methionine metabolism);00280(Valine, leucine and isoleucine degradation);00290(Valine, leucine and isoleucine biosynthesis);00770(Pantothenate and CoA biosynthesis)	K00826	EC:2.6.1.42	PREDICTED: branched-chain-amino-acid aminotransferase 2, chloroplastic-like [Brassica rapa]	NA	0.0001	4.89405	5.15002	0.0001	0.0001	0.0001	33480.6	15.031	8.13945e-07	4.16859e-05	up	yes
9655	0	A02	-	9238061	9239335	BraA02g017110.3C	3	1065	MSTRG.4279	BraA02g017110.3C	GO:0005634(nucleus);GO:0008168(methyltransferase activity);GO:0008757(S-adenosylmethionine-dependent methyltransferase activity);GO:0032259(methylation)	00592(alpha-Linolenic acid metabolism)	K08241	EC:2.1.1.141	PREDICTED: probable S-adenosylmethionine-dependent methyltransferase At5g38100 [Brassica rapa]	NA	7.99142	8.23229	7.82264	38.5138	43.2433	37.8543	0.201037	-2.31446	8.2332e-07	4.21122e-05	down	yes
49701	0	A08	-	901255	903006	BraA08g001320.3C	5	1116	MSTRG.21566	BraA08g001320.3C	GO:0005576(extracellular region);GO:0016042(lipid catabolic process);GO:0016298(lipase activity);GO:0052689(carboxylic ester hydrolase activity)	00561(Glycerolipid metabolism)	K00679	EC:2.3.1.158	PREDICTED: GDSL esterase/lipase 3 [Brassica rapa]	NA	49.373	51.913	49.2941	10.0545	10.2713	10.8005	4.83772	2.27433	8.41962e-07	4.29015e-05	up	yes
22663	0	A03	-	28994734	28999084	BraA03g055520.3C	11	2844	MSTRG.9953	BraA03g055520.3C	GO:0000287(magnesium ion binding);GO:0005515(protein binding);GO:0005524(ATP binding);GO:0005634(nucleus);GO:0005773(vacuole);GO:0005794(Golgi apparatus);GO:0005886(plasma membrane);GO:0005887(integral component of plasma membrane);GO:0006754(ATP biosynthetic process);GO:0008553(hydrogen-exporting ATPase activity, phosphorylative mechanism);GO:0009414(response to water deprivation);GO:0009506(pla…	00190(Oxidative phosphorylation)	K01535	EC:3.6.3.6	PREDICTED: ATPase 2, plasma membrane-type-like [Brassica napus]	NA	0.47308	0.413562	0.491425	3.65906	3.82913	3.76506	0.122459	-3.02963	8.89596e-07	4.49857e-05	down	yes
18415	0	A03	+	14171772	14172461	BraA03g028320.3C	3	429	MSTRG.8076	BraA03g028320.3C	GO:0005829(cytosol);GO:0006979(response to oxidative stress);GO:0009507(chloroplast);GO:0030091(protein repair);GO:0033743(peptide-methionine (R)-S-oxide reductase activity);GO:0046872(metal ion binding);GO:0055114(oxidation-reduction process)	03040(Spliceosome)	K12869	NA	PREDICTED: peptide methionine sulfoxide reductase B5 [Brassica rapa]	NA	3.70565	4.092	3.08286	27.3808	28.24	27.8439	0.130361	-2.93942	8.96015e-07	4.52533e-05	down	yes
63398	0	A09	+	39646476	39646862	BraA09g054800.3C	1	387	MSTRG.27480	BraA09g054800.3C	GO:0003674(molecular_function);GO:0005739(mitochondrion)	NA	NA	NA	PREDICTED: extensin [Brassica rapa]	NA	28.5014	30.894	29.6844	3.41513	4.09268	3.99437	7.74459	2.95319	9.25553e-07	4.66863e-05	up	yes
58580	0	A09	+	15330912	15331591	BraA09g023180.3C	2	456	MSTRG.25470	BraA09g023180.3C	GO:0005507(copper ion binding);GO:0005634(nucleus);GO:0005829(cytosol);GO:0006952(defense response);GO:0009607(response to biotic stimulus);GO:0010043(response to zinc ion);GO:0010228(vegetative to reproductive phase transition of meristem);GO:0080184(response to phenylpropanoid)	NA	NA	NA	PREDICTED: MLP-like protein 328 [Brassica rapa]	NA	0.614881	0.996672	0.543225	8.70084	10.0807	10.3419	0.0739878	-3.75657	9.59802e-07	4.82319e-05	down	yes
41148	0	A06	+	23757221	23757547	BraA06g035050.3C	1	327	MSTRG.17718	BraA06g035050.3C	GO:0003674(molecular_function);GO:0005634(nucleus);GO:0009739(response to gibberellin);GO:0009911(positive regulation of flower development);GO:0010228(vegetative to reproductive phase transition of meristem)	03015(mRNA surveillance pathway)	K14416	NA	PREDICTED: flowering-promoting factor 1-like protein 3 [Brassica rapa]	NA	5.30339	5.09062	7.42081	39.1214	42.4085	45.7545	0.139961	-2.83691	9.71612e-07	4.87033e-05	down	yes
6137	0	A01	+	26301553	26302450	BraA01g038880.3C	4	618	MSTRG.2650	BraA01g038880.3C	GO:0004869(cysteine-type endopeptidase inhibitor activity);GO:0005515(protein binding);GO:0005576(extracellular region);GO:0005783(endoplasmic reticulum);GO:0005829(cytosol);GO:0006952(defense response);GO:0006972(hyperosmotic response);GO:0006979(response to oxidative stress);GO:0009409(response to cold);GO:0009414(response to water deprivation);GO:0050897(cobalt ion binding)	NA	NA	NA	PREDICTED: cysteine proteinase inhibitor 6 [Brassica rapa]	NA	104.269	111.513	104.092	20.2946	23.952	22.4561	4.79552	2.26169	9.78707e-07	4.89977e-05	up	yes
54835	0	A08	+	22371170	22377486	BraA08g034420.3C	16	3069	MSTRG.23805	BraA08g034420.3C	GO:0000166(nucleotide binding);GO:0005634(nucleus);GO:0005829(cytosol);GO:0005886(plasma membrane);GO:0006281(DNA repair);GO:0007131(reciprocal meiotic recombination);GO:0008641(small protein activating enzyme activity);GO:0009414(response to water deprivation);GO:0009734(auxin-activated signaling pathway);GO:0009735(response to cytokinin);GO:0009965(leaf morphogenesis);GO:0010252(auxin homeostas…	04120(Ubiquitin mediated proteolysis)	K10684	EC:6.2.1.45	PREDICTED: NEDD8-activating enzyme E1 regulatory subunit AXR1-like isoform X1 [Brassica rapa]	NA	3.36618	3.50344	3.7017	0.06547	0.161253	0.0001	46.606	5.54244	9.96567e-07	4.98296e-05	up	yes
3235	0	A01	+	10389927	10391815	BraA01g019450.3C	4	1650	MSTRG.1492	BraA01g019450.3C	GO:0000024(maltose biosynthetic process);GO:0005983(starch catabolic process);GO:0009409(response to cold);GO:0009507(chloroplast);GO:0009570(chloroplast stroma);GO:0016161(beta-amylase activity)	00500(Starch and sucrose metabolism)	K01177	EC:3.2.1.2	PREDICTED: beta-amylase 3, chloroplastic-like [Brassica rapa]	NA	1.77267	2.02977	2.17792	0.174985	0.109852	0.123019	14.6629	3.8741	1.00963e-06	5.02964e-05	up	yes
8188	0	A02	-	3448659	3450395	BraA02g007290.3C	1	1737	MSTRG.3622	BraA02g007290.3C	GO:0005432(calcium:sodium antiporter activity);GO:0005774(vacuolar membrane);GO:0006812(cation transport);GO:0006813(potassium ion transport);GO:0006814(sodium ion transport);GO:0015297(antiporter activity);GO:0015491(cation:cation antiporter activity);GO:0016021(integral component of membrane);GO:0055085(transmembrane transport)	NA	NA	NA	PREDICTED: cation/calcium exchanger 1 [Brassica rapa]	NA	2.2559	1.73641	2.11987	0.137596	0.140125	0.162725	13.8773	3.79465	1.01131e-06	5.02964e-05	up	yes
13826	0	A02	-	30947389	30948874	BraA02g045020.3C	5	921	MSTRG.5886	BraA02g045020.3C	GO:0000104(succinate dehydrogenase activity);GO:0005739(mitochondrion);GO:0005743(mitochondrial inner membrane);GO:0006099(tricarboxylic acid cycle);GO:0006121(mitochondrial electron transport, succinate to ubiquinone);GO:0008177(succinate dehydrogenase (ubiquinone) activity);GO:0009055(electron carrier activity);GO:0045273(respiratory chain complex II);GO:0045281(succinate dehydrogenase complex)…	01200(Carbon metabolism);00020(Citrate cycle (TCA cycle));00190(Oxidative phosphorylation)	K00235	EC:1.3.5.1	PREDICTED: succinate dehydrogenase [ubiquinone] iron-sulfur subunit 3, mitochondrial [Brassica rapa]	NA	7.61676	7.55697	7.15263	0.854164	0.259132	0.499467	13.8435	3.79114	1.01399e-06	5.02964e-05	up	yes
30071	0	A05	+	3381206	3383274	BraA05g006640.3C	4	1374	MSTRG.12965	BraA05g006640.3C	GO:0005737(cytoplasm);GO:0030246(carbohydrate binding)	NA	NA	NA	PREDICTED: jacalin-related lectin 22-like isoform X1 [Brassica rapa]	NA	8.03777	8.23904	9.04216	40.1545	42.7914	38.5324	0.208424	-2.26241	1.01451e-06	5.02964e-05	down	yes
15221	0	A03	-	3508820	3510717	BraA03g008170.3C	3	933	MSTRG.6534	BraA03g008170.3C	GO:0004601(peroxidase activity);GO:0005576(extracellular region);GO:0005618(cell wall);GO:0006979(response to oxidative stress);GO:0009505(plant-type cell wall);GO:0009506(plasmodesma);GO:0016020(membrane);GO:0020037(heme binding);GO:0042744(hydrogen peroxide catabolic process);GO:0046872(metal ion binding);GO:0055114(oxidation-reduction process)	00940(Phenylpropanoid biosynthesis)	K00430	EC:1.11.1.7	PREDICTED: peroxidase 57-like [Brassica rapa]	NA	6.38876	8.07149	7.54019	36.4212	34.9895	37.2488	0.202472	-2.30421	1.01594e-06	5.02964e-05	down	yes
51677	0	A08	-	12139049	12140181	BraA08g014650.3C	2	726	MSTRG.22324	BraA08g014650.3C	GO:0005739(mitochondrion);GO:0005886(plasma membrane);GO:0009536(plastid);GO:0009793(embryo development ending in seed dormancy)	NA	NA	NA	BnaA08g09930D [Brassica napus]	NA	5.39771	5.66639	4.33928	0.168178	0.0001	0.215166	40.1712	5.32809	1.01804e-06	5.03385e-05	up	yes
44309	0	A07	-	10276865	10278445	BraA07g010380.3C	1	1581	MSTRG.19042	BraA07g010380.3C	GO:0009055(electron carrier activity);GO:0016614(oxidoreductase activity, acting on CH-OH group of donors);GO:0050660(flavin adenine dinucleotide binding);GO:0055114(oxidation-reduction process)	00620(Pyruvate metabolism)	K00102	EC:1.1.2.4	PREDICTED: flavin-dependent oxidoreductase FOX2-like [Brassica rapa]	NA	4.67667	4.83875	4.68389	21.8285	22.5181	24.5497	0.206097	-2.2786	1.02869e-06	5.07396e-05	down	yes
18200	0	A03	-	13345776	13346353	BraA03g026970.3C	3	300	MSTRG.7975	BraA03g026970.3C	GO:0003674(molecular_function);GO:0005576(extracellular region);GO:0009739(response to gibberellin);GO:0009740(gibberellic acid mediated signaling pathway)	NA	NA	NA	PREDICTED: gibberellin-regulated protein 3 [Brassica rapa]	NA	13.2903	13.6937	14.0459	1.14181	0.909512	1.10852	12.9848	3.69875	1.06279e-06	5.22293e-05	up	yes
34014	0	A05	-	23628928	23630992	BraA05g032630.3C	11	1113	MSTRG.14563	BraA05g032630.3C	GO:0005634(nucleus);GO:0005777(peroxisome);GO:0005829(cytosol);GO:0008891(glycolate oxidase activity);GO:0009506(plasmodesma);GO:0009507(chloroplast);GO:0009570(chloroplast stroma);GO:0009735(response to cytokinin);GO:0009854(oxidative photosynthetic carbon pathway);GO:0010181(FMN binding);GO:0016020(membrane);GO:0016491(oxidoreductase activity);GO:0022626(cytosolic ribosome);GO:0042742(defense r…	01200(Carbon metabolism);00630(Glyoxylate and dicarboxylate metabolism);04146(Peroxisome)	K11517	EC:1.1.3.15	PREDICTED: peroxisomal (S)-2-hydroxy-acid oxidase GLO1-like isoform X2 [Brassica oleracea var. oleracea]	NA	19.7474	18.7335	19.9794	3.32216	1.45319	4.44616	6.33955	2.66438	1.08145e-06	5.30808e-05	up	yes
50980	0	A08	-	8941198	8944772	BraA08g010180.3C	5	669	MSTRG.22048	BraA08g010180.3C	NA	NA	NA	NA	PREDICTED: sulfiredoxin, chloroplastic/mitochondrial isoform X1 [Brassica rapa]	NA	2.67798	0.09045	1.7174	0.0001	0.0001	0.0001	14952.8	13.8681	1.0866e-06	5.32685e-05	up	yes
22179	0	A03	+	27018713	27020405	BraA03g052290.3C	2	555	MSTRG.9732	BraA03g052290.3C	GO:0003674(molecular_function);GO:0005576(extracellular region);GO:0005739(mitochondrion);GO:0009845(seed germination);GO:0010344(seed oilbody biogenesis);GO:0012511(monolayer-surrounded lipid storage body);GO:0016020(membrane);GO:0016021(integral component of membrane);GO:0019915(lipid storage);GO:0019953(sexual reproduction);GO:0050826(response to freezing)	NA	NA	NA	PREDICTED: oleosin 18.5 kDa-like [Brassica rapa]	NA	4.35	3.55599	4.9193	0.202818	0.23062	0.292135	17.6761	4.14373	1.10295e-06	5.38069e-05	up	yes
57045	0	A09	+	7719516	7722433	BraA09g013140.3C	6	1692	MSTRG.24864	BraA09g013140.3C	GO:0005768(endosome);GO:0005794(Golgi apparatus);GO:0005802(trans-Golgi network);GO:0009507(chloroplast);GO:0016021(integral component of membrane)	00514(Other types of O-glycan biosynthesis)	K13667	EC:2.4.1.-	PREDICTED: O-glucosyltransferase rumi homolog [Brassica rapa]	NA	0.908909	0.783955	0.631011	0.007404	0.01543	0.025065	48.5161	5.60039	1.12142e-06	5.45092e-05	up	yes
29212	0	A05	-	615024	616559	BraA05g001020.3C	8	651	MSTRG.12547	BraA05g001020.3C	GO:0000287(magnesium ion binding);GO:0004427(inorganic diphosphatase activity);GO:0005737(cytoplasm);GO:0006796(phosphate-containing compound metabolic process);GO:0016020(membrane);GO:0016462(pyrophosphatase activity)	00190(Oxidative phosphorylation)	K01507	EC:3.6.1.1	PREDICTED: soluble inorganic pyrophosphatase 3 [Brassica rapa]	NA	10.2497	10.7014	9.94353	0.770972	1.04349	0.978743	11.0606	3.46736	1.14466e-06	5.55712e-05	up	yes
70322	0	A10	+	20346819	20348132	BraA10g032920.3C	2	1080	MSTRG.30520	BraA10g032920.3C	GO:0005575(cellular_component);GO:0016740(transferase activity);GO:0016747(transferase activity, transferring acyl groups other than amino-acyl groups)	NA	NA	NA	PREDICTED: uncharacterized protein LOC103847416 [Brassica rapa]	NA	18.1004	18.492	20.1452	4.06745	3.91585	3.36528	4.99953	2.32179	1.16035e-06	5.6265e-05	up	yes
56987	0	A09	-	7462995	7463821	BraA09g012740.3C	3	660	MSTRG.24840	BraA09g012740.3C	GO:0005737(cytoplasm);GO:0005829(cytosol);GO:0006878(cellular copper ion homeostasis);GO:0008270(zinc ion binding);GO:0009507(chloroplast);GO:0009570(chloroplast stroma);GO:0015680(intracellular copper ion transport);GO:0016532(superoxide dismutase copper chaperone activity);GO:0019430(removal of superoxide radicals);GO:0030001(metal ion transport);GO:0055114(oxidation-reduction process)	NA	NA	NA	PREDICTED: copper chaperone for superoxide dismutase, chloroplastic/cytosolic-like isoform X1 [Brassica rapa]	NA	20.2957	18.534	19.9018	3.21896	2.60317	2.34804	7.18853	2.8457	1.19302e-06	5.77098e-05	up	yes
45746	0	A07	-	16707919	16708179	BraA07g020000.3C	1	261	MSTRG.19670	BraA07g020000.3C	NA	NA	NA	NA	BnaA07g14830D [Brassica napus]	NA	25.4667	24.2704	24.2478	2.49659	1.46942	2.41728	11.5904	3.53486	1.20819e-06	5.83027e-05	up	yes
61392	0	A09	+	32872627	32873638	BraA09g042230.3C	2	405	MSTRG.26554	BraA09g042230.3C	GO:0003674(molecular_function);GO:0005829(cytosol);GO:0009414(response to water deprivation);GO:0009415(response to water);GO:0009631(cold acclimation);GO:0009737(response to abscisic acid)	NA	NA	NA	PREDICTED: dehydrin Xero 1-like [Brassica rapa]	NA	6.11817	5.39619	4.30588	0.067567	0.289508	0.145338	31.4885	4.97675	1.29144e-06	6.18734e-05	up	yes
21592	0	A03	-	24682808	24684271	BraA03g048600.3C	5	1086	MSTRG.9508	BraA03g048600.3C	GO:0005576(extracellular region);GO:0016042(lipid catabolic process);GO:0016788(hydrolase activity, acting on ester bonds);GO:0052689(carboxylic ester hydrolase activity)	00860(Porphyrin and chlorophyll metabolism);00900(Terpenoid backbone biosynthesis)	K10960	EC:1.3.1.83	PREDICTED: GDSL esterase/lipase At4g18970 [Brassica rapa]	NA	6.79255	6.71532	7.79482	32.3041	35.4305	33.7925	0.209823	-2.25276	1.30125e-06	6.21946e-05	down	yes
17158	0	A03	-	9740091	9740341	BraA03g020550.3C	2	165	MSTRG.7489	BraA03g020550.3C	GO:0016021(integral component of membrane)	NA	NA	NA	PREDICTED: low temperature-induced protein lt101.2 [Brassica rapa]	NA	13.4131	12.0712	12.4227	0.622806	0.352155	0.528394	25.2149	4.65621	1.31385e-06	6.27223e-05	up	yes
6884	0	A01	+	29059043	29062257	BraA01g043860.3C	14	1512	MSTRG.3007	BraA01g043860.3C	GO:0005351(sugar:proton symporter activity);GO:0005353(fructose transmembrane transporter activity);GO:0005355(glucose transmembrane transporter activity);GO:0005774(vacuolar membrane);GO:0005886(plasma membrane);GO:0005887(integral component of plasma membrane);GO:0009624(response to nematode);GO:0009705(plant-type vacuole membrane);GO:0009845(seed germination);GO:0009911(positive regulation of …	NA	NA	NA	PREDICTED: D-xylose-proton symporter-like 1 [Brassica rapa]	NA	11.0718	11.6532	10.3834	1.58692	2.06336	2.16672	5.69167	2.50885	1.31558e-06	6.27299e-05	up	yes
64700	0	A09	+	43652306	43653100	BraA09g063150.3C	3	414	MSTRG.28110	BraA09g063150.3C	GO:0003824(catalytic activity);GO:0005576(extracellular region);GO:0006970(response to osmotic stress);GO:0009414(response to water deprivation);GO:0016301(kinase activity);GO:0016310(phosphorylation)	NA	NA	NA	PREDICTED: uncharacterized protein LOC103843439 [Brassica rapa]	NA	10.2677	9.99358	10.2991	0.982243	0.628802	0.801277	12.6684	3.66317	1.36696e-06	6.49484e-05	up	yes
41492	0	A06	-	24889209	24891432	BraA06g037250.3C	6	1074	MSTRG.17891	BraA06g037250.3C	GO:0003676(nucleic acid binding);GO:0004527(exonuclease activity);GO:0005622(intracellular);GO:0005634(nucleus);GO:0046872(metal ion binding)	NA	NA	NA	PREDICTED: RNA exonuclease 4 [Brassica rapa]	NA	0.615455	0.832367	0.549626	6.8492	6.49773	6.98201	0.0982564	-3.34731	1.39887e-06	6.63857e-05	down	yes
47973	0	A07	-	24089186	24095281	BraA07g033780.3C	10	3693	MSTRG.20719	BraA07g033780.3C	GO:0000287(magnesium ion binding);GO:0005524(ATP binding);GO:0015662(ATPase activity, coupled to transmembrane movement of ions, phosphorylative mechanism);GO:0016021(integral component of membrane)	NA	NA	NA	PREDICTED: putative phospholipid-transporting ATPase 9 [Brassica rapa]	NA	0.0001	0.0001	0.0001	1.33949	1.21961	0.0001	0.000117224	-13.0584	1.41978e-06	6.72192e-05	down	yes
7947	0	A02	-	2716357	2719205	BraA02g005730.3C	3	1635	MSTRG.3501	BraA02g005730.3C	GO:0005215(transporter activity);GO:0005886(plasma membrane);GO:0006810(transport);GO:0006857(oligopeptide transport);GO:0009624(response to nematode);GO:0015171(amino acid transmembrane transporter activity);GO:0016020(membrane);GO:0016021(integral component of membrane)	NA	NA	NA	PREDICTED: protein NRT1/ PTR FAMILY 5.8 [Brassica rapa]	NA	1.08314	0.855667	0.876102	0.016737	0.018351	0.041618	36.6973	5.1976	1.47162e-06	6.92964e-05	up	yes
37118	0	A06	-	4951098	4952269	BraA06g009120.3C	3	792	MSTRG.15983	BraA06g009120.3C	GO:0005576(extracellular region);GO:0005618(cell wall);GO:0009664(plant-type cell wall organization);GO:0009826(unidimensional cell growth);GO:0009828(plant-type cell wall loosening);GO:0009831(plant-type cell wall modification involved in multidimensional cell growth);GO:0016020(membrane);GO:0048767(root hair elongation)	NA	NA	NA	PREDICTED: expansin-A7-like [Brassica rapa]	NA	5.00704	5.59705	6.34243	27.1137	26.9247	27.1051	0.208846	-2.25949	1.5122e-06	7.10913e-05	down	yes
34368	0	A05	-	24686475	24688197	BraA05g034800.3C	4	1134	MSTRG.14718	BraA05g034800.3C	GO:0005200(structural constituent of cytoskeleton);GO:0005524(ATP binding);GO:0005737(cytoplasm);GO:0005739(mitochondrion);GO:0005856(cytoskeleton);GO:0005886(plasma membrane);GO:0009506(plasmodesma);GO:0009570(chloroplast stroma);GO:0009941(chloroplast envelope);GO:0030036(actin cytoskeleton organization)	04145(Phagosome)	K05692	NA	PREDICTED: actin-11 [Brassica rapa]	NA	1.06705	1.42033	1.14434	9.45194	9.42307	9.44438	0.128241	-2.96307	1.5177e-06	7.11828e-05	down	yes
9524	0	A02	-	8670438	8671280	BraA02g016300.3C	1	843	MSTRG.4221	BraA02g016300.3C	GO:0003674(molecular_function);GO:0005634(nucleus);GO:0008150(biological_process)	NA	NA	NA	PREDICTED: uncharacterized protein LOC103852195 isoform X1 [Brassica rapa]	NA	5.25652	4.96266	6.0658	0.622745	0.230625	0.27804	14.3935	3.84735	1.52605e-06	7.14909e-05	up	yes
53173	0	A08	+	17679332	17681966	BraA08g024150.3C	5	1173	MSTRG.23011	BraA08g024150.3C	GO:0005576(extracellular region);GO:0016042(lipid catabolic process);GO:0016788(hydrolase activity, acting on ester bonds);GO:0052689(carboxylic ester hydrolase activity)	00906(Carotenoid biosynthesis)	K00514	EC:1.3.5.6	PREDICTED: GDSL esterase/lipase At1g28670-like [Brassica rapa]	NA	8.59763	8.29308	8.8157	44.2365	37.6904	38.3471	0.213732	-2.22613	1.63403e-06	7.60163e-05	down	yes
11163	0	A02	+	16511787	16515854	BraA02g027120.3C	5	1827	MSTRG.4912	BraA02g027120.3C	GO:0005576(extracellular region);GO:0006869(lipid transport);GO:0008289(lipid binding)	00480(Glutathione metabolism)	K00383	EC:1.8.1.7	PREDICTED: uncharacterized protein LOC104769009 [Camelina sativa]	NA	0.31071	0.35992	0.223518	3.58698	2.69394	3.91616	0.0876866	-3.5115	1.71001e-06	7.93672e-05	down	yes
11136	0	A02	-	16390422	16390796	BraA02g026970.3C	2	282	MSTRG.4906	BraA02g026970.3C	GO:0000302(response to reactive oxygen species);GO:0003674(molecular_function);GO:0005739(mitochondrion);GO:0006952(defense response);GO:0006979(response to oxidative stress);GO:0009409(response to cold);GO:0009414(response to water deprivation);GO:0009416(response to light stimulus);GO:0009507(chloroplast);GO:0009625(response to insect);GO:0009646(response to absence of light);GO:0009723(respons…	NA	NA	NA	PREDICTED: protein SENESCENCE-ASSOCIATED GENE 21, mitochondrial-like [Brassica rapa]	NA	1.36936	1.62431	1.42124	16.4596	16.6264	17.3702	0.0874997	-3.51458	1.72417e-06	7.98335e-05	down	yes
14394	0	A03	-	1247873	1249875	BraA03g002830.3C	3	1320	MSTRG.6133	BraA03g002830.3C	GO:0005576(extracellular region);GO:0005618(cell wall);GO:0006508(proteolysis);GO:0009505(plant-type cell wall)	NA	NA	NA	PREDICTED: aspartyl protease AED3-like [Brassica rapa]	NA	12.0687	12.0993	13.3071	54.6	58.107	59.418	0.21772	-2.19945	1.75e-06	8.08489e-05	down	yes
56280	0	A09	-	4643857	4644936	BraA09g008090.3C	1	1080	MSTRG.24503	BraA09g008090.3C	GO:0005737(cytoplasm);GO:0016740(transferase activity);GO:0016747(transferase activity, transferring acyl groups other than amino-acyl groups)	00940(Phenylpropanoid biosynthesis);00945(Stilbenoid, diarylheptanoid and gingerol biosynthesis);00941(Flavonoid biosynthesis)	K13065	EC:2.3.1.133	BnaA09g06710D [Brassica napus]	NA	2.36173	1.90195	1.99207	13.3839	13.9339	12.4036	0.157491	-2.66666	1.77169e-06	8.1569e-05	down	yes
9854	0	A02	+	10329974	10330216	BraA02g018440.3C	1	243	MSTRG.4361	BraA02g018440.3C	GO:0005737(cytoplasm)	NA	NA	NA	PREDICTED: uncharacterized protein LOC103852488 [Brassica rapa]	NA	13.383	13.9035	17.0818	1.19041	1.36055	0.671187	13.7698	3.78344	1.85832e-06	8.52636e-05	up	yes
15277	0	A03	-	3673769	3674644	BraA03g008560.3C	1	876	MSTRG.6566	BraA03g008560.3C	GO:0003677(DNA binding);GO:0003700(transcription factor activity, sequence-specific DNA binding);GO:0005634(nucleus);GO:0006351(transcription, DNA-templated);GO:0006355(regulation of transcription, DNA-templated)	04626(Plant-pathogen interaction)	K13434	NA	PREDICTED: dehydration-responsive element-binding protein 2G-like [Brassica rapa]	NA	1.12982	1.28638	1.07613	0.031238	0.0001	0.0001	111.086	6.79554	1.89652e-06	8.67185e-05	up	yes
2373	0	A01	-	7889041	7889784	BraA01g014840.3C	1	744	MSTRG.1136	BraA01g014840.3C	GO:0003674(molecular_function);GO:0016021(integral component of membrane);GO:0080167(response to karrikin)	NA	NA	NA	PREDICTED: uncharacterized protein LOC103861739 [Brassica rapa]	NA	0.055558	0.331829	0.038492	4.28714	4.04163	3.96305	0.0346474	-4.85111	1.90803e-06	8.71459e-05	down	yes
28956	0	A04	-	21625486	21626508	BraA04g032130.3C	1	1023	MSTRG.12434	BraA04g032130.3C	GO:0003674(molecular_function);GO:0008150(biological_process);GO:0016021(integral component of membrane)	NA	NA	NA	PREDICTED: uncharacterized protein LOC103866284 isoform X2 [Brassica rapa]	NA	4.80098	4.47521	5.80695	0.257324	0.139172	0.585427	15.3608	3.94118	1.97868e-06	8.98606e-05	up	yes
15126	0	A03	-	3203835	3205063	BraA03g007500.3C	2	1071	MSTRG.6487	BraA03g007500.3C	GO:0003674(molecular_function);GO:0005783(endoplasmic reticulum);GO:0005789(endoplasmic reticulum membrane);GO:0006629(lipid metabolic process);GO:0010344(seed oilbody biogenesis);GO:0016021(integral component of membrane);GO:0019915(lipid storage);GO:0034389(lipid particle organization);GO:0048316(seed development)	NA	NA	NA	PREDICTED: seipin-1 [Brassica rapa]	NA	2.40796	1.83197	2.43659	0.127934	0.183578	0.070412	17.4813	4.12774	2.06739e-06	9.34659e-05	up	yes
29632	0	A05	+	1925924	1926270	BraA05g003650.3C	2	267	MSTRG.12759	BraA05g003650.3C	GO:0004867(serine-type endopeptidase inhibitor activity);GO:0005576(extracellular region);GO:0006952(defense response);GO:0008200(ion channel inhibitor activity);GO:0031640(killing of cells of other organism);GO:0050832(defense response to fungus)	NA	NA	NA	PREDICTED: defensin-like protein 195 [Brassica rapa]	NA	181.093	187.143	185.807	40.5487	43.236	37.9968	4.54948	2.1857	2.07875e-06	9.3874e-05	up	yes
243	0	A01	-	744013	745766	BraA01g001490.3C	2	1506	MSTRG.120	BraA01g001490.3C	GO:0004497(monooxygenase activity);GO:0005506(iron ion binding);GO:0005783(endoplasmic reticulum);GO:0016020(membrane);GO:0016021(integral component of membrane);GO:0016709(oxidoreductase activity, acting on paired donors, with incorporation or reduction of molecular oxygen, NAD(P)H as one donor, and incorporation of one atom of oxygen);GO:0019825(oxygen binding);GO:0020037(heme binding);GO:00423…	00903(Limonene and pinene degradation);00945(Stilbenoid, diarylheptanoid and gingerol biosynthesis)	K00517	NA	cytochrome P450 81F1-like [Brassica rapa]	NA	30.0859	30.0373	30.2135	130.921	137.334	132.004	0.225696	-2.14755	2.09377e-06	9.42691e-05	down	yes
5782	0	A01	+	24879418	24880187	BraA01g036520.3C	2	681	MSTRG.2491	BraA01g036520.3C	NA	NA	NA	NA	late embryogenesis-abundant protein [Brassica rapa]	NA	4.83962	4.71268	5.18729	0.452435	0.328182	0.114452	16.4675	4.04155	2.12725e-06	9.56334e-05	up	yes
69639	0	A10	+	18522393	18526207	BraA10g028760.3C	9	2193	MSTRG.30268	BraA10g028760.3C	GO:0000166(nucleotide binding);GO:0000777(condensed chromosome kinetochore);GO:0000919(cell plate assembly);GO:0005634(nucleus);GO:0005635(nuclear envelope);GO:0005828(kinetochore microtubule);GO:0009524(phragmoplast);GO:0009553(embryo sac development);GO:0009555(pollen development);GO:0032467(positive regulation of cytokinesis);GO:0060236(regulation of mitotic spindle organization);GO:0080008(Cu…	NA	NA	NA	PREDICTED: protein NEDD1 isoform X2 [Brassica rapa]	NA	0.0001	2.13794	1.49055	0.0001	0.0001	0.0001	12095.3	13.5622	2.13198e-06	9.57384e-05	up	yes
30380	0	A05	+	4520624	4522949	BraA05g008680.3C	9	1407	MSTRG.13119	BraA05g008680.3C	GO:0016021(integral component of membrane)	NA	NA	NA	PREDICTED: uncharacterized protein LOC103867269 isoform X1 [Brassica rapa]	NA	1.85986	0.216698	1.71406	0.025049	0.005016	0.021306	73.789	6.20533	2.23832e-06	9.98429e-05	up	yes
47476	0	A07	-	22416610	22420494	BraA07g030700.3C	5	1791	MSTRG.20496	BraA07g030700.3C	GO:0005215(transporter activity);GO:0005886(plasma membrane);GO:0006810(transport);GO:0006857(oligopeptide transport);GO:0016020(membrane);GO:0016021(integral component of membrane);GO:0042128(nitrate assimilation)	NA	NA	NA	PREDICTED: protein NRT1/ PTR FAMILY 3.1-like [Brassica rapa]	NA	3.0304	3.397	3.10387	0.261969	0.291154	0.058888	15.5737	3.96104	2.47998e-06	0.000109526	up	yes
16759	0	A03	-	8434314	8435114	BraA03g018080.3C	1	801	MSTRG.7296	BraA03g018080.3C	GO:0005794(Golgi apparatus);GO:0009416(response to light stimulus);GO:0009507(chloroplast);GO:0009522(photosystem I);GO:0009534(chloroplast thylakoid);GO:0009535(chloroplast thylakoid membrane);GO:0009579(thylakoid);GO:0009768(photosynthesis, light harvesting in photosystem I);GO:0009769(photosynthesis, light harvesting in photosystem II);GO:0009941(chloroplast envelope);GO:0010287(plastoglobule)…	00196(Photosynthesis - antenna proteins)	K08912	NA	PREDICTED: chlorophyll a-b binding protein 1, chloroplastic [Brassica napus]	NA	356.903	363.293	353.963	81.7604	83.886	82.966	4.32062	2.11124	2.65183e-06	0.000116474	up	yes
24694	0	A04	+	2861456	2862379	BraA04g004490.3C	1	924	MSTRG.10692	BraA04g004490.3C	GO:0003677(DNA binding);GO:0005634(nucleus);GO:0006351(transcription, DNA-templated);GO:0006355(regulation of transcription, DNA-templated);GO:0045087(innate immune response);GO:0045824(negative regulation of innate immune response)	NA	NA	NA	PREDICTED: AT-hook motif nuclear-localized protein 15-like [Brassica rapa]	NA	0.151041	11.5706	11.1799	0.116751	0.140392	0.129792	59.1871	5.88721	2.6789e-06	0.000117406	up	yes
18350	0	A03	-	13864241	13866236	BraA03g027860.3C	2	1551	MSTRG.8050	BraA03g027860.3C	GO:0005506(iron ion binding);GO:0005783(endoplasmic reticulum);GO:0009507(chloroplast);GO:0016020(membrane);GO:0016021(integral component of membrane);GO:0016709(oxidoreductase activity, acting on paired donors, with incorporation or reduction of molecular oxygen, NAD(P)H as one donor, and incorporation of one atom of oxygen);GO:0019825(oxygen binding);GO:0020037(heme binding);GO:0044550(secondar…	00941(Flavonoid biosynthesis);00944(Flavone and flavonol biosynthesis)	K13083	EC:1.14.13.88	PREDICTED: cytochrome P450 76C2-like isoform X1 [Brassica rapa]	NA	0.796759	0.587836	0.564487	5.33576	5.65223	5.74212	0.116501	-3.10158	2.69657e-06	0.000117961	down	yes
21780	0	A03	+	25428252	25430947	BraA03g049730.3C	12	1563	MSTRG.9583	BraA03g049730.3C	GO:0004553(hydrolase activity, hydrolyzing O-glycosyl compounds);GO:0005975(carbohydrate metabolic process);GO:0008422(beta-glucosidase activity);GO:1901657(glycosyl compound metabolic process)	00500(Starch and sucrose metabolism);00460(Cyanoamino acid metabolism);00940(Phenylpropanoid biosynthesis)	K05350	EC:3.2.1.21	PREDICTED: beta-glucosidase 47-like [Brassica rapa]	NA	0.183582	0.316859	0.291749	2.97719	3.00055	3.01776	0.0880652	-3.50528	2.69745e-06	0.000117961	down	yes
48865	0	A07	+	26936480	26936816	BraA07g039340.3C	2	240	MSTRG.21169	BraA07g039340.3C	GO:0003674(molecular_function);GO:0005576(extracellular region);GO:0005618(cell wall);GO:0006952(defense response);GO:0009625(response to insect);GO:0009723(response to ethylene);GO:0009751(response to salicylic acid);GO:0009753(response to jasmonic acid);GO:0009861(jasmonic acid and ethylene-dependent systemic resistance);GO:0031640(killing of cells of other organism);GO:0050832(defense response…	NA	NA	NA	PREDICTED: defensin-like protein 3 [Brassica rapa]	NA	19.595	17.453	17.9871	1.74911	1.93204	1.16969	11.3455	3.50405	2.74881e-06	0.000119946	up	yes
8680	0	A02	-	5128168	5130195	BraA02g010500.3C	5	1719	MSTRG.3847	BraA02g010500.3C	GO:0005507(copper ion binding);GO:0005576(extracellular region);GO:0009698(phenylpropanoid metabolic process);GO:0009809(lignin biosynthetic process);GO:0016491(oxidoreductase activity);GO:0016722(oxidoreductase activity, oxidizing metal ions);GO:0046274(lignin catabolic process);GO:0048046(apoplast);GO:0052716(hydroquinone:oxygen oxidoreductase activity);GO:0055114(oxidation-reduction process)	00053(Ascorbate and aldarate metabolism)	K00423	EC:1.10.3.3	PREDICTED: laccase-17-like isoform X1 [Brassica napus]	NA	0.906781	0.796429	1.10435	6.58801	6.42113	6.8411	0.141437	-2.82177	2.77263e-06	0.000120854	down	yes
9994	0	A02	+	11150404	11157116	BraA02g019460.3C	4	1776	MSTRG.4426	BraA02g019460.3C	GO:0005215(transporter activity);GO:0005886(plasma membrane);GO:0006857(oligopeptide transport);GO:0015293(symporter activity);GO:0015706(nitrate transport);GO:0016020(membrane);GO:0016021(integral component of membrane);GO:0042128(nitrate assimilation);GO:0080054(low-affinity nitrate transmembrane transporter activity);GO:0080055(low-affinity nitrate transport)	NA	NA	NA	PREDICTED: protein NRT1/ PTR FAMILY 2.13 [Brassica rapa]	NA	3.32138	3.58395	3.6923	0.236748	0.471529	0.252722	11.0277	3.46306	2.93014e-06	0.000127442	up	yes
3735	0	A01	+	12586889	12587971	BraA01g022530.3C	1	1083	MSTRG.1691	BraA01g022530.3C	GO:0005525(GTP binding);GO:0005794(Golgi apparatus);GO:0005829(cytosol);GO:0008446(GDP-mannose 4,6-dehydratase activity);GO:0009826(unidimensional cell growth);GO:0019673(GDP-mannose metabolic process);GO:0042351('de novo' GDP-L-fucose biosynthetic process)	00051(Fructose and mannose metabolism);00520(Amino sugar and nucleotide sugar metabolism)	K01711	EC:4.2.1.47	PREDICTED: GDP-mannose 4,6 dehydratase 2-like [Brassica rapa]	NA	5.23745	5.288	4.76568	21.3154	22.1208	22.1781	0.233046	-2.10132	3.01142e-06	0.000130694	down	yes
36692	0	A06	+	3645219	3649298	BraA06g006380.3C	11	1977	MSTRG.15797	BraA06g006380.3C	GO:0004022(alcohol dehydrogenase (NAD) activity);GO:0005575(cellular_component);GO:0009809(lignin biosynthetic process);GO:0045551(cinnamyl-alcohol dehydrogenase activity);GO:0050662(coenzyme binding);GO:0055114(oxidation-reduction process)	00940(Phenylpropanoid biosynthesis)	K09753	EC:1.2.1.44	PREDICTED: uncharacterized protein LOC103491499 isoform X2 [Cucumis melo]	NA	7.77693	7.80328	7.12964	1.35022	1.33146	1.25125	5.77429	2.52964	3.04931e-06	0.000132195	up	yes
34712	0	A05	-	25635806	25638579	BraA05g037020.3C	3	2271	MSTRG.14887	BraA05g037020.3C	GO:0005886(plasma membrane);GO:0006810(transport);GO:0016021(integral component of membrane)	NA	NA	NA	PREDICTED: uncharacterized protein LOC103870541 [Brassica rapa]	NA	1.13457	1.20057	0.970583	0.026341	0.106736	0.053456	17.7219	4.14746	3.07189e-06	0.000132887	up	yes
39125	0	A06	+	13271783	13272984	BraA06g022050.3C	2	684	MSTRG.16864	BraA06g022050.3C	GO:0004364(glutathione transferase activity);GO:0005737(cytoplasm);GO:0005829(cytosol);GO:0006749(glutathione metabolic process);GO:0009407(toxin catabolic process);GO:0009636(response to toxic substance);GO:0080167(response to karrikin)	00480(Glutathione metabolism)	K00799	EC:2.5.1.18	PREDICTED: glutathione S-transferase U27 [Brassica rapa]	NA	9.87359	3.47178	3.63102	33.0892	37.1068	32.4601	0.165371	-2.59622	3.17485e-06	0.000137045	down	yes
42047	0	A06	+	26948612	26950898	BraA06g040570.3C	9	1464	MSTRG.18158	BraA06g040570.3C	GO:0004674(protein serine/threonine kinase activity);GO:0004707(MAP kinase activity);GO:0005524(ATP binding);GO:0005634(nucleus);GO:0007165(signal transduction);GO:0046777(protein autophosphorylation)	04075(Plant hormone signal transduction)	K14512	EC:2.7.11.24	PREDICTED: mitogen-activated protein kinase 17 [Brassica rapa]	NA	36.0695	34.2249	32.4149	144.803	146.163	148.429	0.233752	-2.09695	3.28885e-06	0.000141206	down	yes
45734	0	A07	+	16646915	16648942	BraA07g019900.3C	3	957	MSTRG.19663	BraA07g019900.3C	GO:0004601(peroxidase activity);GO:0005576(extracellular region);GO:0005794(Golgi apparatus);GO:0006979(response to oxidative stress);GO:0020037(heme binding);GO:0042744(hydrogen peroxide catabolic process);GO:0046872(metal ion binding);GO:0050832(defense response to fungus);GO:0055114(oxidation-reduction process)	00940(Phenylpropanoid biosynthesis)	K00430	EC:1.11.1.7	PREDICTED: peroxidase 62 [Brassica rapa]	NA	3.38611	4.11117	4.29384	18.1628	19.0817	20.5607	0.20398	-2.2935	3.29617e-06	0.000141369	down	yes
1677	0	A01	-	5229702	5230699	BraA01g010190.3C	2	720	MSTRG.821	BraA01g010190.3C	GO:0005634(nucleus);GO:0006351(transcription, DNA-templated);GO:0043565(sequence-specific DNA binding)	NA	NA	NA	PREDICTED: transcription factor TGAL3 [Brassica rapa]	NA	1.50946	1.12878	1.25468	0.038006	0.0001	0.0001	101.893	6.67091	3.30253e-06	0.000141451	up	yes
37467	0	A06	+	6142305	6143445	BraA06g011390.3C	2	1035	MSTRG.16163	BraA06g011390.3C	GO:0003006(developmental process involved in reproduction);GO:0005737(cytoplasm);GO:0009553(embryo sac development);GO:0009555(pollen development);GO:0010183(pollen tube guidance);GO:0048443(stamen development)	NA	NA	NA	PREDICTED: LOW QUALITY PROTEIN: SNF1-related protein kinase regulatory subunit gamma-like PV42a [Brassica rapa]	NA	13.216	10.5138	13.5786	2.35063	1.60487	1.60757	6.70644	2.74555	3.30515e-06	0.000141451	up	yes
42512	0	A06	-	28299629	28300363	BraA06g043310.3C	1	735	MSTRG.18370	BraA06g043310.3C	GO:0005886(plasma membrane);GO:0031225(anchored component of membrane);GO:0046658(anchored component of plasma membrane)	03015(mRNA surveillance pathway)	K03456	NA	PREDICTED: fasciclin-like arabinogalactan protein 13 [Brassica rapa]	NA	8.15735	9.16004	7.55469	37.4388	33.0309	33.6681	0.238838	-2.06589	3.49872e-06	0.000148941	down	yes
7874	0	A02	+	2491781	2493232	BraA02g005190.3C	2	1185	MSTRG.3468	BraA02g005190.3C	GO:0005515(protein binding);GO:0005634(nucleus);GO:0005737(cytoplasm);GO:0005783(endoplasmic reticulum);GO:0006979(response to oxidative stress);GO:0009611(response to wounding);GO:0009629(response to gravity);GO:0009705(plant-type vacuole membrane);GO:0009715(chalcone biosynthetic process);GO:0009733(response to auxin);GO:0009753(response to jasmonic acid);GO:0009813(flavonoid biosynthetic proce…	00941(Flavonoid biosynthesis);04712(Circadian rhythm - plant)	K00660	EC:2.3.1.74	chalcone synthase [Brassica napus]	NA	10.578	10.3799	10.5988	1.69403	1.45338	1.6726	6.54702	2.71084	3.52341e-06	0.000149674	up	yes
29877	0	A05	-	2724055	2726497	BraA05g005370.3C	7	642	MSTRG.12873	BraA05g005370.3C	GO:0000060(protein import into nucleus, translocation);GO:0003677(DNA binding);GO:0003700(transcription factor activity, sequence-specific DNA binding);GO:0005515(protein binding);GO:0005634(nucleus);GO:0005737(cytoplasm);GO:0006351(transcription, DNA-templated);GO:0008134(transcription factor binding);GO:0009409(response to cold);GO:0009739(response to gibberellin);GO:0009908(flower development)…	03060(Protein export)	K03217	NA	PREDICTED: MADS-box protein SOC1 [Brassica rapa]	NA	0.560219	1.53713	1.97059	0.028416	0.0001	0.0001	142.156	7.15133	3.61401e-06	0.000152875	up	yes
20919	0	A03	+	22387278	22389996	BraA03g044300.3C	7	1344	MSTRG.9202	BraA03g044300.3C	GO:0004497(monooxygenase activity);GO:0004499(N,N-dimethylaniline monooxygenase activity);GO:0005634(nucleus);GO:0050660(flavin adenine dinucleotide binding);GO:0050661(NADP binding)	00380(Tryptophan metabolism)	K11816	EC:1.14.13.168	PREDICTED: flavin-containing monooxygenase FMO GS-OX-like 8 [Brassica rapa]	NA	0.614206	0.801142	0.660257	6.10201	5.64242	5.79079	0.118368	-3.07865	3.70093e-06	0.000156058	down	yes
8841	0	A02	+	5643103	5644617	BraA02g011630.3C	3	981	MSTRG.3913	BraA02g011630.3C	GO:0004601(peroxidase activity);GO:0005576(extracellular region);GO:0006979(response to oxidative stress);GO:0020037(heme binding);GO:0042744(hydrogen peroxide catabolic process);GO:0046872(metal ion binding);GO:0055114(oxidation-reduction process)	00940(Phenylpropanoid biosynthesis)	K00430	EC:1.11.1.7	PREDICTED: peroxidase 67 [Brassica rapa]	NA	3.82925	3.65036	4.72393	0.229488	0.0001	0.027693	47.4327	5.56781	3.72573e-06	0.000156939	up	yes
70179	0	A10	-	19973809	19975315	BraA10g032180.3C	5	711	MSTRG.30595	BraA10g032180.3C	GO:0003824(catalytic activity);GO:0004647(phosphoserine phosphatase activity);GO:0005737(cytoplasm);GO:0006564(L-serine biosynthetic process);GO:0070179(D-serine biosynthetic process)	01200(Carbon metabolism);01230(Biosynthesis of amino acids);00010(Glycolysis / Gluconeogenesis);00260(Glycine, serine and threonine metabolism)	K15634	EC:5.4.2.12	PREDICTED: metal-independent phosphoserine phosphatase [Brassica rapa]	NA	12.5129	12.5094	12.1369	55.9476	53.7462	55.0445	0.225565	-2.14838	3.7598e-06	0.000158042	down	yes
49997	0	A08	+	2425169	2426524	BraA08g003300.3C	1	1356	MSTRG.21703	BraA08g003300.3C	GO:0009507(chloroplast);GO:0016757(transferase activity, transferring glycosyl groups)	00942(Anthocyanin biosynthesis)	K17193	EC:2.4.2.51	PREDICTED: UDP-glycosyltransferase 79B5-like [Brassica rapa]	NA	0.15184	0.063498	0.112167	1.70314	1.92661	1.56839	0.0630043	-3.98841	3.79321e-06	0.000159112	down	yes
2784	0	A01	+	9190087	9191415	BraA01g017270.3C	4	1077	MSTRG.1326	BraA01g017270.3C	GO:0004332(fructose-bisphosphate aldolase activity);GO:0005737(cytoplasm);GO:0006096(glycolytic process);GO:0009507(chloroplast)	01200(Carbon metabolism);01230(Biosynthesis of amino acids);00010(Glycolysis / Gluconeogenesis);00030(Pentose phosphate pathway);00051(Fructose and mannose metabolism);00710(Carbon fixation in photosynthetic organisms)	K01623	EC:4.1.2.13	PREDICTED: fructose-bisphosphate aldolase 7, cytosolic [Brassica rapa]	NA	0.041263	0.043637	0.035173	0.024455	9.98126	5.62213	0.00768328	-7.02406	3.82144e-06	0.000159962	down	yes
23353	0	A03	-	31984201	31985899	BraA03g060140.3C	2	1509	MSTRG.10241	BraA03g060140.3C	GO:0005351(sugar:proton symporter activity);GO:0005355(glucose transmembrane transporter activity);GO:0005886(plasma membrane);GO:0005887(integral component of plasma membrane);GO:0015144(carbohydrate transmembrane transporter activity);GO:0016020(membrane);GO:0035428(hexose transmembrane transport);GO:0046323(glucose import)	NA	NA	NA	PREDICTED: probable polyol transporter 6 [Brassica rapa]	NA	24.0001	23.2442	21.9614	5.1412	5.35823	5.10005	4.43641	2.14939	3.91558e-06	0.000163391	up	yes
54695	0	A08	-	22085976	22088370	BraA08g033680.3C	8	1518	MSTRG.23744	BraA08g033680.3C	GO:0003954(NADH dehydrogenase activity);GO:0005739(mitochondrion);GO:0005777(peroxisome);GO:0031304(intrinsic component of mitochondrial inner membrane);GO:0071482(cellular response to light stimulus)	00190(Oxidative phosphorylation)	K03885	EC:1.6.99.3	PREDICTED: internal alternative NAD(P)H-ubiquinone oxidoreductase A1, mitochondrial-like [Brassica rapa]	NA	13.2684	18.4157	16.0161	4.05985	3.9207	2.91867	4.37647	2.12977	3.9251e-06	0.000163618	up	yes
11228	0	A02	-	16860939	16861223	BraA02g027540.3C	1	285	MSTRG.4936	BraA02g027540.3C	GO:0005524(ATP binding);GO:0005783(endoplasmic reticulum);GO:0005794(Golgi apparatus);GO:0005886(plasma membrane);GO:0009506(plasmodesma);GO:0009737(response to abscisic acid);GO:0016021(integral component of membrane);GO:0016887(ATPase activity);GO:0051365(cellular response to potassium ion starvation)	NA	NA	NA	PREDICTED: AAA-ATPase At1g43910-like [Brassica rapa]	NA	7.84772	3.54975	6.72697	0.24261	0.018437	0.208589	38.5925	5.27025	3.9449e-06	0.000164102	up	yes
36348	0	A06	-	2587117	2590916	BraA06g004330.3C	3	1740	MSTRG.15639	BraA06g004330.3C	GO:0005737(cytoplasm);GO:0009733(response to auxin)	04075(Plant hormone signal transduction)	K14487	NA	PREDICTED: 4-substituted benzoates-glutamate ligase GH3.12-like [Brassica rapa]	NA	12.1758	13.3592	14.2356	3.87447	1.37873	1.55033	5.84558	2.54735	3.97518e-06	0.000165191	up	yes
22622	0	A03	+	28785015	28787607	BraA03g055210.3C	3	1374	MSTRG.9934	BraA03g055210.3C	GO:0005737(cytoplasm);GO:0006596(polyamine biosynthetic process);GO:0008216(spermidine metabolic process);GO:0016740(transferase activity);GO:0080073(spermidine:coumaroyl CoA N-acyltransferase activity)	00073(Cutin, suberine and wax biosynthesis)	K15400	EC:2.3.1.188	PREDICTED: spermidine coumaroyl-CoA acyltransferase-like [Brassica rapa]	NA	1.3578	1.795	1.56097	9.80481	9.47416	9.85175	0.161814	-2.62759	4.02669e-06	0.000166825	down	yes
46994	0	A07	+	20806646	20807767	BraA07g027630.3C	1	1122	MSTRG.20266	BraA07g027630.3C	NA	NA	NA	NA	BnaA07g21580D [Brassica napus]	NA	1.28698	0.737813	0.578597	0.0001	0.0001	0.024127	107.016	6.74169	4.03006e-06	0.000166825	up	yes
28205	0	A04	-	19347356	19347607	BraA04g027450.3C	2	165	MSTRG.12113	BraA04g027450.3C	GO:0016021(integral component of membrane)	NA	NA	NA	PREDICTED: salt stress-induced hydrophobic peptide ESI3 [Brassica rapa]	NA	35.9588	34.6389	38.6718	2.3883	4.63052	3.49908	10.3889	3.37697	4.10455e-06	0.000169687	up	yes
50309	0	A08	-	4359617	4364178	BraA08g005570.3C	6	1440	MSTRG.21830	BraA08g005570.3C	GO:0004806(triglyceride lipase activity);GO:0005773(vacuole);GO:0006629(lipid metabolic process);GO:0009507(chloroplast);GO:0016020(membrane);GO:0016021(integral component of membrane);GO:0016787(hydrolase activity)	NA	NA	NA	PREDICTED: uncharacterized protein LOC103833111 [Brassica rapa]	NA	2.51691	1.84318	1.83587	10.5143	12.0772	10.7442	0.185866	-2.42767	4.14461e-06	0.000171167	down	yes
1800	0	A01	+	5702680	5703896	BraA01g010990.3C	3	1038	MSTRG.879	BraA01g010990.3C	GO:0005381(iron ion transmembrane transporter activity);GO:0005384(manganese ion transmembrane transporter activity);GO:0005385(zinc ion transmembrane transporter activity);GO:0005768(endosome);GO:0005769(early endosome);GO:0005773(vacuole);GO:0005802(trans-Golgi network);GO:0005886(plasma membrane);GO:0006826(iron ion transport);GO:0006828(manganese ion transport);GO:0006829(zinc II ion transpor…	NA	NA	NA	PREDICTED: fe(2+) transport protein 1-like [Brassica rapa]	NA	0.09632	0.0001	0.074257	2.16334	2.47273	1.86799	0.0262416	-5.252	4.33642e-06	0.00017872	down	yes
22443	0	A03	+	27956334	27959411	BraA03g053970.3C	8	1962	BraA03g053970.3C	BraA03g053970.3C	GO:0005634(nucleus);GO:0005789(endoplasmic reticulum membrane);GO:0016020(membrane);GO:0016021(integral component of membrane)	NA	NA	NA	BnaA03g48860D [Brassica napus]	NA	0.0001	0.0001	0.013995	0.463436	0.407493	0.454749	0.0107077	-6.5452	4.51971e-06	0.000185512	down	yes
12666	0	A02	+	26064277	26077541	BraA02g037180.3C	14	2106	MSTRG.5400	BraA02g037180.3C	GO:0003824(catalytic activity);GO:0004144(diacylglycerol O-acyltransferase activity);GO:0009507(chloroplast);GO:0010287(plastoglobule);GO:0019432(triglyceride biosynthetic process);GO:0033306(phytol metabolic process)	NA	NA	NA	PREDICTED: acyltransferase-like protein At3g26840, chloroplastic isoform X1 [Brassica rapa]	NA	3.19422	3.46122	3.40444	13.271	13.4794	13.5627	0.249544	-2.00263	4.53929e-06	0.000186073	down	yes
26928	0	A04	+	14394167	14394607	BraA04g019060.3C	1	441	MSTRG.11549	BraA04g019060.3C	GO:0003674(molecular_function);GO:0012511(monolayer-surrounded lipid storage body);GO:0016020(membrane);GO:0016021(integral component of membrane);GO:0019915(lipid storage)	NA	NA	NA	PREDICTED: oleosin 1 [Brassica rapa]	NA	3.74123	4.26948	3.94303	0.027505	0.252254	0.039321	37.4632	5.2274	4.54267e-06	0.000186073	up	yes
20278	0	A03	-	20116224	20117141	BraA03g040380.3C	3	771	MSTRG.8921	BraA03g040380.3C	GO:0003674(molecular_function);GO:0005634(nucleus);GO:0005730(nucleolus);GO:0005737(cytoplasm);GO:0005829(cytosol);GO:0006873(cellular ion homeostasis);GO:0006970(response to osmotic stress);GO:0009414(response to water deprivation);GO:0009737(response to abscisic acid);GO:0009793(embryo development ending in seed dormancy);GO:0009845(seed germination);GO:0010226(response to lithium ion)	NA	NA	NA	PREDICTED: late embryogenesis abundant protein 31-like [Brassica rapa]	NA	5.13509	6.81115	6.66688	0.192273	0.0001	0.344185	34.6898	5.11644	4.64337e-06	0.000189605	up	yes
26135	0	A04	+	10662607	10664534	BraA04g013670.3C	7	1128	MSTRG.11218	BraA04g013670.3C	GO:0005737(cytoplasm);GO:0006071(glycerol metabolic process);GO:0006629(lipid metabolic process);GO:0008081(phosphoric diester hydrolase activity);GO:0008889(glycerophosphodiester phosphodiesterase activity);GO:0030643(cellular phosphate ion homeostasis);GO:0046475(glycerophospholipid catabolic process)	00564(Glycerophospholipid metabolism)	K18696	EC:3.1.4.46	PREDICTED: glycerophosphodiester phosphodiesterase GDPD2 [Brassica rapa]	NA	3.47688	3.45077	3.35359	17.3928	14.4369	16.9225	0.210888	-2.24545	4.68732e-06	0.000191022	down	yes
35293	0	A05	-	27425195	27426509	BraA05g040480.3C	6	834	MSTRG.15159	BraA05g040480.3C	GO:0003674(molecular_function);GO:0005634(nucleus);GO:0005737(cytoplasm);GO:0005874(microtubule);GO:0010015(root morphogenesis);GO:0010031(circumnutation)	NA	NA	NA	PREDICTED: protein WVD2-like 1 [Brassica rapa]	NA	2.42156	2.65083	3.06413	0.101198	0.223525	0.19509	15.6528	3.96835	4.71099e-06	0.000191792	up	yes
2906	0	A01	-	9609285	9617362	BraA01g018040.3C	6	1974	MSTRG.1386	BraA01g018040.3C	GO:0005524(ATP binding);GO:0005886(plasma membrane);GO:0009506(plasmodesma);GO:0016021(integral component of membrane);GO:0016301(kinase activity);GO:0030246(carbohydrate binding);GO:0031625(ubiquitin protein ligase binding);GO:0048544(recognition of pollen)	00500(Starch and sucrose metabolism);00460(Cyanoamino acid metabolism);00940(Phenylpropanoid biosynthesis)	K05349	EC:3.2.1.21	PREDICTED: G-type lectin S-receptor-like serine/threonine-protein kinase SD1-1 [Brassica rapa]	NA	6.75531	7.2729	7.03237	1.2018	1.20589	1.24235	5.76996	2.52856	4.90693e-06	0.000198961	up	yes
35724	0	A06	-	258073	259963	BraA06g000330.3C	9	951	MSTRG.15358	BraA06g000330.3C	GO:0005215(transporter activity);GO:0005794(Golgi apparatus);GO:0006810(transport)	NA	NA	NA	PREDICTED: SEC14 cytosolic factor-like isoform X1 [Brassica rapa]	NA	0.031461	0.066125	0.076744	9.66792	0.047459	5.87699	0.0111805	-6.48288	4.97469e-06	0.000201505	down	yes
2377	0	A01	-	7912770	7916242	BraA01g014870.3C	5	1491	MSTRG.1137	BraA01g014870.3C	GO:0005737(cytoplasm);GO:0016787(hydrolase activity)	NA	NA	NA	PREDICTED: uncharacterized protein LOC103861771 [Brassica rapa]	NA	2.84629	3.11043	2.39676	0.337029	0.162856	0.230162	11.4424	3.51632	5.11653e-06	0.000207041	up	yes
31124	0	A05	+	7572404	7573453	BraA05g013580.3C	1	1050	MSTRG.13446	BraA05g013580.3C	GO:0003677(DNA binding);GO:0003700(transcription factor activity, sequence-specific DNA binding);GO:0005634(nucleus);GO:0006351(transcription, DNA-templated);GO:0006355(regulation of transcription, DNA-templated);GO:0009965(leaf morphogenesis);GO:0030154(cell differentiation);GO:0045962(positive regulation of development, heterochronic);GO:0048366(leaf development)	NA	NA	NA	PREDICTED: transcription factor TCP10 [Brassica rapa]	NA	17.1701	16.3421	18.5128	3.83271	4.11629	2.71358	4.8792	2.28665	5.14373e-06	0.000207723	up	yes
38729	0	A06	-	11007855	11008121	BraA06g019290.3C	1	267	MSTRG.16710	BraA06g019290.3C	GO:0003674(molecular_function);GO:0005634(nucleus);GO:0009611(response to wounding)	NA	NA	NA	PREDICTED: uncharacterized protein LOC103873216 [Brassica rapa]	NA	1.45177	0.769097	1.36225	14.1141	14.9568	12.01	0.0872211	-3.51918	5.33182e-06	0.000214455	down	yes
15637	0	A03	-	4757753	4759780	BraA03g011020.3C	5	1722	MSTRG.6805	BraA03g011020.3C	GO:0005507(copper ion binding);GO:0005576(extracellular region);GO:0009698(phenylpropanoid metabolic process);GO:0009809(lignin biosynthetic process);GO:0016491(oxidoreductase activity);GO:0016722(oxidoreductase activity, oxidizing metal ions);GO:0046274(lignin catabolic process);GO:0048046(apoplast);GO:0052716(hydroquinone:oxygen oxidoreductase activity);GO:0055114(oxidation-reduction process)	00053(Ascorbate and aldarate metabolism)	K00423	EC:1.10.3.3	PREDICTED: laccase-17 [Brassica rapa]	NA	0.402599	0.402198	0.279444	3.19196	3.82752	3.49409	0.103128	-3.2775	5.35655e-06	0.000215018	down	yes
14089	0	A03	+	332234	334517	BraA03g000760.3C	8	996	MSTRG.6001	BraA03g000760.3C	GO:0016491(oxidoreductase activity);GO:0055114(oxidation-reduction process)	00860(Porphyrin and chlorophyll metabolism)	K00218	EC:1.3.1.33	PREDICTED: short-chain dehydrogenase TIC 32, chloroplastic-like isoform X2 [Brassica rapa]	NA	23.5161	22.5668	23.2197	6.05072	5.8372	3.66927	4.45469	2.15533	5.5208e-06	0.000221168	up	yes
44764	0	A07	+	12508893	12511609	BraA07g013360.3C	7	933	MSTRG.19231	BraA07g013360.3C	GO:0003674(molecular_function);GO:0005575(cellular_component);GO:0008150(biological_process)	NA	NA	NA	PREDICTED: uncharacterized protein LOC103829214 [Brassica rapa]	NA	0.579911	0.809277	0.464308	6.60985	6.43341	5.61367	0.0993462	-3.33139	5.55198e-06	0.000222195	down	yes
27222	0	A04	-	15665038	15668601	BraA04g020810.3C	8	1449	MSTRG.11682	BraA04g020810.3C	GO:0005506(iron ion binding);GO:0009507(chloroplast);GO:0009639(response to red or far red light);GO:0009687(abscisic acid metabolic process);GO:0010114(response to red light);GO:0010268(brassinosteroid homeostasis);GO:0010295((+)-abscisic acid 8'-hydroxylase activity);GO:0016021(integral component of membrane);GO:0016125(sterol metabolic process);GO:0016132(brassinosteroid biosynthetic process);…	00906(Carotenoid biosynthesis)	K09843	EC:1.14.13.93	PREDICTED: abscisic acid 8'-hydroxylase 2 [Brassica rapa]	NA	4.75376	6.21543	7.61251	0.345015	0.924718	0.773621	9.09372	3.18487	5.73269e-06	0.000228135	up	yes
6847	0	A01	+	28914712	28916606	BraA01g043580.3C	10	1107	MSTRG.2987	BraA01g043580.3C	GO:0004124(cysteine synthase activity);GO:0005739(mitochondrion);GO:0006535(cysteine biosynthetic process from serine);GO:0009507(chloroplast);GO:0009543(chloroplast thylakoid lumen);GO:0009643(photosynthetic acclimation);GO:0010310(regulation of hydrogen peroxide metabolic process);GO:0015979(photosynthesis);GO:0016740(transferase activity);GO:0019344(cysteine biosynthetic process);GO:0030170(py…	01200(Carbon metabolism);01230(Biosynthesis of amino acids);00920(Sulfur metabolism);00270(Cysteine and methionine metabolism)	K01738	EC:2.5.1.47	PREDICTED: probable S-sulfocysteine synthase, chloroplastic [Brassica rapa]	NA	0.0001	0.0001	0.0001	3.21815	0.0001	2.5836	5.17077e-05	-14.2393	5.73451e-06	0.000228135	down	yes
12338	0	A02	-	24450654	24453076	BraA02g035300.3C	6	1482	MSTRG.5278	BraA02g035300.3C	GO:0004351(glutamate decarboxylase activity);GO:0005516(calmodulin binding);GO:0005634(nucleus);GO:0005829(cytosol);GO:0006536(glutamate metabolic process);GO:0030170(pyridoxal phosphate binding)	00650(Butanoate metabolism);00250(Alanine, aspartate and glutamate metabolism);00410(beta-Alanine metabolism);00430(Taurine and hypotaurine metabolism)	K01580	EC:4.1.1.15	BnaA02g26140D [Brassica napus]	NA	2.28413	2.13917	2.26967	10.4563	11.4017	11.2691	0.202039	-2.30729	5.88911e-06	0.000233554	down	yes
169	0	A01	-	474450	474881	BraA01g001010.3C	1	432	MSTRG.83	BraA01g001010.3C	GO:0005886(plasma membrane);GO:0007275(multicellular organism development);GO:0031225(anchored component of membrane)	NA	NA	NA	PREDICTED: classical arabinogalactan protein 3-like [Brassica rapa]	NA	23.8031	25.8912	26.7668	105.728	110.062	107.799	0.236291	-2.08137	5.89403e-06	0.000233554	down	yes
10967	0	A02	-	15511410	15513537	BraA02g025810.3C	11	1221	MSTRG.4837	BraA02g025810.3C	GO:0000287(magnesium ion binding);GO:0003862(3-isopropylmalate dehydrogenase activity);GO:0009098(leucine biosynthetic process);GO:0009507(chloroplast);GO:0009536(plastid);GO:0009570(chloroplast stroma);GO:0009941(chloroplast envelope);GO:0051287(NAD binding);GO:0055114(oxidation-reduction process)	01210(2-Oxocarboxylic acid metabolism);01230(Biosynthesis of amino acids);00660(C5-Branched dibasic acid metabolism);00290(Valine, leucine and isoleucine biosynthesis)	K00052	EC:1.1.1.85	PREDICTED: 3-isopropylmalate dehydrogenase, chloroplastic [Brassica rapa]	NA	2.74791	1.84702	1.38215	0.196769	0.058283	0.050496	19.5618	4.28997	5.93212e-06	0.000234368	up	yes
14696	0	A03	+	2022738	2026379	BraA03g004680.3C	10	2523	MSTRG.6281	BraA03g004680.3C	GO:0016192(vesicle-mediated transport);GO:0030130(clathrin coat of trans-Golgi network vesicle)	04144(Endocytosis)	K11825	NA	PREDICTED: beta-adaptin-like protein A [Brassica rapa]	NA	0.166879	16.045	17.3888	0.138384	0.428903	0.42602	33.8271	5.08011	6.18698e-06	0.000243478	up	yes
19960	0	A03	-	18865557	18866482	BraA03g038140.3C	2	324	MSTRG.8770	BraA03g038140.3C	NA	NA	NA	NA	PREDICTED: uncharacterized protein LOC103859728 [Brassica rapa]	NA	6.95314	5.5449	5.51824	0.441612	0.234245	0.206946	20.408	4.35107	6.35746e-06	0.000249697	up	yes
34756	0	A05	+	25732347	25736631	BraA05g037230.3C	13	2745	MSTRG.14908	BraA05g037230.3C	GO:0005509(calcium ion binding);GO:0005576(extracellular region);GO:0005783(endoplasmic reticulum);GO:0005886(plasma membrane);GO:0010208(pollen wall assembly);GO:0010584(pollen exine formation);GO:0016020(membrane);GO:0016021(integral component of membrane);GO:0071555(cell wall organization)	NA	NA	NA	PREDICTED: protein DEFECTIVE IN EXINE FORMATION 1-like isoform X1 [Brassica rapa]	NA	0.367841	0.066315	0.042623	12.5953	0.134443	12.307	0.0190432	-5.71458	6.68807e-06	0.000261657	down	yes
69580	0	A10	+	18374879	18375436	BraA10g028380.3C	1	558	MSTRG.30237	BraA10g028380.3C	GO:0003674(molecular_function);GO:0009826(unidimensional cell growth);GO:0031982(vesicle);GO:0048767(root hair elongation)	NA	NA	NA	PREDICTED: non-classical arabinogalactan protein 30 [Brassica rapa]	NA	14.1757	12.15	15.4559	61.8014	57.8491	60.341	0.23213	-2.10699	6.7233e-06	0.000262779	down	yes
53225	0	A08	+	17848603	17850274	BraA08g024460.3C	2	1071	MSTRG.23034	BraA08g024460.3C	GO:0005345(purine nucleobase transmembrane transporter activity);GO:0005887(integral component of plasma membrane);GO:0006863(purine nucleobase transport);GO:0009507(chloroplast);GO:0010184(cytokinin transport);GO:0015211(purine nucleoside transmembrane transporter activity)	NA	NA	NA	PREDICTED: purine permease 1-like [Brassica rapa]	NA	1.22952	1.05474	0.882213	8.56324	7.93655	7.61899	0.131287	-2.92921	6.87246e-06	0.000267825	down	yes
57632	0	A09	+	10609866	10611187	BraA09g017210.3C	4	1005	MSTRG.25103	BraA09g017210.3C	GO:0005634(nucleus);GO:0005737(cytoplasm);GO:0006979(response to oxidative stress);GO:0016051(carbohydrate biosynthetic process);GO:0016757(transferase activity, transferring glycosyl groups);GO:0016758(transferase activity, transferring hexosyl groups);GO:0046872(metal ion binding)	00052(Galactose metabolism)	K18819	EC:2.4.1.123	PREDICTED: galactinol synthase 4 [Brassica rapa]	NA	8.65346	9.6336	9.67201	1.12591	1.35559	1.44014	7.12944	2.83379	6.97362e-06	0.000271504	up	yes
12638	0	A02	+	25961578	25965034	BraA02g037050.3C	9	2274	MSTRG.5391	BraA02g037050.3C	GO:0008150(biological_process);GO:0008270(zinc ion binding)	04141(Protein processing in endoplasmic reticulum)	K10666	EC:2.3.2.27	PREDICTED: RING finger protein 10 isoform X1 [Brassica rapa]	NA	0.754052	17.3194	13.7173	0.823514	0.683935	0.74679	14.1026	3.81789	6.98859e-06	0.000271823	up	yes
54131	0	A08	-	20508823	20511417	BraA08g030080.3C	7	1005	MSTRG.23458	BraA08g030080.3C	GO:0003993(acid phosphatase activity);GO:0004722(protein serine/threonine phosphatase activity);GO:0005576(extracellular region);GO:0005773(vacuole);GO:0016311(dephosphorylation);GO:0046872(metal ion binding)	NA	NA	NA	PREDICTED: purple acid phosphatase 3 [Brassica rapa]	NA	14.1334	14.0925	12.9548	59.374	56.5872	55.0864	0.240755	-2.05436	7.02212e-06	0.000272598	down	yes
24431	0	A04	+	1530304	1532663	BraA04g002530.3C	2	1578	MSTRG.10550	BraA04g002530.3C	GO:0005576(extracellular region);GO:0005618(cell wall);GO:0009505(plant-type cell wall);GO:0030599(pectinesterase activity);GO:0042545(cell wall modification);GO:0045330(aspartyl esterase activity);GO:0045490(pectin catabolic process);GO:0046910(pectinesterase inhibitor activity);GO:0071944(cell periphery)	00040(Pentose and glucuronate interconversions);00500(Starch and sucrose metabolism)	K01051	EC:3.1.1.11	PREDICTED: probable pectinesterase/pectinesterase inhibitor 35 [Brassica rapa]	NA	4.13733	4.64305	4.15668	0.612732	0.363611	0.489231	8.82729	3.14197	7.05061e-06	0.00027344	up	yes
70449	0	A10	-	20678233	20678993	BraA10g033730.3C	3	489	MSTRG.30676	BraA10g033730.3C	GO:0005737(cytoplasm);GO:0008150(biological_process);GO:0008429(phosphatidylethanolamine binding)	NA	NA	NA	PREDICTED: uncharacterized protein LOC103847506 [Brassica rapa]	NA	13.3457	14.1313	13.9701	1.10346	1.22915	2.14115	9.26448	3.21171	7.14175e-06	0.000276707	up	yes
44987	0	A07	+	13599827	13602159	BraA07g015020.3C	7	1170	MSTRG.19319	BraA07g015020.3C	GO:0005886(plasma membrane);GO:0015171(amino acid transmembrane transporter activity);GO:0016020(membrane);GO:0016021(integral component of membrane);GO:0032973(amino acid export);GO:0043090(amino acid import);GO:0080144(amino acid homeostasis)	01200(Carbon metabolism);01230(Biosynthesis of amino acids);00010(Glycolysis / Gluconeogenesis);00030(Pentose phosphate pathway);00051(Fructose and mannose metabolism);00710(Carbon fixation in photosynthetic organisms)	K01623	EC:4.1.2.13	PREDICTED: WAT1-related protein At1g21890 [Brassica rapa]	NA	0.0001	2.42774	2.82388	0.0001	0.0001	0.0001	17505.8	14.0955	7.40321e-06	0.00028656	up	yes
54247	0	A08	-	20789870	20790091	BraA08g030760.3C	1	222	MSTRG.23517	BraA08g030760.3C	GO:0000166(nucleotide binding);GO:0005739(mitochondrion);GO:0008150(biological_process)	NA	NA	NA	PREDICTED: uncharacterized protein LOC103836142 [Brassica rapa]	NA	0.060322	0.0001	0.194804	4.80118	4.87829	4.29915	0.0182583	-5.7753	7.49679e-06	0.000289562	down	yes
53694	0	A08	+	19340988	19342278	BraA08g027350.3C	6	756	MSTRG.23240	BraA08g027350.3C	GO:0005515(protein binding);GO:0005783(endoplasmic reticulum);GO:0005789(endoplasmic reticulum membrane);GO:0005886(plasma membrane);GO:0005887(integral component of plasma membrane);GO:0016020(membrane);GO:0051119(sugar transmembrane transporter activity);GO:0051260(protein homooligomerization)	NA	NA	NA	PREDICTED: bidirectional sugar transporter SWEET1-like [Brassica rapa]	NA	15.9723	14.6528	14.3011	2.21465	2.54659	2.34336	6.32354	2.66073	7.50166e-06	0.000289562	up	yes
52853	0	A08	+	16727542	16728618	BraA08g022260.3C	5	519	MSTRG.22847	BraA08g022260.3C	GO:0003824(catalytic activity);GO:0005739(mitochondrion);GO:0005829(cytosol);GO:0016787(hydrolase activity);GO:0016836(hydro-lyase activity)	01200(Carbon metabolism);00640(Propanoate metabolism);00280(Valine, leucine and isoleucine degradation);00410(beta-Alanine metabolism)	K05605	EC:3.1.2.4	BnaCnng45560D [Brassica napus]	NA	0.0001	0.0001	0.0001	4.61015	0.0001	6.55404	2.68714e-05	-15.1836	7.50242e-06	0.000289562	down	yes
21132	0	A03	-	23113294	23113911	BraA03g045690.3C	2	321	MSTRG.9297	BraA03g045690.3C	GO:0003674(molecular_function);GO:0005634(nucleus);GO:0008150(biological_process)	NA	NA	NA	PREDICTED: uncharacterized protein LOC103860726 [Brassica rapa]	NA	4.17476	2.82626	2.80629	0.135127	0.035348	0.0001	57.4956	5.84538	7.63458e-06	0.000294379	up	yes
27178	0	A04	-	15421098	15422528	BraA04g020490.3C	1	1431	MSTRG.11661	BraA04g020490.3C	GO:0005576(extracellular region);GO:0005783(endoplasmic reticulum);GO:0006633(fatty acid biosynthetic process);GO:0016020(membrane);GO:0016746(transferase activity, transferring acyl groups);GO:0016747(transferase activity, transferring acyl groups other than amino-acyl groups)	00062(Fatty acid elongation)	K15397	EC:2.3.1.199	PREDICTED: 3-ketoacyl-CoA synthase 12 [Brassica rapa]	NA	0.68227	0.699885	0.684875	5.05729	5.22883	5.67028	0.129542	-2.9485	8.02797e-06	0.000308657	down	yes
44298	0	A07	-	10151605	10152874	BraA07g010290.3C	2	1056	MSTRG.19037	BraA07g010290.3C	GO:0004601(peroxidase activity);GO:0005576(extracellular region);GO:0006979(response to oxidative stress);GO:0020037(heme binding);GO:0042744(hydrogen peroxide catabolic process);GO:0046872(metal ion binding);GO:0055114(oxidation-reduction process)	00940(Phenylpropanoid biosynthesis)	K00430	EC:1.11.1.7	PREDICTED: peroxidase 7-like [Brassica rapa]	NA	6.67379	7.00106	6.99921	26.9964	26.497	26.9973	0.25685	-1.961	8.09394e-06	0.000310896	down	yes
32963	0	A05	+	19645760	19649476	BraA05g026040.3C	8	2076	MSTRG.14094	BraA05g026040.3C	GO:0005524(ATP binding);GO:0005886(plasma membrane);GO:0016021(integral component of membrane);GO:0042626(ATPase activity, coupled to transmembrane movement of substances);GO:0080167(response to karrikin)	02010(ABC transporters)	K05681	NA	PREDICTED: ABC transporter G family member 15 [Brassica rapa]	NA	2.19442	3.18584	3.82168	12.3695	12.9287	12.7456	0.241878	-2.04765	8.18939e-06	0.000314261	down	yes
10407	0	A02	-	13039252	13040812	BraA02g022320.3C	5	1104	MSTRG.4603	BraA02g022320.3C	GO:0005576(extracellular region);GO:0016042(lipid catabolic process);GO:0016788(hydrolase activity, acting on ester bonds);GO:0052689(carboxylic ester hydrolase activity)	00860(Porphyrin and chlorophyll metabolism);00900(Terpenoid backbone biosynthesis)	K10960	EC:1.3.1.83	PREDICTED: GDSL esterase/lipase At1g74460-like [Brassica rapa]	NA	5.12695	6.53933	5.8464	0.124282	0.0001	0.362256	35.9871	5.16941	8.27492e-06	0.000316332	up	yes
56202	0	A09	-	4391570	4392369	BraA09g007570.3C	4	378	MSTRG.24463	BraA09g007570.3C	GO:0005737(cytoplasm);GO:0008794(arsenate reductase (glutaredoxin) activity);GO:0009055(electron carrier activity);GO:0015035(protein disulfide oxidoreductase activity);GO:0045454(cell redox homeostasis);GO:0055114(oxidation-reduction process)	00920(Sulfur metabolism)	K05907	EC:1.8.4.9	PREDICTED: glutaredoxin-C1 [Brassica rapa]	NA	11.028	11.0249	10.4576	0.51009	1.36559	1.05614	11.0889	3.47104	8.4787e-06	0.000323506	up	yes
60406	0	A09	+	28264089	28270139	BraA09g035750.3C	4	1236	MSTRG.26146	BraA09g035750.3C	GO:0005576(extracellular region);GO:0006508(proteolysis);GO:0008234(cysteine-type peptidase activity)	04145(Phagosome)	K01365	EC:3.4.22.15	PREDICTED: ervatamin-B-like [Brassica napus]	NA	0.284722	0.411749	0.26606	3.49755	2.81038	3.4208	0.098937	-3.33735	8.78614e-06	0.000334282	down	yes
51131	0	A08	-	9749670	9752429	BraA08g011140.3C	12	1716	MSTRG.22098	BraA08g011140.3C	GO:0004497(monooxygenase activity);GO:0005506(iron ion binding);GO:0009507(chloroplast);GO:0009570(chloroplast stroma);GO:0009941(chloroplast envelope);GO:0016117(carotenoid biosynthetic process);GO:0016705(oxidoreductase activity, acting on paired donors, with incorporation or reduction of molecular oxygen);GO:0019825(oxygen binding);GO:0020037(heme binding);GO:0031969(chloroplast membrane);GO:0…	00906(Carotenoid biosynthesis)	K15747	EC:1.14.-.-	PREDICTED: cytochrome P450 97B3, chloroplastic [Brassica rapa]	NA	0.0001	0.0001	0.0001	1.89071	0.0001	1.2719	9.48554e-05	-13.3639	8.88239e-06	0.000337624	down	yes
37794	0	A06	-	7078499	7079663	BraA06g013410.3C	4	846	MSTRG.16314	BraA06g013410.3C	GO:0005634(nucleus);GO:0016311(dephosphorylation);GO:0046872(metal ion binding);GO:0052731(phosphocholine phosphatase activity);GO:0052732(phosphoethanolamine phosphatase activity)	00750(Vitamin B6 metabolism)	K13248	EC:3.1.3.74	PREDICTED: inorganic pyrophosphatase 2 [Brassica rapa]	NA	0.556436	0.68156	0.695434	5.86809	5.87715	5.98217	0.109064	-3.19675	9.06458e-06	0.000343247	down	yes
16294	0	A03	-	6772742	6774265	BraA03g015170.3C	1	1524	MSTRG.7093	BraA03g015170.3C	GO:0005770(late endosome);GO:0005886(plasma membrane);GO:0006855(drug transmembrane transport);GO:0009737(response to abscisic acid);GO:0010015(root morphogenesis);GO:0015238(drug transmembrane transporter activity);GO:0015297(antiporter activity);GO:0016021(integral component of membrane);GO:0031902(late endosome membrane);GO:0080168(abscisic acid transport);GO:0090440(abscisic acid transporter …	NA	NA	NA	PREDICTED: protein DETOXIFICATION 50 [Brassica rapa]	NA	0.051624	0.051701	0.101925	1.34796	1.26471	1.23721	0.0533134	-4.22936	9.22912e-06	0.000349148	down	yes
62125	0	A09	+	35416277	35416609	BraA09g046550.3C	1	333	MSTRG.26885	BraA09g046550.3C	GO:0003674(molecular_function);GO:0005576(extracellular region);GO:0031225(anchored component of membrane);GO:0071456(cellular response to hypoxia)	NA	NA	NA	PREDICTED: uncharacterized protein LOC106414976 [Brassica napus]	NA	1.08015	0.943998	1.26512	12.4873	10.7664	10.1527	0.0984621	-3.34429	9.33457e-06	0.000352447	down	yes
14795	0	A03	-	2328679	2331113	BraA03g005360.3C	7	1440	MSTRG.6329	BraA03g005360.3C	GO:0005634(nucleus);GO:0016021(integral component of membrane)	00073(Cutin, suberine and wax biosynthesis)	K15406	EC:2.3.1.75;EC:2.3.1.20	PREDICTED: O-acyltransferase WSD1-like [Brassica rapa]	NA	0.0001	0.0001	0.109029	3.02288	2.56721	2.06774	0.0142637	-6.13151	9.35707e-06	0.000352447	down	yes
44779	0	A07	+	12590327	12591518	BraA07g013480.3C	2	684	MSTRG.19240	BraA07g013480.3C	GO:0004364(glutathione transferase activity);GO:0005737(cytoplasm);GO:0005829(cytosol);GO:0006749(glutathione metabolic process);GO:0009407(toxin catabolic process);GO:0009636(response to toxic substance);GO:0046686(response to cadmium ion)	00480(Glutathione metabolism)	K00799	EC:2.5.1.18	BnaA07g09120D [Brassica napus]	NA	5.6361	5.15406	5.65304	23.9482	23.9429	27.8302	0.217154	-2.20321	9.36026e-06	0.000352447	down	yes
60147	0	A09	-	26583770	26585189	BraA09g033990.3C	2	1044	MSTRG.26044	BraA09g033990.3C	GO:0004601(peroxidase activity);GO:0005576(extracellular region);GO:0006979(response to oxidative stress);GO:0020037(heme binding);GO:0042744(hydrogen peroxide catabolic process);GO:0046872(metal ion binding);GO:0055114(oxidation-reduction process)	00940(Phenylpropanoid biosynthesis)	K00430	EC:1.11.1.7	PREDICTED: peroxidase 7-like [Brassica rapa]	NA	13.591	14.0247	13.594	56.7451	55.0773	54.9293	0.247132	-2.01664	9.38483e-06	0.00035304	down	yes
53327	0	A08	-	18129523	18130683	BraA08g025020.3C	2	438	MSTRG.23081	BraA08g025020.3C	GO:0003674(molecular_function);GO:0005739(mitochondrion);GO:0008150(biological_process);GO:0016021(integral component of membrane)	NA	NA	NA	PREDICTED: uncharacterized protein LOC103835411 [Brassica rapa]	NA	43.7407	0.055927	39.893	0.525742	0.093962	0.127118	112.061	6.80814	9.65849e-06	0.000362315	up	yes
28560	0	A04	-	20513214	20515162	BraA04g029710.3C	2	1557	MSTRG.12268	BraA04g029710.3C	GO:0005506(iron ion binding);GO:0005576(extracellular region);GO:0016020(membrane);GO:0016021(integral component of membrane);GO:0016709(oxidoreductase activity, acting on paired donors, with incorporation or reduction of molecular oxygen, NAD(P)H as one donor, and incorporation of one atom of oxygen);GO:0019825(oxygen binding);GO:0020037(heme binding);GO:0044550(secondary metabolite biosynthetic…	00380(Tryptophan metabolism)	K07408	EC:1.14.14.1	PREDICTED: 3,9-dihydroxypterocarpan 6A-monooxygenase [Brassica rapa]	NA	1.61479	1.80952	1.6174	0.092723	0.0001	0.076697	29.7411	4.89439	9.70187e-06	0.000363263	up	yes
12836	0	A02	-	26779461	26779995	BraA02g038380.3C	2	279	MSTRG.5471	BraA02g038380.3C	GO:0005515(protein binding);GO:0005634(nucleus);GO:0006351(transcription, DNA-templated);GO:0006355(regulation of transcription, DNA-templated);GO:0009740(gibberellic acid mediated signaling pathway);GO:0040008(regulation of growth);GO:0046983(protein dimerization activity)	NA	NA	NA	PREDICTED: transcription factor PRE5-like [Brassica rapa]	NA	0.819348	1.02391	1.45902	11.2336	10.4952	14.012	0.0923952	-3.43604	1.02246e-05	0.000381411	down	yes
14571	0	A03	-	1672351	1672821	BraA03g003890.3C	1	471	MSTRG.6215	BraA03g003890.3C	GO:0003674(molecular_function);GO:0008150(biological_process)	NA	NA	NA	PREDICTED: uncharacterized protein LOC103855822 [Brassica rapa]	NA	16.0718	13.4574	16.7366	1.89584	2.15263	1.96397	7.69501	2.94392	1.05174e-05	0.000390155	up	yes
46715	0	A07	-	19844465	19847675	BraA07g025870.3C	3	1683	MSTRG.20135	BraA07g025870.3C	GO:0003674(molecular_function);GO:0005634(nucleus);GO:0016021(integral component of membrane);GO:0080167(response to karrikin)	NA	NA	NA	PREDICTED: protein NUCLEAR FUSION DEFECTIVE 4-like [Brassica rapa]	NA	4.63533	4.99073	4.7873	20.4966	19.0068	20.0373	0.242076	-2.04647	1.05455e-05	0.000390837	down	yes
33876	0	A05	+	23182804	23183634	BraA05g031820.3C	1	831	MSTRG.14502	BraA05g031820.3C	GO:0002239(response to oomycetes);GO:0005618(cell wall);GO:0005634(nucleus);GO:0005886(plasma membrane);GO:0009505(plant-type cell wall);GO:0010200(response to chitin);GO:0030246(carbohydrate binding);GO:0048046(apoplast);GO:0050832(defense response to fungus)	NA	NA	NA	PREDICTED: lectin-like protein At3g16530 [Brassica rapa]	NA	65.529	64.095	66.3033	250.507	256.748	258.964	0.255707	-1.96744	1.09627e-05	0.000404803	down	yes
20189	0	A03	-	19692238	19694129	BraA03g039730.3C	4	1569	BraA03g039730.3C	BraA03g039730.3C	GO:0003674(molecular_function);GO:0005634(nucleus);GO:0008150(biological_process)	04712(Circadian rhythm - plant)	K12125	NA	PREDICTED: protein EARLY FLOWERING 3-like isoform X2 [Brassica rapa]	NA	0.891717	0.85969	1.07577	0.025914	0.0001	0.042001	41.567	5.37737	1.09762e-05	0.000404928	up	yes
36312	0	A06	-	2476779	2477264	BraA06g004130.3C	1	486	MSTRG.15589	BraA06g004130.3C	GO:0003674(molecular_function);GO:0005739(mitochondrion);GO:0012511(monolayer-surrounded lipid storage body);GO:0016020(membrane);GO:0016021(integral component of membrane);GO:0019915(lipid storage)	NA	NA	NA	PREDICTED: oleosin 16 kDa [Brassica rapa]	NA	3.3494	2.41106	2.86284	0.105823	0.0001	0.0001	81.3342	6.34579	1.10968e-05	0.000408627	up	yes
180	0	A01	-	496908	498395	BraA01g001080.3C	4	1074	MSTRG.88	BraA01g001080.3C	GO:0005737(cytoplasm);GO:0008270(zinc ion binding);GO:0009617(response to bacterium);GO:0009809(lignin biosynthetic process);GO:0045551(cinnamyl-alcohol dehydrogenase activity);GO:0052747(sinapyl alcohol dehydrogenase activity);GO:0055114(oxidation-reduction process)	00940(Phenylpropanoid biosynthesis)	K00083	EC:1.1.1.195	PREDICTED: cinnamyl alcohol dehydrogenase 7-like [Brassica rapa]	NA	1.55594	2.75257	1.01151	10.8449	12.9655	12.0617	0.148305	-2.75336	1.15528e-05	0.000423471	down	yes
1907	0	A01	-	6083643	6093698	BraA01g011680.3C	9	2766	MSTRG.934	BraA01g011680.3C	GO:0001510(RNA methylation);GO:0003723(RNA binding);GO:0005634(nucleus);GO:0005737(cytoplasm);GO:0008171(O-methyltransferase activity);GO:0008173(RNA methyltransferase activity);GO:0009616(virus induced gene silencing);GO:0009909(regulation of flower development);GO:0010093(specification of floral organ identity);GO:0010305(leaf vascular tissue pattern formation);GO:0010589(leaf proximal/distal p…	NA	NA	NA	PREDICTED: small RNA 2'-O-methyltransferase [Brassica rapa]	NA	0.0001	0.0001	0.0001	1.32847	0.655417	0.0001	0.00015121	-12.6912	1.16451e-05	0.000426386	down	yes
28431	0	A04	+	20070572	20072570	BraA04g028810.3C	8	1323	MSTRG.12207	BraA04g028810.3C	GO:0004367(glycerol-3-phosphate dehydrogenase [NAD+] activity);GO:0005737(cytoplasm);GO:0005975(carbohydrate metabolic process);GO:0006072(glycerol-3-phosphate metabolic process);GO:0006650(glycerophospholipid metabolic process);GO:0008654(phospholipid biosynthetic process);GO:0009331(glycerol-3-phosphate dehydrogenase complex);GO:0009627(systemic acquired resistance);GO:0009941(chloroplast envel…	00564(Glycerophospholipid metabolism)	K00006	EC:1.1.1.8	PREDICTED: glycerol-3-phosphate dehydrogenase [NAD(+)] 2, chloroplastic [Brassica rapa]	NA	0.007473	0.649642	0.820702	0.0001	0.0001	0.0001	4926.06	12.2662	1.20106e-05	0.000438651	up	yes
246	0	A01	-	761309	763402	BraA01g001510.3C	3	1764	MSTRG.122	BraA01g001510.3C	GO:0005737(cytoplasm);GO:0009733(response to auxin);GO:0010252(auxin homeostasis);GO:0010279(indole-3-acetic acid amido synthetase activity)	04075(Plant hormone signal transduction)	K14487	NA	PREDICTED: indole-3-acetic acid-amido synthetase GH3.2 [Brassica rapa]	NA	9.10605	7.96917	9.00786	1.94527	1.52904	1.69169	5.049	2.336	1.21067e-05	0.000440954	up	yes
40060	0	A06	+	19439722	19441579	BraA06g027970.3C	3	1302	MSTRG.17214	BraA06g027970.3C	GO:0003674(molecular_function);GO:0005783(endoplasmic reticulum);GO:0009507(chloroplast);GO:0009555(pollen development)	NA	NA	NA	PREDICTED: uncharacterized protein LOC103873874 [Brassica rapa]	NA	2.40381	2.26692	2.42781	11.1147	11.813	12.3297	0.201335	-2.31233	1.26952e-05	0.000459467	down	yes
17134	0	A03	+	9701099	9702503	BraA03g020400.3C	6	960	MSTRG.7479	BraA03g020400.3C	GO:0005509(calcium ion binding);GO:0005544(calcium-dependent phospholipid binding);GO:0005773(vacuole);GO:0009408(response to heat);GO:0009409(response to cold);GO:0009414(response to water deprivation);GO:0009507(chloroplast);GO:0009651(response to salt stress);GO:0009986(cell surface)	NA	NA	NA	PREDICTED: annexin D3-like [Brassica rapa]	NA	7.90109	8.8537	6.72743	31.5794	33.6157	31.7407	0.242245	-2.04546	1.27615e-05	0.000461036	down	yes
58451	0	A09	-	14794263	14794652	BraA09g022400.3C	1	390	MSTRG.25420	BraA09g022400.3C	GO:0005576(extracellular region);GO:0006869(lipid transport);GO:0008289(lipid binding)	03010(Ribosome)	K02883	NA	PREDICTED: 14 kDa proline-rich protein DC2.15-like [Brassica rapa]	NA	4.36201	2.9972	3.58245	23.6126	25.4949	23.8191	0.150037	-2.73661	1.28195e-05	0.000462713	down	yes
64405	0	A09	-	42766645	42769813	BraA09g061260.3C	6	1185	MSTRG.27968	BraA09g061260.3C	GO:0000166(nucleotide binding);GO:0003723(RNA binding);GO:0005634(nucleus);GO:0005737(cytoplasm);GO:0006397(mRNA processing);GO:0008143(poly(A) binding);GO:0009735(response to cytokinin);GO:0010193(response to ozone)	03013(RNA transport)	K03231	NA	PREDICTED: polyadenylate-binding protein RBP45B isoform X1 [Brassica oleracea var. oleracea]	NA	3.10697	8.02761	7.49487	30.142	29.6272	30.9378	0.205381	-2.28363	1.31336e-05	0.00047235	down	yes
64670	0	A09	-	43598950	43604576	BraA09g062990.3C	19	2697	MSTRG.28096	BraA09g062990.3C	GO:0008150(biological_process)	04120(Ubiquitin mediated proteolysis);03420(Nucleotide excision repair)	K10610	NA	BnaA09g49110D [Brassica napus]	NA	0.426079	1.58214	2.14939	0.010543	0.090122	8.5e-05	41.2666	5.3669	1.33274e-05	0.000478892	up	yes
13337	0	A02	+	28983125	28984688	BraA02g041800.3C	2	1491	MSTRG.5675	BraA02g041800.3C	GO:0005506(iron ion binding);GO:0005886(plasma membrane);GO:0016021(integral component of membrane);GO:0016709(oxidoreductase activity, acting on paired donors, with incorporation or reduction of molecular oxygen, NAD(P)H as one donor, and incorporation of one atom of oxygen);GO:0019825(oxygen binding);GO:0020037(heme binding);GO:0044550(secondary metabolite biosynthetic process);GO:0055114(oxida…	00903(Limonene and pinene degradation);00945(Stilbenoid, diarylheptanoid and gingerol biosynthesis)	K00517	NA	PREDICTED: cytochrome P450 71B11-like [Brassica rapa]	NA	3.78862	4.61706	4.2414	0.595829	0.408226	0.497928	8.42026	3.07386	1.33478e-05	0.000479196	up	yes
13616	0	A02	-	30229403	30230925	BraA02g043680.3C	2	879	MSTRG.5787	BraA02g043680.3C	GO:0003677(DNA binding);GO:0003700(transcription factor activity, sequence-specific DNA binding);GO:0005515(protein binding);GO:0005634(nucleus);GO:0006351(transcription, DNA-templated);GO:0006355(regulation of transcription, DNA-templated);GO:0009658(chloroplast organization);GO:0009908(flower development);GO:0045892(negative regulation of transcription, DNA-templated);GO:0046872(metal ion bindi…	04712(Circadian rhythm - plant)	K16222	NA	BnaAnng29770D [Brassica napus]	NA	3.76638	4.43872	3.85129	0.419693	0.424245	0.420248	9.53687	3.25352	1.39995e-05	0.000501244	up	yes
62799	0	A09	+	37647360	37649324	BraA09g051040.3C	7	1305	MSTRG.27209	BraA09g051040.3C	GO:0005737(cytoplasm);GO:0006520(cellular amino acid metabolic process);GO:0008483(transaminase activity);GO:0009058(biosynthetic process);GO:0030170(pyridoxal phosphate binding)	01230(Biosynthesis of amino acids);00270(Cysteine and methionine metabolism);00350(Tyrosine metabolism);00360(Phenylalanine metabolism);00400(Phenylalanine, tyrosine and tryptophan biosynthesis);00130(Ubiquinone and other terpenoid-quinone biosynthesis);00950(Isoquinoline alkaloid biosynthesis);00960(Tropane, piperidine and pyridine alkaloid biosynthesis)	K00815	EC:2.6.1.5	PREDICTED: cystine lyase CORI3-like [Brassica napus]	NA	8.68022	8.33548	8.3058	1.33972	1.66468	1.16333	6.07561	2.60303	1.40188e-05	0.000501486	up	yes
38868	0	A06	+	11617415	11622759	BraA06g020190.3C	2	1395	MSTRG.16767	BraA06g020190.3C	GO:0008194(UDP-glycosyltransferase activity);GO:0016757(transferase activity, transferring glycosyl groups)	00565(Ether lipid metabolism);00600(Sphingolipid metabolism)	K04628	EC:2.4.1.45	PREDICTED: UDP-glycosyltransferase 76E6-like [Brassica rapa]	NA	0.822854	0.99827	0.644202	5.4577	6.35097	6.07848	0.137827	-2.85907	1.44357e-05	0.000514564	down	yes
19189	0	A03	-	16485772	16488352	BraA03g033250.3C	6	1950	MSTRG.8444	BraA03g033250.3C	GO:0004816(asparagine-tRNA ligase activity);GO:0005524(ATP binding);GO:0005737(cytoplasm);GO:0005739(mitochondrion);GO:0005829(cytosol);GO:0006421(asparaginyl-tRNA aminoacylation);GO:0009507(chloroplast)	00970(Aminoacyl-tRNA biosynthesis)	K01893	EC:6.1.1.22	PREDICTED: asparagine--tRNA ligase, cytoplasmic 2-like [Brassica napus]	NA	0.0001	0.0001	0.0001	0.0001	2.27692	0.62197	0.000103484	-13.2383	1.44679e-05	0.000515257	down	yes
32847	0	A05	-	19073452	19074915	BraA05g025380.3C	1	1464	MSTRG.14047	BraA05g025380.3C	GO:0008194(UDP-glycosyltransferase activity);GO:0009813(flavonoid biosynthetic process);GO:0016757(transferase activity, transferring glycosyl groups);GO:0043231(intracellular membrane-bounded organelle);GO:0052696(flavonoid glucuronidation);GO:0080043(quercetin 3-O-glucosyltransferase activity);GO:0080044(quercetin 7-O-glucosyltransferase activity)	00942(Anthocyanin biosynthesis)	K12938	EC:2.4.1.-	PREDICTED: UDP-glycosyltransferase 71B2 [Brassica rapa]	NA	11.5988	11.211	11.4834	2.85532	2.44458	2.33486	4.49172	2.16727	1.45637e-05	0.000517749	up	yes
38301	0	A06	-	9087525	9088841	BraA06g016590.3C	3	1122	MSTRG.16520	BraA06g016590.3C	GO:0005634(nucleus);GO:0005829(cytosol);GO:0008171(O-methyltransferase activity);GO:0008757(S-adenosylmethionine-dependent methyltransferase activity);GO:0019438(aromatic compound biosynthetic process);GO:0032259(methylation);GO:0046983(protein dimerization activity)	00940(Phenylpropanoid biosynthesis)	K13066	EC:2.1.1.68	PREDICTED: caffeic acid 3-O-methyltransferase-like [Brassica napus]	NA	4.08114	3.70128	4.13511	15.7283	18.2292	16.7208	0.23516	-2.08828	1.46882e-05	0.000519891	down	yes
15530	0	A03	-	4407747	4409752	BraA03g010250.3C	4	1179	MSTRG.6704	BraA03g010250.3C	GO:0003677(DNA binding);GO:0003700(transcription factor activity, sequence-specific DNA binding);GO:0005515(protein binding);GO:0005634(nucleus);GO:0005783(endoplasmic reticulum);GO:0006351(transcription, DNA-templated);GO:0007275(multicellular organism development);GO:0009626(plant-type hypersensitive response);GO:0009910(negative regulation of flower development);GO:0034976(response to endoplas…	03018(RNA degradation)	K12581	NA	PREDICTED: NAC domain-containing protein 89-like [Brassica rapa]	NA	1.32756	1.28941	1.69608	0.114408	0.049249	0.063154	19.0161	4.24915	1.48349e-05	0.000524136	up	yes
54054	0	A08	-	20342197	20343729	BraA08g029640.3C	1	1533	MSTRG.23416	BraA08g029640.3C	GO:0005351(sugar:proton symporter activity);GO:0005524(ATP binding);GO:0005886(plasma membrane);GO:0006811(ion transport);GO:0009705(plant-type vacuole membrane);GO:0015144(carbohydrate transmembrane transporter activity);GO:0016020(membrane);GO:0016021(integral component of membrane);GO:0022891(substrate-specific transmembrane transporter activity);GO:0055085(transmembrane transport);GO:0070417(…	NA	NA	NA	PREDICTED: organic cation/carnitine transporter 3 [Brassica rapa]	NA	0.196345	0.30126	0.126659	2.02134	2.0525	2.61995	0.0932602	-3.42259	1.49855e-05	0.00052899	down	yes
19801	0	A03	-	18330205	18330914	BraA03g037090.3C	2	615	MSTRG.8711	BraA03g037090.3C	GO:0003674(molecular_function);GO:0005634(nucleus);GO:0005829(cytosol);GO:0009793(embryo development ending in seed dormancy)	NA	NA	NA	late embryogenesis abundant protein 76-like [Brassica napus]	NA	14.3812	14.7281	13.757	2.51478	2.07068	1.47983	7.06749	2.8212	1.50299e-05	0.00052992	up	yes
29229	0	A05	+	674478	676995	BraA05g001110.3C	4	1812	MSTRG.12556	BraA05g001110.3C	GO:0003885(D-arabinono-1,4-lactone oxidase activity);GO:0005576(extracellular region);GO:0016020(membrane);GO:0019853(L-ascorbic acid biosynthetic process);GO:0050105(L-gulonolactone oxidase activity);GO:0050660(flavin adenine dinucleotide binding);GO:0055114(oxidation-reduction process)	00053(Ascorbate and aldarate metabolism)	K00225	EC:1.3.2.3	PREDICTED: L-gulonolactone oxidase 2 [Brassica rapa]	NA	13.1349	11.5234	12.6111	3.15195	3.11553	3.28629	3.90102	1.96385	1.50383e-05	0.00052992	up	yes
27299	0	A04	-	15969471	15969803	BraA04g021320.3C	1	333	MSTRG.11714	BraA04g021320.3C	GO:0000398(mRNA splicing, via spliceosome);GO:0003674(molecular_function);GO:0005634(nucleus);GO:0005689(U12-type spliceosomal complex)	03040(Spliceosome)	K12834	NA	PREDICTED: PHD finger-like domain-containing protein 5B [Brassica rapa]	NA	0.037073	10.4469	8.37277	0.030865	0.044748	0.032767	173.987	7.44284	1.50786e-05	0.000530876	up	yes
11367	0	A02	-	17788875	17789438	BraA02g028490.3C	1	564	MSTRG.4995	BraA02g028490.3C	GO:0005576(extracellular region);GO:0006952(defense response);GO:0009807(lignan biosynthetic process);GO:0042349(guiding stereospecific synthesis activity);GO:0042802(identical protein binding);GO:0042803(protein homodimerization activity);GO:0048046(apoplast);GO:0050790(regulation of catalytic activity);GO:1901599((-)-pinoresinol biosynthetic process)	NA	NA	NA	PREDICTED: dirigent protein 6-like [Brassica rapa]	NA	8.90211	8.28676	9.49643	35.7816	35.2256	36.7802	0.247573	-2.01407	1.52503e-05	0.00053645	down	yes
28630	0	A04	+	20720561	20721754	BraA04g030190.3C	2	846	MSTRG.12294	BraA04g030190.3C	GO:0000272(polysaccharide catabolic process);GO:0004568(chitinase activity);GO:0005576(extracellular region);GO:0005886(plasma membrane);GO:0006032(chitin catabolic process);GO:0006952(defense response);GO:0008061(chitin binding);GO:0016998(cell wall macromolecule catabolic process)	00520(Amino sugar and nucleotide sugar metabolism)	K01183	EC:3.2.1.14	PREDICTED: endochitinase At2g43610-like [Brassica rapa]	NA	0.069748	0.134876	0.060868	1.89843	1.45749	2.05519	0.0490642	-4.34918	1.54526e-05	0.000543089	down	yes
44414	0	A07	-	10910926	10912645	BraA07g011060.3C	5	1095	MSTRG.19084	BraA07g011060.3C	GO:0005576(extracellular region);GO:0005634(nucleus);GO:0009627(systemic acquired resistance);GO:0016042(lipid catabolic process);GO:0016788(hydrolase activity, acting on ester bonds);GO:0048046(apoplast);GO:0052689(carboxylic ester hydrolase activity)	00860(Porphyrin and chlorophyll metabolism);00900(Terpenoid backbone biosynthesis)	K10960	EC:1.3.1.83	PREDICTED: GDSL esterase/lipase At1g29660-like [Brassica rapa]	NA	90.0035	89.5713	91.4461	22.5379	22.2407	25.0936	3.87881	1.95561	1.58899e-05	0.000556994	up	yes
52819	0	A08	+	16577339	16577770	BraA08g021970.3C	1	432	MSTRG.22835	BraA08g021970.3C	GO:0005886(plasma membrane);GO:0007275(multicellular organism development);GO:0031225(anchored component of membrane)	NA	NA	NA	PREDICTED: classical arabinogalactan protein 3-like [Brassica rapa]	NA	14.4438	13.2844	14.9737	54.3173	52.2222	55.3246	0.263813	-1.92241	1.60605e-05	0.00056199	down	yes
61469	0	A09	-	33127031	33127726	BraA09g042700.3C	1	696	MSTRG.26588	BraA09g042700.3C	GO:0003700(transcription factor activity, sequence-specific DNA binding);GO:0005634(nucleus);GO:0006351(transcription, DNA-templated);GO:0006355(regulation of transcription, DNA-templated);GO:0010500(transmitting tissue development);GO:0043565(sequence-specific DNA binding);GO:0045893(positive regulation of transcription, DNA-templated);GO:0046983(protein dimerization activity);GO:0048462(carpel …	04075(Plant hormone signal transduction);04712(Circadian rhythm - plant)	K12126	NA	BnaAnng19120D [Brassica napus]	NA	18.2496	16.5487	17.9366	69.972	68.8893	67.7293	0.255263	-1.96994	1.61809e-05	0.00056571	down	yes
14921	0	A03	-	2727429	2727644	BraA03g006240.3C	1	216	MSTRG.6399	BraA03g006240.3C	GO:0003674(molecular_function);GO:0008150(biological_process);GO:0016021(integral component of membrane)	NA	NA	NA	BnaA03g04830D [Brassica napus]	NA	17.7334	16.0403	16.7104	69.0302	82.6927	75.3997	0.222277	-2.16957	1.62879e-05	0.000567975	down	yes
67794	0	A10	+	12994573	12995064	BraA10g017140.3C	1	492	MSTRG.29379	BraA10g017140.3C	GO:0005375(copper ion transmembrane transporter activity);GO:0006825(copper ion transport);GO:0016020(membrane);GO:0016021(integral component of membrane);GO:0035434(copper ion transmembrane transport);GO:0048235(pollen sperm cell differentiation);GO:0048364(root development)	NA	NA	NA	BnaA10g12280D [Brassica napus]	NA	29.8044	26.899	25.8013	4.87279	5.04828	5.74811	5.26541	2.39655	1.68911e-05	0.000587469	up	yes
36454	0	A06	+	2944125	2945625	BraA06g004900.3C	3	930	MSTRG.15678	BraA06g004900.3C	GO:0003674(molecular_function);GO:0005576(extracellular region);GO:0008150(biological_process)	00511(Other glycan degradation)	K01206	EC:3.2.1.51	PREDICTED: desiccation-related protein PCC13-62 [Brassica rapa]	NA	15.6895	13.9437	14.5848	2.68482	2.97614	2.9042	5.16253	2.36808	1.70321e-05	0.000591857	up	yes
49944	0	A08	-	2199735	2202776	BraA08g002960.3C	9	1503	MSTRG.21674	BraA08g002960.3C	GO:0001678(cellular glucose homeostasis);GO:0004340(glucokinase activity);GO:0004396(hexokinase activity);GO:0005515(protein binding);GO:0005524(ATP binding);GO:0005536(glucose binding);GO:0005739(mitochondrion);GO:0005829(cytosol);GO:0006096(glycolytic process);GO:0006970(response to osmotic stress);GO:0008865(fructokinase activity);GO:0009409(response to cold);GO:0009536(plastid);GO:0009651(res…	01200(Carbon metabolism);00010(Glycolysis / Gluconeogenesis);00051(Fructose and mannose metabolism);00052(Galactose metabolism);00500(Starch and sucrose metabolism);00520(Amino sugar and nucleotide sugar metabolism);00524(Butirosin and neomycin biosynthesis)	K00844	EC:2.7.1.1	PREDICTED: hexokinase-3-like [Brassica rapa]	NA	0.003705	0.0001	0.002091	0.999427	0.864835	0.022729	0.00312455	-8.32214	1.71725e-05	0.000595105	down	yes
62808	0	A09	+	37675567	37676910	BraA09g051110.3C	1	1344	MSTRG.27215	BraA09g051110.3C	GO:0005737(cytoplasm);GO:0005783(endoplasmic reticulum);GO:0005789(endoplasmic reticulum membrane);GO:0006629(lipid metabolic process);GO:0016021(integral component of membrane);GO:0016491(oxidoreductase activity);GO:0030148(sphingolipid biosynthetic process);GO:0046872(metal ion binding);GO:0052631(sphingolipid delta-8 desaturase activity);GO:0055114(oxidation-reduction process);GO:0070417(cellu…	00910(Nitrogen metabolism)	K10534	EC:1.7.1.1;EC:1.7.1.2	PREDICTED: delta(8)-fatty-acid desaturase 1 [Brassica rapa]	NA	46.5935	43.4083	42.8595	11.1522	11.2125	11.9294	3.87418	1.95389	1.74492e-05	0.000602695	up	yes
51801	0	A08	-	12701607	12702380	BraA08g015420.3C	1	774	MSTRG.22373	BraA08g015420.3C	GO:0003674(molecular_function);GO:0008150(biological_process);GO:0009507(chloroplast)	NA	NA	NA	PREDICTED: uncharacterized protein LOC103834298 [Brassica rapa]	NA	0.201944	0.298538	0.312058	3.19673	3.1269	2.77896	0.0892647	-3.48577	1.76169e-05	0.000607442	down	yes
13469	0	A02	-	29607154	29611410	BraA02g042670.3C	10	1521	MSTRG.5727	BraA02g042670.3C	GO:0003852(2-isopropylmalate synthase activity);GO:0009414(response to water deprivation);GO:0009507(chloroplast);GO:0009625(response to insect);GO:0010177(2-(2'-methylthio)ethylmalate synthase activity);GO:0019752(carboxylic acid metabolic process);GO:0019761(glucosinolate biosynthetic process)	01210(2-Oxocarboxylic acid metabolism);00966(Glucosinolate biosynthesis)	K15741	EC:2.3.3.-	2-isopropylmalate synthase, A genome specific 1 [Brassica juncea]	NA	0.961445	0.972015	0.678554	0.0001	0.037519	0.0001	69.2493	6.11373	1.79328e-05	0.000617272	up	yes
27993	0	A04	-	18590119	18591492	BraA04g026040.3C	3	1197	MSTRG.12004	BraA04g026040.3C	GO:0005829(cytosol);GO:0009793(embryo development ending in seed dormancy)	NA	NA	NA	PREDICTED: embryonic protein DC-8-like [Brassica rapa]	NA	2.89318	3.11046	2.91862	0.390664	0.227851	0.322411	9.48243	3.24526	1.80624e-05	0.000621202	up	yes
1246	0	A01	+	3558674	3559802	BraA01g007430.3C	3	849	MSTRG.609	BraA01g007430.3C	GO:0005576(extracellular region);GO:0005618(cell wall);GO:0005794(Golgi apparatus);GO:0010411(xyloglucan metabolic process);GO:0016762(xyloglucan:xyloglucosyl transferase activity);GO:0016798(hydrolase activity, acting on glycosyl bonds);GO:0033946(xyloglucan-specific endo-beta-1,4-glucanase activity);GO:0042546(cell wall biogenesis);GO:0048046(apoplast);GO:0071555(cell wall organization);GO:0080…	04075(Plant hormone signal transduction)	K14504	EC:2.4.1.207	PREDICTED: probable xyloglucan endotransglucosylase/hydrolase protein 18 [Brassica rapa]	NA	7.02995	9.81775	10.2268	39.3803	36.8095	34.5173	0.24456	-2.03174	1.83571e-05	0.000630794	down	yes
12668	0	A02	+	26092914	26095589	BraA02g037200.3C	12	1656	MSTRG.5404	BraA02g037200.3C	GO:0003824(catalytic activity);GO:0004144(diacylglycerol O-acyltransferase activity);GO:0009507(chloroplast);GO:0010287(plastoglobule);GO:0019432(triglyceride biosynthetic process);GO:0033306(phytol metabolic process)	NA	NA	NA	PREDICTED: acyltransferase-like protein At3g26840, chloroplastic [Brassica rapa]	NA	0.235941	0.113297	0.162908	1.77736	1.92143	1.65344	0.0956885	-3.38551	1.8524e-05	0.000635985	down	yes
54685	0	A08	+	22063134	22064377	BraA08g033610.3C	5	789	MSTRG.23738	BraA08g033610.3C	GO:0016491(oxidoreductase activity);GO:0055114(oxidation-reduction process)	00960(Tropane, piperidine and pyridine alkaloid biosynthesis)	K08081	EC:1.1.1.206	PREDICTED: tropinone reductase homolog At1g07450-like [Brassica rapa]	NA	16.6857	18.4342	15.9004	3.48392	3.31901	2.93158	5.24119	2.38989	1.87015e-05	0.000641529	up	yes
14130	0	A03	-	441955	443725	BraA03g000990.3C	8	864	MSTRG.6020	BraA03g000990.3C	GO:0003677(DNA binding);GO:0003700(transcription factor activity, sequence-specific DNA binding);GO:0005634(nucleus);GO:0005737(cytoplasm);GO:0006351(transcription, DNA-templated);GO:0006355(regulation of transcription, DNA-templated);GO:0007623(circadian rhythm);GO:0009651(response to salt stress);GO:0009723(response to ethylene);GO:0009733(response to auxin);GO:0009737(response to abscisic acid…	04712(Circadian rhythm - plant)	K12133	NA	PREDICTED: protein REVEILLE 4-like isoform X1 [Brassica rapa]	NA	2.06414	1.71597	1.99095	0.095452	0.106911	0.142143	16.7517	4.06623	1.90563e-05	0.000653142	up	yes
8183	0	A02	-	3435157	3436712	BraA02g007250.3C	3	933	MSTRG.3619	BraA02g007250.3C	GO:0004601(peroxidase activity);GO:0005576(extracellular region);GO:0005618(cell wall);GO:0006979(response to oxidative stress);GO:0009505(plant-type cell wall);GO:0009506(plasmodesma);GO:0016020(membrane);GO:0020037(heme binding);GO:0042744(hydrogen peroxide catabolic process);GO:0046872(metal ion binding);GO:0055114(oxidation-reduction process)	00940(Phenylpropanoid biosynthesis)	K00430	EC:1.11.1.7	PREDICTED: peroxidase 57 [Brassica rapa]	NA	17.7218	15.165	14.7291	62.5711	60.2861	61.4526	0.258347	-1.95262	1.9207e-05	0.000657745	down	yes
22253	0	A03	+	27321229	27322543	BraA03g052760.3C	3	861	MSTRG.9771	BraA03g052760.3C	GO:0004553(hydrolase activity, hydrolyzing O-glycosyl compounds);GO:0005576(extracellular region);GO:0005618(cell wall);GO:0010411(xyloglucan metabolic process);GO:0016762(xyloglucan:xyloglucosyl transferase activity);GO:0016798(hydrolase activity, acting on glycosyl bonds);GO:0042546(cell wall biogenesis);GO:0048046(apoplast);GO:0071555(cell wall organization)	04075(Plant hormone signal transduction)	K14504	EC:2.4.1.207	PREDICTED: xyloglucan endotransglucosylase/hydrolase protein 14-like [Brassica rapa]	NA	40.0091	43.0198	44.2638	157.798	166.506	158.224	0.263803	-1.92247	1.92891e-05	0.000659926	down	yes
65020	0	A09	+	44597970	44599730	BraA09g065310.3C	8	1161	MSTRG.28255	BraA09g065310.3C	GO:0004109(coproporphyrinogen oxidase activity);GO:0006782(protoporphyrinogen IX biosynthetic process);GO:0009507(chloroplast);GO:0009536(plastid);GO:0009570(chloroplast stroma);GO:0009735(response to cytokinin);GO:0015995(chlorophyll biosynthetic process);GO:0033014(tetrapyrrole biosynthetic process);GO:0048046(apoplast);GO:0055114(oxidation-reduction process)	00860(Porphyrin and chlorophyll metabolism)	K00228	EC:1.3.3.3	PREDICTED: coproporphyrinogen-III oxidase 1, chloroplastic-like isoform X1 [Brassica rapa]	NA	7.81008	8.53827	8.14011	31.3157	31.6505	32.8211	0.255654	-1.96773	1.93155e-05	0.000659926	down	yes
42748	0	A06	+	29030581	29031099	BraA06g044750.3C	1	519	MSTRG.18475	BraA06g044750.3C	GO:0000413(protein peptidyl-prolyl isomerization);GO:0001932(regulation of protein phosphorylation);GO:0003755(peptidyl-prolyl cis-trans isomerase activity);GO:0005737(cytoplasm);GO:0005829(cytosol);GO:0005886(plasma membrane);GO:0006457(protein folding);GO:0007165(signal transduction);GO:0009416(response to light stimulus);GO:0009585(red, far-red light phototransduction);GO:0009626(plant-type hy…	03040(Spliceosome)	K09567	EC:5.2.1.8	PREDICTED: peptidyl-prolyl cis-trans isomerase CYP18-3-like [Brassica rapa]	NA	0.890191	1.11206	0.922259	8.41387	7.7929	8.8372	0.116775	-3.09819	1.932e-05	0.000659926	down	yes
60554	0	A09	+	29177815	29182578	BraA09g036790.3C	9	3720	BraA09g036790.3C	BraA09g036790.3C	GO:0005524(ATP binding);GO:0005634(nucleus);GO:0005886(plasma membrane);GO:0010315(auxin efflux);GO:0010329(auxin efflux transmembrane transporter activity);GO:0010540(basipetal auxin transport);GO:0010541(acropetal auxin transport);GO:0016021(integral component of membrane);GO:0042626(ATPase activity, coupled to transmembrane movement of substances);GO:0055085(transmembrane transport)	02010(ABC transporters)	K05658	EC:3.6.3.44	PREDICTED: ABC transporter B family member 13 isoform X1 [Brassica rapa]	NA	0.484986	0.554765	0.520631	0.025634	0.0001	0.019889	34.2017	5.09599	2.06406e-05	0.000702045	up	yes
35792	0	A06	-	499257	500923	BraA06g000760.3C	4	1239	MSTRG.15386	BraA06g000760.3C	GO:0003743(translation initiation factor activity);GO:0004004(ATP-dependent RNA helicase activity);GO:0004386(helicase activity);GO:0005524(ATP binding);GO:0005737(cytoplasm);GO:0005774(vacuolar membrane);GO:0005794(Golgi apparatus);GO:0005829(cytosol);GO:0005886(plasma membrane);GO:0006413(translational initiation);GO:0008026(ATP-dependent helicase activity);GO:0009506(plasmodesma);GO:0010468(re…	03013(RNA transport)	K03257	NA	PREDICTED: eukaryotic initiation factor 4A-1 [Brassica rapa]	NA	3.67404	4.25502	3.65193	0.201046	0.598941	0.403231	9.62501	3.26679	2.08851e-05	0.000709732	up	yes
62829	0	A09	+	37732671	37741985	BraA09g051240.3C	16	4938	MSTRG.27224	BraA09g051240.3C	GO:0005634(nucleus);GO:0016779(nucleotidyltransferase activity)	NA	NA	NA	BnaA09g39420D [Brassica napus]	NA	0.0001	0.0001	0.025972	0.598186	0.675751	0.308325	0.0165409	-5.91782	2.09021e-05	0.000709732	down	yes
16315	0	A03	-	6843233	6845365	BraA03g015330.3C	4	1257	MSTRG.7100	BraA03g015330.3C	GO:0004722(protein serine/threonine phosphatase activity);GO:0005634(nucleus);GO:0006470(protein dephosphorylation);GO:0009737(response to abscisic acid);GO:0046872(metal ion binding)	NA	NA	NA	PREDICTED: probable protein phosphatase 2C 75 [Brassica rapa]	NA	1.43386	2.39943	2.54027	0.105916	0.0001	0.0001	60.0623	5.90839	2.09516e-05	0.000710763	up	yes
62549	0	A09	+	36853574	36855163	BraA09g049290.3C	4	1209	MSTRG.27088	BraA09g049290.3C	GO:0004715(non-membrane spanning protein tyrosine kinase activity);GO:0005524(ATP binding);GO:0005634(nucleus);GO:0005886(plasma membrane);GO:0016301(kinase activity);GO:0019901(protein kinase binding)	04626(Plant-pathogen interaction)	K13436	EC:2.7.11.1	PREDICTED: PTI1-like tyrosine-protein kinase 3 isoform X1 [Brassica rapa]	NA	0.0001	1.78954	1.5402	0.0001	0.0001	0.0001	11099.5	13.4382	2.17131e-05	0.000734784	up	yes
37761	0	A06	-	6980738	6983687	BraA06g013210.3C	9	1764	MSTRG.16301	BraA06g013210.3C	GO:0003743(translation initiation factor activity);GO:0005634(nucleus);GO:0005669(transcription factor TFIID complex);GO:0006352(DNA-templated transcription, initiation);GO:0006355(regulation of transcription, DNA-templated);GO:0006413(translational initiation);GO:0009736(cytokinin-activated signaling pathway);GO:0009867(jasmonic acid mediated signaling pathway);GO:0010104(regulation of ethylene-…	03022(Basal transcription factors)	K03126	NA	PREDICTED: transcription initiation factor TFIID subunit 12b [Brassica rapa]	NA	1.03215	1.29079	0.0001	0.0001	0.0001	0.0001	7743.5	12.9188	2.18434e-05	0.000737324	up	yes
18359	0	A03	-	13928650	13929150	BraA03g027930.3C	1	501	MSTRG.8054	BraA03g027930.3C	GO:0005515(protein binding);GO:0005576(extracellular region);GO:0005618(cell wall);GO:0005783(endoplasmic reticulum);GO:0006869(lipid transport);GO:0008289(lipid binding);GO:0009506(plasmodesma);GO:0009626(plant-type hypersensitive response);GO:0009627(systemic acquired resistance);GO:0009631(cold acclimation);GO:0009682(induced systemic resistance);GO:0009707(chloroplast outer membrane);GO:00436…	03010(Ribosome)	K02883	NA	PREDICTED: lipid transfer protein EARLI 1-like [Brassica oleracea var. oleracea]	NA	4.53632	4.55287	5.81966	0.578159	0.340329	0.452072	10.8779	3.44333	2.21291e-05	0.000745089	up	yes
49299	0	A07	-	28224338	28230952	BraA07g042040.3C	16	5067	MSTRG.21372	BraA07g042040.3C	GO:0003712(transcription cofactor activity);GO:0004402(histone acetyltransferase activity);GO:0005634(nucleus);GO:0006351(transcription, DNA-templated);GO:0006355(regulation of transcription, DNA-templated);GO:0006473(protein acetylation);GO:0008270(zinc ion binding);GO:0009908(flower development);GO:0016573(histone acetylation)	03050(Proteasome)	K03063	NA	PREDICTED: histone acetyltransferase HAC1-like [Brassica napus]	NA	1.31075	1.32231	0.2344	0.043506	0.100551	0.063764	13.7977	3.78636	2.26086e-05	0.000758049	up	yes
33206	0	A05	+	20656875	20659355	BraA05g027600.3C	9	1083	MSTRG.14199	BraA05g027600.3C	GO:0003824(catalytic activity);GO:0004084(branched-chain-amino-acid transaminase activity);GO:0005737(cytoplasm);GO:0005829(cytosol);GO:0009081(branched-chain amino acid metabolic process);GO:0009416(response to light stimulus);GO:0009611(response to wounding);GO:0010326(methionine-oxo-acid transaminase activity);GO:0019761(glucosinolate biosynthetic process)	01210(2-Oxocarboxylic acid metabolism);01230(Biosynthesis of amino acids);00270(Cysteine and methionine metabolism);00280(Valine, leucine and isoleucine degradation);00290(Valine, leucine and isoleucine biosynthesis);00770(Pantothenate and CoA biosynthesis)	K00826	EC:2.6.1.42	PREDICTED: methionine aminotransferase BCAT4 [Brassica rapa]	NA	0.710115	1.04186	1.26384	0.0001	0.03008	0.045722	39.733	5.31226	2.26801e-05	0.000759812	up	yes
8083	0	A02	+	3145519	3146546	BraA02g006620.3C	5	552	MSTRG.3576	BraA02g006620.3C	GO:0004364(glutathione transferase activity);GO:0006749(glutathione metabolic process);GO:0009507(chloroplast);GO:0009570(chloroplast stroma);GO:0009735(response to cytokinin);GO:0009941(chloroplast envelope);GO:0010731(protein glutathionylation);GO:0045174(glutathione dehydrogenase (ascorbate) activity)	00970(Aminoacyl-tRNA biosynthesis)	K01873	EC:6.1.1.9	PREDICTED: glutathione S-transferase DHAR3, chloroplastic-like [Brassica rapa]	NA	4.60133	4.48992	4.88587	0.0001	0.196289	0.316215	27.2669	4.76908	2.31381e-05	0.000773861	up	yes
30669	0	A05	+	5693615	5695108	BraA05g010620.3C	1	1494	MSTRG.13263	BraA05g010620.3C	GO:0000249(C-22 sterol desaturase activity);GO:0004497(monooxygenase activity);GO:0005506(iron ion binding);GO:0005576(extracellular region);GO:0016021(integral component of membrane);GO:0016126(sterol biosynthetic process);GO:0019825(oxygen binding);GO:0020037(heme binding);GO:0055114(oxidation-reduction process)	00100(Steroid biosynthesis)	K09832	EC:1.14.19.41	PREDICTED: cytochrome P450 710A1 [Brassica rapa]	NA	0.443906	0.368079	0.436958	2.94971	3.63518	3.5873	0.12278	-3.02585	2.33583e-05	0.000778478	down	yes
7248	0	A02	-	603662	606226	BraA02g001120.3C	4	1686	MSTRG.3175	BraA02g001120.3C	GO:0004474(malate synthase activity);GO:0005634(nucleus);GO:0005737(cytoplasm);GO:0006097(glyoxylate cycle);GO:0006099(tricarboxylic acid cycle);GO:0009514(glyoxysome)	01200(Carbon metabolism);00620(Pyruvate metabolism);00630(Glyoxylate and dicarboxylate metabolism)	K01638	EC:2.3.3.9	PREDICTED: malate synthase, glyoxysomal [Brassica rapa]	NA	91.0155	91.9427	92.8155	335.05	346.972	337.63	0.270458	-1.88652	2.33914e-05	0.000778478	down	yes
62182	0	A09	+	35621634	35623684	BraA09g046920.3C	4	1305	MSTRG.26912	BraA09g046920.3C	GO:0005886(plasma membrane);GO:0006865(amino acid transport);GO:0015171(amino acid transmembrane transporter activity);GO:0016020(membrane);GO:0016021(integral component of membrane)	NA	NA	NA	PREDICTED: probable sodium-coupled neutral amino acid transporter 6 [Brassica rapa]	NA	3.3695	3.68358	3.13521	13.4539	14.3974	14.1768	0.242416	-2.04444	2.33924e-05	0.000778478	down	yes
55744	0	A09	-	2790023	2790601	BraA09g004610.3C	1	579	MSTRG.24255	BraA09g004610.3C	GO:0003677(DNA binding);GO:0005634(nucleus);GO:0006355(regulation of transcription, DNA-templated);GO:0009416(response to light stimulus);GO:0009637(response to blue light);GO:0009826(unidimensional cell growth);GO:0010114(response to red light);GO:0010218(response to far red light)	NA	NA	NA	BnaA09g03420D [Brassica napus]	NA	1.80495	2.33967	1.93588	0.094524	0.112525	0.086853	20.6889	4.37078	2.34018e-05	0.000778478	up	yes
14705	0	A03	-	2034723	2037295	BraA03g004710.3C	10	1359	MSTRG.6284	BraA03g004710.3C	GO:0004069(L-aspartate:2-oxoglutarate aminotransferase activity);GO:0005739(mitochondrion);GO:0005777(peroxisome);GO:0005829(cytosol);GO:0009058(biosynthetic process);GO:0009507(chloroplast);GO:0009536(plastid);GO:0010150(leaf senescence);GO:0016020(membrane);GO:0030170(pyridoxal phosphate binding);GO:0042802(identical protein binding);GO:0080130(L-phenylalanine:2-oxoglutarate aminotransferase ac…	01200(Carbon metabolism);01210(2-Oxocarboxylic acid metabolism);01230(Biosynthesis of amino acids);00710(Carbon fixation in photosynthetic organisms);00250(Alanine, aspartate and glutamate metabolism);00270(Cysteine and methionine metabolism);00220(Arginine biosynthesis);00330(Arginine and proline metabolism);00350(Tyrosine metabolism);00360(Phenylalanine metabolism);00400(Phenylalanine, tyrosine…	K14454	EC:2.6.1.1	PREDICTED: aspartate aminotransferase 3, chloroplastic [Brassica rapa]	NA	43.8476	46.6496	51.8228	170.084	174.586	181.893	0.270281	-1.88747	2.34093e-05	0.000778478	down	yes
18483	0	A03	-	14381906	14383503	BraA03g028730.3C	3	960	MSTRG.8106	BraA03g028730.3C	GO:0005737(cytoplasm);GO:0016020(membrane);GO:0016706(oxidoreductase activity, acting on paired donors, with incorporation or reduction of molecular oxygen, 2-oxoglutarate as one donor, and incorporation of one atom each of oxygen into both donors);GO:0019761(glucosinolate biosynthetic process);GO:0046872(metal ion binding);GO:0051213(dioxygenase activity);GO:0055114(oxidation-reduction process)	00904(Diterpenoid biosynthesis)	K05282	EC:1.14.11.12	PREDICTED: probable 2-oxoglutarate-dependent dioxygenase AOP1 [Brassica rapa]	NA	2.70164	3.1307	3.34691	14.8015	14.5913	15.4459	0.204717	-2.2883	2.3562e-05	0.000781521	down	yes
59073	0	A09	+	17999611	18001419	BraA09g026600.3C	4	918	MSTRG.25671	BraA09g026600.3C	GO:0005886(plasma membrane);GO:0006979(response to oxidative stress);GO:0016021(integral component of membrane)	NA	NA	NA	PREDICTED: uncharacterized protein LOC103839912 [Brassica rapa]	NA	10.823	8.85628	8.45786	1.55257	0.85983	1.61989	6.97795	2.8028	2.36588e-05	0.000784082	up	yes
58050	0	A09	-	12524176	12524877	BraA09g019490.3C	4	372	MSTRG.25269	BraA09g019490.3C	GO:0005777(peroxisome);GO:0006635(fatty acid beta-oxidation);GO:0009507(chloroplast);GO:0009735(response to cytokinin);GO:0009845(seed germination);GO:0032365(intracellular lipid transport);GO:0032934(sterol binding);GO:0046487(glyoxylate metabolic process)	NA	NA	NA	PREDICTED: non-specific lipid-transfer protein-like 1 [Brassica rapa]	NA	96.4462	108.856	96.3906	371.109	393.584	365.537	0.26693	-1.90547	2.40586e-05	0.000794708	down	yes
52233	0	A08	+	14444242	14445403	BraA08g018130.3C	3	849	MSTRG.22577	BraA08g018130.3C	GO:0005576(extracellular region);GO:0009505(plant-type cell wall);GO:0010411(xyloglucan metabolic process);GO:0016762(xyloglucan:xyloglucosyl transferase activity);GO:0016798(hydrolase activity, acting on glycosyl bonds);GO:0033946(xyloglucan-specific endo-beta-1,4-glucanase activity);GO:0042546(cell wall biogenesis);GO:0048046(apoplast);GO:0071555(cell wall organization);GO:0080039(xyloglucan en…	04075(Plant hormone signal transduction)	K14504	EC:2.4.1.207	PREDICTED: probable xyloglucan endotransglucosylase/hydrolase protein 18 [Brassica rapa]	NA	9.63036	9.10745	10.2902	39.4851	38.7545	34.8486	0.256685	-1.96193	2.41876e-05	0.00079831	down	yes
11011	0	A02	-	15670654	15671462	BraA02g026120.3C	3	504	MSTRG.4855	BraA02g026120.3C	GO:0004462(lactoylglutathione lyase activity);GO:0005737(cytoplasm);GO:0005975(carbohydrate metabolic process)	NA	NA	NA	PREDICTED: uncharacterized protein LOC103853278 [Brassica rapa]	NA	14.696	13.9014	14.7391	1.79636	2.66723	1.61833	7.12548	2.83299	2.49463e-05	0.000821323	up	yes
56727	0	A09	+	6297888	6298151	BraA09g010930.3C	1	264	MSTRG.24727	BraA09g010930.3C	NA	NA	NA	NA	BnaA01g10520D [Brassica napus]	NA	166.074	160.271	157.238	39.6543	43.1946	43.0123	3.84219	1.94193	2.49808e-05	0.000821785	up	yes
10966	0	A02	-	15508455	15511083	BraA02g025800.3C	12	1509	MSTRG.4837	BraA02g025800.3C	GO:0000151(ubiquitin ligase complex);GO:0003824(catalytic activity);GO:0004842(ubiquitin-protein transferase activity);GO:0008270(zinc ion binding);GO:0010029(regulation of seed germination);GO:0043130(ubiquitin binding);GO:0046982(protein heterodimerization activity)	NA	NA	NA	PREDICTED: BRCA1-associated protein [Brassica rapa]	NA	0.916903	0.235935	0.737129	0.025818	0.015582	0.010199	36.628	5.19487	2.50125e-05	0.000822153	up	yes
55039	0	A08	+	22882916	22883652	BraA08g035760.3C	2	456	MSTRG.23907	BraA08g035760.3C	GO:0003674(molecular_function);GO:0005829(cytosol);GO:0009269(response to desiccation);GO:0009611(response to wounding);GO:0009644(response to high light intensity);GO:0009793(embryo development ending in seed dormancy);GO:0050832(defense response to fungus)	NA	NA	NA	PREDICTED: probable desiccation-related protein LEA14 [Brassica rapa]	NA	36.6119	38.508	39.8063	8.93311	10.0285	8.60727	4.16869	2.05959	2.50836e-05	0.000823814	up	yes
66007	0	A10	+	2698515	2701891	BraA10g005020.3C	13	2028	MSTRG.28689	BraA10g005020.3C	GO:0000062(fatty-acyl-CoA binding);GO:0003995(acyl-CoA dehydrogenase activity);GO:0003997(acyl-CoA oxidase activity);GO:0005777(peroxisome);GO:0006635(fatty acid beta-oxidation);GO:0009055(electron carrier activity);GO:0033539(fatty acid beta-oxidation using acyl-CoA dehydrogenase);GO:0033540(fatty acid beta-oxidation using acyl-CoA oxidase);GO:0050660(flavin adenine dinucleotide binding);GO:0051…	01212(Fatty acid metabolism);00071(Fatty acid degradation);00592(alpha-Linolenic acid metabolism);01040(Biosynthesis of unsaturated fatty acids);04146(Peroxisome)	K00232	EC:1.3.3.6	PREDICTED: acyl-coenzyme A oxidase 3, peroxisomal [Brassica rapa]	NA	23.0333	23.4343	22.4061	78.7835	88.1666	88.0538	0.270089	-1.88849	2.57811e-05	0.000845337	down	yes
26667	0	A04	-	13212326	13214558	BraA04g017350.3C	3	789	MSTRG.11436	BraA04g017350.3C	GO:0005737(cytoplasm);GO:0009627(systemic acquired resistance);GO:0009696(salicylic acid metabolic process);GO:0009817(defense response to fungus, incompatible interaction);GO:0016788(hydrolase activity, acting on ester bonds);GO:0080030(methyl indole-3-acetate esterase activity);GO:0080031(methyl salicylate esterase activity);GO:0080032(methyl jasmonate esterase activity)	00901(Indole alkaloid biosynthesis)	K08233	EC:3.1.1.78	BnaA04g13790D [Brassica napus]	NA	11.7549	11.5086	12.644	44.0904	48.1262	45.4176	0.26089	-1.93849	2.58619e-05	0.000847293	down	yes
45812	0	A07	+	16970420	16972350	BraA07g020420.3C	7	1143	MSTRG.19704	BraA07g020420.3C	GO:0005737(cytoplasm);GO:0006071(glycerol metabolic process);GO:0006629(lipid metabolic process);GO:0008081(phosphoric diester hydrolase activity);GO:0008889(glycerophosphodiester phosphodiesterase activity);GO:0030643(cellular phosphate ion homeostasis);GO:0046475(glycerophospholipid catabolic process)	00564(Glycerophospholipid metabolism)	K18696	EC:3.1.4.46	PREDICTED: glycerophosphodiester phosphodiesterase GDPD2-like [Brassica rapa]	NA	1.15778	1.05322	1.69098	7.41396	8.56185	8.70907	0.158072	-2.66135	2.58857e-05	0.000847381	down	yes
18877	0	A03	+	15553154	15555085	BraA03g031220.3C	2	1362	MSTRG.8300	BraA03g031220.3C	GO:0003677(DNA binding);GO:0003700(transcription factor activity, sequence-specific DNA binding);GO:0005634(nucleus);GO:0005737(cytoplasm);GO:0006351(transcription, DNA-templated);GO:0006355(regulation of transcription, DNA-templated);GO:0043565(sequence-specific DNA binding)	NA	NA	NA	PREDICTED: heat stress transcription factor A-1e-like isoform X1 [Brassica rapa]	NA	3.16636	3.22648	2.88045	0.357595	0.268722	0.455861	8.5691	3.09914	2.61116e-05	0.000852689	up	yes
24482	0	A04	+	1808546	1809106	BraA04g002900.3C	1	561	MSTRG.10625	BraA04g002900.3C	GO:0003674(molecular_function);GO:0005576(extracellular region);GO:0005618(cell wall);GO:0006952(defense response);GO:0009807(lignan biosynthetic process);GO:0048046(apoplast)	00970(Aminoacyl-tRNA biosynthesis)	K01870	EC:6.1.1.5	PREDICTED: dirigent protein 21 [Brassica napus]	NA	4.25983	4.79528	6.16967	26.7793	23.446	25.6313	0.200705	-2.31685	2.63592e-05	0.000858677	down	yes
19586	0	A03	+	17648690	17654002	BraA03g035760.3C	7	4554	MSTRG.8627	BraA03g035760.3C	GO:0000325(plant-type vacuole);GO:0005524(ATP binding);GO:0005773(vacuole);GO:0005774(vacuolar membrane);GO:0005886(plasma membrane);GO:0008559(xenobiotic-transporting ATPase activity);GO:0009506(plasmodesma);GO:0010290(chlorophyll catabolite transmembrane transporter activity);GO:0015431(glutathione S-conjugate-exporting ATPase activity);GO:0016021(integral component of membrane);GO:0042626(ATPa…	02010(ABC transporters)	K05665	NA	PREDICTED: ABC transporter C family member 3-like [Brassica napus]	NA	0.18985	0.253741	0.211186	1.33792	1.90027	1.45342	0.139563	-2.84101	2.6447e-05	0.000860837	down	yes
69787	0	A10	+	18937562	18938511	BraA10g029780.3C	2	675	MSTRG.30343	BraA10g029780.3C	GO:0005507(copper ion binding);GO:0005886(plasma membrane);GO:0009055(electron carrier activity);GO:0016021(integral component of membrane);GO:0031225(anchored component of membrane)	NA	NA	NA	PREDICTED: blue copper protein [Brassica rapa]	NA	3.48289	3.58291	3.44765	0.386426	0.339195	0.306566	10.1856	3.34846	2.66646e-05	0.000867217	up	yes
67057	0	A10	-	10272204	10273248	BraA10g012430.3C	2	957	MSTRG.29050	BraA10g012430.3C	GO:0003674(molecular_function);GO:0008150(biological_process);GO:0009507(chloroplast);GO:0016021(integral component of membrane)	NA	NA	NA	PREDICTED: uncharacterized protein LOC103844888 isoform X1 [Brassica rapa]	NA	2.86775	3.06442	3.41514	0.351533	0.261446	0.387241	9.34525	3.22423	2.69988e-05	0.000876665	up	yes
38249	0	A06	-	8874964	8877739	BraA06g016280.3C	4	2166	MSTRG.16494	BraA06g016280.3C	GO:0005337(nucleoside transmembrane transporter activity);GO:0005351(sugar:proton symporter activity);GO:0005355(glucose transmembrane transporter activity);GO:0005773(vacuole);GO:0005774(vacuolar membrane);GO:0005887(integral component of plasma membrane);GO:0009624(response to nematode);GO:0009705(plant-type vacuole membrane);GO:0015144(carbohydrate transmembrane transporter activity);GO:001602…	NA	NA	NA	PREDICTED: monosaccharide-sensing protein 1 [Brassica rapa]	NA	6.96731	7.64031	7.48436	27.2211	27.9898	27.7148	0.266407	-1.9083	2.71439e-05	0.000880662	down	yes
62673	0	A09	-	37218638	37219511	BraA09g050100.3C	2	726	MSTRG.27145	BraA09g050100.3C	GO:0005507(copper ion binding);GO:0005886(plasma membrane);GO:0009055(electron carrier activity);GO:0031225(anchored component of membrane);GO:0046658(anchored component of plasma membrane);GO:0046872(metal ion binding);GO:0055114(oxidation-reduction process)	NA	NA	NA	PREDICTED: uclacyanin-3-like [Brassica rapa]	NA	17.2995	15.6779	17.427	61.3802	68.2811	60.7435	0.264722	-1.91745	2.78864e-05	0.000900381	down	yes
14906	0	A03	+	2693822	2696586	BraA03g006130.3C	4	1647	MSTRG.6389	BraA03g006130.3C	GO:0005773(vacuole);GO:0005774(vacuolar membrane);GO:0016021(integral component of membrane)	NA	NA	NA	PREDICTED: protein NUCLEAR FUSION DEFECTIVE 4-like [Brassica rapa]	NA	0.0001	1.04503	1.14841	0.0001	0.0001	0.0001	7311.82	12.836	2.80503e-05	0.000904945	up	yes
42337	0	A06	+	27771949	27774572	BraA06g042300.3C	11	1578	MSTRG.18288	BraA06g042300.3C	GO:0004674(protein serine/threonine kinase activity);GO:0005524(ATP binding);GO:0005886(plasma membrane);GO:0006468(protein phosphorylation);GO:0007169(transmembrane receptor protein tyrosine kinase signaling pathway);GO:0016021(integral component of membrane);GO:0016301(kinase activity);GO:0016310(phosphorylation)	04075(Plant hormone signal transduction);04626(Plant-pathogen interaction)	K13416	EC:2.7.10.1;EC:2.7.11.1	PREDICTED: probable LRR receptor-like serine/threonine-protein kinase At5g45780 [Brassica rapa]	NA	0.0001	0.0001	0.0001	0.0001	1.01182	1.34018	0.000127546	-12.9367	2.83104e-05	0.000908949	down	yes
28139	0	A04	-	19131109	19134580	BraA04g027070.3C	10	1398	MSTRG.12081	BraA04g027070.3C	GO:0005515(protein binding);GO:0005773(vacuole);GO:0005774(vacuolar membrane);GO:0006793(phosphorus metabolic process);GO:0006812(cation transport);GO:0006814(sodium ion transport);GO:0006874(cellular calcium ion homeostasis);GO:0006882(cellular zinc ion homeostasis);GO:0009624(response to nematode);GO:0009705(plant-type vacuole membrane);GO:0010351(lithium ion transport);GO:0015368(calcium:catio…	NA	NA	NA	PREDICTED: vacuolar cation/proton exchanger 1 [Brassica rapa]	NA	65.4649	67.4122	68.1446	17.4843	18.3251	18.399	3.70831	1.89076	2.84677e-05	0.000913267	up	yes
16240	0	A03	-	6616622	6619310	BraA03g014830.3C	14	1236	MSTRG.7065	BraA03g014830.3C	GO:0004812(aminoacyl-tRNA ligase activity);GO:0004830(tryptophan-tRNA ligase activity);GO:0005524(ATP binding);GO:0005737(cytoplasm);GO:0005739(mitochondrion);GO:0006418(tRNA aminoacylation for protein translation);GO:0006436(tryptophanyl-tRNA aminoacylation);GO:0009507(chloroplast);GO:0009570(chloroplast stroma);GO:0048481(plant ovule development)	00970(Aminoacyl-tRNA biosynthesis)	K01867	EC:6.1.1.2	PREDICTED: tryptophan--tRNA ligase, chloroplastic/mitochondrial-like [Brassica oleracea var. oleracea]	NA	0.0001	0.0001	0.0001	1.29707	0.0001	1.44259	0.000109498	-13.1568	2.85417e-05	0.00091491	down	yes
69975	0	A10	+	19409115	19411938	BraA10g030930.3C	9	1764	MSTRG.30426	BraA10g030930.3C	GO:0003723(RNA binding);GO:0004004(ATP-dependent RNA helicase activity);GO:0005524(ATP binding);GO:0005634(nucleus);GO:0008026(ATP-dependent helicase activity);GO:0009409(response to cold);GO:0009414(response to water deprivation);GO:0009651(response to salt stress);GO:0010501(RNA secondary structure unwinding)	03040(Spliceosome)	K12823	EC:3.6.4.13	PREDICTED: DEAD-box ATP-dependent RNA helicase 25 [Brassica rapa]	NA	0.495741	0.080193	0.816993	0.009894	0.0001	0.005154	91.9545	6.52285	2.87715e-05	0.000920804	up	yes
53401	0	A08	+	18376778	18379380	BraA08g025500.3C	6	1737	MSTRG.23116	BraA08g025500.3C	GO:0005634(nucleus);GO:0016021(integral component of membrane)	NA	NA	NA	PREDICTED: aluminum-activated malate transporter 4 [Brassica rapa]	NA	0.0001	0.0001	0.0001	0.870953	0.0001	1.0746	0.00015419	-12.663	2.88271e-05	0.000921112	down	yes
27129	0	A04	+	15197348	15202382	BraA04g020220.3C	7	642	MSTRG.11640	BraA04g020220.3C	GO:0005634(nucleus);GO:0005829(cytosol);GO:0009691(cytokinin biosynthetic process);GO:0016799(hydrolase activity, hydrolyzing N-glycosyl compounds)	NA	NA	NA	PREDICTED: cytokinin riboside 5'-monophosphate phosphoribohydrolase LOG1 [Brassica rapa]	NA	31.4769	36.5113	33.139	9.3932	9.85873	5.976	4.00854	2.00308	2.90895e-05	0.000926545	up	yes
39437	0	A06	-	16452075	16455225	BraA06g023920.3C	10	1776	MSTRG.16954	BraA06g023920.3C	GO:0004066(asparagine synthase (glutamine-hydrolyzing) activity);GO:0005524(ATP binding);GO:0005737(cytoplasm);GO:0005829(cytosol);GO:0006529(asparagine biosynthetic process);GO:0006541(glutamine metabolic process);GO:0009063(cellular amino acid catabolic process);GO:0009646(response to absence of light);GO:0009744(response to sucrose);GO:0009749(response to glucose);GO:0009750(response to fructo…	00250(Alanine, aspartate and glutamate metabolism)	K01953	EC:6.3.5.4	PREDICTED: asparagine synthetase [glutamine-hydrolyzing]-like [Brassica rapa]	NA	4.99408	4.76892	5.47931	0.887692	0.903336	0.660986	6.21624	2.63604	2.92768e-05	0.000931768	up	yes
36659	0	A06	+	3546778	3547749	BraA06g006140.3C	1	972	MSTRG.15780	BraA06g006140.3C	GO:0009555(pollen development);GO:0009860(pollen tube growth);GO:0010233(phloem transport);GO:0030410(nicotianamine synthase activity);GO:0030418(nicotianamine biosynthetic process)	NA	NA	NA	PREDICTED: nicotianamine synthase 3 [Brassica rapa]	NA	11.3465	10.4083	10.6372	40.9432	40.4055	41.8161	0.262997	-1.92688	2.95657e-05	0.000938729	down	yes
338	0	A01	-	1039989	1041393	BraA01g002100.3C	8	627	MSTRG.169	BraA01g002100.3C	GO:0003674(molecular_function);GO:0005575(cellular_component);GO:0008150(biological_process)	NA	NA	NA	PREDICTED: HVA22-like protein k [Brassica rapa]	NA	5.97035	5.03718	6.15819	0.714195	0.52849	0.738132	8.66598	3.11536	2.98028e-05	0.000945509	up	yes
18256	0	A03	+	13548444	13551492	BraA03g027350.3C	5	1467	MSTRG.8004	BraA03g027350.3C	GO:0005737(cytoplasm);GO:0016787(hydrolase activity)	NA	NA	NA	PREDICTED: uncharacterized protein LOC103858575 [Brassica rapa]	NA	1.76591	1.74768	2.23643	0.221262	0.230077	0.124562	9.98439	3.31967	2.99565e-05	0.000948882	up	yes
38322	0	A06	-	9196084	9197307	BraA06g016760.3C	1	1224	MSTRG.16526	BraA06g016760.3C	GO:0005199(structural constituent of cell wall);GO:0005576(extracellular region);GO:0009530(primary cell wall);GO:0009664(plant-type cell wall organization)	NA	NA	NA	PREDICTED: extensin-3 [Brassica rapa]	NA	475.88	470.787	487.964	134.075	128.079	133.627	3.62481	1.85791	3.07286e-05	0.000970946	up	yes
25868	0	A04	-	9473692	9474947	BraA04g011930.3C	5	708	MSTRG.11115	BraA04g011930.3C	GO:0003674(molecular_function);GO:0005634(nucleus);GO:0008150(biological_process)	NA	NA	NA	PREDICTED: uncharacterized protein LOC103863894 [Brassica rapa]	NA	1.00565	1.37906	1.30566	0.0001	0.0001	0.053837	68.2934	6.09368	3.09429e-05	0.000975504	up	yes
2908	0	A01	+	9621255	9622044	BraA01g018050.3C	2	693	MSTRG.1383	BraA01g018050.3C	GO:0003700(transcription factor activity, sequence-specific DNA binding);GO:0005622(intracellular);GO:0005634(nucleus);GO:0006355(regulation of transcription, DNA-templated);GO:0008270(zinc ion binding)	NA	NA	NA	PREDICTED: zinc finger protein HD1 [Brassica rapa]	NA	51.6752	53.6661	51.2188	13.9718	13.4608	14.123	3.76749	1.9136	3.13076e-05	0.000985451	up	yes
13719	0	A02	+	30561629	30563588	BraA02g044320.3C	5	1401	MSTRG.5830	BraA02g044320.3C	GO:0005886(plasma membrane);GO:0006865(amino acid transport);GO:0015171(amino acid transmembrane transporter activity);GO:0015172(acidic amino acid transmembrane transporter activity);GO:0015175(neutral amino acid transmembrane transporter activity);GO:0015293(symporter activity);GO:0015399(primary active transmembrane transporter activity);GO:0016020(membrane);GO:0016021(integral component of me…	NA	NA	NA	PREDICTED: amino acid permease 4 [Brassica rapa]	NA	4.37406	4.55251	4.30748	0.618901	0.479058	0.676525	7.45797	2.89878	3.21337e-05	0.00101066	up	yes
39542	0	A06	+	17101979	17102188	BraA06g024640.3C	1	210	MSTRG.16972	BraA06g024640.3C	GO:0003674(molecular_function);GO:0008150(biological_process);GO:0016021(integral component of membrane)	NA	NA	NA	PREDICTED: uncharacterized protein LOC103873522 [Brassica rapa]	NA	16.5073	15.5941	16.9231	2.24203	0.6392	1.8304	10.405	3.3792	3.25736e-05	0.00102209	up	yes
46605	0	A07	+	19502274	19503443	BraA07g025190.3C	2	1059	MSTRG.20083	BraA07g025190.3C	GO:0005576(extracellular region);GO:0005618(cell wall);GO:0009506(plasmodesma);GO:0010054(trichoblast differentiation);GO:0071365(cellular response to auxin stimulus);GO:0071369(cellular response to ethylene stimulus);GO:0072732(cellular response to calcium ion starvation)	NA	NA	NA	PREDICTED: proline-rich protein 3-like [Brassica napus]	NA	23.3974	22.7229	24.0249	85.3719	83.6538	87.998	0.272913	-1.87349	3.34228e-05	0.00104628	down	yes
51979	0	A08	-	13459807	13460236	BraA08g016570.3C	2	345	MSTRG.22458	BraA08g016570.3C	GO:0005576(extracellular region);GO:0006869(lipid transport);GO:0008289(lipid binding)	NA	NA	NA	PREDICTED: uncharacterized protein LOC103834475 [Brassica rapa]	NA	15.9631	15.8152	16.752	59.5351	60.8516	61.7061	0.266514	-1.90772	3.35178e-05	0.00104844	down	yes
65034	0	A09	+	44650241	44651903	BraA09g065400.3C	7	798	MSTRG.28264	BraA09g065400.3C	GO:0005634(nucleus);GO:0009507(chloroplast);GO:0009536(plastid);GO:0010223(secondary shoot formation);GO:0016853(isomerase activity);GO:0046872(metal ion binding);GO:1901601(strigolactone biosynthetic process)	00906(Carotenoid biosynthesis)	K17911	EC:5.2.1.14	PREDICTED: beta-carotene isomerase D27, chloroplastic [Brassica rapa]	NA	2.29191	2.51932	2.40018	0.093434	0.23749	0.170816	14.3728	3.84527	3.52726e-05	0.00109819	up	yes
38133	0	A06	-	8378012	8379661	BraA06g015510.3C	1	1650	MSTRG.16443	BraA06g015510.3C	GO:0003674(molecular_function);GO:0005576(extracellular region);GO:0008150(biological_process)	NA	NA	NA	PREDICTED: aldehyde oxidase GLOX [Brassica rapa]	NA	0.035762	0.099959	0.029479	1.09882	0.791054	1.13018	0.054701	-4.19229	3.66669e-05	0.0011363	down	yes
39038	0	A06	-	12658531	12662023	BraA06g021390.3C	10	1446	MSTRG.16833	BraA06g021390.3C	GO:0006629(lipid metabolic process);GO:0009556(microsporogenesis);GO:0009611(response to wounding);GO:0009651(response to salt stress);GO:0010345(suberin biosynthetic process);GO:0016627(oxidoreductase activity, acting on the CH-CH group of donors);GO:0035336(long-chain fatty-acyl-CoA metabolic process);GO:0043231(intracellular membrane-bounded organelle);GO:0050062(long-chain-fatty-acyl-CoA redu…	00073(Cutin, suberine and wax biosynthesis);04146(Peroxisome)	K13356	EC:1.2.1.84	BnaA06g18840D [Brassica napus]	NA	5.20279	5.54594	5.15181	0.891506	0.845614	0.707204	6.50508	2.70157	3.6715e-05	0.00113692	up	yes
48535	0	A07	-	25918746	25922055	BraA07g037240.3C	15	1977	MSTRG.20989	BraA07g037240.3C	GO:0005254(chloride channel activity);GO:0008150(biological_process);GO:0034707(chloride channel complex)	NA	NA	NA	PREDICTED: anoctamin-like protein At1g73020 [Brassica rapa]	NA	0.712966	0.0001	0.959267	0.0001	0.0001	0.0001	5574.44	12.4446	3.70203e-05	0.00114372	up	yes
30250	0	A05	+	4011299	4015826	BraA05g007850.3C	9	1860	MSTRG.13049	BraA05g007850.3C	GO:0003824(catalytic activity);GO:0005506(iron ion binding);GO:0005739(mitochondrion);GO:0006633(fatty acid biosynthetic process);GO:0016021(integral component of membrane);GO:0016491(oxidoreductase activity);GO:0055114(oxidation-reduction process)	00073(Cutin, suberine and wax biosynthesis)	K15404	EC:4.1.99.5	BnaA05g06830D [Brassica napus]	NA	0.900678	0.0001	0.830733	0.0001	0.0001	0.0001	5771.7	12.4948	3.70751e-05	0.00114453	up	yes
56225	0	A09	-	4467521	4469721	BraA09g007740.3C	4	1233	MSTRG.24475	BraA09g007740.3C	GO:0005576(extracellular region);GO:0016829(lyase activity);GO:0030570(pectate lyase activity);GO:0045490(pectin catabolic process);GO:0046872(metal ion binding)	00040(Pentose and glucuronate interconversions)	K01728	EC:4.2.2.2	PREDICTED: probable pectate lyase 22 [Brassica rapa]	NA	7.35796	8.14378	5.97123	1.23898	0.878986	1.2902	6.30045	2.65545	3.72488e-05	0.00114813	up	yes
11690	0	A02	-	21063710	21068084	BraA02g030920.3C	7	1356	MSTRG.5079	BraA02g030920.3C	GO:0005634(nucleus);GO:0005886(plasma membrane);GO:0007165(signal transduction);GO:0035091(phosphatidylinositol binding)	NA	NA	NA	PREDICTED: VAN3-binding protein-like [Brassica rapa]	NA	0.0001	0.05795	0.0001	1.86406	0.674396	1.32642	0.0150458	-6.0545	3.73203e-05	0.00114919	down	yes
26347	0	A04	+	11684332	11687285	BraA04g015150.3C	7	1830	MSTRG.11303	BraA04g015150.3C	GO:0004252(serine-type endopeptidase activity);GO:0005730(nucleolus);GO:0005739(mitochondrion);GO:0006508(proteolysis);GO:0008236(serine-type peptidase activity);GO:0009507(chloroplast)	NA	NA	NA	PREDICTED: protease Do-like 9 [Brassica rapa]	NA	0.00634	1.28868	0.789524	0.0001	0.0001	0.005759	349.815	8.45045	3.78696e-05	0.00116458	up	yes
24648	0	A04	+	2629700	2632052	BraA04g004260.3C	7	1830	MSTRG.10673	BraA04g004260.3C	GO:0005768(endosome);GO:0005774(vacuolar membrane);GO:0005802(trans-Golgi network);GO:0008757(S-adenosylmethionine-dependent methyltransferase activity);GO:0032259(methylation)	NA	NA	NA	PREDICTED: probable methyltransferase PMT22 [Brassica rapa]	NA	4.75413	8.26369	6.78112	1.20651	1.36152	1.04306	5.48281	2.45491	3.80894e-05	0.00116954	up	yes
27564	0	A04	-	17007759	17009347	BraA04g023090.3C	3	726	MSTRG.11824	BraA04g023090.3C	GO:0005515(protein binding);GO:0005737(cytoplasm);GO:0008150(biological_process)	NA	NA	NA	PREDICTED: oil body-associated protein 1B [Brassica rapa]	NA	3.40215	3.0284	3.28273	0.187392	0.0001	0.0001	51.7787	5.69429	3.82276e-05	0.00117282	up	yes
25887	0	A04	+	9548115	9549925	BraA04g012050.3C	2	1338	MSTRG.11121	BraA04g012050.3C	GO:0003677(DNA binding);GO:0003700(transcription factor activity, sequence-specific DNA binding);GO:0005515(protein binding);GO:0005634(nucleus);GO:0006351(transcription, DNA-templated);GO:0006355(regulation of transcription, DNA-templated);GO:0009908(flower development);GO:0046872(metal ion binding);GO:0048510(regulation of timing of transition from vegetative to reproductive phase)	04712(Circadian rhythm - plant)	K16222	NA	PREDICTED: cyclic dof factor 2 [Brassica rapa]	NA	5.08752	5.85394	4.16396	0.662269	0.870986	0.580758	7.14538	2.83701	3.82546e-05	0.00117282	up	yes
35553	0	A05	-	28128304	28130543	BraA05g042010.3C	8	1500	MSTRG.15278	BraA05g042010.3C	GO:0005215(transporter activity);GO:0005886(plasma membrane);GO:0015297(antiporter activity);GO:0016020(membrane);GO:0016021(integral component of membrane)	NA	NA	NA	PREDICTED: protein DETOXIFICATION 24 [Brassica rapa]	NA	14.5999	13.1384	13.5582	3.08881	3.13933	4.51634	3.84351	1.94242	3.83216e-05	0.00117398	up	yes
52482	0	A08	-	15300109	15300683	BraA08g019850.3C	2	369	MSTRG.22687	BraA08g019850.3C	GO:0000276(mitochondrial proton-transporting ATP synthase complex, coupling factor F(o));GO:0009536(plastid);GO:0015078(hydrogen ion transmembrane transporter activity);GO:0015986(ATP synthesis coupled proton transport);GO:0015992(proton transport)	00190(Oxidative phosphorylation)	K02140	NA	PREDICTED: uncharacterized protein LOC103834844 [Brassica rapa]	NA	9.10286	0.089619	7.21665	0.063381	0.108502	0.075931	66.2155	6.0491	3.86704e-05	0.00118376	up	yes
7621	0	A02	-	1764778	1766746	BraA02g003600.3C	3	1434	MSTRG.3347	BraA02g003600.3C	GO:0003677(DNA binding);GO:0005576(extracellular region);GO:0005886(plasma membrane);GO:0031225(anchored component of membrane)	NA	NA	NA	PREDICTED: protein ASPARTIC PROTEASE IN GUARD CELL 2 [Brassica napus]	NA	7.78319	4.45338	7.01675	0.618488	0.986627	1.30197	6.6229	2.72746	3.87797e-05	0.0011862	up	yes
21441	0	A03	-	24032166	24033927	BraA03g047590.3C	3	1596	MSTRG.9440	BraA03g047590.3C	GO:0005351(sugar:proton symporter activity);GO:0005774(vacuolar membrane);GO:0006820(anion transport);GO:0008643(carbohydrate transport);GO:0009507(chloroplast);GO:0016021(integral component of membrane);GO:0022857(transmembrane transporter activity);GO:0055062(phosphate ion homeostasis);GO:0055085(transmembrane transport)	NA	NA	NA	PREDICTED: putative glycerol-3-phosphate transporter 4 [Brassica napus]	NA	0.657162	0.709767	0.679446	5.01015	3.71858	4.72709	0.152081	-2.71709	3.93498e-05	0.0012018	down	yes
7647	0	A02	+	1818760	1819332	BraA02g003760.3C	1	573	MSTRG.3360	BraA02g003760.3C	GO:0003674(molecular_function);GO:0005634(nucleus);GO:0008150(biological_process)	NA	NA	NA	PREDICTED: putative protein TPRXL [Brassica rapa]	NA	122.625	119.759	121.659	32.9913	32.3672	34.7465	3.63662	1.8626	3.99457e-05	0.00121722	up	yes
34041	0	A05	-	23734636	23736368	BraA05g032830.3C	5	1131	MSTRG.14576	BraA05g032830.3C	GO:0005576(extracellular region);GO:0005634(nucleus);GO:0005773(vacuole);GO:0005777(peroxisome);GO:0009409(response to cold);GO:0009506(plasmodesma);GO:0009507(chloroplast);GO:0009625(response to insect);GO:0009941(chloroplast envelope);GO:0016020(membrane);GO:0016042(lipid catabolic process);GO:0016788(hydrolase activity, acting on ester bonds);GO:0019762(glucosinolate catabolic process);GO:0022…	00511(Other glycan degradation)	K01206	EC:3.2.1.51	GDSL esterase/lipase ESM1-like precursor [Brassica napus]	NA	163.25	163.703	164.89	584.396	571.871	585.526	0.282378	-1.8243	4.13296e-05	0.00125462	down	yes
29961	0	A05	+	2988726	2989087	BraA05g005930.3C	2	255	MSTRG.12911	BraA05g005930.3C	GO:0003674(molecular_function);GO:0005737(cytoplasm);GO:0005829(cytosol);GO:0009737(response to abscisic acid);GO:0048316(seed development);GO:0048700(acquisition of desiccation tolerance in seed)	NA	NA	NA	PREDICTED: late seed maturation protein P8B6 [Brassica rapa]	NA	20.6182	21.2367	25.2549	2.945	3.08184	3.01591	7.42139	2.89169	4.15244e-05	0.00125958	up	yes
68808	0	A10	-	16361119	16362225	BraA10g023650.3C	1	1107	MSTRG.29867	BraA10g023650.3C	GO:0004014(adenosylmethionine decarboxylase activity);GO:0005634(nucleus);GO:0006557(S-adenosylmethioninamine biosynthetic process)	00270(Cysteine and methionine metabolism);00330(Arginine and proline metabolism)	K01611	EC:4.1.1.50	PREDICTED: S-adenosylmethionine decarboxylase proenzyme 2-like [Brassica napus]	NA	92.2403	89.8235	91.5107	24.8989	25.2324	26.2893	3.57985	1.8399	4.16694e-05	0.00126303	up	yes
67036	0	A10	+	10185460	10186436	BraA10g012310.3C	4	669	MSTRG.29041	BraA10g012310.3C	GO:0005634(nucleus);GO:0005737(cytoplasm);GO:0005829(cytosol);GO:0005886(plasma membrane);GO:0009506(plasmodesma);GO:0009809(lignin biosynthetic process);GO:0030744(luteolin O-methyltransferase activity);GO:0030755(quercetin 3-O-methyltransferase activity);GO:0032259(methylation);GO:0033799(myricetin 3'-O-methyltransferase activity);GO:0046983(protein dimerization activity);GO:0047763(caffeate O-…	00940(Phenylpropanoid biosynthesis)	K13066	EC:2.1.1.68	PREDICTED: flavone 3'-O-methyltransferase 1-like [Brassica rapa]	NA	2.84778	0.0001	1.81393	0.0001	0.0001	0.0001	15539.4	13.9236	4.1903e-05	0.00126819	up	yes
19976	0	A03	-	18915771	18917799	BraA03g038230.3C	4	1059	MSTRG.8776	BraA03g038230.3C	GO:0003677(DNA binding);GO:0003700(transcription factor activity, sequence-specific DNA binding);GO:0005634(nucleus);GO:0005829(cytosol);GO:0006351(transcription, DNA-templated);GO:0006355(regulation of transcription, DNA-templated);GO:0048513(animal organ development)	NA	NA	NA	PREDICTED: WUSCHEL-related homeobox 1-like isoform X2 [Brassica rapa]	NA	0.039848	0.0001	0.073965	1.43456	1.10391	1.2979	0.0296929	-5.07374	4.22522e-05	0.00127633	down	yes
38886	0	A06	-	11747193	11748411	BraA06g020340.3C	3	999	MSTRG.16779	BraA06g020340.3C	GO:0005200(structural constituent of cytoskeleton);GO:0005524(ATP binding);GO:0005737(cytoplasm);GO:0005739(mitochondrion);GO:0005856(cytoskeleton);GO:0007010(cytoskeleton organization);GO:0009570(chloroplast stroma);GO:0009941(chloroplast envelope)	04145(Phagosome)	K05692	NA	PREDICTED: actin-12-like [Brassica rapa]	NA	0.029219	0.124947	0.080493	1.50549	1.53007	1.37562	0.0531964	-4.23253	4.22675e-05	0.00127633	down	yes
47551	0	A07	+	22668154	22669490	BraA07g031090.3C	2	756	MSTRG.20528	BraA07g031090.3C	NA	NA	NA	NA	PREDICTED: histidine-rich glycoprotein isoform X1 [Brassica rapa]	NA	39.4164	35.6546	38.2123	127.458	136.6	140.791	0.279817	-1.83745	4.23011e-05	0.00127638	down	yes
23153	0	A03	+	31114840	31116288	BraA03g058730.3C	1	1449	MSTRG.10156	BraA03g058730.3C	GO:0000038(very long-chain fatty acid metabolic process);GO:0006633(fatty acid biosynthetic process);GO:0009416(response to light stimulus);GO:0016021(integral component of membrane);GO:0016746(transferase activity, transferring acyl groups);GO:0016747(transferase activity, transferring acyl groups other than amino-acyl groups);GO:0030497(fatty acid elongation)	00062(Fatty acid elongation)	K15397	EC:2.3.1.199	PREDICTED: 3-ketoacyl-CoA synthase 16-like [Brassica rapa]	NA	41.3312	42.8628	43.0579	147.864	149.821	151.069	0.283567	-1.81824	4.32811e-05	0.00130106	down	yes
66120	0	A10	+	3023281	3024822	BraA10g005700.3C	5	783	MSTRG.28738	BraA10g005700.3C	GO:0003824(catalytic activity);GO:0005576(extracellular region);GO:0005773(vacuole);GO:0008150(biological_process)	NA	NA	NA	PREDICTED: gamma-interferon-inducible lysosomal thiol reductase [Brassica rapa]	NA	31.6682	31.4467	28.5756	8.65483	7.79071	9.61465	3.51841	1.81492	4.43117e-05	0.00132905	up	yes
63880	0	A09	-	41209202	41210904	BraA09g058000.3C	4	1077	MSTRG.27695	BraA09g058000.3C	GO:0005737(cytoplasm);GO:0009813(flavonoid biosynthetic process);GO:0010260(organ senescence);GO:0016682(oxidoreductase activity, acting on diphenols and related substances as donors, oxygen as acceptor);GO:0016706(oxidoreductase activity, acting on paired donors, with incorporation or reduction of molecular oxygen, 2-oxoglutarate as one donor, and incorporation of one atom each of oxygen into bo…	00941(Flavonoid biosynthesis)	K05278	EC:1.14.11.23	PREDICTED: protein SRG1 [Brassica rapa]	NA	0.945286	0.954247	0.774776	0.046492	0.0001	0.0001	57.2755	5.83985	4.45818e-05	0.00133574	up	yes
25653	0	A04	+	8292979	8297538	BraA04g010480.3C	11	3186	MSTRG.11030	BraA04g010480.3C	GO:0000793(condensed chromosome);GO:0000796(condensin complex);GO:0005634(nucleus);GO:0007076(mitotic chromosome condensation);GO:0009506(plasmodesma);GO:0009793(embryo development ending in seed dormancy)	NA	NA	NA	PREDICTED: condensin complex subunit 3 [Brassica rapa]	NA	0.0001	1.41537	1.26996	0.006065	0.0001	0.0001	428.64	8.74362	4.46905e-05	0.00133741	up	yes
3459	0	A01	-	11336063	11336723	BraA01g020860.3C	2	300	MSTRG.1582	BraA01g020860.3C	GO:0003674(molecular_function);GO:0005739(mitochondrion);GO:0009414(response to water deprivation);GO:0009507(chloroplast);GO:0009737(response to abscisic acid);GO:0009793(embryo development ending in seed dormancy)	NA	NA	NA	PREDICTED: late embryogenesis abundant protein Lea5 isoform X1 [Brassica rapa]	NA	193.191	194.514	200.902	58.3142	52.548	52.0305	3.61346	1.85338	4.4894e-05	0.0013425	up	yes
52112	0	A08	-	14037239	14038804	BraA08g017380.3C	5	1140	BraA08g017380.3C	BraA08g017380.3C	GO:0005634(nucleus);GO:0005829(cytosol);GO:0008171(O-methyltransferase activity);GO:0009809(lignin biosynthetic process);GO:0032259(methylation);GO:0046983(protein dimerization activity)	00940(Phenylpropanoid biosynthesis)	K13066	EC:2.1.1.68	PREDICTED: indole glucosinolate O-methyltransferase 1-like [Brassica rapa]	NA	0.088102	0.132559	0.072982	1.17988	1.5379	1.6041	0.0679435	-3.87952	4.5721e-05	0.00136114	down	yes
2883	0	A01	+	9475848	9476390	BraA01g017860.3C	1	543	MSTRG.1373	BraA01g017860.3C	GO:0005576(extracellular region);GO:0006869(lipid transport);GO:0008289(lipid binding);GO:0045735(nutrient reservoir activity)	03013(RNA transport)	K03113	NA	PREDICTED: napin-like [Brassica napus]	NA	35.708	0.238955	36.6481	0.893861	0.770006	0.846039	28.9234	4.85417	4.61092e-05	0.00137066	up	yes
14063	0	A03	+	254433	256511	BraA03g000600.3C	3	786	MSTRG.5986	BraA03g000600.3C	GO:0005576(extracellular region);GO:0005618(cell wall);GO:0009507(chloroplast);GO:0009664(plant-type cell wall organization);GO:0009826(unidimensional cell growth);GO:0009828(plant-type cell wall loosening);GO:0009831(plant-type cell wall modification involved in multidimensional cell growth);GO:0016020(membrane)	NA	NA	NA	PREDICTED: expansin-A9-like [Brassica rapa]	NA	6.56582	7.21237	7.34943	25.5071	24.4986	27.7858	0.271593	-1.88048	4.7166e-05	0.00140104	down	yes
69822	0	A10	-	19070550	19071406	BraA10g030050.3C	2	543	MSTRG.30360	BraA10g030050.3C	GO:0003674(molecular_function);GO:0005576(extracellular region);GO:0005634(nucleus);GO:0009793(embryo development ending in seed dormancy);GO:0016020(membrane);GO:0016021(integral component of membrane);GO:0031225(anchored component of membrane)	NA	NA	NA	PREDICTED: uncharacterized protein LOC103847082 [Brassica rapa]	NA	13.7022	12.0066	13.9952	1.85373	0.135928	1.1729	12.5544	3.65012	4.72685e-05	0.00140305	up	yes
46097	0	A07	-	17834773	17837044	BraA07g022010.3C	2	2124	MSTRG.19835	BraA07g022010.3C	GO:0005524(ATP binding);GO:0005886(plasma membrane);GO:0016021(integral component of membrane);GO:0042626(ATPase activity, coupled to transmembrane movement of substances);GO:0055085(transmembrane transport)	02010(ABC transporters)	K05681	NA	PREDICTED: ABC transporter G family member 18-like [Brassica rapa]	NA	1.16719	0.931173	0.679597	0.036732	0.0001	0.059961	28.7	4.84298	4.79377e-05	0.00141871	up	yes
52964	0	A08	-	17061562	17062747	BraA08g022960.3C	2	462	MSTRG.22904	BraA08g022960.3C	GO:0005515(protein binding);GO:0005634(nucleus);GO:0005737(cytoplasm);GO:0005886(plasma membrane);GO:0009506(plasmodesma);GO:0010286(heat acclimation);GO:0030001(metal ion transport);GO:0031965(nuclear membrane);GO:0046872(metal ion binding);GO:0046914(transition metal ion binding);GO:0046916(cellular transition metal ion homeostasis)	00940(Phenylpropanoid biosynthesis)	K00430	EC:1.11.1.7	PREDICTED: heavy metal-associated isoprenylated plant protein 26 [Brassica rapa]	NA	148.954	151.174	145.117	42.159	37.1309	44.1992	3.60554	1.85021	4.86879e-05	0.00143773	up	yes
57876	0	A09	+	11833527	11835673	BraA09g018480.3C	7	1497	MSTRG.25195	BraA09g018480.3C	GO:0004674(protein serine/threonine kinase activity);GO:0005524(ATP binding);GO:0005886(plasma membrane);GO:0016021(integral component of membrane);GO:0016301(kinase activity);GO:0046777(protein autophosphorylation)	04626(Plant-pathogen interaction)	K13430	EC:2.7.11.1	PREDICTED: probable receptor-like protein kinase At5g18500 isoform X2 [Brassica rapa]	NA	0.828516	1.05729	0.0001	0.0001	0.0001	0.0001	6286.36	12.618	4.88626e-05	0.00144182	up	yes
66939	0	A10	-	9629495	9631352	BraA10g011700.3C	2	1773	MSTRG.29002	BraA10g011700.3C	GO:0005618(cell wall);GO:0005634(nucleus);GO:0016021(integral component of membrane);GO:0030599(pectinesterase activity);GO:0042545(cell wall modification);GO:0045330(aspartyl esterase activity);GO:0045490(pectin catabolic process);GO:0046910(pectinesterase inhibitor activity);GO:0071944(cell periphery)	00040(Pentose and glucuronate interconversions);00500(Starch and sucrose metabolism)	K01051	EC:3.1.1.11	PREDICTED: probable pectinesterase/pectinesterase inhibitor 61 [Brassica rapa]	NA	10.0074	9.8591	10.6465	2.38555	2.81993	2.66119	3.87878	1.9556	4.90163e-05	0.00144501	up	yes
40148	0	A06	-	19764063	19765520	BraA06g028560.3C	1	1458	MSTRG.17261	BraA06g028560.3C	GO:0003700(transcription factor activity, sequence-specific DNA binding);GO:0005634(nucleus);GO:0006351(transcription, DNA-templated);GO:0006355(regulation of transcription, DNA-templated);GO:0009873(ethylene-activated signaling pathway)	04075(Plant hormone signal transduction)	K14514	NA	PREDICTED: ETHYLENE INSENSITIVE 3-like 5 protein [Brassica rapa]	NA	1.96765	1.53996	1.44238	0.122063	0.24918	0.073739	11.124	3.47561	4.90426e-05	0.00144501	up	yes
61073	0	A09	-	31313185	31313616	BraA09g040040.3C	1	432	MSTRG.26411	BraA09g040040.3C	GO:0003674(molecular_function);GO:0005576(extracellular region);GO:0008150(biological_process);GO:0016021(integral component of membrane);GO:0031225(anchored component of membrane)	NA	NA	NA	PREDICTED: leucine-rich repeat extensin-like protein 3 [Brassica rapa]	NA	6.5064	5.45961	5.10729	0.364116	0.747391	0.617493	9.87467	3.30373	4.99216e-05	0.00146552	up	yes
21479	0	A03	-	24165788	24167523	BraA03g047810.3C	8	1191	MSTRG.9456	BraA03g047810.3C	GO:0003674(molecular_function);GO:0008150(biological_process);GO:0009507(chloroplast);GO:0016021(integral component of membrane)	00970(Aminoacyl-tRNA biosynthesis)	K01883	EC:6.1.1.16	PREDICTED: uncharacterized protein LOC103860948 [Brassica rapa]	NA	4.41283	1.85155	3.91976	0.321264	0.488357	0.349442	8.78653	3.13529	5.0672e-05	0.00148429	up	yes
53954	0	A08	+	20109131	20111152	BraA08g029050.3C	3	1476	MSTRG.23368	BraA08g029050.3C	GO:0003674(molecular_function);GO:0005634(nucleus);GO:0008150(biological_process)	NA	NA	NA	PREDICTED: putative F-box/kelch-repeat protein At5g03000 isoform X1 [Brassica rapa]	NA	0.200071	0.15794	0.125835	8.48948	8.03828	0.050822	0.029185	-5.09863	5.12745e-05	0.00149757	down	yes
2306	0	A01	-	7641308	7644625	BraA01g014390.3C	3	2454	MSTRG.1104	BraA01g014390.3C	GO:0005451(monovalent cation:proton antiporter activity);GO:0005634(nucleus);GO:0005770(late endosome);GO:0006623(protein targeting to vacuole);GO:0006812(cation transport);GO:0006813(potassium ion transport);GO:0006885(regulation of pH);GO:0015385(sodium:proton antiporter activity);GO:0016021(integral component of membrane)	NA	NA	NA	PREDICTED: cation/H(+) antiporter 17 [Brassica rapa]	NA	2.8403	2.69803	3.19393	0.484991	0.33601	0.518312	6.51996	2.70486	5.18748e-05	0.0015129	up	yes
65463	0	A10	+	765490	768160	BraA10g001440.3C	3	2103	MSTRG.28452	BraA10g001440.3C	GO:0005576(extracellular region);GO:0005618(cell wall);GO:0009505(plant-type cell wall);GO:0030599(pectinesterase activity);GO:0042545(cell wall modification);GO:0045330(aspartyl esterase activity);GO:0045490(pectin catabolic process)	00040(Pentose and glucuronate interconversions);00500(Starch and sucrose metabolism)	K01051	EC:3.1.1.11	BnaA10g01400D [Brassica napus]	NA	0.0001	0.476295	0.812387	0.0001	0.0001	0.0001	4295.94	12.0688	5.19428e-05	0.00151378	up	yes
33164	0	A05	-	20513151	20519173	BraA05g027380.3C	21	3444	MSTRG.14184	BraA05g027380.3C	GO:0003774(motor activity);GO:0003779(actin binding);GO:0005516(calmodulin binding);GO:0005524(ATP binding);GO:0005737(cytoplasm);GO:0005886(plasma membrane);GO:0009506(plasmodesma);GO:0016459(myosin complex);GO:0030048(actin filament-based movement)	03440(Homologous recombination)	K03165	EC:5.99.1.2	PREDICTED: myosin-1 isoform X2 [Brassica rapa]	NA	1.44563	1.94723	0.0001	0.013755	0.005956	0.00277	150.926	7.23769	5.38366e-05	0.00156442	up	yes
37455	0	A06	+	6120311	6123849	BraA06g011340.3C	9	1740	MSTRG.16160	BraA06g011340.3C	GO:0003674(molecular_function);GO:0005737(cytoplasm);GO:0005829(cytosol);GO:0008150(biological_process)	03013(RNA transport);03015(mRNA surveillance pathway)	K14323	NA	PREDICTED: uncharacterized protein LOC103872319 isoform X1 [Brassica rapa]	NA	0.739719	0.738085	0.0001	0.0001	0.0001	0.0001	4926.35	12.2663	5.4244e-05	0.00157331	up	yes
62791	0	A09	+	37599535	37600918	BraA09g050970.3C	4	861	MSTRG.27204	BraA09g050970.3C	GO:0005739(mitochondrion);GO:0005773(vacuole);GO:0005886(plasma membrane);GO:0005887(integral component of plasma membrane);GO:0006810(transport);GO:0006833(water transport);GO:0009414(response to water deprivation);GO:0009506(plasmodesma);GO:0009941(chloroplast envelope);GO:0009992(cellular water homeostasis);GO:0015250(water channel activity);GO:0015254(glycerol channel activity);GO:0016020(mem…	00531(Glycosaminoglycan degradation)	K10532	EC:2.3.1.78	BnaA09g39170D [Brassica napus]	NA	23.9885	26.1143	25.2502	88.0808	89.554	90.1959	0.281345	-1.82959	5.42601e-05	0.00157331	down	yes
26675	0	A04	-	13282817	13284322	BraA04g017420.3C	5	1074	MSTRG.11441	BraA04g017420.3C	GO:0005576(extracellular region);GO:0009506(plasmodesma);GO:0016020(membrane)	NA	NA	NA	PREDICTED: uncharacterized protein LOC103864488 [Brassica rapa]	NA	2.04665	2.12073	1.99288	10.2257	10.7178	10.2999	0.19717	-2.34249	5.44561e-05	0.00157671	down	yes
31025	0	A05	-	7043552	7046058	BraA05g012890.3C	3	1371	MSTRG.13416	BraA05g012890.3C	GO:0008194(UDP-glycosyltransferase activity);GO:0009507(chloroplast);GO:0016757(transferase activity, transferring glycosyl groups)	01210(2-Oxocarboxylic acid metabolism);00380(Tryptophan metabolism);00966(Glucosinolate biosynthesis)	K11820	EC:2.4.1.195	PREDICTED: UDP-glycosyltransferase 74C1 [Brassica rapa]	NA	0.996627	1.27909	1.33152	6.95037	6.42166	6.97927	0.177249	-2.49615	5.52275e-05	0.00159674	down	yes
28637	0	A04	-	20742807	20743262	BraA04g030260.3C	2	303	MSTRG.12302	BraA04g030260.3C	GO:0004867(serine-type endopeptidase inhibitor activity);GO:0005576(extracellular region);GO:0006952(defense response);GO:0008200(ion channel inhibitor activity);GO:0031640(killing of cells of other organism);GO:0050832(defense response to fungus)	NA	NA	NA	PREDICTED: defensin-like protein 2 [Brassica rapa]	NA	1.08351	1.9631	1.56482	11.9145	12.1054	12.9781	0.12464	-3.00416	5.56299e-05	0.0016067	down	yes
27556	0	A04	+	16977173	16979089	BraA04g023010.3C	2	1578	MSTRG.11818	BraA04g023010.3C	GO:0004674(protein serine/threonine kinase activity);GO:0004713(protein tyrosine kinase activity);GO:0004714(transmembrane receptor protein tyrosine kinase activity);GO:0005524(ATP binding);GO:0005886(plasma membrane);GO:0006468(protein phosphorylation);GO:0006952(defense response);GO:0007169(transmembrane receptor protein tyrosine kinase signaling pathway);GO:0010942(positive regulation of cell …	04075(Plant hormone signal transduction)	K13415	EC:2.7.10.1;EC:2.7.11.1	PREDICTED: leucine-rich repeat receptor-like serine/threonine/tyrosine-protein kinase SOBIR1 [Brassica napus]	NA	0.0001	0.733136	0.815416	0.0001	0.0001	0.0001	5162.17	12.3338	5.5652e-05	0.0016067	up	yes
22192	0	A03	-	27056184	27059237	BraA03g052360.3C	12	2139	MSTRG.9742	BraA03g052360.3C	GO:0003913(DNA photolyase activity);GO:0006281(DNA repair);GO:0016829(lyase activity)	04712(Circadian rhythm - plant)	K12118	NA	PREDICTED: LOW QUALITY PROTEIN: uncharacterized protein LOC103861542 [Brassica rapa]	NA	0.721966	0.480069	0.0001	0.0001	0.0001	0.0001	4007.12	11.9683	5.62431e-05	0.00162143	up	yes
45029	0	A07	+	13768013	13769152	BraA07g015270.3C	1	1140	MSTRG.19337	BraA07g015270.3C	GO:0005199(structural constituent of cell wall);GO:0005576(extracellular region);GO:0009530(primary cell wall);GO:0009664(plant-type cell wall organization)	NA	NA	NA	PREDICTED: extensin-3-like [Brassica napus]	NA	680.048	620.059	689.976	192.641	182.365	198.352	3.47092	1.79532	5.74111e-05	0.00165272	up	yes
21141	0	A03	+	23151292	23158527	BraA03g045740.3C	10	1383	MSTRG.9303	BraA03g045740.3C	GO:0005515(protein binding);GO:0005773(vacuole);GO:0005774(vacuolar membrane);GO:0006793(phosphorus metabolic process);GO:0006812(cation transport);GO:0006814(sodium ion transport);GO:0006874(cellular calcium ion homeostasis);GO:0006882(cellular zinc ion homeostasis);GO:0009624(response to nematode);GO:0009705(plant-type vacuole membrane);GO:0010351(lithium ion transport);GO:0015368(calcium:catio…	NA	NA	NA	PREDICTED: vacuolar cation/proton exchanger 3 [Brassica napus]	NA	26.9717	26.8758	28.1163	7.03009	7.86863	7.76713	3.61618	1.85447	5.79261e-05	0.00166635	up	yes
28696	0	A04	+	20872719	20876523	BraA04g030510.3C	6	924	MSTRG.12320	BraA04g030510.3C	GO:0001046(core promoter sequence-specific DNA binding);GO:0001228(transcriptional activator activity, RNA polymerase II transcription regulatory region sequence-specific binding);GO:0003677(DNA binding);GO:0003700(transcription factor activity, sequence-specific DNA binding);GO:0005634(nucleus);GO:0005829(cytosol);GO:0006355(regulation of transcription, DNA-templated);GO:0006366(transcription fr…	NA	NA	NA	PREDICTED: transcription factor bHLH129-like isoform X1 [Brassica rapa]	NA	1.26894	1.42229	1.25285	0.0001	0.0001	0.075042	52.4187	5.71201	6.12824e-05	0.00174858	up	yes
48077	0	A07	+	24444092	24445599	BraA07g034410.3C	6	933	MSTRG.20763	BraA07g034410.3C	GO:0008168(methyltransferase activity);GO:0032259(methylation)	NA	NA	NA	PREDICTED: methyltransferase-like protein 7A [Brassica rapa]	NA	4.48221	3.47447	3.69222	16.4515	15.7895	16.7857	0.237603	-2.07338	6.13708e-05	0.00174858	down	yes
5480	0	A01	-	23649127	23649420	BraA01g034530.3C	1	294	MSTRG.2357	BraA01g034530.3C	GO:0005576(extracellular region);GO:0006869(lipid transport);GO:0008289(lipid binding)	NA	NA	NA	PREDICTED: non-specific lipid-transfer protein 2-like [Brassica napus]	NA	6.05026	4.59418	3.31618	0.357785	0.304905	0.202504	16.1358	4.0122	6.17753e-05	0.00175567	up	yes
43098	0	A07	+	1349482	1351808	BraA07g001810.3C	2	1827	MSTRG.18621	BraA07g001810.3C	GO:0004842(ubiquitin-protein transferase activity);GO:0005515(protein binding);GO:0005634(nucleus);GO:0005829(cytosol);GO:0006511(ubiquitin-dependent protein catabolic process);GO:0007623(circadian rhythm);GO:0009881(photoreceptor activity);GO:0009908(flower development);GO:0015030(Cajal body);GO:0016567(protein ubiquitination);GO:0018298(protein-chromophore linkage);GO:0042752(regulation of circ…	04712(Circadian rhythm - plant)	K12115	NA	PREDICTED: adagio protein 2-like [Brassica rapa]	NA	12.0013	11.2768	11.2004	3.39504	3.19195	3.09876	3.55971	1.83176	6.27373e-05	0.001778	up	yes
19939	0	A03	-	18770890	18771720	BraA03g037960.3C	1	831	MSTRG.8758	BraA03g037960.3C	GO:0005773(vacuole);GO:0005783(endoplasmic reticulum);GO:0009793(embryo development ending in seed dormancy);GO:0016021(integral component of membrane)	NA	NA	NA	PREDICTED: late embryogenesis abundant protein, group 3-like [Brassica rapa]	NA	1.98466	1.61482	1.61659	0.09155	0.0001	0.090425	28.6479	4.84036	6.29176e-05	0.00178182	up	yes
30307	0	A05	-	4255115	4261255	BraA05g008260.3C	7	2571	MSTRG.13084	BraA05g008260.3C	GO:0005773(vacuole);GO:0005886(plasma membrane);GO:0005887(integral component of plasma membrane);GO:0006810(transport);GO:0006833(water transport);GO:0009414(response to water deprivation);GO:0009506(plasmodesma);GO:0009507(chloroplast);GO:0009737(response to abscisic acid);GO:0009992(cellular water homeostasis);GO:0015250(water channel activity);GO:0015254(glycerol channel activity);GO:0016020(…	00531(Glycosaminoglycan degradation)	K10532	EC:2.3.1.78	PREDICTED: aquaporin PIP2-2 [Brassica rapa]	NA	3.12907	3.03461	3.06069	11.1356	10.6434	11.452	0.277583	-1.84901	6.3616e-05	0.00179906	down	yes
58704	0	A09	-	16050659	16052372	BraA09g023980.3C	2	1362	MSTRG.25524	BraA09g023980.3C	GO:0005576(extracellular region);GO:0016021(integral component of membrane);GO:0016757(transferase activity, transferring glycosyl groups)	00514(Other types of O-glycan biosynthesis)	K18134	EC:2.4.1.255	PREDICTED: uncharacterized protein LOC103839408 [Brassica rapa]	NA	0.660453	0.459429	0.537266	3.98831	3.69692	4.14136	0.140121	-2.83526	6.42788e-05	0.00181396	down	yes
37871	0	A06	+	7352772	7353498	BraA06g013930.3C	3	540	MSTRG.16344	BraA06g013930.3C	GO:0005886(plasma membrane);GO:0006508(proteolysis);GO:0006869(lipid transport);GO:0008233(peptidase activity);GO:0008289(lipid binding);GO:0031225(anchored component of membrane)	NA	NA	NA	PREDICTED: protein YLS3 [Brassica rapa]	NA	0.080985	0.0001	0.050848	1.47435	1.46323	1.31919	0.0309937	-5.01188	6.46323e-05	0.00182138	down	yes
48045	0	A07	-	24353253	24355044	BraA07g034200.3C	3	885	MSTRG.20747	BraA07g034200.3C	GO:0003700(transcription factor activity, sequence-specific DNA binding);GO:0005634(nucleus);GO:0006351(transcription, DNA-templated);GO:0006355(regulation of transcription, DNA-templated);GO:0006970(response to osmotic stress);GO:0009414(response to water deprivation);GO:0009651(response to salt stress);GO:0043565(sequence-specific DNA binding)	04626(Plant-pathogen interaction)	K13424	NA	PREDICTED: probable WRKY transcription factor 57 isoform X1 [Brassica rapa]	NA	0.0001	1.30558	1.14035	0.0001	0.0001	0.0001	8153.43	12.9932	6.52887e-05	0.00183517	up	yes
39475	0	A06	-	16703980	16705500	BraA06g024240.3C	5	1041	MSTRG.16910	BraA06g024240.3C	GO:0005576(extracellular region);GO:0006629(lipid metabolic process);GO:0006979(response to oxidative stress);GO:0009408(response to heat);GO:0009414(response to water deprivation);GO:0009507(chloroplast);GO:0009535(chloroplast thylakoid membrane);GO:0009543(chloroplast thylakoid lumen);GO:0009644(response to high light intensity);GO:0009737(response to abscisic acid);GO:0010431(seed maturation);…	NA	NA	NA	PREDICTED: chloroplastic lipocalin isoform X1 [Brassica rapa]	NA	14.1815	20.7728	19.3028	5.31703	3.7296	4.74953	3.93277	1.97555	6.58975e-05	0.00184923	up	yes
15551	0	A03	-	4453385	4455090	BraA03g010360.3C	4	1029	MSTRG.6710	BraA03g010360.3C	GO:0003824(catalytic activity);GO:0005618(cell wall);GO:0005773(vacuole);GO:0009505(plant-type cell wall);GO:0009506(plasmodesma)	NA	NA	NA	PREDICTED: uncharacterized protein LOC103856520 [Brassica rapa]	NA	0.0001	0.0001	0.0001	0.0001	1.15484	0.993934	0.000139608	-12.8063	6.64358e-05	0.00185819	down	yes
40704	0	A06	-	22094707	22113192	BraA06g032100.3C	45	10299	MSTRG.17515	BraA06g032100.3C	GO:0005622(intracellular);GO:0006623(protein targeting to vacuole);GO:0019898(extrinsic component of membrane);GO:0045053(protein retention in Golgi apparatus)	NA	NA	NA	PREDICTED: uncharacterized protein LOC103874343 isoform X2 [Brassica rapa]	NA	0.104052	3.29933	0.035871	0.044373	0.017189	0.015265	44.7661	5.48434	6.64484e-05	0.00185819	up	yes
47013	0	A07	-	20889034	20889648	BraA07g027750.3C	1	615	MSTRG.20275	BraA07g027750.3C	GO:0003677(DNA binding);GO:0003700(transcription factor activity, sequence-specific DNA binding);GO:0005634(nucleus);GO:0006351(transcription, DNA-templated);GO:0006355(regulation of transcription, DNA-templated);GO:0010200(response to chitin)	04626(Plant-pathogen interaction)	K13434	NA	PREDICTED: dehydration-responsive element-binding protein 2D-like [Brassica rapa]	NA	3.08999	2.81824	3.20264	0.291271	0.134677	0.273503	13.0258	3.70329	6.67255e-05	0.00186464	up	yes
33084	0	A05	-	20237891	20239584	BraA05g026890.3C	6	1215	MSTRG.14149	BraA05g026890.3C	GO:0005576(extracellular region);GO:0009506(plasmodesma);GO:0016020(membrane)	NA	NA	NA	PREDICTED: uncharacterized protein LOC103869330 [Brassica rapa]	NA	2.01463	1.76047	2.02448	9.53079	9.82959	9.15181	0.203407	-2.29756	6.8117e-05	0.00189955	down	yes
37476	0	A06	+	6164745	6165619	BraA06g011430.3C	3	525	MSTRG.16165	BraA06g011430.3C	GO:0004462(lactoylglutathione lyase activity);GO:0005737(cytoplasm);GO:0005975(carbohydrate metabolic process);GO:0016829(lyase activity)	NA	NA	NA	PREDICTED: uncharacterized protein LOC103872329 [Brassica rapa]	NA	18.537	18.0473	21.8474	4.12179	3.37203	3.60722	5.26362	2.39606	6.83282e-05	0.00190406	up	yes
29222	0	A05	-	629849	631341	BraA05g001070.3C	4	1239	MSTRG.12552	BraA05g001070.3C	GO:0000156(phosphorelay response regulator activity);GO:0000160(phosphorelay signal transduction system);GO:0003677(DNA binding);GO:0005515(protein binding);GO:0005634(nucleus);GO:0006351(transcription, DNA-templated);GO:0006355(regulation of transcription, DNA-templated);GO:0007623(circadian rhythm);GO:0009266(response to temperature stimulus);GO:0010017(red or far-red light signaling pathway);G…	04712(Circadian rhythm - plant)	K12128	NA	two-component response regulator-like APRR9 [Brassica rapa]	NA	2.60703	2.82826	3.47391	0.445136	0.406519	0.15412	8.85805	3.14699	6.83736e-05	0.00190406	up	yes
65384	0	A10	-	452702	454964	BraA10g000880.3C	6	1287	MSTRG.28421	BraA10g000880.3C	GO:0003677(DNA binding);GO:0003700(transcription factor activity, sequence-specific DNA binding);GO:0005634(nucleus);GO:0006351(transcription, DNA-templated);GO:0006355(regulation of transcription, DNA-templated);GO:0007275(multicellular organism development);GO:0016021(integral component of membrane)	NA	NA	NA	PREDICTED: NAC domain-containing protein 1-like isoform X2 [Brassica rapa]	NA	3.91075	4.3652	3.75975	0.636136	0.644645	0.402022	7.15217	2.83838	6.84749e-05	0.00190556	up	yes
13743	0	A02	-	30639463	30641116	BraA02g044460.3C	3	960	MSTRG.5843	BraA02g044460.3C	GO:0004601(peroxidase activity);GO:0005576(extracellular region);GO:0005618(cell wall);GO:0006979(response to oxidative stress);GO:0009505(plant-type cell wall);GO:0009664(plant-type cell wall organization);GO:0009808(lignin metabolic process);GO:0016020(membrane);GO:0020037(heme binding);GO:0042744(hydrogen peroxide catabolic process);GO:0045730(respiratory burst);GO:0046872(metal ion binding);G…	00940(Phenylpropanoid biosynthesis)	K00430	EC:1.11.1.7	PREDICTED: peroxidase 71-like [Brassica rapa]	NA	10.0773	11.5102	11.5685	40.9261	38.4785	38.9599	0.280118	-1.83589	6.91342e-05	0.00192092	down	yes
49327	0	A07	-	28313573	28313809	BraA07g042220.3C	1	237	MSTRG.21393	BraA07g042220.3C	GO:0003674(molecular_function);GO:0005737(cytoplasm);GO:0008150(biological_process)	NA	NA	NA	PREDICTED: uncharacterized protein LOC103832401 [Brassica rapa]	NA	7.10058	6.25163	5.83628	0.547424	0.376287	0.476807	13.701	3.77621	6.91705e-05	0.00192092	up	yes
68623	0	A10	+	15811524	15813041	BraA10g022520.3C	3	519	MSTRG.29776	BraA10g022520.3C	GO:0016021(integral component of membrane)	00670(One carbon pool by folate);00970(Aminoacyl-tRNA biosynthesis)	K00604	EC:2.1.2.9	hypothetical protein [Arabidopsis thaliana]	NA	2.66547	2.1841	2.29162	0.194351	0.154058	0.071236	17.0172	4.08892	7.08958e-05	0.00196611	up	yes
1927	0	A01	+	6166943	6169563	BraA01g011820.3C	7	2064	MSTRG.941	BraA01g011820.3C	GO:0000139(Golgi membrane);GO:0005794(Golgi apparatus);GO:0006486(protein glycosylation);GO:0008378(galactosyltransferase activity);GO:0010405(arabinogalactan protein metabolic process);GO:0012505(endomembrane system);GO:0016021(integral component of membrane);GO:0016757(transferase activity, transferring glycosyl groups);GO:0016758(transferase activity, transferring hexosyl groups);GO:0018258(pr…	NA	NA	NA	PREDICTED: hydroxyproline O-galactosyltransferase GALT2 [Brassica rapa]	NA	1.46183	1.64708	1.1884	0.0001	0.0001	0.088062	48.6881	5.6055	7.17696e-05	0.00198897	up	yes
31726	0	A05	-	10747154	10751168	BraA05g017760.3C	23	2118	MSTRG.13689	BraA05g017760.3C	GO:0005509(calcium ion binding);GO:0005515(protein binding);GO:0005634(nucleus);GO:0005635(nuclear envelope);GO:0005773(vacuole);GO:0005777(peroxisome);GO:0005788(endoplasmic reticulum lumen);GO:0009535(chloroplast thylakoid membrane);GO:0009640(photomorphogenesis);GO:0050832(defense response to fungus)	NA	NA	NA	PREDICTED: TSK-associating protein 1-like isoform X1 [Brassica napus]	NA	0.341086	0.244614	0.437888	2.38604	2.27575	2.70894	0.138872	-2.84817	7.25883e-05	0.00200876	down	yes
16712	0	A03	+	8274143	8275380	BraA03g017780.3C	2	534	MSTRG.7267	BraA03g017780.3C	GO:0005634(nucleus);GO:0008150(biological_process)	NA	NA	NA	PREDICTED: uncharacterized protein LOC103857492 [Brassica rapa]	NA	0.829724	0.63741	0.851728	5.6659	6.50319	5.84084	0.128755	-2.9573	7.36093e-05	0.00202873	down	yes
17171	0	A03	-	9793593	9795956	BraA03g020650.3C	4	1083	MSTRG.7495	BraA03g020650.3C	GO:0004601(peroxidase activity);GO:0005576(extracellular region);GO:0006979(response to oxidative stress);GO:0020037(heme binding);GO:0042744(hydrogen peroxide catabolic process);GO:0046872(metal ion binding);GO:0055114(oxidation-reduction process)	00940(Phenylpropanoid biosynthesis)	K00430	EC:1.11.1.7	PREDICTED: peroxidase 24 [Brassica rapa]	NA	0.71786	0.634142	0.624606	4.62578	4.48984	4.59344	0.144183	-2.79403	7.38012e-05	0.00203263	down	yes
26591	0	A04	-	12756751	12759279	BraA04g016750.3C	9	1062	MSTRG.11401	BraA04g016750.3C	GO:0005737(cytoplasm);GO:0005777(peroxisome);GO:0006097(glyoxylate cycle);GO:0006099(tricarboxylic acid cycle);GO:0006108(malate metabolic process);GO:0009507(chloroplast);GO:0009514(glyoxysome);GO:0016615(malate dehydrogenase activity);GO:0030060(L-malate dehydrogenase activity);GO:0031998(regulation of fatty acid beta-oxidation);GO:0080093(regulation of photorespiration)	01200(Carbon metabolism);00020(Citrate cycle (TCA cycle));00620(Pyruvate metabolism);00630(Glyoxylate and dicarboxylate metabolism);00710(Carbon fixation in photosynthetic organisms);00270(Cysteine and methionine metabolism)	K00026	EC:1.1.1.37	PREDICTED: probable malate dehydrogenase, glyoxysomal [Brassica rapa]	NA	15.1644	16.5223	13.6929	46.7901	56.3837	55.8356	0.285389	-1.809	7.40768e-05	0.00203881	down	yes
60505	0	A09	+	28830870	28832778	BraA09g036440.3C	2	1020	MSTRG.26192	BraA09g036440.3C	GO:0005576(extracellular region);GO:0005886(plasma membrane);GO:0009505(plant-type cell wall);GO:0009506(plasmodesma);GO:0009753(response to jasmonic acid)	NA	NA	NA	PREDICTED: non-classical arabinogalactan protein 31 [Brassica rapa]	NA	279.137	266.393	276.099	80.5221	80.864	80.8669	3.39162	1.76197	7.41424e-05	0.00203922	up	yes
57350	0	A09	+	9076836	9078486	BraA09g015360.3C	5	987	MSTRG.24988	BraA09g015360.3C	GO:0000139(Golgi membrane);GO:0004252(serine-type endopeptidase activity);GO:0005794(Golgi apparatus);GO:0009506(plasmodesma);GO:0016021(integral component of membrane);GO:0016485(protein processing)	00240(Pyrimidine metabolism);00760(Nicotinate and nicotinamide metabolism)	K01240	EC:3.2.2.3	PREDICTED: RHOMBOID-like protein 2 [Brassica rapa]	NA	0.0001	1.16412	0.872033	0.0001	0.0001	0.0001	6787.51	12.7287	7.42911e-05	0.00204191	up	yes
58644	0	A09	+	15753615	15755159	BraA09g023530.3C	8	717	MSTRG.25500	BraA09g023530.3C	GO:0004364(glutathione transferase activity);GO:0005737(cytoplasm);GO:0005829(cytosol);GO:0006749(glutathione metabolic process);GO:0009072(aromatic amino acid family metabolic process);GO:0009407(toxin catabolic process);GO:0009636(response to toxic substance)	00350(Tyrosine metabolism)	K01800	EC:5.2.1.2	PREDICTED: glutathione S-transferase Z1-like isoform X1 [Brassica rapa]	NA	6.85456	5.70359	5.01753	0.773489	1.01644	0.437833	7.88938	2.97991	7.49043e-05	0.00205736	up	yes
33934	0	A05	-	23376566	23381166	BraA05g032140.3C	9	2904	MSTRG.14531	BraA05g032140.3C	GO:0005737(cytoplasm);GO:0005829(cytosol);GO:0006099(tricarboxylic acid cycle);GO:0008964(phosphoenolpyruvate carboxylase activity);GO:0009507(chloroplast);GO:0015977(carbon fixation);GO:0015979(photosynthesis);GO:0048046(apoplast);GO:0048366(leaf development)	01200(Carbon metabolism);00620(Pyruvate metabolism);00710(Carbon fixation in photosynthetic organisms)	K01595	EC:4.1.1.31	PREDICTED: phosphoenolpyruvate carboxylase 3-like [Brassica napus]	NA	5.61921	5.01835	5.30735	19.1103	18.3013	18.214	0.286647	-1.80265	7.57325e-05	0.00207868	down	yes
56418	0	A09	-	5089805	5091002	BraA09g008980.3C	4	777	MSTRG.24576	BraA09g008980.3C	GO:0004601(peroxidase activity);GO:0005576(extracellular region);GO:0006979(response to oxidative stress);GO:0020037(heme binding);GO:0042744(hydrogen peroxide catabolic process);GO:0046872(metal ion binding);GO:0055114(oxidation-reduction process)	00940(Phenylpropanoid biosynthesis)	K00430	EC:1.11.1.7	PREDICTED: peroxidase 73 [Brassica rapa]	NA	0.000691	0.000665	0.0001	2.40304	0.002712	1.10837	0.000414328	-11.2369	7.71448e-05	0.00211455	down	yes
64831	0	A09	+	44038756	44039504	BraA09g064020.3C	3	471	MSTRG.28165	BraA09g064020.3C	GO:0005507(copper ion binding);GO:0005737(cytoplasm);GO:0006825(copper ion transport)	NA	NA	NA	PREDICTED: heavy metal-associated isoprenylated plant protein 20 [Brassica rapa]	NA	0.220757	0.481707	0.212369	3.81517	5.05704	3.22698	0.0756111	-3.72526	7.72562e-05	0.00211615	down	yes
17564	0	A03	+	11097430	11098873	BraA03g023090.3C	2	1347	MSTRG.7682	BraA03g023090.3C	GO:0005737(cytoplasm);GO:0005829(cytosol);GO:0008194(UDP-glycosyltransferase activity);GO:0009696(salicylic acid metabolic process);GO:0009813(flavonoid biosynthetic process);GO:0016757(transferase activity, transferring glycosyl groups);GO:0016758(transferase activity, transferring hexosyl groups);GO:0018874(benzoate metabolic process);GO:0035251(UDP-glucosyltransferase activity);GO:0043231(intr…	01210(2-Oxocarboxylic acid metabolism);00380(Tryptophan metabolism);00966(Glucosinolate biosynthesis)	K11820	EC:2.4.1.195	PREDICTED: UDP-glycosyltransferase 74F2-like [Brassica rapa]	NA	5.0602	5.02006	5.19443	0.652682	0.954417	0.832203	6.26191	2.6466	7.81681e-05	0.00213392	up	yes
13414	0	A02	+	29392559	29398037	BraA02g042310.3C	8	1557	MSTRG.5704	BraA02g042310.3C	GO:0004506(squalene monooxygenase activity);GO:0005576(extracellular region);GO:0016021(integral component of membrane);GO:0016126(sterol biosynthetic process);GO:0050660(flavin adenine dinucleotide binding);GO:0055114(oxidation-reduction process)	00100(Steroid biosynthesis);00909(Sesquiterpenoid and triterpenoid biosynthesis)	K00511	EC:1.14.14.17	PREDICTED: squalene epoxidase 5-like isoform X2 [Brassica rapa]	NA	10.6588	13.7173	15.0811	3.56615	3.99027	3.38778	3.60532	1.85013	7.81952e-05	0.00213392	up	yes
11074	0	A02	+	15925695	15928872	BraA02g026540.3C	2	2988	MSTRG.4878	BraA02g026540.3C	GO:0008150(biological_process);GO:0016021(integral component of membrane);GO:0016757(transferase activity, transferring glycosyl groups)	NA	NA	NA	PREDICTED: FT-interacting protein 1-like [Brassica rapa]	NA	1.08202	0.939928	1.24215	4.60681	5.07974	4.57862	0.228816	-2.12774	7.8224e-05	0.00213392	down	yes
26093	0	A04	+	10433851	10434054	BraA04g013320.3C	1	204	MSTRG.11198	BraA04g013320.3C	GO:0005886(plasma membrane);GO:0008150(biological_process);GO:0031225(anchored component of membrane)	NA	NA	NA	PREDICTED: arabinogalactan peptide 24 [Brassica rapa]	NA	0.992879	2.18433	0.65184	12.7885	13.9205	12.163	0.0985039	-3.34368	7.8371e-05	0.00213502	down	yes
28159	0	A04	+	19220414	19222029	BraA04g027200.3C	4	1053	MSTRG.12092	BraA04g027200.3C	GO:0004601(peroxidase activity);GO:0005576(extracellular region);GO:0005773(vacuole);GO:0006979(response to oxidative stress);GO:0009505(plant-type cell wall);GO:0009651(response to salt stress);GO:0010043(response to zinc ion);GO:0020037(heme binding);GO:0042744(hydrogen peroxide catabolic process);GO:0046872(metal ion binding);GO:0055114(oxidation-reduction process)	00940(Phenylpropanoid biosynthesis)	K00430	EC:1.11.1.7	PREDICTED: peroxidase C3-like [Brassica rapa]	NA	164.808	160.718	162.203	48.6441	48.741	46.3369	3.39356	1.7628	7.86576e-05	0.00213959	up	yes
12591	0	A02	-	25815139	25816815	BraA02g036850.3C	3	1494	MSTRG.5376	BraA02g036850.3C	GO:0005506(iron ion binding);GO:0005576(extracellular region);GO:0016020(membrane);GO:0016021(integral component of membrane);GO:0016709(oxidoreductase activity, acting on paired donors, with incorporation or reduction of molecular oxygen, NAD(P)H as one donor, and incorporation of one atom of oxygen);GO:0019825(oxygen binding);GO:0020037(heme binding);GO:0044550(secondary metabolite biosynthetic…	00903(Limonene and pinene degradation);00945(Stilbenoid, diarylheptanoid and gingerol biosynthesis)	K00517	NA	PREDICTED: cytochrome P450 71B37-like [Brassica rapa]	NA	2.46001	2.41179	2.72525	10.3362	9.43111	11.0197	0.246762	-2.01881	7.87075e-05	0.00213959	down	yes
52618	0	A08	+	15808402	15809176	BraA08g020660.3C	3	609	MSTRG.22754	BraA08g020660.3C	GO:0003674(molecular_function);GO:0005737(cytoplasm);GO:0008150(biological_process)	NA	NA	NA	PREDICTED: ganglioside-induced differentiation-associated protein 2-like [Brassica rapa]	NA	0.756731	22.7336	15.9868	0.894058	0.923525	0.629118	16.1348	4.01211	7.87519e-05	0.00213959	up	yes
58177	0	A09	-	13229997	13231318	BraA09g020420.3C	2	930	MSTRG.25322	BraA09g020420.3C	GO:0009793(embryo development ending in seed dormancy)	NA	NA	NA	PREDICTED: late embryogenesis abundant protein, group 3 [Brassica rapa]	NA	3.17285	2.49778	2.36166	0.036937	0.174892	0.374264	13.7048	3.77661	7.92767e-05	0.00215239	up	yes
45313	0	A07	-	14974001	14975449	BraA07g017260.3C	1	1449	MSTRG.19432	BraA07g017260.3C	GO:0008194(UDP-glycosyltransferase activity);GO:0009813(flavonoid biosynthetic process);GO:0016757(transferase activity, transferring glycosyl groups);GO:0043231(intracellular membrane-bounded organelle);GO:0047209(coniferyl-alcohol glucosyltransferase activity);GO:0047218(hydroxycinnamate 4-beta-glucosyltransferase activity);GO:0052696(flavonoid glucuronidation);GO:0080043(quercetin 3-O-glucosyl…	00940(Phenylpropanoid biosynthesis)	K12356	EC:2.4.1.111	PREDICTED: UDP-glycosyltransferase 72E3 [Brassica rapa]	NA	7.95521	8.14496	7.62114	26.7248	28.0775	28.7236	0.283999	-1.81604	7.9857e-05	0.00216667	down	yes
2660	0	A01	+	8758166	8759683	BraA01g016540.3C	3	855	MSTRG.1269	BraA01g016540.3C	GO:0004553(hydrolase activity, hydrolyzing O-glycosyl compounds);GO:0005576(extracellular region);GO:0005618(cell wall);GO:0010411(xyloglucan metabolic process);GO:0016762(xyloglucan:xyloglucosyl transferase activity);GO:0016798(hydrolase activity, acting on glycosyl bonds);GO:0042546(cell wall biogenesis);GO:0048046(apoplast);GO:0071555(cell wall organization)	04075(Plant hormone signal transduction)	K14504	EC:2.4.1.207	PREDICTED: xyloglucan endotransglucosylase/hydrolase protein 14 [Brassica rapa]	NA	12.1479	12.0052	13.7006	42.9074	45.02	45.4526	0.283803	-1.81704	8.01822e-05	0.00217057	down	yes
49157	0	A07	+	27824993	27827972	BraA07g041180.3C	8	1335	MSTRG.21316	BraA07g041180.3C	GO:0003674(molecular_function);GO:0005737(cytoplasm);GO:0008150(biological_process);GO:0080008(Cul4-RING E3 ubiquitin ligase complex)	NA	NA	NA	PREDICTED: uncharacterized WD repeat-containing protein C2A9.03 isoform X1 [Brassica rapa]	NA	2.63024	3.63619	4.17051	0.60099	0.240332	0.474383	7.93258	2.98779	8.03299e-05	0.00217057	up	yes
6196	0	A01	-	26485501	26486679	BraA01g039300.3C	5	816	MSTRG.2669	BraA01g039300.3C	GO:0004519(endonuclease activity);GO:0005634(nucleus);GO:0005777(peroxisome);GO:0010468(regulation of gene expression)	NA	NA	NA	PREDICTED: uncharacterized protein LOC103845901 isoform X1 [Brassica rapa]	NA	1.14748	1.21688	0.0001	0.0001	0.0001	0.0001	7881.5	12.9443	8.03372e-05	0.00217057	up	yes
47485	0	A07	+	22465123	22468033	BraA07g030750.3C	4	1425	MSTRG.20503	BraA07g030750.3C	GO:0003700(transcription factor activity, sequence-specific DNA binding);GO:0005634(nucleus);GO:0006355(regulation of transcription, DNA-templated);GO:0008270(zinc ion binding)	04712(Circadian rhythm - plant)	K12135	NA	PREDICTED: zinc finger protein CONSTANS-LIKE 6-like [Brassica rapa]	NA	1.26218	1.46792	1.13477	0.037998	0.083748	0.147826	14.337	3.84168	8.03793e-05	0.00217057	up	yes
702	0	A01	+	2086626	2088213	BraA01g004310.3C	5	1044	MSTRG.357	BraA01g004310.3C	GO:0001046(core promoter sequence-specific DNA binding);GO:0001228(transcriptional activator activity, RNA polymerase II transcription regulatory region sequence-specific binding);GO:0003677(DNA binding);GO:0003700(transcription factor activity, sequence-specific DNA binding);GO:0005634(nucleus);GO:0006355(regulation of transcription, DNA-templated);GO:0006366(transcription from RNA polymerase II…	04075(Plant hormone signal transduction);04712(Circadian rhythm - plant)	K12126	NA	PREDICTED: transcription factor bHLH85-like [Brassica napus]	NA	0.642761	0.626207	0.414337	3.91692	4.167	4.08053	0.138379	-2.8533	8.07323e-05	0.00217818	down	yes
21255	0	A03	-	23537833	23540054	BraA03g046530.3C	6	930	MSTRG.9360	BraA03g046530.3C	GO:0006694(steroid biosynthetic process);GO:0009507(chloroplast);GO:0016021(integral component of membrane);GO:0016491(oxidoreductase activity);GO:0055114(oxidation-reduction process)	01212(Fatty acid metabolism);00061(Fatty acid biosynthesis);01040(Biosynthesis of unsaturated fatty acids);00780(Biotin metabolism)	K00059	EC:1.1.1.100	PREDICTED: 11-beta-hydroxysteroid dehydrogenase-like 3 [Brassica rapa]	NA	0.341333	0.430248	0.362035	2.80212	3.18379	3.1026	0.124731	-3.00311	8.14481e-05	0.00219499	down	yes
44965	0	A07	-	13459566	13462278	BraA07g014860.3C	3	1104	BraA07g014860.3C	BraA07g014860.3C	GO:0003674(molecular_function);GO:0008150(biological_process)	NA	NA	NA	PREDICTED: F-box protein At2g39490-like [Brassica napus]	NA	1.24049	0.832028	1.08164	0.061972	0.05941	0.07234	16.2819	4.02519	8.1777e-05	0.00220238	up	yes
1693	0	A01	-	5295942	5298426	BraA01g010310.3C	14	1437	MSTRG.833	BraA01g010310.3C	NA	NA	NA	NA	PREDICTED: uncharacterized protein LOC106430307 [Brassica napus]	NA	0.099993	0.129814	0.184922	4.31228	8.06579	0.068821	0.0333199	-4.90747	8.19004e-05	0.00220422	down	yes
30203	0	A05	-	3886765	3889696	BraA05g007550.3C	6	1677	MSTRG.13023	BraA05g007550.3C	GO:0005507(copper ion binding);GO:0005576(extracellular region);GO:0009809(lignin biosynthetic process);GO:0009834(plant-type secondary cell wall biogenesis);GO:0016491(oxidoreductase activity);GO:0016722(oxidoreductase activity, oxidizing metal ions);GO:0046274(lignin catabolic process);GO:0048046(apoplast);GO:0052716(hydroquinone:oxygen oxidoreductase activity);GO:0055114(oxidation-reduction pr…	00053(Ascorbate and aldarate metabolism)	K00423	EC:1.10.3.3	PREDICTED: laccase-4 [Brassica napus]	NA	2.35626	2.46662	2.753	9.08669	10.3935	9.79535	0.258778	-1.95021	8.20686e-05	0.00220727	down	yes
28160	0	A04	+	19225437	19227639	BraA04g027210.3C	8	1440	MSTRG.12095	BraA04g027210.3C	GO:0005739(mitochondrion);GO:0008453(alanine-glyoxylate transaminase activity);GO:0030170(pyridoxal phosphate binding);GO:0042802(identical protein binding)	00250(Alanine, aspartate and glutamate metabolism);00260(Glycine, serine and threonine metabolism);00270(Cysteine and methionine metabolism);00280(Valine, leucine and isoleucine degradation)	K00827	EC:2.6.1.44;EC:2.6.1.40	PREDICTED: alanine--glyoxylate aminotransferase 2 homolog 2, mitochondrial-like [Brassica rapa]	NA	0.0001	0.0001	0.0001	0.0001	0.62286	0.683168	0.000229687	-12.088	8.37365e-05	0.0022461	down	yes
22562	0	A03	-	28466644	28468058	BraA03g054760.3C	5	930	MSTRG.9908	BraA03g054760.3C	GO:0003674(molecular_function);GO:0005634(nucleus);GO:0008150(biological_process)	NA	NA	NA	PREDICTED: UPF0725 protein At4g28920-like [Brassica napus]	NA	0.122816	0.14804	0.0001	5.04196	0.343924	4.36309	0.0277933	-5.16912	8.43765e-05	0.00226175	down	yes
55725	0	A09	-	2708122	2710576	BraA09g004470.3C	2	1989	MSTRG.24244	BraA09g004470.3C	GO:0005886(plasma membrane);GO:0009932(cell tip growth);GO:0010053(root epidermal cell differentiation);GO:0010215(cellulose microfibril organization);GO:0031225(anchored component of membrane);GO:0048765(root hair cell differentiation)	03060(Protein export);04141(Protein processing in endoplasmic reticulum);04145(Phagosome)	K10956	NA	PREDICTED: COBRA-like protein 9 [Brassica rapa]	NA	2.79159	3.07069	2.98221	10.4342	10.0479	10.4144	0.286261	-1.80459	8.44787e-05	0.002262	down	yes
45501	0	A07	+	15624406	15625067	BraA07g018370.3C	2	585	MSTRG.19565	BraA07g018370.3C	GO:0003674(molecular_function);GO:0005634(nucleus)	NA	NA	NA	PREDICTED: uncharacterized protein At4g22758 [Brassica rapa]	NA	3.15484	2.05237	3.02375	18.1865	15.3679	12.7139	0.177896	-2.49089	8.44984e-05	0.002262	down	yes
34111	0	A05	+	23966940	23970758	BraA05g033210.3C	6	1554	MSTRG.14606	BraA05g033210.3C	GO:0004553(hydrolase activity, hydrolyzing O-glycosyl compounds);GO:0004564(beta-fructofuranosidase activity);GO:0004575(sucrose alpha-glucosidase activity);GO:0005576(extracellular region);GO:0005618(cell wall);GO:0005886(plasma membrane);GO:0005975(carbohydrate metabolic process);GO:0009611(response to wounding);GO:0048046(apoplast);GO:0080167(response to karrikin)	00052(Galactose metabolism);00500(Starch and sucrose metabolism)	K01193	EC:3.2.1.26	PREDICTED: beta-fructofuranosidase, insoluble isoenzyme CWINV1 [Brassica rapa]	NA	20.0595	19.6613	7.12586	3.11097	3.36124	4.63291	4.21848	2.07672	8.49913e-05	0.00227216	up	yes
20841	0	A03	+	22146215	22147099	BraA03g043800.3C	1	885	MSTRG.9165	BraA03g043800.3C	GO:0003677(DNA binding);GO:0003700(transcription factor activity, sequence-specific DNA binding);GO:0005634(nucleus);GO:0006351(transcription, DNA-templated);GO:0006355(regulation of transcription, DNA-templated);GO:0044212(transcription regulatory region DNA binding);GO:0046872(metal ion binding)	04712(Circadian rhythm - plant)	K16222	NA	PREDICTED: dof zinc finger protein DOF5.4 [Brassica rapa]	NA	19.4324	20.252	20.2077	5.29991	5.4471	5.54618	3.6759	1.8781	8.54684e-05	0.00228339	up	yes
56163	0	A09	-	4272585	4274886	BraA09g007380.3C	4	1839	MSTRG.24446	BraA09g007380.3C	GO:0005215(transporter activity);GO:0005886(plasma membrane);GO:0006857(oligopeptide transport);GO:0009506(plasmodesma);GO:0016020(membrane);GO:0016021(integral component of membrane);GO:0080167(response to karrikin);GO:0090448(glucosinolate:proton symporter activity);GO:0090449(phloem glucosinolate loading);GO:1901349(glucosinolate transport)	NA	NA	NA	PREDICTED: protein NRT1/ PTR FAMILY 2.11-like [Brassica napus]	NA	1.91829	1.61135	1.95121	7.5685	7.77809	8.07916	0.233967	-2.09562	8.57553e-05	0.00228953	down	yes
46588	0	A07	-	19459510	19462408	BraA07g025050.3C	7	2418	MSTRG.20071	BraA07g025050.3C	GO:0005634(nucleus);GO:0008270(zinc ion binding)	NA	NA	NA	PREDICTED: zinc finger protein 598 [Brassica rapa]	NA	0.0001	0.005617	0.0001	0.730522	0.005681	0.363454	0.00528983	-7.56256	8.66923e-05	0.00231301	down	yes
18471	0	A03	-	14344789	14345920	BraA03g028660.3C	4	873	MSTRG.8100	BraA03g028660.3C	GO:0004553(hydrolase activity, hydrolyzing O-glycosyl compounds);GO:0005576(extracellular region);GO:0005618(cell wall);GO:0010411(xyloglucan metabolic process);GO:0016762(xyloglucan:xyloglucosyl transferase activity);GO:0016798(hydrolase activity, acting on glycosyl bonds);GO:0042546(cell wall biogenesis);GO:0048046(apoplast);GO:0071555(cell wall organization)	04075(Plant hormone signal transduction)	K14504	EC:2.4.1.207	PREDICTED: xyloglucan endotransglucosylase/hydrolase protein 9 [Brassica rapa]	NA	28.8155	32.5346	27.5556	99.9911	101.148	102.207	0.293083	-1.77062	8.7526e-05	0.0023337	down	yes
26505	0	A04	-	12323407	12325463	BraA04g016220.3C	7	1533	MSTRG.11371	BraA04g016220.3C	GO:0004512(inositol-3-phosphate synthase activity);GO:0005515(protein binding);GO:0005737(cytoplasm);GO:0006021(inositol biosynthetic process);GO:0008654(phospholipid biosynthetic process);GO:0009408(response to heat);GO:0009644(response to high light intensity);GO:0009733(response to auxin);GO:0009793(embryo development ending in seed dormancy);GO:0010264(myo-inositol hexakisphosphate biosynthet…	00562(Inositol phosphate metabolism)	K01858	EC:5.5.1.4	PREDICTED: inositol-3-phosphate synthase-like [Brassica rapa]	NA	11.654	12.7416	11.9114	2.80675	3.66757	3.35888	3.69228	1.88451	8.81726e-05	0.00234929	up	yes
7755	0	A02	-	2165050	2167768	BraA02g004500.3C	7	1461	MSTRG.3412	BraA02g004500.3C	GO:0005634(nucleus);GO:0016021(integral component of membrane)	00073(Cutin, suberine and wax biosynthesis)	K15406	EC:2.3.1.75;EC:2.3.1.20	PREDICTED: O-acyltransferase WSD1-like [Brassica rapa]	NA	3.01376	2.61334	2.70335	0.364605	0.355679	0.452198	7.10497	2.82883	8.82279e-05	0.00234929	up	yes
15083	0	A03	+	3112704	3113610	BraA03g007270.3C	2	816	MSTRG.6471	BraA03g007270.3C	GO:0003865(3-oxo-5-alpha-steroid 4-dehydrogenase activity);GO:0006629(lipid metabolic process);GO:0009507(chloroplast);GO:0009941(chloroplast envelope);GO:0016021(integral component of membrane);GO:0016627(oxidoreductase activity, acting on the CH-CH group of donors)	01212(Fatty acid metabolism);00062(Fatty acid elongation);01040(Biosynthesis of unsaturated fatty acids)	K10258	EC:1.3.1.93	PREDICTED: very-long-chain enoyl-CoA reductase-like [Brassica rapa]	NA	3.39405	2.69126	2.74076	13.4291	14.8057	14.3723	0.20715	-2.27125	8.8378e-05	0.00235172	down	yes
68796	0	A10	-	16324892	16327243	BraA10g023580.3C	5	1068	MSTRG.29861	BraA10g023580.3C	GO:0003674(molecular_function);GO:0005634(nucleus);GO:0008150(biological_process)	NA	NA	NA	PREDICTED: myelin transcription factor 1 isoform X1 [Brassica rapa]	NA	0.863078	0.845443	1.26493	6.32754	6.02766	6.38818	0.15864	-2.65617	8.97175e-05	0.00238578	down	yes
56098	0	A09	+	3981869	3984727	BraA09g006920.3C	2	2511	MSTRG.24413	BraA09g006920.3C	GO:0004672(protein kinase activity);GO:0004674(protein serine/threonine kinase activity);GO:0005524(ATP binding);GO:0005623(cell);GO:0006468(protein phosphorylation);GO:0009705(plant-type vacuole membrane);GO:0016021(integral component of membrane);GO:0016301(kinase activity);GO:0051924(regulation of calcium ion transport);GO:0080147(root hair cell development);GO:0097275(cellular ammonia homeost…	04626(Plant-pathogen interaction)	K16224	NA	PREDICTED: probable receptor-like protein kinase At5g61350 [Brassica rapa]	NA	1.7124	1.84025	2.05377	7.36206	6.8914	6.62216	0.268563	-1.89667	9.0042e-05	0.00239283	down	yes
30847	0	A05	-	6313924	6315862	BraA05g011720.3C	9	1041	MSTRG.13343	BraA05g011720.3C	GO:0005634(nucleus);GO:0005737(cytoplasm);GO:0005829(cytosol);GO:0005983(starch catabolic process);GO:0005986(sucrose biosynthetic process);GO:0006000(fructose metabolic process);GO:0009737(response to abscisic acid);GO:0009750(response to fructose);GO:0015979(photosynthesis);GO:0016311(dephosphorylation);GO:0030388(fructose 1,6-bisphosphate metabolic process);GO:0042132(fructose 1,6-bisphosphate…	01200(Carbon metabolism);00010(Glycolysis / Gluconeogenesis);00030(Pentose phosphate pathway);00051(Fructose and mannose metabolism);00710(Carbon fixation in photosynthetic organisms)	K03841	EC:3.1.3.11	BnaC04g11560D [Brassica napus]	NA	0.815683	0.308433	0.090824	2.82317	5.5535	6.07082	0.0840935	-3.57186	9.23502e-05	0.0024493	down	yes
17718	0	A03	-	11872775	11873089	BraA03g024130.3C	2	222	MSTRG.7752	BraA03g024130.3C	GO:0005886(plasma membrane);GO:0031225(anchored component of membrane)	NA	NA	NA	PREDICTED: arabinogalactan peptide 16 [Brassica rapa]	NA	16.3537	12.9113	14.0886	62.828	61.933	62.9478	0.230962	-2.11427	9.26916e-05	0.0024551	down	yes
29545	0	A05	+	1701713	1704527	BraA05g003150.3C	11	1533	MSTRG.12715	BraA05g003150.3C	GO:0004108(citrate (Si)-synthase activity);GO:0005777(peroxisome);GO:0005829(cytosol);GO:0006099(tricarboxylic acid cycle);GO:0006635(fatty acid beta-oxidation)	01200(Carbon metabolism);01210(2-Oxocarboxylic acid metabolism);01230(Biosynthesis of amino acids);00020(Citrate cycle (TCA cycle));00630(Glyoxylate and dicarboxylate metabolism)	K01647	EC:2.3.3.1	PREDICTED: citrate synthase 3, peroxisomal [Brassica rapa]	NA	36.5575	35.5333	29.5733	115.766	111.792	116.972	0.295081	-1.76082	9.28376e-05	0.00245735	down	yes
32442	0	A05	-	16571541	16571804	BraA05g022780.3C	1	264	MSTRG.13909	BraA05g022780.3C	GO:0003674(molecular_function);GO:0005634(nucleus);GO:0009611(response to wounding)	NA	NA	NA	PREDICTED: uncharacterized protein LOC103874778 [Brassica rapa]	NA	6.3415	5.33197	5.30699	29.8031	32.9642	31.5332	0.180068	-2.47339	9.42754e-05	0.00248883	down	yes
28048	0	A04	-	18801910	18804138	BraA04g026430.3C	1	2229	MSTRG.12037	BraA04g026430.3C	GO:0005524(ATP binding);GO:0005886(plasma membrane);GO:0010345(suberin biosynthetic process);GO:0016021(integral component of membrane);GO:0042626(ATPase activity, coupled to transmembrane movement of substances)	02010(ABC transporters)	K05681	NA	PREDICTED: ABC transporter G family member 2 [Brassica rapa]	NA	3.40102	3.62442	3.2231	0.404215	0.660717	0.663165	5.93054	2.56816	9.68918e-05	0.00255622	up	yes
30568	0	A05	-	5303126	5305015	BraA05g009940.3C	9	1125	MSTRG.13221	BraA05g009940.3C	GO:0003674(molecular_function);GO:0008150(biological_process);GO:0009507(chloroplast);GO:0016021(integral component of membrane)	00970(Aminoacyl-tRNA biosynthesis)	K01883	EC:6.1.1.16	PREDICTED: uncharacterized protein LOC103867377 [Brassica rapa]	NA	55.4507	53.3693	55.4537	12.8339	17.0537	17.6441	3.45609	1.78914	9.76837e-05	0.00257204	up	yes
46208	0	A07	-	18282623	18283736	BraA07g022770.3C	2	1020	MSTRG.19890	BraA07g022770.3C	GO:0004553(hydrolase activity, hydrolyzing O-glycosyl compounds);GO:0005576(extracellular region);GO:0005618(cell wall);GO:0005773(vacuole);GO:0005783(endoplasmic reticulum);GO:0005975(carbohydrate metabolic process);GO:0008810(cellulase activity);GO:0009617(response to bacterium);GO:0030247(polysaccharide binding);GO:0042973(glucan endo-1,3-beta-D-glucosidase activity);GO:0046658(anchored compon…	00500(Starch and sucrose metabolism)	K19892	EC:3.2.1.39	PREDICTED: probable glucan endo-1,3-beta-glucosidase BG3 [Brassica rapa]	NA	28.4413	27.2099	28.245	7.9589	8.10359	8.06501	3.4772	1.79792	9.85429e-05	0.00258956	up	yes
26713	0	A04	+	13477348	13478886	BraA04g017640.3C	8	888	MSTRG.11457	BraA04g017640.3C	GO:0003743(translation initiation factor activity);GO:0006413(translational initiation);GO:0009507(chloroplast)	NA	NA	NA	PREDICTED: uncharacterized protein LOC103864516 [Brassica rapa]	NA	30.2433	30.1745	31.7598	7.98733	9.86101	10.284	3.27658	1.71219	9.90345e-05	0.00260077	up	yes
47939	0	A07	+	23942529	23944126	BraA07g033550.3C	9	963	MSTRG.20701	BraA07g033550.3C	GO:0003735(structural constituent of ribosome);GO:0005739(mitochondrion);GO:0005743(mitochondrial inner membrane);GO:0006412(translation);GO:0006810(transport);GO:0006839(mitochondrial transport);GO:0015297(antiporter activity);GO:0016021(integral component of membrane);GO:0031966(mitochondrial membrane);GO:0043132(NAD transport);GO:0051724(NAD transporter activity);GO:0055085(transmembrane trans…	04146(Peroxisome)	K13354	NA	PREDICTED: nicotinamide adenine dinucleotide transporter 2, mitochondrial-like isoform X1 [Brassica rapa]	NA	1.34505	1.57507	1.21246	0.0001	0.070755	0.085001	26.5154	4.72876	9.92359e-05	0.00260436	up	yes
30752	0	A05	+	5963090	5963652	BraA05g011140.3C	3	324	MSTRG.13303	BraA05g011140.3C	GO:0005634(nucleus)	NA	NA	NA	PREDICTED: dormancy-associated protein homolog 1 [Brassica rapa]	NA	507.622	528.647	515.883	150.096	160.617	156.546	3.32182	1.73197	0.000101231	0.0026538	up	yes
8547	0	A02	+	4614118	4615887	BraA02g009700.3C	5	1074	MSTRG.3798	BraA02g009700.3C	GO:0000257(nitrilase activity);GO:0005886(plasma membrane);GO:0018822(nitrile hydratase activity);GO:0019499(cyanide metabolic process);GO:0047427(cyanoalanine nitrilase activity);GO:0047558(3-cyanoalanine hydratase activity);GO:0051410(detoxification of nitrogen compound);GO:0080061(indole-3-acetonitrile nitrilase activity)	00460(Cyanoamino acid metabolism)	K13035	EC:3.5.5.4;EC:4.2.1.65	bifunctional nitrilase/nitrile hydratase NIT4 [Brassica rapa]	NA	11.1529	10.1248	12.2234	2.81003	1.92842	2.33021	4.73938	2.2447	0.000101746	0.00266499	up	yes
42105	0	A06	+	27096208	27098198	BraA06g040890.3C	11	1005	MSTRG.18190	BraA06g040890.3C	GO:0005215(transporter activity);GO:0005737(cytoplasm);GO:0005794(Golgi apparatus);GO:0006810(transport)	NA	NA	NA	PREDICTED: SEC14 cytosolic factor [Brassica rapa]	NA	4.02207	17.1853	17.0018	1.29455	1.1977	2.91387	7.06776	2.82125	0.000103249	0.00269907	up	yes
56993	0	A09	+	7491207	7492707	BraA09g012770.3C	3	774	MSTRG.24844	BraA09g012770.3C	GO:0005576(extracellular region);GO:0005618(cell wall);GO:0009664(plant-type cell wall organization);GO:0009826(unidimensional cell growth);GO:0009828(plant-type cell wall loosening);GO:0009831(plant-type cell wall modification involved in multidimensional cell growth);GO:0016020(membrane)	NA	NA	NA	BnaA09g52970D [Brassica napus]	NA	10.4886	10.6702	10.9928	33.8017	33.9769	35.0171	0.312772	-1.67682	0.000104793	0.00273233	down	yes
64885	0	A09	-	44173746	44175369	BraA09g064360.3C	8	909	MSTRG.28192	BraA09g064360.3C	GO:0005737(cytoplasm);GO:0005829(cytosol);GO:0006148(inosine catabolic process);GO:0010150(leaf senescence);GO:0016787(hydrolase activity);GO:0035251(UDP-glucosyltransferase activity);GO:0045437(uridine nucleosidase activity);GO:0047724(inosine nucleosidase activity)	00240(Pyrimidine metabolism);00760(Nicotinate and nicotinamide metabolism)	K01240	EC:3.2.2.3	PREDICTED: probable uridine nucleosidase 2 [Brassica rapa]	NA	6.04198	5.04899	5.44306	19.5646	19.6873	20.6846	0.275859	-1.858	0.000106704	0.00277492	down	yes
68102	0	A10	+	14143561	14144937	BraA10g019220.3C	1	1377	MSTRG.29513	BraA10g019220.3C	GO:0003674(molecular_function);GO:0008150(biological_process);GO:0009507(chloroplast)	NA	NA	NA	PREDICTED: protein FAF-like, chloroplastic [Brassica rapa]	NA	2.86528	2.77391	2.80612	11.0305	10.9552	11.05	0.255642	-1.9678	0.000107207	0.0027862	down	yes
45299	0	A07	-	14903070	14903489	BraA07g017160.3C	3	228	MSTRG.19495	BraA07g017160.3C	GO:0003674(molecular_function);GO:0008150(biological_process);GO:0009507(chloroplast)	NA	NA	NA	BnaA07g37400D [Brassica napus]	NA	6.59087	5.74042	3.84046	0.358312	0.0001	0.219189	27.9981	4.80726	0.00010748	0.002787	up	yes
20137	0	A03	-	19489080	19490242	BraA03g039370.3C	6	540	MSTRG.8851	BraA03g039370.3C	GO:0004521(endoribonuclease activity);GO:0005739(mitochondrion);GO:0005773(vacuole);GO:0009082(branched-chain amino acid biosynthetic process);GO:0009097(isoleucine biosynthetic process);GO:0009507(chloroplast);GO:0009536(plastid);GO:0009570(chloroplast stroma);GO:0009579(thylakoid);GO:0009636(response to toxic substance);GO:0009941(chloroplast envelope);GO:0016787(hydrolase activity);GO:0019239(…	NA	NA	NA	PREDICTED: reactive Intermediate Deaminase A, chloroplastic-like isoform X2 [Brassica rapa]	NA	5.23534	4.3521	3.78238	21.0971	21.3705	20.7483	0.211495	-2.24131	0.000107516	0.002787	down	yes
61425	0	A09	+	32993441	32994954	BraA09g042420.3C	3	1077	MSTRG.26564	BraA09g042420.3C	GO:0005524(ATP binding);GO:0005737(cytoplasm);GO:0009813(flavonoid biosynthetic process);GO:0010224(response to UV-B);GO:0016491(oxidoreductase activity);GO:0031418(L-ascorbic acid binding);GO:0045486(naringenin 3-dioxygenase activity);GO:0046872(metal ion binding);GO:0055114(oxidation-reduction process)	00941(Flavonoid biosynthesis)	K00475	EC:1.14.11.9	PREDICTED: naringenin,2-oxoglutarate 3-dioxygenase isoform X1 [Brassica rapa]	NA	3.98407	3.94247	4.19357	0.550782	0.419508	0.748825	7.0502	2.81766	0.00010825	0.00280423	up	yes
28532	0	A04	-	20424377	20426194	BraA04g029510.3C	2	1509	BraA04g029510.3C	BraA04g029510.3C	GO:0005506(iron ion binding);GO:0005789(endoplasmic reticulum membrane);GO:0009411(response to UV);GO:0009625(response to insect);GO:0016020(membrane);GO:0016021(integral component of membrane);GO:0016709(oxidoreductase activity, acting on paired donors, with incorporation or reduction of molecular oxygen, NAD(P)H as one donor, and incorporation of one atom of oxygen);GO:0019761(glucosinolate bio…	01210(2-Oxocarboxylic acid metabolism);00966(Glucosinolate biosynthesis)	K12156	EC:1.14.-.-	PREDICTED: cytochrome P450 83A1-like [Brassica rapa]	NA	0.877185	0.861238	0.934634	0.068743	0.081069	0.029176	14.9343	3.90056	0.000110684	0.00286358	up	yes
45983	0	A07	-	17556315	17558972	BraA07g021490.3C	4	1791	MSTRG.19788	BraA07g021490.3C	GO:0005215(transporter activity);GO:0005886(plasma membrane);GO:0006857(oligopeptide transport);GO:0016020(membrane);GO:0016021(integral component of membrane)	NA	NA	NA	PREDICTED: protein NRT1/ PTR FAMILY 5.7-like [Brassica rapa]	NA	6.54437	4.74295	7.08889	1.02694	1.38448	1.31975	4.92504	2.30014	0.000111194	0.00287492	up	yes
27778	0	A04	-	17850380	17851183	BraA04g024630.3C	1	804	MSTRG.11910	BraA04g024630.3C	GO:0005794(Golgi apparatus);GO:0009416(response to light stimulus);GO:0009507(chloroplast);GO:0009522(photosystem I);GO:0009523(photosystem II);GO:0009534(chloroplast thylakoid);GO:0009535(chloroplast thylakoid membrane);GO:0009579(thylakoid);GO:0009768(photosynthesis, light harvesting in photosystem I);GO:0009941(chloroplast envelope);GO:0010287(plastoglobule);GO:0015979(photosynthesis);GO:00160…	00196(Photosynthesis - antenna proteins)	K08912	NA	PREDICTED: chlorophyll a-b binding protein 1, chloroplastic-like [Brassica napus]	NA	1608.17	1626.56	1637.1	485.328	497.043	502.584	3.28079	1.71404	0.000111981	0.00289152	up	yes
6744	0	A01	+	28544707	28547787	BraA01g042840.3C	17	1419	MSTRG.2931	BraA01g042840.3C	GO:0005351(sugar:proton symporter activity);GO:0005634(nucleus);GO:0005886(plasma membrane);GO:0015144(carbohydrate transmembrane transporter activity);GO:0016020(membrane)	NA	NA	NA	PREDICTED: sugar transporter ERD6-like 8 [Brassica rapa]	NA	0.062375	0.014488	0.019489	0.696134	0.720014	0.57601	0.0483656	-4.36987	0.000112778	0.00290735	down	yes
15838	0	A03	-	5281558	5282590	BraA03g012330.3C	2	618	MSTRG.6874	BraA03g012330.3C	GO:0003674(molecular_function);GO:0005576(extracellular region);GO:0008150(biological_process)	04075(Plant hormone signal transduction);04626(Plant-pathogen interaction)	K13449	NA	PREDICTED: pathogenesis-related protein PR-1-like [Brassica rapa]	NA	8.1984	6.34271	5.39354	25.073	25.7173	26.6277	0.257494	-1.95739	0.000112811	0.00290735	down	yes
5518	0	A01	+	23790736	23792454	BraA01g034770.3C	5	1029	MSTRG.2377	BraA01g034770.3C	GO:0004034(aldose 1-epimerase activity);GO:0005737(cytoplasm);GO:0005829(cytosol);GO:0006012(galactose metabolic process);GO:0019318(hexose metabolic process);GO:0030246(carbohydrate binding);GO:0048046(apoplast)	00010(Glycolysis / Gluconeogenesis);00052(Galactose metabolism)	K01785	EC:5.1.3.3	PREDICTED: aldose 1-epimerase-like [Brassica rapa]	NA	4.62266	4.83013	5.03239	16.391	17.602	18.0361	0.278405	-1.84474	0.000113983	0.00293566	down	yes
2095	0	A01	+	6800613	6802895	BraA01g012960.3C	5	1290	MSTRG.1018	BraA01g012960.3C	GO:0003674(molecular_function);GO:0005739(mitochondrion);GO:0005886(plasma membrane);GO:0016021(integral component of membrane);GO:0035265(organ growth);GO:0051302(regulation of cell division)	NA	NA	NA	PREDICTED: uncharacterized protein LOC103859918 isoform X1 [Brassica rapa]	NA	12.4248	12.0881	12.0737	3.2651	3.37514	2.9826	3.80206	1.92678	0.000114176	0.00293875	up	yes
66671	0	A10	+	7824582	7826438	BraA10g009750.3C	2	288	MSTRG.28902	BraA10g009750.3C	GO:0003674(molecular_function);GO:0005576(extracellular region);GO:0008150(biological_process)	NA	NA	NA	PREDICTED: glycine-rich protein 3 short isoform-like [Brassica rapa]	NA	4.2953	5.32566	3.62804	25.4441	24.1882	26.8068	0.173328	-2.52843	0.000114278	0.0029395	down	yes
64856	0	A09	+	44100391	44101339	BraA09g064170.3C	3	705	MSTRG.28174	BraA09g064170.3C	GO:0003677(DNA binding);GO:0003700(transcription factor activity, sequence-specific DNA binding);GO:0003712(transcription cofactor activity);GO:0005515(protein binding);GO:0005622(intracellular);GO:0005634(nucleus);GO:0006351(transcription, DNA-templated);GO:0006355(regulation of transcription, DNA-templated);GO:0008270(zinc ion binding);GO:0009416(response to light stimulus);GO:0009640(photomorp…	NA	NA	NA	PREDICTED: B-box zinc finger protein 24-like isoform X1 [Brassica rapa]	NA	24.4047	22.5239	24.3507	7.10573	6.00115	6.09969	3.71119	1.89188	0.000115367	0.00296561	up	yes
9782	0	A02	+	9942665	9943480	BraA02g017880.3C	1	816	MSTRG.4336	BraA02g017880.3C	GO:0008047(enzyme activator activity);GO:0009507(chloroplast);GO:0016226(iron-sulfur cluster assembly);GO:0051176(positive regulation of sulfur metabolic process)	00760(Nicotinate and nicotinamide metabolism)	K03517	EC:2.5.1.72	PREDICTED: sufE-like protein 2, chloroplastic [Brassica rapa]	NA	13.355	12.5299	13.7494	45.3982	44.51	44.8468	0.294122	-1.76552	0.000117444	0.00301444	down	yes
45159	0	A07	-	14259459	14263117	BraA07g016200.3C	12	2604	MSTRG.19388	BraA07g016200.3C	GO:0003700(transcription factor activity, sequence-specific DNA binding);GO:0005515(protein binding);GO:0005634(nucleus);GO:0006351(transcription, DNA-templated);GO:0006355(regulation of transcription, DNA-templated);GO:0009733(response to auxin);GO:0009734(auxin-activated signaling pathway);GO:0009793(embryo development ending in seed dormancy);GO:0009908(flower development);GO:0009942(longitudi…	04075(Plant hormone signal transduction)	K14486	NA	PREDICTED: auxin response factor 5 [Brassica rapa]	NA	2.04142	1.85917	1.71074	0.334688	0.258311	0.076053	8.38697	3.06815	0.000117492	0.00301444	up	yes
21333	0	A03	-	23730210	23731661	BraA03g046950.3C	2	1368	MSTRG.9398	BraA03g046950.3C	GO:0005634(nucleus);GO:0005737(cytoplasm)	04140(Regulation of autophagy)	K08332	NA	PREDICTED: U-box domain-containing protein 4-like [Brassica rapa]	NA	11.3796	11.2483	10.7635	2.69408	3.2839	2.52856	3.92538	1.97283	0.000118092	0.00302789	up	yes
32978	0	A05	-	19702299	19704217	BraA05g026130.3C	9	1113	MSTRG.14101	BraA05g026130.3C	GO:0000166(nucleotide binding);GO:0003723(RNA binding);GO:0009507(chloroplast);GO:1900871(chloroplast mRNA modification)	03040(Spliceosome)	K12897	NA	PREDICTED: uncharacterized protein LOC103869215 isoform X2 [Brassica rapa]	NA	0.005557	0.063724	0.048333	1.63104	3.99953	0.075838	0.0206109	-5.60045	0.00011844	0.00303388	down	yes
36530	0	A06	-	3202513	3203286	BraA06g005420.3C	1	774	MSTRG.15720	BraA06g005420.3C	GO:0003677(DNA binding);GO:0005634(nucleus);GO:0046982(protein heterodimerization activity)	NA	NA	NA	PREDICTED: histone H2B.2 [Brassica rapa]	NA	2.64839	2.64227	3.16543	0.362074	0.35327	0.288886	8.42047	3.0739	0.000120431	0.00308194	up	yes
38355	0	A06	-	9336748	9337979	BraA06g016930.3C	6	741	MSTRG.16546	BraA06g016930.3C	GO:0005515(protein binding);GO:0005783(endoplasmic reticulum);GO:0005789(endoplasmic reticulum membrane);GO:0005886(plasma membrane);GO:0005887(integral component of plasma membrane);GO:0016020(membrane);GO:0051119(sugar transmembrane transporter activity);GO:0051260(protein homooligomerization)	NA	NA	NA	PREDICTED: bidirectional sugar transporter SWEET1 [Brassica rapa]	NA	5.54459	5.76479	4.72641	19.836	22.7974	19.6068	0.257644	-1.95655	0.000123152	0.00314156	down	yes
9567	0	A02	+	8810201	8811850	BraA02g016570.3C	5	867	MSTRG.4238	BraA02g016570.3C	GO:0003674(molecular_function);GO:0008150(biological_process);GO:0009507(chloroplast);GO:0016021(integral component of membrane)	NA	NA	NA	PREDICTED: uncharacterized protein LOC103852223 [Brassica rapa]	NA	4.64254	0.563699	10.7122	0.170362	0.560784	0.231395	16.5379	4.04771	0.000123386	0.00314552	up	yes
7685	0	A02	-	1971924	1972628	BraA02g004030.3C	1	705	MSTRG.3376	BraA02g004030.3C	GO:0003677(DNA binding);GO:0003700(transcription factor activity, sequence-specific DNA binding);GO:0005634(nucleus);GO:0006351(transcription, DNA-templated);GO:0006355(regulation of transcription, DNA-templated);GO:0009873(ethylene-activated signaling pathway);GO:0043565(sequence-specific DNA binding);GO:0045893(positive regulation of transcription, DNA-templated)	04626(Plant-pathogen interaction)	K13434	NA	PREDICTED: dehydration-responsive element-binding protein 3-like [Brassica rapa]	NA	0.137715	0.02823	0.050215	1.39487	1.31609	1.44615	0.0519978	-4.26541	0.000123941	0.00315767	down	yes
192	0	A01	+	531906	535022	BraA01g001150.3C	9	2010	MSTRG.94	BraA01g001150.3C	GO:0004612(phosphoenolpyruvate carboxykinase (ATP) activity);GO:0005524(ATP binding);GO:0005634(nucleus);GO:0005730(nucleolus);GO:0005737(cytoplasm);GO:0005829(cytosol);GO:0006094(gluconeogenesis);GO:0009817(defense response to fungus, incompatible interaction);GO:0016020(membrane);GO:0016036(cellular response to phosphate starvation);GO:0046686(response to cadmium ion)	01200(Carbon metabolism);00010(Glycolysis / Gluconeogenesis);00020(Citrate cycle (TCA cycle));00620(Pyruvate metabolism);00710(Carbon fixation in photosynthetic organisms)	K01610	EC:4.1.1.49	PREDICTED: phosphoenolpyruvate carboxykinase [ATP] [Brassica napus]	NA	356.752	357.779	366.17	1164.75	1183.65	1175.34	0.306692	-1.70514	0.000124508	0.00316808	down	yes
69493	0	A10	-	18178947	18179243	BraA10g027820.3C	1	297	MSTRG.30196	BraA10g027820.3C	GO:0009055(electron carrier activity);GO:0009507(chloroplast);GO:0022900(electron transport chain);GO:0046872(metal ion binding);GO:0051537(2 iron, 2 sulfur cluster binding)	00195(Photosynthesis)	K02639	NA	PREDICTED: probable ferredoxin-4, chloroplastic [Brassica rapa]	NA	2.98718	4.22716	2.67713	0.0001	0.094904	0.239383	29.5809	4.88659	0.000125166	0.00317877	up	yes
24038	0	A04	-	15979	17730	BraA04g000050.3C	7	1020	MSTRG.10398	BraA04g000050.3C	GO:0000470(maturation of LSU-rRNA);GO:0003723(RNA binding);GO:0003735(structural constituent of ribosome);GO:0005634(nucleus);GO:0005739(mitochondrion);GO:0005840(ribosome);GO:0006412(translation);GO:0009507(chloroplast);GO:0009535(chloroplast thylakoid membrane);GO:0009570(chloroplast stroma);GO:0009941(chloroplast envelope);GO:0015934(large ribosomal subunit);GO:0016020(membrane);GO:0019843(rRN…	03010(Ribosome)	K02863	NA	PREDICTED: 50S ribosomal protein L1, chloroplastic [Brassica rapa]	NA	2.54598	2.95286	130.166	2.58337	1.58201	1.52139	23.8563	4.5763	0.00012525	0.00317891	up	yes
40886	0	A06	+	22768519	22770208	BraA06g033290.3C	7	1038	MSTRG.17601	BraA06g033290.3C	GO:0009506(plasmodesma);GO:0009507(chloroplast);GO:0016020(membrane)	NA	NA	NA	PREDICTED: uncharacterized protein LOC103874461 [Brassica rapa]	NA	16.5939	17.0109	16.6947	55.9425	56.0528	54.8033	0.301558	-1.72949	0.000127294	0.0032267	down	yes
16172	0	A03	-	6321848	6322459	BraA03g014370.3C	3	405	MSTRG.7034	BraA03g014370.3C	GO:0005515(protein binding);GO:0005773(vacuole);GO:0005774(vacuolar membrane);GO:0005783(endoplasmic reticulum);GO:0005789(endoplasmic reticulum membrane);GO:0005829(cytosol);GO:0005886(plasma membrane);GO:0009535(chloroplast thylakoid membrane);GO:0016021(integral component of membrane);GO:0020037(heme binding);GO:0046872(metal ion binding);GO:0055114(oxidation-reduction process)	00910(Nitrogen metabolism)	K10534	EC:1.7.1.1;EC:1.7.1.2	BnaA03g12180D [Brassica napus]	NA	0.816909	1.0071	1.01184	6.86912	7.3189	6.85527	0.134762	-2.89151	0.000130312	0.00329486	down	yes
26584	0	A04	+	12742791	12744305	BraA04g016710.3C	3	981	MSTRG.11397	BraA04g016710.3C	GO:0003677(DNA binding);GO:0003700(transcription factor activity, sequence-specific DNA binding);GO:0005634(nucleus);GO:0006351(transcription, DNA-templated);GO:0006355(regulation of transcription, DNA-templated);GO:0007029(endoplasmic reticulum organization);GO:0046983(protein dimerization activity)	04075(Plant hormone signal transduction)	K13422	NA	PREDICTED: transcription factor NAI1 [Brassica rapa]	NA	2.73381	3.31926	3.71625	14.0838	13.3955	13.881	0.236201	-2.08192	0.000130436	0.0032959	down	yes
13935	0	A02	-	31420459	31422246	BraA02g045830.3C	8	1188	MSTRG.5935	BraA02g045830.3C	GO:0009672(auxin:proton symporter activity);GO:0009926(auxin polar transport);GO:0016021(integral component of membrane);GO:0055085(transmembrane transport)	01200(Carbon metabolism);01230(Biosynthesis of amino acids);00030(Pentose phosphate pathway);00710(Carbon fixation in photosynthetic organisms)	K01807	EC:5.3.1.6	BnaA02g34870D [Brassica napus]	NA	2.01014	3.24816	2.33902	11.0845	10.1363	12.2892	0.226717	-2.14103	0.00013388	0.00336808	down	yes
46817	0	A07	+	20168345	20169664	BraA07g026510.3C	1	1320	MSTRG.20184	BraA07g026510.3C	GO:0005618(cell wall);GO:0005774(vacuolar membrane);GO:0005794(Golgi apparatus);GO:0005829(cytosol);GO:0005886(plasma membrane);GO:0009505(plant-type cell wall);GO:0030246(carbohydrate binding);GO:0048046(apoplast)	NA	NA	NA	PREDICTED: epidermis-specific secreted glycoprotein EP1-like [Brassica rapa]	NA	20.1979	18.0762	20.3377	62.8411	64.7303	64.9956	0.304371	-1.7161	0.000134338	0.00337748	down	yes
40714	0	A06	-	22140868	22143577	BraA06g032170.3C	13	1719	MSTRG.17521	BraA06g032170.3C	GO:0000719(photoreactive repair);GO:0003684(damaged DNA binding);GO:0003904(deoxyribodipyrimidine photo-lyase activity);GO:0003913(DNA photolyase activity);GO:0006281(DNA repair);GO:0018298(protein-chromophore linkage);GO:0045892(negative regulation of transcription, DNA-templated);GO:0050660(flavin adenine dinucleotide binding)	04712(Circadian rhythm - plant)	K12119	NA	PREDICTED: cryptochrome DASH, chloroplastic/mitochondrial [Brassica rapa]	NA	0.909124	1.09819	0.799876	0.026023	0.075769	0.0001	27.5507	4.78402	0.000134456	0.00337833	up	yes
[truncated: 1,936 more rows]

## Sheet: Sheet2
Summary of DElncRNAs identified in this study
[truncated: 152 more rows]

## Sheet: Sheet3
Summary of DEcircRNAs identified in this study
[truncated: 17 more rows]

[truncated: 1 more sheets: Sheet4]
