# Supplementary material for: Whole-transcriptome sequencing reveals a vernalization-related ceRNA regulatory network in chinese cabbage (Brassica campestris L. ssp. pekinensis)
Source: BMC Genomics. 2021 Nov 13;22:819. doi: 10.1186/s12864-021-08110-2 (PMC8590779; doi:10.1186/s12864-021-08110-2)
Supplement: Supplementary file 4 — Table S4. List of GO terms for differentially expressed (DE) mRNAs, lncRNAs, circRNAs, and miRNAs. [file 12864_2021_8110_MOESM4_ESM.xls]

## Sheet: Sheet1
List of GO terms for DEmRNAs
GO_ID	GO_Term	GO_function	GO_class	Genes	S gene number	TS gene number	B gene number	TB gene number	pvalue
GO:0055114	oxidation-reduction process	biological_process	4	MSTRG.16833;MSTRG.27145;MSTRG.10232;MSTRG.29909;MSTRG.22377;MSTRG.26044;MSTRG.12860;MSTRG.5722;MSTRG.17164;BraA06g043120.3C;MSTRG.23836;MSTRG.4380;MSTRG.10398;MSTRG.944;MSTRG.1345;MSTRG.28625;MSTRG.3903;MSTRG.5843;MSTRG.13592;MSTRG.16020;MSTRG.12829;MSTRG.22301;MSTRG.18758;MSTRG.10268;MSTRG.26564;BraA05g005760.3C;MSTRG.4182;MSTRG.23313;MSTRG.3773;MSTRG.15504;MSTRG.30425;MSTRG.26304;MSTRG.27386;MS…	269	2572	1684	30140	0
GO:0020037	heme binding	molecular_function	6	MSTRG.22377;MSTRG.19663;MSTRG.21298;MSTRG.5843;BraA06g031450.3C;MSTRG.8050;MSTRG.24480;MSTRG.4380;MSTRG.11682;MSTRG.3067;MSTRG.10232;MSTRG.22058;MSTRG.997;MSTRG.1611;MSTRG.24576;MSTRG.12441;MSTRG.518;MSTRG.19413;MSTRG.29909;MSTRG.6892;MSTRG.217;MSTRG.65;MSTRG.27392;BraA07g033900.3C;MSTRG.6818;MSTRG.18758;MSTRG.109;MSTRG.3913;MSTRG.7495;MSTRG.17131;MSTRG.12092;MSTRG.9933;MSTRG.24686;BraA08g004310.…	85	2572	371	30140	0
GO:0005576	extracellular region	cellular_component	3	MSTRG.21564;MSTRG.23879;MSTRG.25398;MSTRG.23458;MSTRG.2521;MSTRG.15674;MSTRG.23610;MSTRG.5842;MSTRG.24475;MSTRG.25272;MSTRG.9961;MSTRG.11501;MSTRG.18829;MSTRG.19225;MSTRG.21537;MSTRG.18231;MSTRG.1373;MSTRG.2177;MSTRG.21346;MSTRG.8054;MSTRG.14341;MSTRG.15898;MSTRG.19689;MSTRG.330;MSTRG.5704;MSTRG.12128;MSTRG.19037;MSTRG.9933;MSTRG.10255;BraA06g006800.3C;MSTRG.30461;MSTRG.3913;MSTRG.12232;MSTRG.304…	402	2572	2433	30140	7.77156e-16
GO:0042744	hydrogen peroxide catabolic process	biological_process	8	MSTRG.1284;MSTRG.22377;MSTRG.26044;MSTRG.18661;MSTRG.3804;MSTRG.5842;MSTRG.13213;BraA06g031450.3C;MSTRG.3913;MSTRG.4380;MSTRG.9952;MSTRG.3516;MSTRG.24576;MSTRG.12092;BraA03g031370.3C;MSTRG.19663;MSTRG.4182;MSTRG.3067;MSTRG.9779;MSTRG.17904;MSTRG.10232;MSTRG.19037;MSTRG.22058;MSTRG.17182;MSTRG.10183;BraA07g033900.3C;MSTRG.29909;MSTRG.27392;MSTRG.109;MSTRG.18758;MSTRG.6534;MSTRG.3619;MSTRG.7495;MST…	39	2572	113	30140	8.99281e-15
GO:0048046	apoplast	cellular_component	4	MSTRG.12014;MSTRG.8054;MSTRG.14531;BraA10g017800.3C;MSTRG.25694;MSTRG.12143;MSTRG.13105;MSTRG.12186;MSTRG.28934;MSTRG.699;MSTRG.9073;MSTRG.16720;MSTRG.15440;MSTRG.22367;MSTRG.2644;MSTRG.2377;MSTRG.30448;MSTRG.2891;MSTRG.29972;MSTRG.20184;MSTRG.22577;MSTRG.6746;MSTRG.9961;MSTRG.24686;MSTRG.13614;MSTRG.1094;MSTRG.3847;MSTRG.958;MSTRG.8816;MSTRG.14502;MSTRG.5270;MSTRG.14942;MSTRG.18770;MSTRG.26;MSTR…	123	2572	702	30140	1.14353e-14
GO:0004601	peroxidase activity	molecular_function	4	MSTRG.24576;MSTRG.18758;MSTRG.28625;MSTRG.10232;MSTRG.6534;MSTRG.3067;MSTRG.2387;MSTRG.20577;MSTRG.19037;MSTRG.3516;MSTRG.4182;MSTRG.4577;MSTRG.9952;MSTRG.29909;MSTRG.14341;MSTRG.29610;BraA06g031450.3C;MSTRG.26044;MSTRG.22058;MSTRG.19663;MSTRG.27392;MSTRG.12092;MSTRG.3913;MSTRG.109;MSTRG.5842;MSTRG.3619;MSTRG.5843;MSTRG.217;MSTRG.21921;MSTRG.21720;BraA07g033900.3C;MSTRG.18661;BraA03g031370.3C;MST…	45	2572	154	30140	8.80407e-14
GO:0005618	cell wall	cellular_component	5	MSTRG.11028;MSTRG.3922;MSTRG.9502;MSTRG.26165;MSTRG.29002;MSTRG.12669;MSTRG.21065;MSTRG.4680;MSTRG.22893;MSTRG.11887;MSTRG.12143;MSTRG.5008;MSTRG.23857;MSTRG.2729;MSTRG.8162;MSTRG.3274;MSTRG.5285;MSTRG.21169;MSTRG.10550;MSTRG.19351;MSTRG.15674;MSTRG.2571;MSTRG.4585;MSTRG.3963;MSTRG.2775;MSTRG.1268;MSTRG.23657;MSTRG.29972;MSTRG.28427;MSTRG.5270;MSTRG.11323;MSTRG.29571;MSTRG.12014;MSTRG.14606;MSTRG…	132	2572	818	30140	6.66023e-13
GO:0006979	response to oxidative stress	biological_process	5	MSTRG.19037;MSTRG.22058;MSTRG.19790;MSTRG.13213;MSTRG.19663;MSTRG.997;MSTRG.10173;MSTRG.25202;MSTRG.9952;MSTRG.12092;MSTRG.4380;MSTRG.15172;MSTRG.5003;MSTRG.5510;MSTRG.29909;MSTRG.22377;MSTRG.7495;MSTRG.25103;MSTRG.3468;MSTRG.27783;MSTRG.21720;MSTRG.25671;BraA07g033900.3C;MSTRG.24576;MSTRG.229;MSTRG.27392;MSTRG.27003;MSTRG.24079;MSTRG.18661;BraA03g031370.3C;MSTRG.3804;MSTRG.4906;MSTRG.4182;MSTRG.…	79	2572	407	30140	3.64131e-12
GO:0019761	glucosinolate biosynthetic process	biological_process	9	MSTRG.10295;MSTRG.14199;MSTRG.8106;MSTRG.21061;MSTRG.12737;MSTRG.4594;MSTRG.27941;MSTRG.5727;MSTRG.26366;BraA04g029510.3C;MSTRG.21059;MSTRG.24852;MSTRG.11375;BraA07g031810.3C;MSTRG.20328;MSTRG.9158;MSTRG.3474;MSTRG.25079;MSTRG.11764;MSTRG.65;MSTRG.20327	21	2572	49	30140	1.23019e-10
GO:0012511	monolayer-surrounded lipid storage body	cellular_component	7	MSTRG.14278;MSTRG.24165;MSTRG.15172;MSTRG.1222;MSTRG.8789;MSTRG.11549;MSTRG.21739;MSTRG.15589;MSTRG.6039;MSTRG.4577;MSTRG.11176;MSTRG.22710;MSTRG.9732;MSTRG.7264;MSTRG.28897	15	2572	26	30140	2.77434e-10
GO:0009416	response to light stimulus	biological_process	6	MSTRG.196;BraA10g032740.3C;MSTRG.3935;MSTRG.28551;MSTRG.29278;MSTRG.7296;MSTRG.19227;MSTRG.23622;MSTRG.9735;MSTRG.11910;MSTRG.4906;MSTRG.24350;MSTRG.17986;MSTRG.14199;MSTRG.17532;MSTRG.331;MSTRG.29872;MSTRG.6144;MSTRG.8133;MSTRG.24103;MSTRG.14471;MSTRG.3048;MSTRG.6222;MSTRG.13266;MSTRG.21339;MSTRG.26108;MSTRG.10183;MSTRG.12286;MSTRG.13268;MSTRG.24255;MSTRG.21165;MSTRG.30594;MSTRG.20147;MSTRG.2817…	55	2572	262	30140	3.36058e-10
GO:0009737	response to abscisic acid	biological_process	6	MSTRG.8133;MSTRG.26554;MSTRG.20257;MSTRG.20456;MSTRG.8921;MSTRG.7398;MSTRG.17611;MSTRG.18779;MSTRG.14009;MSTRG.15084;MSTRG.724;MSTRG.7100;MSTRG.3548;MSTRG.29371;MSTRG.18770;MSTRG.14790;MSTRG.4906;MSTRG.4630;MSTRG.7093;MSTRG.7385;MSTRG.15767;MSTRG.12562;MSTRG.3879;MSTRG.22690;MSTRG.13085;MSTRG.27315;MSTRG.13343;MSTRG.7554;MSTRG.11989;MSTRG.8471;MSTRG.25695;MSTRG.24970;MSTRG.20268;MSTRG.1345;BraA09…	103	2572	643	30140	3.53613e-10
GO:0016168	chlorophyll binding	molecular_function	6	MSTRG.7996;MSTRG.25063;MSTRG.13268;MSTRG.21842;MSTRG.1649;MSTRG.22963;MSTRG.19067;MSTRG.17907;MSTRG.5445;MSTRG.26108;MSTRG.8935;MSTRG.11910;MSTRG.13266;MSTRG.2058;MSTRG.13995;MSTRG.7296;MSTRG.2169;MSTRG.9042;MSTRG.24166	19	2572	43	30140	4.95925e-10
GO:0016762	xyloglucan:xyloglucosyl transferase activity	molecular_function	8	MSTRG.3963;MSTRG.9961;MSTRG.18631;MSTRG.29972;MSTRG.1269;MSTRG.12014;MSTRG.699;MSTRG.1268;MSTRG.29982;MSTRG.5270;MSTRG.8100;MSTRG.23997;MSTRG.22577;MSTRG.29269;MSTRG.9771;MSTRG.13944;MSTRG.609;MSTRG.13105;MSTRG.3964;MSTRG.23610	20	2572	48	30140	6.2558e-10
GO:0009505	plant-type cell wall	cellular_component	6	MSTRG.11671;MSTRG.4585;MSTRG.5529;MSTRG.14502;BraA03g031370.3C;MSTRG.3516;MSTRG.9961;MSTRG.4680;MSTRG.26064;MSTRG.15440;MSTRG.15439;MSTRG.20268;MSTRG.7848;MSTRG.25719;MSTRG.6133;MSTRG.2729;MSTRG.30448;MSTRG.12092;MSTRG.28625;MSTRG.3273;MSTRG.26192;MSTRG.6710;MSTRG.4715;MSTRG.18758;MSTRG.14138;MSTRG.2730;MSTRG.30332;MSTRG.10550;MSTRG.9120;MSTRG.17192;MSTRG.27953;MSTRG.30113;MSTRG.18483;MSTRG.2177;…	78	2572	445	30140	8.03136e-10
GO:0019915	lipid storage	biological_process	5	MSTRG.8789;MSTRG.9732;MSTRG.11549;MSTRG.28641;MSTRG.28418;MSTRG.1222;MSTRG.14278;MSTRG.22710;MSTRG.3560;MSTRG.24165;MSTRG.28897;MSTRG.8249;MSTRG.11176;MSTRG.21739;MSTRG.15589;MSTRG.6487	16	2572	32	30140	1.20603e-09
GO:0009414	response to water deprivation	biological_process	5	MSTRG.7422;MSTRG.6128;MSTRG.6668;MSTRG.28551;MSTRG.10295;MSTRG.10016;MSTRG.17611;MSTRG.30426;MSTRG.15571;MSTRG.29371;MSTRG.9324;MSTRG.14009;MSTRG.8133;MSTRG.8921;MSTRG.3433;MSTRG.4172;MSTRG.23805;MSTRG.13218;MSTRG.20747;MSTRG.17255;MSTRG.9953;MSTRG.11989;MSTRG.1582;MSTRG.26653;MSTRG.3879;MSTRG.2650;MSTRG.3935;MSTRG.9502;MSTRG.9158;MSTRG.65;MSTRG.25202;MSTRG.30306;MSTRG.13084;MSTRG.7556;MSTRG.2930…	74	2572	419	30140	1.53748e-09
GO:0010411	xyloglucan metabolic process	biological_process	9	MSTRG.13944;MSTRG.23610;MSTRG.12014;MSTRG.1269;MSTRG.9771;MSTRG.8100;MSTRG.18631;MSTRG.1268;MSTRG.609;MSTRG.29269;MSTRG.29982;MSTRG.13105;MSTRG.2877;MSTRG.20820;MSTRG.20708;MSTRG.9961;MSTRG.3963;MSTRG.699;MSTRG.5270;MSTRG.3964;MSTRG.22577;MSTRG.23997;MSTRG.29972	23	2572	66	30140	2.20824e-09
GO:0030076	light-harvesting complex	cellular_component	4	MSTRG.17907;MSTRG.7996;MSTRG.26108;MSTRG.13266;MSTRG.19067;MSTRG.2058;MSTRG.5445;MSTRG.13268;MSTRG.24166;MSTRG.9042;MSTRG.11910;MSTRG.7296;MSTRG.25063;MSTRG.22963	14	2572	26	30140	3.77735e-09
GO:0009522	photosystem I	cellular_component	7	MSTRG.25063;MSTRG.9042;MSTRG.11910;MSTRG.22963;MSTRG.2169;MSTRG.19067;MSTRG.13266;MSTRG.17907;MSTRG.2058;MSTRG.7996;MSTRG.8935;MSTRG.1649;MSTRG.13268;MSTRG.7296;MSTRG.24166;MSTRG.5445;MSTRG.13995;MSTRG.26108	18	2572	43	30140	4.1134e-09
GO:0010287	plastoglobule	cellular_component	8	MSTRG.14846;MSTRG.13266;MSTRG.19001;MSTRG.4756;MSTRG.530;MSTRG.7296;BraA02g037170.3C;MSTRG.5404;MSTRG.851;MSTRG.3594;MSTRG.23128;MSTRG.24166;MSTRG.7996;MSTRG.19067;MSTRG.25063;MSTRG.9042;MSTRG.17907;MSTRG.22963;MSTRG.12143;MSTRG.4808;MSTRG.5046;MSTRG.26108;MSTRG.21612;MSTRG.20917;MSTRG.11910;MSTRG.2058;MSTRG.13268;MSTRG.5400;MSTRG.5445	29	2572	107	30140	1.4208e-08
GO:0080167	response to karrikin	biological_process	5	MSTRG.22814;MSTRG.15898;MSTRG.6091;MSTRG.2169;MSTRG.30226;MSTRG.17558;MSTRG.5666;MSTRG.15440;MSTRG.30425;MSTRG.24079;MSTRG.20456;MSTRG.24702;MSTRG.14094;MSTRG.14064;MSTRG.10173;MSTRG.13995;MSTRG.19838;MSTRG.16864;MSTRG.21842;MSTRG.23780;MSTRG.2222;MSTRG.23395;MSTRG.9125;MSTRG.1136;MSTRG.24444;MSTRG.20135;MSTRG.24522;MSTRG.8935;MSTRG.1866;MSTRG.19191;MSTRG.29629;MSTRG.2571;BraA01g024830.3C;MSTRG.2…	48	2572	239	30140	1.93352e-08
GO:0016020	membrane	cellular_component	3	MSTRG.30021;BraA07g008780.3C;MSTRG.25063;MSTRG.8106;MSTRG.24322;MSTRG.28813;MSTRG.21611;MSTRG.5013;MSTRG.25028;MSTRG.22630;MSTRG.12143;MSTRG.27462;MSTRG.11501;BraA06g001350.3C;MSTRG.8946;BraA03g053970.3C;MSTRG.16410;MSTRG.14563;MSTRG.8249;MSTRG.8388;MSTRG.21830;MSTRG.12396;MSTRG.19646;MSTRG.28092;MSTRG.24374;MSTRG.5802;MSTRG.970;MSTRG.16720;MSTRG.28897;MSTRG.981;MSTRG.2782;BraA08g029970.3C;MSTRG.…	282	2572	2414	30140	1.98689e-08
GO:0031409	pigment binding	molecular_function	4	MSTRG.17907;MSTRG.24166;MSTRG.11910;MSTRG.9042;MSTRG.19067;MSTRG.7996;MSTRG.13268;MSTRG.7296;MSTRG.26108;MSTRG.13266;MSTRG.25063;MSTRG.2058;MSTRG.22963;MSTRG.5445	14	2572	29	30140	2.37093e-08
GO:0016747	transferase activity, transferring acyl groups other than amino-acyl groups	molecular_function	6	MSTRG.11077;MSTRG.11661;MSTRG.27464;MSTRG.19609;MSTRG.11349;MSTRG.30365;MSTRG.19660;MSTRG.6155;MSTRG.22108;MSTRG.12155;MSTRG.6015;MSTRG.11667;MSTRG.11298;MSTRG.30520;MSTRG.5220;MSTRG.3139;MSTRG.20502;MSTRG.6528;MSTRG.11408;MSTRG.5465;MSTRG.21007;MSTRG.331;MSTRG.15688;MSTRG.24503;MSTRG.10156;MSTRG.17009	26	2572	95	30140	6.29804e-08
GO:0009768	photosynthesis, light harvesting in photosystem I	biological_process	7	MSTRG.26108;MSTRG.19067;MSTRG.13268;MSTRG.11910;MSTRG.24166;MSTRG.17907;MSTRG.25063;MSTRG.9042;MSTRG.2058;MSTRG.7996;MSTRG.7296;MSTRG.22963;MSTRG.5445;MSTRG.13266	14	2572	31	30140	6.87953e-08
GO:0045735	nutrient reservoir activity	molecular_function	3	MSTRG.5657;MSTRG.141;MSTRG.724;MSTRG.28523;MSTRG.22787;MSTRG.19691;MSTRG.5684;MSTRG.28427;MSTRG.27244;MSTRG.29304;MSTRG.10256;MSTRG.29571;MSTRG.3935;MSTRG.22624;MSTRG.3932;MSTRG.2177;MSTRG.24334;MSTRG.6556;MSTRG.16910;MSTRG.18372;MSTRG.1373;MSTRG.2891;MSTRG.27628;MSTRG.11092	24	2572	85	30140	1.04928e-07
GO:0016798	hydrolase activity, acting on glycosyl bonds	molecular_function	5	MSTRG.1269;MSTRG.23610;MSTRG.13105;MSTRG.12014;MSTRG.29269;MSTRG.609;MSTRG.9961;MSTRG.22577;MSTRG.8100;MSTRG.18631;MSTRG.5270;MSTRG.9771;MSTRG.29982;MSTRG.3963;MSTRG.3964;MSTRG.23997;MSTRG.699;MSTRG.29972;MSTRG.13944;MSTRG.1268	20	2572	62	30140	1.06853e-07
GO:0010344	seed oilbody biogenesis	biological_process	4	MSTRG.3560;MSTRG.22710;MSTRG.11176;MSTRG.1222;MSTRG.9732;MSTRG.24165;MSTRG.28641;MSTRG.6487	8	2572	10	30140	1.07059e-07
GO:0050660	flavin adenine dinucleotide binding	molecular_function	6	MSTRG.25331;MSTRG.25327;MSTRG.23313;MSTRG.2294;MSTRG.28690;MSTRG.16010;MSTRG.12557;MSTRG.10736;MSTRG.5704;MSTRG.97;MSTRG.7344;MSTRG.16395;MSTRG.28689;MSTRG.29548;MSTRG.26304;MSTRG.27941;MSTRG.22301;MSTRG.30376;MSTRG.21671;MSTRG.17904;MSTRG.9201;MSTRG.5705;MSTRG.25330;MSTRG.26683;MSTRG.4551;MSTRG.17264;BraA06g043120.3C;MSTRG.17521;MSTRG.19043;MSTRG.9202;MSTRG.26903;MSTRG.12556;MSTRG.3765;MSTRG.944…	36	2572	164	30140	1.10746e-07
GO:0005773	vacuole	cellular_component	6	MSTRG.14415;MSTRG.28812;MSTRG.22301;MSTRG.24834;MSTRG.879;MSTRG.2675;MSTRG.10445;MSTRG.12981;MSTRG.7479;MSTRG.7493;MSTRG.22088;MSTRG.13629;MSTRG.9303;MSTRG.19890;MSTRG.4585;MSTRG.7397;MSTRG.23857;MSTRG.12081;MSTRG.3119;BraA03g004430.3C;MSTRG.9953;MSTRG.9913;MSTRG.12012;MSTRG.21564;MSTRG.20329;MSTRG.24830;MSTRG.8894;MSTRG.7264;MSTRG.6780;MSTRG.1094;MSTRG.6818;MSTRG.17983;MSTRG.10398;MSTRG.5081;MST…	132	2572	986	30140	1.40415e-07
GO:0006810	transport	biological_process	5	BraA07g008780.3C;MSTRG.4564;MSTRG.20852;MSTRG.24076;MSTRG.26605;MSTRG.12486;MSTRG.5013;MSTRG.1435;MSTRG.8437;MSTRG.3935;MSTRG.3830;MSTRG.29918;MSTRG.19234;MSTRG.13085;MSTRG.16162;MSTRG.22161;MSTRG.3932;MSTRG.12464;MSTRG.14966;MSTRG.7398;MSTRG.27667;MSTRG.25160;MSTRG.17411;MSTRG.17597;MSTRG.9644;MSTRG.20361;MSTRG.12457;MSTRG.14887;MSTRG.24325;MSTRG.20709;MSTRG.6059;MSTRG.13084;MSTRG.13369;MSTRG.10…	67	2572	407	30140	1.46611e-07
GO:0052716	hydroquinone:oxygen oxidoreductase activity	molecular_function	7	MSTRG.13023;MSTRG.5977;MSTRG.13535;MSTRG.12186;BraA05g005760.3C;MSTRG.3847;BraA10g017800.3C;MSTRG.6805;MSTRG.23358;MSTRG.30499;MSTRG.3118	11	2572	22	30140	4.96582e-07
GO:0004497	monooxygenase activity	molecular_function	5	MSTRG.120;MSTRG.27941;MSTRG.1345;MSTRG.16395;BraA08g004310.3C;MSTRG.11058;MSTRG.12537;MSTRG.2529;MSTRG.13263;MSTRG.11950;MSTRG.22511;MSTRG.24480;MSTRG.9339;MSTRG.23313;MSTRG.5046;MSTRG.16010;MSTRG.27939;MSTRG.9202;MSTRG.17131;MSTRG.9201;MSTRG.5722;MSTRG.29107;MSTRG.19646;MSTRG.14549;MSTRG.22098;MSTRG.4298;MSTRG.1611;MSTRG.30376	28	2572	119	30140	6.25508e-07
GO:0016722	oxidoreductase activity, oxidizing metal ions	molecular_function	5	MSTRG.6805;MSTRG.23358;MSTRG.10255;BraA10g017800.3C;MSTRG.13535;BraA05g005760.3C;MSTRG.5977;MSTRG.12186;MSTRG.3118;MSTRG.1001;MSTRG.3847;MSTRG.18483;MSTRG.4680;MSTRG.30499;MSTRG.5529;MSTRG.13023	16	2572	46	30140	6.25554e-07
GO:0018298	protein-chromophore linkage	biological_process	9	MSTRG.22963;MSTRG.2058;MSTRG.25063;MSTRG.9042;MSTRG.26108;MSTRG.5445;MSTRG.28551;MSTRG.13268;MSTRG.11910;MSTRG.19067;MSTRG.24166;MSTRG.18621;MSTRG.7996;MSTRG.13266;MSTRG.17521;MSTRG.7296;MSTRG.17907	17	2572	53	30140	1.0431e-06
GO:0015250	water channel activity	molecular_function	7	MSTRG.7398;MSTRG.13085;MSTRG.20361;MSTRG.1475;MSTRG.17983;MSTRG.7397;MSTRG.20995;MSTRG.4564;MSTRG.12012;MSTRG.7493;MSTRG.9644;MSTRG.13084;MSTRG.16319;MSTRG.27667;MSTRG.5013;MSTRG.3830;MSTRG.18201;MSTRG.27204	18	2572	59	30140	1.15956e-06
GO:0015254	glycerol channel activity	molecular_function	7	MSTRG.27204;MSTRG.12012;MSTRG.5013;MSTRG.9644;MSTRG.7398;MSTRG.7397;MSTRG.13084;MSTRG.7493;MSTRG.1475;MSTRG.18201;MSTRG.13085;MSTRG.20361;MSTRG.4564;MSTRG.3830;MSTRG.20995;MSTRG.16319;MSTRG.27667	17	2572	54	30140	1.40166e-06
GO:0046274	lignin catabolic process	biological_process	8	MSTRG.6805;MSTRG.23358;MSTRG.30499;MSTRG.13023;BraA05g005760.3C;MSTRG.12186;MSTRG.13535;MSTRG.3118;MSTRG.3847;MSTRG.5977;BraA10g017800.3C	11	2572	24	30140	1.49571e-06
GO:0010431	seed maturation	biological_process	5	MSTRG.22624;MSTRG.5899;MSTRG.724;MSTRG.16644;MSTRG.3932;MSTRG.30021;MSTRG.28523;MSTRG.3935;MSTRG.16910;MSTRG.29304;MSTRG.18372;MSTRG.24548;MSTRG.17282;MSTRG.24604	14	2572	40	30140	2.88197e-06
GO:0042546	cell wall biogenesis	biological_process	5	MSTRG.29269;MSTRG.23997;MSTRG.29982;MSTRG.9771;MSTRG.16065;MSTRG.699;MSTRG.9961;MSTRG.24979;MSTRG.18631;MSTRG.5270;MSTRG.8100;MSTRG.12014;MSTRG.22577;MSTRG.609;MSTRG.1269;MSTRG.23610;MSTRG.1268;MSTRG.13944;MSTRG.3964;MSTRG.29972;MSTRG.13105	21	2572	82	30140	3.66065e-06
GO:0009813	flavonoid biosynthetic process	biological_process	6	MSTRG.28391;MSTRG.19838;MSTRG.9253;MSTRG.30425;MSTRG.12774;MSTRG.28750;MSTRG.19302;MSTRG.7212;MSTRG.11809;MSTRG.1705;MSTRG.5693;MSTRG.4886;MSTRG.27695;MSTRG.14047;MSTRG.19432;MSTRG.23919;MSTRG.17501;MSTRG.29399;MSTRG.30258;BraA09g028560.3C;MSTRG.4758;MSTRG.16275;MSTRG.26564;MSTRG.30226;MSTRG.17146;MSTRG.12860;MSTRG.9343;MSTRG.7682;MSTRG.3468;MSTRG.26366;MSTRG.343	31	2572	151	30140	3.66995e-06
GO:0005887	integral component of plasma membrane	cellular_component	6	MSTRG.10241;MSTRG.29048;MSTRG.7398;MSTRG.16644;MSTRG.23034;MSTRG.18128;MSTRG.9087;MSTRG.5013;MSTRG.18201;MSTRG.20924;MSTRG.16319;MSTRG.16546;MSTRG.26673;MSTRG.13084;MSTRG.19275;MSTRG.25994;MSTRG.18328;MSTRG.14211;MSTRG.24027;MSTRG.8877;MSTRG.3830;MSTRG.4564;MSTRG.9644;MSTRG.30021;MSTRG.12012;MSTRG.20361;MSTRG.621;MSTRG.970;MSTRG.4142;BraA07g008780.3C;MSTRG.7493;MSTRG.26412;MSTRG.27667;MSTRG.7397;…	57	2572	359	30140	3.83724e-06
GO:0009807	lignan biosynthetic process	biological_process	8	MSTRG.15380;MSTRG.21537;MSTRG.4995;MSTRG.13614;MSTRG.10625;MSTRG.13948;MSTRG.15379;MSTRG.12128;MSTRG.2578;MSTRG.1103;MSTRG.21535	11	2572	26	30140	3.94166e-06
GO:0009992	cellular water homeostasis	biological_process	8	MSTRG.5013;MSTRG.7398;MSTRG.1475;MSTRG.16319;MSTRG.7397;MSTRG.12012;MSTRG.9644;MSTRG.13085;MSTRG.27204;MSTRG.20361;MSTRG.18201;MSTRG.4564;MSTRG.27667;MSTRG.20995;MSTRG.13084;MSTRG.3830;MSTRG.7493	17	2572	58	30140	4.22107e-06
GO:0005506	iron ion binding	molecular_function	8	MSTRG.2529;MSTRG.27462;MSTRG.8050;MSTRG.11682;MSTRG.14549;MSTRG.12537;MSTRG.4298;MSTRG.5046;MSTRG.6892;MSTRG.8051;MSTRG.14101;MSTRG.1043;MSTRG.12268;MSTRG.65;BraA04g029510.3C;MSTRG.11375;BraA08g004310.3C;MSTRG.22511;MSTRG.10268;MSTRG.518;MSTRG.3905;MSTRG.13263;MSTRG.8287;MSTRG.28835;MSTRG.17131;MSTRG.9933;MSTRG.21339;MSTRG.1611;MSTRG.5722;MSTRG.6818;MSTRG.2137;MSTRG.1854;MSTRG.8305;MSTRG.5376;MST…	54	2572	336	30140	4.73248e-06
GO:0009409	response to cold	biological_process	5	MSTRG.22690;MSTRG.9756;MSTRG.4071;MSTRG.21921;MSTRG.23101;MSTRG.29571;MSTRG.7422;MSTRG.17255;MSTRG.16720;MSTRG.26254;MSTRG.12107;MSTRG.3932;MSTRG.25063;MSTRG.5876;MSTRG.11554;MSTRG.15149;MSTRG.4172;MSTRG.8133;MSTRG.20257;MSTRG.29304;MSTRG.8128;MSTRG.26;MSTRG.7264;MSTRG.1152;MSTRG.1492;MSTRG.10183;MSTRG.17343;MSTRG.15688;MSTRG.2058;MSTRG.2169;MSTRG.10173;MSTRG.8381;MSTRG.7479;MSTRG.18214;MSTRG.121…	71	2572	484	30140	5.0112e-06
GO:0006869	lipid transport	biological_process	7	MSTRG.1617;MSTRG.22458;MSTRG.6746;MSTRG.2357;MSTRG.24750;MSTRG.24076;MSTRG.25420;MSTRG.8513;MSTRG.12454;MSTRG.14041;MSTRG.6556;MSTRG.10606;MSTRG.4951;MSTRG.9612;MSTRG.14917;MSTRG.25021;MSTRG.13038;MSTRG.8054;MSTRG.1030;MSTRG.18232;MSTRG.3879;MSTRG.8056;MSTRG.16344;MSTRG.16908;MSTRG.8057;MSTRG.4579;MSTRG.7606;MSTRG.18231;MSTRG.1373;MSTRG.1028;MSTRG.4912	31	2572	154	30140	5.62135e-06
GO:0009664	plant-type cell wall organization	biological_process	7	MSTRG.15983;MSTRG.29909;MSTRG.5843;MSTRG.24844;MSTRG.30649;MSTRG.17817;MSTRG.18758;MSTRG.4715;MSTRG.12885;MSTRG.19337;MSTRG.11323;MSTRG.30227;MSTRG.28625;MSTRG.3516;MSTRG.1456;MSTRG.5986;MSTRG.997;MSTRG.16526;MSTRG.1;MSTRG.3804	20	2572	79	30140	7.47919e-06
GO:0034220	ion transmembrane transport	biological_process	7	MSTRG.7493;MSTRG.12012;MSTRG.27204;MSTRG.3830;MSTRG.9644;MSTRG.16319;MSTRG.13084;MSTRG.27667;MSTRG.7398;MSTRG.20361;MSTRG.20995;MSTRG.13085;MSTRG.4564;MSTRG.1475;MSTRG.7397	15	2572	49	30140	8.53025e-06
GO:0019825	oxygen binding	molecular_function	5	MSTRG.24480;BraA04g029510.3C;MSTRG.27462;MSTRG.8305;MSTRG.65;MSTRG.5722;MSTRG.11375;MSTRG.6818;MSTRG.2137;MSTRG.124;MSTRG.5675;MSTRG.14549;MSTRG.120;MSTRG.22511;MSTRG.12396;MSTRG.19413;MSTRG.6892;MSTRG.5046;MSTRG.11682;MSTRG.9933;MSTRG.12537;MSTRG.17131;MSTRG.4298;MSTRG.8051;MSTRG.10295;MSTRG.518;MSTRG.10268;MSTRG.9516;BraA08g004310.3C;MSTRG.17584;MSTRG.12268;MSTRG.5376;MSTRG.2529;MSTRG.13263;MST…	36	2572	196	30140	9.30901e-06
GO:0009269	response to desiccation	biological_process	6	MSTRG.21844;MSTRG.20257;MSTRG.13833;MSTRG.13664;MSTRG.5657;MSTRG.24334;MSTRG.7264;MSTRG.23907;MSTRG.12937;MSTRG.28625;MSTRG.7691	11	2572	28	30140	9.32967e-06
GO:0004553	hydrolase activity, hydrolyzing O-glycosyl compounds	molecular_function	6	MSTRG.14606;MSTRG.20437;MSTRG.19890;MSTRG.699;MSTRG.549;MSTRG.20708;MSTRG.15477;MSTRG.18631;MSTRG.15300;MSTRG.29719;MSTRG.1091;MSTRG.24691;MSTRG.20849;MSTRG.12014;MSTRG.28423;MSTRG.23610;MSTRG.13944;MSTRG.9583;MSTRG.25784;MSTRG.10445;MSTRG.4046;MSTRG.23997;MSTRG.985;MSTRG.2372;MSTRG.29972;MSTRG.24368;MSTRG.17333;MSTRG.1269;MSTRG.8100;MSTRG.12809;MSTRG.5270;MSTRG.7822;MSTRG.24830;MSTRG.14207;MSTRG…	44	2572	266	30140	1.66728e-05
GO:0009611	response to wounding	biological_process	5	MSTRG.25695;MSTRG.4701;MSTRG.23792;MSTRG.14606;MSTRG.97;MSTRG.23622;MSTRG.25907;MSTRG.229;MSTRG.14762;MSTRG.17131;MSTRG.16901;MSTRG.14415;MSTRG.13340;MSTRG.2571;MSTRG.21972;MSTRG.15406;MSTRG.3431;MSTRG.7030;MSTRG.5684;MSTRG.20329;MSTRG.22367;MSTRG.24480;MSTRG.21232;MSTRG.5046;MSTRG.25694;MSTRG.20958;MSTRG.4818;MSTRG.69;MSTRG.9690;MSTRG.3468;MSTRG.7246;MSTRG.4532;MSTRG.11375;MSTRG.16710;MSTRG.2390…	49	2572	308	30140	1.67843e-05
GO:0047364	desulfoglucosinolate sulfotransferase activity	molecular_function	7	MSTRG.21061;MSTRG.20328;MSTRG.4594;MSTRG.25079;MSTRG.21059;MSTRG.24852;MSTRG.20327	7	2572	12	30140	1.76092e-05
GO:0042807	central vacuole	cellular_component	8	MSTRG.20361;MSTRG.12012;MSTRG.16319;MSTRG.4564;MSTRG.18201;MSTRG.20995;MSTRG.1475;MSTRG.27667	8	2572	16	30140	1.91436e-05
GO:0005983	starch catabolic process	biological_process	10	MSTRG.27990;MSTRG.30570;MSTRG.13343;MSTRG.1492;MSTRG.22107;MSTRG.26637;MSTRG.7556;MSTRG.9425;MSTRG.14797;MSTRG.21525	10	2572	25	30140	1.98285e-05
GO:0008194	UDP-glycosyltransferase activity	molecular_function	6	MSTRG.16767;MSTRG.28391;MSTRG.14064;MSTRG.13096;MSTRG.30258;MSTRG.9253;MSTRG.13416;MSTRG.343;MSTRG.14047;MSTRG.12774;MSTRG.19432;MSTRG.23617;MSTRG.7682;MSTRG.26366;MSTRG.4758;MSTRG.2222;MSTRG.1705;MSTRG.28750;MSTRG.13094;MSTRG.9343;MSTRG.4886;MSTRG.23919;MSTRG.11809;MSTRG.7212;MSTRG.6668;MSTRG.14045;MSTRG.29399	27	2572	134	30140	2.15612e-05
GO:0016298	lipase activity	molecular_function	6	MSTRG.1139;MSTRG.14573;MSTRG.21564;MSTRG.9689;MSTRG.20261;MSTRG.14574;MSTRG.20886;BraA02g006170.3C;MSTRG.6990;MSTRG.1829;MSTRG.4055;MSTRG.21566;MSTRG.13629;MSTRG.21567	14	2572	47	30140	2.39748e-05
GO:0005544	calcium-dependent phospholipid binding	molecular_function	6	MSTRG.28064;MSTRG.7478;MSTRG.6139;MSTRG.17040;MSTRG.21921;MSTRG.12107;MSTRG.17255;MSTRG.7479;MSTRG.5876	9	2572	21	30140	2.69003e-05
GO:0055085	transmembrane transport	biological_process	6	MSTRG.5830;MSTRG.24325;MSTRG.6031;MSTRG.15516;MSTRG.8627;MSTRG.3584;MSTRG.16735;MSTRG.3622;BraA07g024560.3C;MSTRG.13084;MSTRG.13085;MSTRG.23416;MSTRG.5935;MSTRG.1331;MSTRG.5802;BraA09g036790.3C;MSTRG.18685;MSTRG.3830;MSTRG.19835;MSTRG.9440;MSTRG.20701;MSTRG.22630;MSTRG.745;MSTRG.25038;MSTRG.15713;BraA07g042320.3C;MSTRG.12981;MSTRG.1279;MSTRG.7398;MSTRG.18703;MSTRG.12012;BraA02g005540.3C;MSTRG.186…	49	2572	317	30140	3.6158e-05
GO:0050832	defense response to fungus	biological_process	8	MSTRG.23313;MSTRG.15475;MSTRG.11371;MSTRG.21169;MSTRG.23907;MSTRG.13689;MSTRG.8054;MSTRG.12302;MSTRG.7667;MSTRG.20265;MSTRG.9502;MSTRG.8255;MSTRG.15180;MSTRG.18377;MSTRG.5901;MSTRG.15172;MSTRG.5843;MSTRG.4577;MSTRG.12759;MSTRG.7664;MSTRG.8128;MSTRG.5046;MSTRG.19663;MSTRG.18108;MSTRG.14573;MSTRG.16395;MSTRG.7626;MSTRG.21649;MSTRG.4670;MSTRG.4818;MSTRG.587;MSTRG.15477;MSTRG.7264;MSTRG.9516;MSTRG.26…	47	2572	301	30140	3.99043e-05
GO:0000326	protein storage vacuole	cellular_component	8	MSTRG.19323;MSTRG.12012;MSTRG.28523;MSTRG.20361;MSTRG.23679;MSTRG.724;MSTRG.18372;MSTRG.4564;MSTRG.22624;MSTRG.20995	10	2572	27	30140	4.36518e-05
GO:0016042	lipid catabolic process	biological_process	6	MSTRG.4603;MSTRG.19888;MSTRG.21567;MSTRG.6990;MSTRG.2701;BraA06g032420.3C;MSTRG.19084;MSTRG.10256;MSTRG.20886;MSTRG.21566;MSTRG.5138;MSTRG.11434;MSTRG.13546;MSTRG.22588;MSTRG.27436;MSTRG.4055;MSTRG.21564;MSTRG.9508;MSTRG.10339;MSTRG.28142;MSTRG.14576;MSTRG.20313;MSTRG.14573;BraA02g006170.3C;MSTRG.12726;MSTRG.23011;MSTRG.12719;MSTRG.13648;MSTRG.20261;MSTRG.14574;MSTRG.141	31	2572	171	30140	4.87175e-05
GO:0071491	cellular response to red light	biological_process	9	MSTRG.8935;MSTRG.1649;MSTRG.13995;MSTRG.2169	4	2572	4	30140	5.29156e-05
GO:0071490	cellular response to far red light	biological_process	9	MSTRG.8935;MSTRG.13995;MSTRG.1649;MSTRG.2169	4	2572	4	30140	5.29156e-05
GO:0015979	photosynthesis	biological_process	5	MSTRG.7996;MSTRG.958;MSTRG.7296;MSTRG.24166;MSTRG.2987;MSTRG.2058;MSTRG.5445;MSTRG.13266;MSTRG.1649;MSTRG.3079;MSTRG.14531;MSTRG.19067;MSTRG.17907;MSTRG.8935;MSTRG.7804;MSTRG.11910;MSTRG.20663;MSTRG.2464;MSTRG.9042;MSTRG.26108;MSTRG.25063;MSTRG.25573;MSTRG.13268;MSTRG.13343;MSTRG.2169;MSTRG.22963;MSTRG.21842;MSTRG.13995;MSTRG.8042;MSTRG.5714	30	2572	164	30140	5.37925e-05
GO:0006970	response to osmotic stress	biological_process	5	MSTRG.27050;MSTRG.28110;MSTRG.21674;MSTRG.6668;MSTRG.12107;MSTRG.1655;MSTRG.25160;MSTRG.2444;MSTRG.7478;MSTRG.15406;MSTRG.12464;MSTRG.21921;MSTRG.6128;MSTRG.8921;MSTRG.20223;MSTRG.14045;MSTRG.8396;MSTRG.9443;MSTRG.8760;MSTRG.3548;MSTRG.964;MSTRG.8496;MSTRG.7556;MSTRG.20747;MSTRG.9502;MSTRG.14009;MSTRG.10173;MSTRG.13218;MSTRG.12486;MSTRG.2782;MSTRG.7626	31	2572	173	30140	6.12029e-05
GO:0009523	photosystem II	cellular_component	7	MSTRG.19067;MSTRG.20663;MSTRG.13995;MSTRG.21842;MSTRG.22963;MSTRG.26108;MSTRG.11910;MSTRG.2169;MSTRG.1649;MSTRG.8935	10	2572	28	30140	6.27197e-05
GO:0008146	sulfotransferase activity	molecular_function	6	MSTRG.10345;MSTRG.21059;MSTRG.20327;MSTRG.21061;MSTRG.23486;MSTRG.4594;MSTRG.2777;MSTRG.25546;MSTRG.20328;MSTRG.20509;MSTRG.6102;MSTRG.24852;MSTRG.25079	13	2572	45	30140	6.64643e-05
GO:0080044	quercetin 7-O-glucosyltransferase activity	molecular_function	8	MSTRG.28391;MSTRG.7212;MSTRG.26366;MSTRG.11809;MSTRG.9343;MSTRG.14047;MSTRG.23919;MSTRG.30258;MSTRG.4886;MSTRG.343;MSTRG.28750;MSTRG.14064;MSTRG.9253;MSTRG.12774;MSTRG.2222;MSTRG.19302;MSTRG.1705;MSTRG.19432;MSTRG.29399;MSTRG.7682;MSTRG.4758	21	2572	98	30140	6.71904e-05
GO:0031408	oxylipin biosynthetic process	biological_process	11	MSTRG.9063;MSTRG.14015;MSTRG.4701;MSTRG.15172;MSTRG.5046;MSTRG.13340;MSTRG.4577;MSTRG.1345;MSTRG.29107;MSTRG.4532;MSTRG.25582	11	2572	34	30140	7.68725e-05
GO:0009636	response to toxic substance	biological_process	5	MSTRG.14064;MSTRG.9253;MSTRG.19240;MSTRG.8851;MSTRG.27687;MSTRG.19247;MSTRG.24654;MSTRG.27684;MSTRG.9343;MSTRG.23919;MSTRG.4886;MSTRG.7790;MSTRG.16864;MSTRG.2222;MSTRG.7422;MSTRG.25137;MSTRG.24037;MSTRG.13643;MSTRG.25500;MSTRG.1705;MSTRG.11296	21	2572	99	30140	7.84993e-05
GO:1901562	response to paraquat	biological_process	6	MSTRG.3935;MSTRG.29304;MSTRG.1435;MSTRG.16910;MSTRG.3932	5	2572	7	30140	8.17388e-05
GO:0009514	glyoxysome	cellular_component	8	MSTRG.14051;MSTRG.11401;MSTRG.13340;MSTRG.8901;MSTRG.3175;MSTRG.12155;MSTRG.8391;MSTRG.22377;MSTRG.10183	9	2572	24	30140	9.44962e-05
GO:0016491	oxidoreductase activity	molecular_function	4	MSTRG.21605;MSTRG.11950;MSTRG.13049;MSTRG.21875;BraA09g042960.3C;MSTRG.6741;MSTRG.9676;MSTRG.28673;MSTRG.8287;MSTRG.25830;MSTRG.11692;MSTRG.7192;MSTRG.15480;MSTRG.28178;MSTRG.7987;MSTRG.2877;MSTRG.13023;MSTRG.13592;MSTRG.5956;MSTRG.249;MSTRG.21134;MSTRG.27539;MSTRG.7922;MSTRG.23772;MSTRG.29720;BraA10g017800.3C;MSTRG.11350;MSTRG.25573;MSTRG.6001;MSTRG.8719;MSTRG.27215;MSTRG.6805;MSTRG.28852;MSTRG.…	53	2572	365	30140	9.77377e-05
GO:0080043	quercetin 3-O-glucosyltransferase activity	molecular_function	8	MSTRG.26366;MSTRG.28391;MSTRG.14047;MSTRG.4758;MSTRG.7212;MSTRG.30258;MSTRG.343;MSTRG.28750;MSTRG.9343;MSTRG.19302;MSTRG.2222;MSTRG.23919;MSTRG.7682;MSTRG.12774;MSTRG.1705;MSTRG.9253;MSTRG.14064;MSTRG.4886;MSTRG.29399;MSTRG.19432;MSTRG.11809	21	2572	101	30140	0.000106302
GO:0052696	flavonoid glucuronidation	biological_process	6	MSTRG.28391;MSTRG.19302;MSTRG.343;MSTRG.19432;MSTRG.1705;MSTRG.9343;MSTRG.14064;MSTRG.29399;MSTRG.26366;MSTRG.7682;MSTRG.4758;MSTRG.2222;MSTRG.9253;MSTRG.28750;MSTRG.7212;MSTRG.12774;MSTRG.30258;MSTRG.23919;MSTRG.14047;MSTRG.4886;MSTRG.11809	21	2572	101	30140	0.000106302
GO:0046872	metal ion binding	molecular_function	6	MSTRG.13268;MSTRG.30425;MSTRG.1787;MSTRG.4994;MSTRG.16070;MSTRG.851;MSTRG.27392;MSTRG.2058;MSTRG.18589;MSTRG.16314;MSTRG.26331;MSTRG.2436;MSTRG.25202;MSTRG.22058;MSTRG.2187;MSTRG.503;MSTRG.19545;MSTRG.26564;MSTRG.5207;MSTRG.17065;MSTRG.5899;MSTRG.24604;MSTRG.28321;MSTRG.5886;MSTRG.2372;MSTRG.9042;MSTRG.20473;MSTRG.27695;MSTRG.17282;MSTRG.9120;MSTRG.1056;MSTRG.5843;MSTRG.11491;MSTRG.5728;MSTRG.178…	221	2572	2042	30140	0.000118289
GO:0042128	nitrate assimilation	biological_process	8	MSTRG.20496;MSTRG.2385;MSTRG.15713;MSTRG.23544;MSTRG.20709;MSTRG.20208;MSTRG.981;BraA02g005540.3C;MSTRG.24686;MSTRG.1866;MSTRG.2221;MSTRG.11028;MSTRG.4426;MSTRG.14338;MSTRG.28092;MSTRG.21298	16	2572	67	30140	0.000126501
GO:0031640	killing of cells of other organism	biological_process	4	MSTRG.4670;MSTRG.27971;MSTRG.12759;MSTRG.7667;MSTRG.20265;MSTRG.7664;MSTRG.21169;MSTRG.12302;MSTRG.18108;MSTRG.5285;MSTRG.23301	11	2572	36	30140	0.000137605
GO:0009625	response to insect	biological_process	7	MSTRG.10295;MSTRG.15477;MSTRG.5727;MSTRG.14576;MSTRG.20265;BraA04g029510.3C;MSTRG.4906;MSTRG.21169;MSTRG.11375;MSTRG.8133;MSTRG.65;MSTRG.5684;MSTRG.9158	13	2572	48	30140	0.000137841
GO:0009058	biosynthetic process	biological_process	4	MSTRG.2863;MSTRG.10573;MSTRG.27209;MSTRG.28466;MSTRG.1094;MSTRG.6284;MSTRG.12146;MSTRG.23388;MSTRG.28058;MSTRG.19883;MSTRG.3828;MSTRG.10572;MSTRG.11773;MSTRG.12045;MSTRG.4585;MSTRG.2340;MSTRG.16382;MSTRG.12939;MSTRG.25695;MSTRG.25694;MSTRG.20329;MSTRG.27389;MSTRG.3695;MSTRG.22367;MSTRG.20307;MSTRG.1326	26	2572	141	30140	0.00014321
GO:0006857	oligopeptide transport	biological_process	9	MSTRG.2396;BraA04g005820.3C;MSTRG.981;MSTRG.22146;MSTRG.2221;MSTRG.23544;MSTRG.15176;MSTRG.24444;BraA01g024830.3C;MSTRG.4426;BraA01g027720.3C;MSTRG.20709;MSTRG.19788;MSTRG.4511;MSTRG.3501;MSTRG.1331;MSTRG.29918;MSTRG.20496;MSTRG.24446;BraA06g014600.3C	20	2572	97	30140	0.000173149
GO:0010168	ER body	cellular_component	6	MSTRG.8496;MSTRG.2782;MSTRG.2476;MSTRG.15477;MSTRG.19570;MSTRG.13629;MSTRG.3119	7	2572	16	30140	0.000187137
GO:0050826	response to freezing	biological_process	6	MSTRG.3935;MSTRG.7626;MSTRG.29304;MSTRG.1222;MSTRG.22710;MSTRG.9732;MSTRG.11176;MSTRG.24165;MSTRG.3932	9	2572	26	30140	0.000193006
GO:0080070	8-methylthiooctyl-desulfoglucosinolate sulfotransferase activity	molecular_function	8	MSTRG.20328;MSTRG.20327;MSTRG.25079;MSTRG.24852;MSTRG.21059	5	2572	8	30140	0.000202565
GO:0080066	3-methylthiopropyl-desulfoglucosinolate sulfotransferase activity	molecular_function	8	MSTRG.20327;MSTRG.24852;MSTRG.21059;MSTRG.25079;MSTRG.20328	5	2572	8	30140	0.000202565
GO:0080071	indol-3-yl-methyl-desulfoglucosinolate sulfotransferase activity	molecular_function	8	MSTRG.25079;MSTRG.21059;MSTRG.24852;MSTRG.20327;MSTRG.20328	5	2572	8	30140	0.000202565
GO:0080069	7-methylthioheptyl-desulfoglucosinolate sulfotransferase activity	molecular_function	8	MSTRG.21059;MSTRG.20327;MSTRG.20328;MSTRG.25079;MSTRG.24852	5	2572	8	30140	0.000202565
GO:0080068	5-methylthiopentyl-desulfoglucosinolate sulfotransferase activity	molecular_function	8	MSTRG.24852;MSTRG.21059;MSTRG.25079;MSTRG.20328;MSTRG.20327	5	2572	8	30140	0.000202565
GO:0080067	4-methylthiobutyl-desulfoglucosinolate sulfotransferase activity	molecular_function	8	MSTRG.24852;MSTRG.21059;MSTRG.20327;MSTRG.20328;MSTRG.25079	5	2572	8	30140	0.000202565
GO:0010037	response to carbon dioxide	biological_process	6	MSTRG.3079;MSTRG.20827;MSTRG.15989;MSTRG.4445;MSTRG.16457	5	2572	8	30140	0.000202565
GO:0009809	lignin biosynthetic process	biological_process	8	MSTRG.29041;MSTRG.21288;MSTRG.3847;MSTRG.23358;MSTRG.4728;MSTRG.15796;MSTRG.13023;MSTRG.506;MSTRG.6805;BraA10g017800.3C;MSTRG.28051;BraA08g017380.3C;MSTRG.30499;MSTRG.88;MSTRG.15797;MSTRG.6358;MSTRG.18449;MSTRG.13535;MSTRG.3199;MSTRG.20217	20	2572	99	30140	0.000231159
GO:0016746	transferase activity, transferring acyl groups	molecular_function	5	MSTRG.28322;MSTRG.14768;MSTRG.4620;MSTRG.29114;MSTRG.21427;MSTRG.12078;MSTRG.30270;MSTRG.19609;MSTRG.28435;MSTRG.1139;MSTRG.15688;MSTRG.20261;MSTRG.15243;MSTRG.11661;MSTRG.9689;MSTRG.10156;MSTRG.11126;MSTRG.25190;MSTRG.331	19	2572	92	30140	0.000243494
GO:0008654	phospholipid biosynthetic process	biological_process	8	MSTRG.12078;MSTRG.9689;MSTRG.27163;MSTRG.21427;MSTRG.25028;MSTRG.3325;MSTRG.11371;MSTRG.7511;MSTRG.12207;MSTRG.1139;MSTRG.28322;MSTRG.7733;MSTRG.12397	13	2572	51	30140	0.000267166
GO:0009986	cell surface	cellular_component	4	MSTRG.7478;MSTRG.14341;MSTRG.7479;MSTRG.2387;MSTRG.5876;MSTRG.17255;MSTRG.12107	7	2572	17	30140	0.000294719
GO:0004499	N,N-dimethylaniline monooxygenase activity	molecular_function	7	MSTRG.16395;MSTRG.9201;MSTRG.27939;MSTRG.30376;MSTRG.23313;MSTRG.9202;MSTRG.16010;MSTRG.27941	8	2572	22	30140	0.000298341
GO:0052689	carboxylic ester hydrolase activity	molecular_function	6	MSTRG.20671;MSTRG.21564;MSTRG.9508;MSTRG.20313;MSTRG.23657;MSTRG.22588;MSTRG.21567;MSTRG.4055;MSTRG.12726;MSTRG.2701;MSTRG.19084;MSTRG.20261;MSTRG.6990;MSTRG.14574;MSTRG.23011;MSTRG.1513;MSTRG.5138;MSTRG.14573;MSTRG.27436;MSTRG.14576;MSTRG.11434;MSTRG.28142;MSTRG.20886;MSTRG.13629;MSTRG.21566;MSTRG.10339;BraA02g006170.3C;MSTRG.4603;MSTRG.2775	29	2572	172	30140	0.000307113
GO:0016614	oxidoreductase activity, acting on CH-OH group of donors	molecular_function	5	MSTRG.4551;MSTRG.26903;MSTRG.25330;MSTRG.19043;MSTRG.3765;MSTRG.26683;MSTRG.25331;MSTRG.25327;MSTRG.29548;MSTRG.2294;MSTRG.22301;MSTRG.19042;MSTRG.944;BraA06g043120.3C;MSTRG.12860;MSTRG.26304	16	2572	72	30140	0.000308121
GO:0031225	anchored component of membrane	cellular_component	5	MSTRG.6044;MSTRG.6772;MSTRG.9843;MSTRG.19277;MSTRG.24244;MSTRG.30360;MSTRG.25719;MSTRG.6146;MSTRG.26411;MSTRG.25312;MSTRG.3534;MSTRG.6010;MSTRG.83;MSTRG.30343;MSTRG.22835;MSTRG.26885;MSTRG.24929;MSTRG.12454;MSTRG.12829;MSTRG.18370;MSTRG.4130;MSTRG.549;MSTRG.16344;MSTRG.28522;MSTRG.29719;MSTRG.3344;MSTRG.9174;MSTRG.10330;MSTRG.15300;MSTRG.1732;MSTRG.11198;MSTRG.22301;MSTRG.18734;MSTRG.3347;MSTRG.1…	44	2572	301	30140	0.000314141
GO:0016021	integral component of membrane	cellular_component	5	MSTRG.29918;MSTRG.25671;MSTRG.21095;MSTRG.17285;MSTRG.331;MSTRG.7034;MSTRG.16932;MSTRG.11650;MSTRG.20428;MSTRG.4508;MSTRG.19835;MSTRG.9587;MSTRG.14094;MSTRG.6440;MSTRG.12397;MSTRG.14746;MSTRG.29048;BraA06g014600.3C;MSTRG.24979;MSTRG.15514;MSTRG.3228;MSTRG.20135;MSTRG.9524;MSTRG.14966;MSTRG.5207;MSTRG.19245;MSTRG.7461;MSTRG.12434;MSTRG.29002;MSTRG.7197;MSTRG.15603;BraA07g024560.3C;MSTRG.16735;BraA…	602	2572	6252	30140	0.000319336
GO:0006629	lipid metabolic process	biological_process	5	MSTRG.25719;MSTRG.21830;MSTRG.4577;MSTRG.4701;MSTRG.6471;MSTRG.3935;MSTRG.7144;MSTRG.20691;MSTRG.16910;MSTRG.19052;MSTRG.6487;MSTRG.28812;MSTRG.16901;MSTRG.29114;MSTRG.3560;MSTRG.1342;MSTRG.16833;MSTRG.11218;MSTRG.28813;BraA06g032420.3C;MSTRG.27955;MSTRG.1829;MSTRG.21065;MSTRG.27215;MSTRG.29304;MSTRG.15172;MSTRG.25272;MSTRG.12719;MSTRG.23609;MSTRG.3932;MSTRG.19704	31	2572	189	30140	0.000320909
GO:0010114	response to red light	biological_process	8	MSTRG.4108;MSTRG.1649;MSTRG.18085;MSTRG.9735;MSTRG.9042;MSTRG.18961;MSTRG.28010;MSTRG.7996;MSTRG.12917;MSTRG.11682;MSTRG.11058;MSTRG.5315;MSTRG.19646;MSTRG.5445;MSTRG.24166;MSTRG.17907;MSTRG.24255	17	2572	81	30140	0.000415357
GO:0010162	seed dormancy process	biological_process	5	MSTRG.18283;MSTRG.12635;MSTRG.21337;MSTRG.12232;MSTRG.823;MSTRG.25381;MSTRG.27315;MSTRG.8019	8	2572	23	30140	0.00042338
GO:0004866	endopeptidase inhibitor activity	molecular_function	7	MSTRG.24252;MSTRG.7518;MSTRG.21005;MSTRG.21008;MSTRG.16325;MSTRG.26165;MSTRG.19116	7	2572	18	30140	0.000446825
GO:0055088	lipid homeostasis	biological_process	7	MSTRG.21671;MSTRG.28689;MSTRG.9689;MSTRG.1139;MSTRG.7344;MSTRG.28690;MSTRG.17264	7	2572	18	30140	0.000446825
GO:0030599	pectinesterase activity	molecular_function	7	MSTRG.5479;MSTRG.30461;MSTRG.28452;MSTRG.3755;MSTRG.27971;MSTRG.29002;MSTRG.7848;MSTRG.10255;MSTRG.8538;MSTRG.13638;MSTRG.2729;MSTRG.10550;MSTRG.2730;MSTRG.15097;MSTRG.1838;MSTRG.6072	16	2572	75	30140	0.000501273
GO:0016709	oxidoreductase activity, acting on paired donors, with incorporation or reduction of molecular oxygen, NAD(P)H as one donor, and incorporation of one atom of oxygen	molecular_function	6	MSTRG.124;MSTRG.518;MSTRG.120;MSTRG.11375;BraA04g029510.3C;MSTRG.19413;MSTRG.12396;MSTRG.5376;MSTRG.17584;MSTRG.27462;MSTRG.6892;MSTRG.8305;MSTRG.12268;MSTRG.10295;MSTRG.22511;MSTRG.8050;MSTRG.8051;MSTRG.65;MSTRG.9933;MSTRG.10268;MSTRG.2137;MSTRG.5675	22	2572	121	30140	0.000548561
GO:0042545	cell wall modification	biological_process	7	MSTRG.5479;MSTRG.18631;MSTRG.1838;MSTRG.8538;MSTRG.30461;MSTRG.29002;MSTRG.13638;MSTRG.6072;MSTRG.28452;MSTRG.29902;MSTRG.10550;MSTRG.6440;MSTRG.2730;MSTRG.27971;MSTRG.3755;MSTRG.7848;MSTRG.2729	17	2572	83	30140	0.000559675
GO:0071555	cell wall organization	biological_process	6	MSTRG.13944;MSTRG.12381;MSTRG.25094;MSTRG.29269;MSTRG.23474;MSTRG.19149;MSTRG.25026;MSTRG.2340;MSTRG.19959;MSTRG.27119;MSTRG.7822;MSTRG.9961;MSTRG.1123;MSTRG.23997;MSTRG.20708;MSTRG.22577;MSTRG.1268;MSTRG.16065;MSTRG.23552;MSTRG.5270;MSTRG.699;MSTRG.2775;MSTRG.28058;MSTRG.8100;MSTRG.3274;MSTRG.3964;MSTRG.609;MSTRG.15674;MSTRG.29972;MSTRG.28002;MSTRG.30620;MSTRG.1269;MSTRG.1091;MSTRG.3199;MSTRG.29…	50	2572	364	30140	0.000567605
GO:0006793	phosphorus metabolic process	biological_process	5	MSTRG.9303;MSTRG.12081;MSTRG.13016	3	2572	3	30140	0.000620754
GO:0004069	L-aspartate:2-oxoglutarate aminotransferase activity	molecular_function	7	MSTRG.25695;MSTRG.22367;MSTRG.3695;MSTRG.1094;MSTRG.6284;MSTRG.25694;MSTRG.11773	7	2572	19	30140	0.000655555
GO:0071492	cellular response to UV-A	biological_process	9	MSTRG.8935;MSTRG.13995;MSTRG.1649;MSTRG.2169	4	2572	6	30140	0.000689356
GO:0010351	lithium ion transport	biological_process	9	MSTRG.13016;MSTRG.12081;MSTRG.16110;MSTRG.9303	4	2572	6	30140	0.000689356
GO:0071732	cellular response to nitric oxide	biological_process	8	MSTRG.18589;BraA03g004430.3C;MSTRG.4577;MSTRG.6968;MSTRG.18583;MSTRG.15172;MSTRG.1318;MSTRG.879;MSTRG.8471;MSTRG.19339;BraA05g037750.3C	11	2572	43	30140	0.00075484
GO:0015297	antiporter activity	molecular_function	7	MSTRG.20428;MSTRG.20607;MSTRG.7882;MSTRG.20701;MSTRG.15278;MSTRG.25160;MSTRG.8471;MSTRG.14211;MSTRG.16875;MSTRG.9007;BraA05g037750.3C;MSTRG.8894;MSTRG.18128;MSTRG.6059;MSTRG.28958;MSTRG.17285;MSTRG.23510;MSTRG.12155;MSTRG.7093;MSTRG.3622;MSTRG.9587;MSTRG.25994;BraA08g029970.3C;BraA10g027480.3C	24	2572	140	30140	0.000762659
GO:0033946	xyloglucan-specific endo-beta-1,4-glucanase activity	molecular_function	8	MSTRG.3964;MSTRG.9961;MSTRG.22577;MSTRG.609;MSTRG.29269	5	2572	10	30140	0.000787645
GO:0005215	transporter activity	molecular_function	3	MSTRG.15358;MSTRG.17285;MSTRG.15176;MSTRG.4511;MSTRG.16908;MSTRG.29918;MSTRG.3932;MSTRG.9587;MSTRG.2833;MSTRG.26452;MSTRG.26605;MSTRG.16875;MSTRG.29304;MSTRG.8471;MSTRG.3935;MSTRG.23510;MSTRG.175;MSTRG.20428;MSTRG.3501;BraA08g029970.3C;MSTRG.4426;MSTRG.15278;MSTRG.28958;MSTRG.24446;MSTRG.19788;MSTRG.24444;BraA06g014600.3C;BraA01g024830.3C;MSTRG.16120;MSTRG.13369;MSTRG.8894;MSTRG.20496;MSTRG.16932…	53	2572	398	30140	0.000824285
GO:0006833	water transport	biological_process	7	MSTRG.27204;MSTRG.3830;MSTRG.7397;MSTRG.13085;MSTRG.9644;MSTRG.7493;MSTRG.13084;MSTRG.12012;MSTRG.7398	9	2572	31	30140	0.000842236
GO:0043231	intracellular membrane-bounded organelle	cellular_component	5	MSTRG.28750;MSTRG.30258;MSTRG.11809;MSTRG.16908;MSTRG.2222;MSTRG.8128;MSTRG.23919;BraA01g016760.3C;MSTRG.4886;MSTRG.7212;MSTRG.19302;MSTRG.9253;MSTRG.4758;MSTRG.12774;MSTRG.8877;MSTRG.29399;MSTRG.621;MSTRG.16833;MSTRG.9343;MSTRG.7264;MSTRG.19432;MSTRG.343;MSTRG.7682;MSTRG.14047;MSTRG.1705;MSTRG.10583;MSTRG.26366;MSTRG.16901;MSTRG.14064	29	2572	185	30140	0.00103414
GO:0006749	glutathione metabolic process	biological_process	8	MSTRG.24654;MSTRG.27687;MSTRG.25137;MSTRG.19240;MSTRG.13643;MSTRG.10736;MSTRG.7790;MSTRG.24037;MSTRG.25500;MSTRG.8128;MSTRG.27684;MSTRG.3576;MSTRG.19247;MSTRG.16864	14	2572	66	30140	0.00116664
GO:0008289	lipid binding	molecular_function	4	MSTRG.14041;MSTRG.8057;MSTRG.8056;MSTRG.22458;MSTRG.26452;MSTRG.3879;MSTRG.1028;MSTRG.25603;MSTRG.25021;MSTRG.6556;MSTRG.1373;MSTRG.8513;MSTRG.4951;MSTRG.9612;MSTRG.8054;MSTRG.10606;MSTRG.6746;MSTRG.1030;MSTRG.1617;MSTRG.16344;MSTRG.26605;MSTRG.13038;MSTRG.24750;MSTRG.14917;MSTRG.15493;MSTRG.4912;MSTRG.7626;MSTRG.4579;MSTRG.12454;MSTRG.18232;MSTRG.18231;MSTRG.25420;MSTRG.2357	33	2572	222	30140	0.00124252
GO:0005507	copper ion binding	molecular_function	8	MSTRG.23358;MSTRG.28165;MSTRG.8496;MSTRG.14338;MSTRG.19368;MSTRG.3847;MSTRG.9843;MSTRG.5977;MSTRG.30343;MSTRG.30499;MSTRG.25470;MSTRG.4680;MSTRG.8162;MSTRG.13023;MSTRG.21671;MSTRG.6805;MSTRG.11028;MSTRG.6146;MSTRG.27905;BraA05g005760.3C;MSTRG.10736;MSTRG.13535;MSTRG.24929;MSTRG.2782;BraA10g017800.3C;MSTRG.2385;MSTRG.12829;MSTRG.5529;MSTRG.27145;MSTRG.16629;MSTRG.18328;MSTRG.12186;MSTRG.1001;MSTRG…	46	2572	340	30140	0.0012622
GO:0010218	response to far red light	biological_process	8	MSTRG.7996;MSTRG.12832;MSTRG.5445;MSTRG.4108;MSTRG.9042;MSTRG.1649;MSTRG.24166;MSTRG.5315;MSTRG.24255;MSTRG.19646;MSTRG.9735;MSTRG.11058;MSTRG.18085;MSTRG.17907	14	2572	67	30140	0.00136077
GO:0004197	cysteine-type endopeptidase activity	molecular_function	8	MSTRG.22807;MSTRG.23260;MSTRG.19351;MSTRG.252;MSTRG.11491;MSTRG.25941;MSTRG.128;MSTRG.6779;MSTRG.6780;MSTRG.24834;MSTRG.24839	11	2572	46	30140	0.00138038
GO:0008171	O-methyltransferase activity	molecular_function	7	MSTRG.506;BraA07g010500.3C;MSTRG.21288;MSTRG.934;MSTRG.4728;BraA08g017380.3C;MSTRG.16520;MSTRG.20217	8	2572	27	30140	0.00140793
GO:0030643	cellular phosphate ion homeostasis	biological_process	11	MSTRG.19704;MSTRG.14341;MSTRG.2387;MSTRG.11218	4	2572	7	30140	0.00149951
GO:0004121	cystathionine beta-lyase activity	molecular_function	6	MSTRG.25695;MSTRG.22367;MSTRG.25694;MSTRG.1094	4	2572	7	30140	0.00149951
GO:0010054	trichoblast differentiation	biological_process	8	MSTRG.10447;MSTRG.20083;MSTRG.23552;MSTRG.25026	4	2572	7	30140	0.00149951
GO:0016791	phosphatase activity	molecular_function	7	MSTRG.14768;MSTRG.30270;MSTRG.6021;MSTRG.28435;MSTRG.2387;MSTRG.24822;MSTRG.14341;MSTRG.20984;MSTRG.28322;MSTRG.12078	10	2572	40	30140	0.00157116
GO:0045330	aspartyl esterase activity	molecular_function	6	MSTRG.6072;MSTRG.3755;MSTRG.27971;MSTRG.1838;MSTRG.28452;MSTRG.7848;MSTRG.30461;MSTRG.5479;MSTRG.10550;MSTRG.2729;MSTRG.8538;MSTRG.29002;MSTRG.13638;MSTRG.2730	14	2572	68	30140	0.00158116
GO:0051707	response to other organism	biological_process	6	MSTRG.343;MSTRG.14762;MSTRG.23622;MSTRG.14398;MSTRG.15172;MSTRG.4577;MSTRG.2437;MSTRG.11671;MSTRG.16400;MSTRG.11147;MSTRG.27618;MSTRG.23313;MSTRG.5955;MSTRG.16395;MSTRG.21112;MSTRG.10232	16	2572	84	30140	0.00180341
GO:0010345	suberin biosynthetic process	biological_process	8	MSTRG.5722;MSTRG.12037;MSTRG.29991;MSTRG.10583;MSTRG.16833;MSTRG.16901;MSTRG.14768;MSTRG.6818	8	2572	28	30140	0.0018252
GO:0010030	positive regulation of seed germination	biological_process	10	MSTRG.2169;MSTRG.20284;MSTRG.13995;MSTRG.8935;MSTRG.28750;MSTRG.27657;MSTRG.16334;MSTRG.1649	8	2572	28	30140	0.0018252
GO:0004364	glutathione transferase activity	molecular_function	6	MSTRG.7790;MSTRG.8128;MSTRG.19247;MSTRG.24654;MSTRG.3576;MSTRG.25137;MSTRG.27687;MSTRG.18380;MSTRG.19240;MSTRG.24037;MSTRG.25500;MSTRG.13643;MSTRG.27684;MSTRG.16864	14	2572	69	30140	0.00183046
GO:0005811	lipid droplet	cellular_component	6	MSTRG.28641;MSTRG.1345;MSTRG.12485;MSTRG.4462;MSTRG.4314;MSTRG.29107	6	2572	17	30140	0.00208033
GO:0009808	lignin metabolic process	biological_process	7	MSTRG.1705;MSTRG.25888;MSTRG.2294;MSTRG.13899;MSTRG.9253;MSTRG.5843	6	2572	17	30140	0.00208033
GO:0046688	response to copper ion	biological_process	7	MSTRG.12186;BraA05g005760.3C;MSTRG.5977;MSTRG.19368;MSTRG.3118;MSTRG.5684	6	2572	17	30140	0.00208033
GO:0016049	cell growth	biological_process	4	MSTRG.23054;MSTRG.5270;MSTRG.26220;MSTRG.3534;MSTRG.7688;MSTRG.17817;MSTRG.24532;MSTRG.6656;BraA08g032400.3C;MSTRG.2225;MSTRG.2833;MSTRG.357;MSTRG.12785;MSTRG.9174	14	2572	70	30140	0.0021115
GO:0009705	plant-type vacuole membrane	cellular_component	8	MSTRG.20361;MSTRG.2444;MSTRG.4564;MSTRG.1475;MSTRG.20995;BraA03g001200.3C;MSTRG.3007;BraA02g005540.3C;MSTRG.16494;MSTRG.12012;MSTRG.23416;MSTRG.18201;MSTRG.24413;MSTRG.16319;MSTRG.13629;MSTRG.9303;MSTRG.12081;MSTRG.27667;MSTRG.19838;MSTRG.18276;MSTRG.20284;MSTRG.3468;MSTRG.13016;BraA07g042320.3C;MSTRG.9463;MSTRG.23709	26	2572	168	30140	0.00219332
GO:0009769	photosynthesis, light harvesting in photosystem II	biological_process	7	MSTRG.13268;MSTRG.7296;MSTRG.13266	3	2572	4	30140	0.00232427
GO:1902884	positive regulation of response to oxidative stress	biological_process	7	MSTRG.3932;MSTRG.3935;MSTRG.29304	3	2572	4	30140	0.00232427
GO:0047209	coniferyl-alcohol glucosyltransferase activity	molecular_function	8	MSTRG.19432;MSTRG.1705;MSTRG.9253	3	2572	4	30140	0.00232427
GO:0050200	plasmalogen synthase activity	molecular_function	7	MSTRG.12397;MSTRG.7733;MSTRG.21427	3	2572	4	30140	0.00232427
GO:0030644	cellular chloride ion homeostasis	biological_process	11	MSTRG.3932;MSTRG.3935;MSTRG.29304	3	2572	4	30140	0.00232427
GO:0004623	phospholipase A2 activity	molecular_function	8	MSTRG.13648;MSTRG.9689;MSTRG.1139	3	2572	4	30140	0.00232427
GO:0006569	tryptophan catabolic process	biological_process	11	MSTRG.10295;MSTRG.11375;MSTRG.65	3	2572	4	30140	0.00232427
GO:0009266	response to temperature stimulus	biological_process	5	MSTRG.2644;MSTRG.8597;MSTRG.17040;MSTRG.5696;MSTRG.12552;MSTRG.30526;MSTRG.3323;MSTRG.6236	8	2572	29	30140	0.00233418
GO:0045490	pectin catabolic process	biological_process	8	MSTRG.2729;MSTRG.2730;MSTRG.3755;MSTRG.5479;MSTRG.1838;MSTRG.10550;MSTRG.8538;MSTRG.28452;MSTRG.24475;MSTRG.1005;MSTRG.22335;MSTRG.27971;MSTRG.24156;MSTRG.6044;MSTRG.30461;MSTRG.29002;MSTRG.7848;MSTRG.6072;MSTRG.13638	19	2572	111	30140	0.00261481
GO:0009617	response to bacterium	biological_process	7	MSTRG.29070;MSTRG.8597;MSTRG.24830;BraA02g040990.3C;MSTRG.13900;MSTRG.65;MSTRG.879;MSTRG.5326;MSTRG.7246;MSTRG.88;MSTRG.5693;MSTRG.2644;MSTRG.17501;MSTRG.3090;MSTRG.10295;MSTRG.6781;MSTRG.19890;MSTRG.27971;MSTRG.4532;MSTRG.69;MSTRG.26553;MSTRG.6929;MSTRG.11375;MSTRG.7848	24	2572	153	30140	0.00264795
GO:0009407	toxin catabolic process	biological_process	6	MSTRG.25137;MSTRG.25500;MSTRG.19240;MSTRG.24654;MSTRG.16864;MSTRG.8128;MSTRG.27684;MSTRG.24037;MSTRG.7790;MSTRG.19247;MSTRG.27687;MSTRG.13643	12	2572	57	30140	0.00273658
GO:0010279	indole-3-acetic acid amido synthetase activity	molecular_function	7	MSTRG.1381;MSTRG.4068;MSTRG.122;MSTRG.26198	4	2572	8	30140	0.00279646
GO:0016702	oxidoreductase activity, acting on single donors with incorporation of molecular oxygen, incorporation of two atoms of oxygen	molecular_function	6	MSTRG.851;MSTRG.15172;MSTRG.4577;MSTRG.12346	4	2572	8	30140	0.00279646
GO:0051592	response to calcium ion	biological_process	7	MSTRG.13016;MSTRG.12081;MSTRG.18342;MSTRG.9303	4	2572	8	30140	0.00279646
GO:1990137	plant seed peroxidase activity	molecular_function	6	MSTRG.4462;MSTRG.29107;MSTRG.1345;MSTRG.7264	4	2572	8	30140	0.00279646
GO:0032259	methylation	biological_process	4	MSTRG.10673;MSTRG.14762;MSTRG.4728;BraA07g010500.3C;MSTRG.23154;MSTRG.20217;MSTRG.30570;MSTRG.22221;MSTRG.10895;MSTRG.22037;MSTRG.13899;MSTRG.21288;MSTRG.26211;MSTRG.19317;MSTRG.16520;MSTRG.27318;MSTRG.4863;MSTRG.4228;MSTRG.21242;MSTRG.3104;MSTRG.29041;MSTRG.11204;BraA08g017380.3C;MSTRG.4279;MSTRG.25808;MSTRG.12778;MSTRG.25888;MSTRG.506;MSTRG.26759;MSTRG.20763;MSTRG.30567	31	2572	216	30140	0.00297766
GO:0016788	hydrolase activity, acting on ester bonds	molecular_function	5	MSTRG.3921;MSTRG.11434;MSTRG.14576;MSTRG.13629;MSTRG.4603;MSTRG.19084;MSTRG.28142;MSTRG.12726;MSTRG.17932;MSTRG.5138;MSTRG.9508;MSTRG.20313;MSTRG.10339;MSTRG.21564;MSTRG.27436;MSTRG.20671;MSTRG.23011;MSTRG.11436;MSTRG.9249;MSTRG.20691;MSTRG.14801	21	2572	129	30140	0.00301923
GO:0071577	zinc ion transmembrane transport	biological_process	11	MSTRG.11830;MSTRG.13485;MSTRG.9524;MSTRG.878;MSTRG.879;MSTRG.21495;MSTRG.414	7	2572	24	30140	0.0030815
GO:0044550	secondary metabolite biosynthetic process	biological_process	5	MSTRG.10268;MSTRG.5675;MSTRG.9933;MSTRG.8305;MSTRG.2137;MSTRG.12396;MSTRG.22511;MSTRG.5376;MSTRG.518;MSTRG.6892;MSTRG.124;MSTRG.8050;MSTRG.11950;MSTRG.12268;MSTRG.19413;MSTRG.8051;MSTRG.120;MSTRG.17584;MSTRG.27462	19	2572	113	30140	0.00321584
GO:0004838	L-tyrosine:2-oxoglutarate aminotransferase activity	molecular_function	8	MSTRG.27389;MSTRG.1094;MSTRG.22367;MSTRG.25695;MSTRG.25694	5	2572	13	30140	0.00323529
GO:0003995	acyl-CoA dehydrogenase activity	molecular_function	6	MSTRG.7344;MSTRG.28690;MSTRG.21671;MSTRG.28689;MSTRG.17264	5	2572	13	30140	0.00323529
GO:0006873	cellular ion homeostasis	biological_process	8	MSTRG.14009;MSTRG.15989;MSTRG.25038;MSTRG.22645;MSTRG.8921	5	2572	13	30140	0.00323529
GO:0019762	glucosinolate catabolic process	biological_process	9	MSTRG.12809;MSTRG.2454;MSTRG.2782;MSTRG.15402;MSTRG.8496;MSTRG.14420;BraA06g000940.3C;MSTRG.15477;MSTRG.14576	9	2572	37	30140	0.00326006
GO:0046910	pectinesterase inhibitor activity	molecular_function	6	MSTRG.10550;MSTRG.7848;MSTRG.29002;MSTRG.12491;MSTRG.23451;MSTRG.13638;MSTRG.8538;MSTRG.1184;MSTRG.27971;MSTRG.2416;MSTRG.19654;BraA03g009770.3C;MSTRG.2730;MSTRG.24522;MSTRG.26405;MSTRG.15097	16	2572	89	30140	0.0033262
GO:0009744	response to sucrose	biological_process	8	MSTRG.27905;MSTRG.16954;MSTRG.2444;MSTRG.30594;MSTRG.102;MSTRG.22423;MSTRG.3735;MSTRG.8158;MSTRG.7556;MSTRG.10286;MSTRG.22794;MSTRG.6668;MSTRG.16540;MSTRG.340;MSTRG.7539;MSTRG.20223	16	2572	89	30140	0.0033262
GO:0010193	response to ozone	biological_process	7	MSTRG.4532;MSTRG.19001;MSTRG.27968;MSTRG.12939;MSTRG.15989;MSTRG.9063;MSTRG.12146;MSTRG.16732;MSTRG.17471;MSTRG.8391	10	2572	44	30140	0.00336219
GO:0048316	seed development	biological_process	5	MSTRG.17817;MSTRG.5270;MSTRG.10173;MSTRG.340;MSTRG.7554;MSTRG.13218;MSTRG.6128;MSTRG.3560;MSTRG.27905;MSTRG.13138;BraA09g028560.3C;MSTRG.30258;MSTRG.7556;MSTRG.249;MSTRG.6487;MSTRG.22423;MSTRG.28444;MSTRG.12911;MSTRG.19323;MSTRG.11989	20	2572	122	30140	0.00344504
GO:0055062	phosphate ion homeostasis	biological_process	10	MSTRG.12081;MSTRG.9303;MSTRG.13016;MSTRG.16735;MSTRG.30575;MSTRG.745;MSTRG.9440	7	2572	25	30140	0.00396867
GO:0042752	regulation of circadian rhythm	biological_process	5	MSTRG.17728;MSTRG.24237;MSTRG.6179;MSTRG.3323;MSTRG.6236;MSTRG.28551;MSTRG.14110;MSTRG.18621;MSTRG.22037;MSTRG.28010	10	2572	45	30140	0.00399802
GO:0071369	cellular response to ethylene stimulus	biological_process	7	MSTRG.3335;MSTRG.879;MSTRG.1318;MSTRG.20384;BraA05g037750.3C;MSTRG.6968;MSTRG.8471;MSTRG.20083;MSTRG.19339;MSTRG.10447	10	2572	45	30140	0.00399802
GO:0071281	cellular response to iron ion	biological_process	8	MSTRG.22511;BraA05g037750.3C;MSTRG.18342;MSTRG.8162;MSTRG.8471;MSTRG.19339;BraA03g044810.3C;MSTRG.6968;MSTRG.879;MSTRG.18589;MSTRG.18583;MSTRG.1318	12	2572	60	30140	0.00426862
GO:0009646	response to absence of light	biological_process	8	MSTRG.25160;MSTRG.12860;MSTRG.4906;MSTRG.8133;MSTRG.23622;MSTRG.16954;MSTRG.28551;MSTRG.16540	8	2572	32	30140	0.0045459
GO:0045549	9-cis-epoxycarotenoid dioxygenase activity	molecular_function	8	MSTRG.18961;MSTRG.21337;MSTRG.27386;MSTRG.12346;MSTRG.10398	5	2572	14	30140	0.00468192
GO:0052890	oxidoreductase activity, acting on the CH-CH group of donors, with a flavin as acceptor	molecular_function	6	MSTRG.21671;MSTRG.28690;MSTRG.17264;MSTRG.7344;MSTRG.28689	5	2572	14	30140	0.00468192
GO:0033539	fatty acid beta-oxidation using acyl-CoA dehydrogenase	biological_process	12	MSTRG.21671;MSTRG.17264;MSTRG.28690;MSTRG.28689;MSTRG.7344	5	2572	14	30140	0.00468192
GO:0071483	cellular response to blue light	biological_process	8	MSTRG.13995;MSTRG.2169;MSTRG.1649;MSTRG.8935	4	2572	9	30140	0.00469472
GO:0009687	abscisic acid metabolic process	biological_process	10	MSTRG.11682;MSTRG.28750;MSTRG.9516;MSTRG.15477	4	2572	9	30140	0.00469472
GO:2000122	negative regulation of stomatal complex development	biological_process	9	MSTRG.4445;MSTRG.20827;MSTRG.3079;MSTRG.16457	4	2572	9	30140	0.00469472
GO:0050362	L-tryptophan:2-oxoglutarate aminotransferase activity	molecular_function	8	MSTRG.1094;MSTRG.25695;MSTRG.25694;MSTRG.22367	4	2572	9	30140	0.00469472
GO:0071486	cellular response to high light intensity	biological_process	9	MSTRG.2169;MSTRG.1649;MSTRG.13995;MSTRG.8935	4	2572	9	30140	0.00469472
GO:0071446	cellular response to salicylic acid stimulus	biological_process	7	MSTRG.4577;MSTRG.23622;MSTRG.15911;MSTRG.30021;MSTRG.7246;MSTRG.15172;MSTRG.7351	7	2572	26	30140	0.00503658
GO:0009753	response to jasmonic acid	biological_process	6	MSTRG.229;BraA09g025090.3C;MSTRG.27389;MSTRG.20329;MSTRG.20871;MSTRG.3433;MSTRG.12143;MSTRG.15402;MSTRG.1094;MSTRG.6020;MSTRG.24399;MSTRG.12146;MSTRG.5046;MSTRG.12939;MSTRG.14415;BraA06g000940.3C;MSTRG.882;MSTRG.5684;MSTRG.20265;MSTRG.97;MSTRG.25694;MSTRG.10173;MSTRG.2437;MSTRG.9167;MSTRG.14481;MSTRG.7872;MSTRG.26192;MSTRG.21169;MSTRG.3468;MSTRG.20958;MSTRG.3431;MSTRG.16374;MSTRG.25695;MSTRG.7385…	37	2572	280	30140	0.00523836
GO:0009413	response to flooding	biological_process	5	MSTRG.6668;MSTRG.14138;MSTRG.20223	3	2572	5	30140	0.00544086
GO:0005976	polysaccharide metabolic process	biological_process	6	MSTRG.13899;MSTRG.2877;MSTRG.25888	3	2572	5	30140	0.00544086
GO:0005764	lysosome	cellular_component	8	MSTRG.558;MSTRG.19351;MSTRG.6779;MSTRG.23260;MSTRG.252;MSTRG.6780;MSTRG.128;MSTRG.22807	8	2572	33	30140	0.00555938
GO:0005777	peroxisome	cellular_component	7	MSTRG.27063;MSTRG.7344;MSTRG.8391;MSTRG.27295;MSTRG.19363;MSTRG.14576;MSTRG.12715;MSTRG.22377;MSTRG.12155;MSTRG.13689;MSTRG.28372;MSTRG.28701;MSTRG.9063;MSTRG.28690;MSTRG.11401;MSTRG.15567;MSTRG.10183;MSTRG.2476;MSTRG.18995;MSTRG.25582;MSTRG.15477;MSTRG.18770;MSTRG.14563;MSTRG.23744;BraA07g031810.3C;MSTRG.6284;MSTRG.25269;MSTRG.4674;MSTRG.12401;MSTRG.13340;MSTRG.2669;MSTRG.26;MSTRG.21605;MSTRG.17…	41	2572	319	30140	0.00558071
GO:0051603	proteolysis involved in cellular protein catabolic process	biological_process	8	MSTRG.21007;MSTRG.19351;MSTRG.20450;MSTRG.24834;BraA06g007830.3C;MSTRG.22088;MSTRG.128;MSTRG.21895;MSTRG.252;MSTRG.6780;MSTRG.6779;MSTRG.10006;MSTRG.6175;MSTRG.23260;MSTRG.22807	15	2572	86	30140	0.00587312
GO:0009535	chloroplast thylakoid membrane	cellular_component	8	MSTRG.5046;MSTRG.7036;MSTRG.3460;MSTRG.8935;MSTRG.3685;MSTRG.17907;MSTRG.9042;MSTRG.11377;MSTRG.11910;MSTRG.10398;MSTRG.3079;MSTRG.6501;MSTRG.26108;MSTRG.5445;MSTRG.13266;MSTRG.19001;MSTRG.18961;MSTRG.8042;MSTRG.19067;MSTRG.13485;MSTRG.24166;MSTRG.14846;MSTRG.7996;MSTRG.20663;MSTRG.15475;MSTRG.958;MSTRG.26438;MSTRG.27163;MSTRG.1649;MSTRG.21875;MSTRG.2464;MSTRG.13995;MSTRG.12854;MSTRG.14482;MSTRG.…	60	2572	506	30140	0.00600458
GO:0009408	response to heat	biological_process	5	MSTRG.7478;MSTRG.5326;MSTRG.11377;MSTRG.29807;MSTRG.21921;MSTRG.12939;MSTRG.23421;MSTRG.12107;MSTRG.28701;MSTRG.1152;MSTRG.30628;MSTRG.7479;MSTRG.25160;MSTRG.5876;MSTRG.11371;MSTRG.991;MSTRG.22690;MSTRG.8597;MSTRG.21068;MSTRG.13521;MSTRG.7110;MSTRG.29304;MSTRG.25961;MSTRG.16910;MSTRG.4017;MSTRG.17255;MSTRG.3935;MSTRG.3932;MSTRG.27905;MSTRG.4023;MSTRG.12146;MSTRG.19790;MSTRG.2644;MSTRG.11033	34	2572	255	30140	0.00629165
GO:0009624	response to nematode	biological_process	7	MSTRG.29918;MSTRG.16494;MSTRG.7878;MSTRG.13485;MSTRG.13510;BraA01g027720.3C;MSTRG.4511;MSTRG.25160;MSTRG.13016;MSTRG.6059;MSTRG.18661;MSTRG.3007;MSTRG.20924;MSTRG.9303;MSTRG.7493;MSTRG.28958;MSTRG.12081;MSTRG.29991;MSTRG.3501	19	2572	120	30140	0.00629278
GO:0005351	carbohydrate:proton symporter activity	molecular_function	7	MSTRG.3584;MSTRG.25285;MSTRG.10241;MSTRG.16735;MSTRG.15767;MSTRG.23416;MSTRG.8388;MSTRG.28029;MSTRG.29370;MSTRG.14141;MSTRG.3007;MSTRG.16494;MSTRG.970;MSTRG.745;MSTRG.13510;BraA07g042320.3C;MSTRG.29676;MSTRG.12981;MSTRG.16410;MSTRG.20924;MSTRG.20284;MSTRG.9440;MSTRG.2931	23	2572	155	30140	0.00641893
GO:0090447	glycerol-3-phosphate 2-O-acyltransferase activity	molecular_function	8	MSTRG.14768;MSTRG.30270;MSTRG.28322;MSTRG.12078;MSTRG.28435	5	2572	15	30140	0.00653463
GO:0015996	chlorophyll catabolic process	biological_process	9	MSTRG.16424;MSTRG.25289;MSTRG.21875;MSTRG.530;MSTRG.3460	5	2572	15	30140	0.00653463
GO:0008429	phosphatidylethanolamine binding	molecular_function	6	MSTRG.30676;MSTRG.27657;MSTRG.16334;MSTRG.7819;MSTRG.8725	5	2572	15	30140	0.00653463
GO:0004021	L-alanine:2-oxoglutarate aminotransferase activity	molecular_function	8	MSTRG.1094;MSTRG.25694;MSTRG.23388;MSTRG.22367;MSTRG.25695	5	2572	15	30140	0.00653463
GO:0006820	anion transport	biological_process	7	BraA06g001350.3C;MSTRG.745;MSTRG.29629;MSTRG.9238;MSTRG.3090;MSTRG.9440;MSTRG.16735;MSTRG.15989;MSTRG.6781	9	2572	41	30140	0.00674011
GO:0045492	xylan biosynthetic process	biological_process	11	MSTRG.19149;MSTRG.2340;MSTRG.29075;MSTRG.26211;MSTRG.4310;MSTRG.9097;MSTRG.25888;MSTRG.13899;MSTRG.2877	9	2572	41	30140	0.00674011
GO:0080027	response to herbivore	biological_process	7	MSTRG.26165;MSTRG.19116;MSTRG.22107;MSTRG.21525;MSTRG.10332;MSTRG.7872	6	2572	21	30140	0.00678274
GO:0055091	phospholipid homeostasis	biological_process	9	MSTRG.1139;MSTRG.9689	2	2572	2	30140	0.00727949
GO:0051553	flavone biosynthetic process	biological_process	7	MSTRG.17501;MSTRG.5693	2	2572	2	30140	0.00727949
GO:0009801	cinnamic acid ester metabolic process	biological_process	7	MSTRG.2222;MSTRG.14064	2	2572	2	30140	0.00727949
GO:0071614	linoleic acid epoxygenase activity	molecular_function	6	MSTRG.1345;MSTRG.29107	2	2572	2	30140	0.00727949
GO:1900037	regulation of cellular response to hypoxia	biological_process	7	MSTRG.14850;MSTRG.8479	2	2572	2	30140	0.00727949
GO:0000024	maltose biosynthetic process	biological_process	9	MSTRG.9425;MSTRG.1492	2	2572	2	30140	0.00727949
GO:0033759	flavone synthase activity	molecular_function	7	MSTRG.5693;MSTRG.17501	2	2572	2	30140	0.00727949
GO:0046912	transferase activity, transferring acyl groups, acyl groups converted into alkyl on transfer	molecular_function	6	MSTRG.8901;MSTRG.14051	2	2572	2	30140	0.00727949
GO:0042171	lysophosphatidic acid acyltransferase activity	molecular_function	8	MSTRG.1139;MSTRG.9689	2	2572	2	30140	0.00727949
GO:0008509	anion transmembrane transporter activity	molecular_function	6	MSTRG.9463;MSTRG.15989	2	2572	2	30140	0.00727949
GO:0070328	triglyceride homeostasis	biological_process	9	MSTRG.9689;MSTRG.1139	2	2572	2	30140	0.00727949
GO:0042735	protein body	cellular_component	6	MSTRG.22624;MSTRG.724	2	2572	2	30140	0.00727949
GO:0032467	positive regulation of cytokinesis	biological_process	9	MSTRG.30268;MSTRG.14773	2	2572	2	30140	0.00727949
GO:0003868	4-hydroxyphenylpyruvate dioxygenase activity	molecular_function	7	MSTRG.28710;MSTRG.28168	2	2572	2	30140	0.00727949
GO:0050342	tocopherol O-methyltransferase activity	molecular_function	8	MSTRG.4228;MSTRG.4863	2	2572	2	30140	0.00727949
GO:0009530	primary cell wall	cellular_component	7	MSTRG.19337;MSTRG.16526	2	2572	2	30140	0.00727949
GO:0072555	17-beta-ketosteroid reductase activity	molecular_function	7	MSTRG.7922;MSTRG.4212	2	2572	2	30140	0.00727949
GO:0006778	porphyrin-containing compound metabolic process	biological_process	7	MSTRG.12486;MSTRG.12464	2	2572	2	30140	0.00727949
GO:0055089	fatty acid homeostasis	biological_process	9	MSTRG.1139;MSTRG.9689	2	2572	2	30140	0.00727949
GO:2000694	regulation of phragmoplast microtubule organization	biological_process	8	MSTRG.14773;MSTRG.30268	2	2572	2	30140	0.00727949
GO:0072582	17-beta-hydroxysteroid dehydrogenase (NADP+) activity	molecular_function	7	MSTRG.4212;MSTRG.7922	2	2572	2	30140	0.00727949
GO:0008379	thioredoxin peroxidase activity	molecular_function	5	MSTRG.13833;MSTRG.13664	2	2572	2	30140	0.00727949
GO:0070524	11-beta-hydroxysteroid dehydrogenase (NADP+) activity	molecular_function	7	MSTRG.4212;MSTRG.7922	2	2572	2	30140	0.00727949
GO:0002239	response to oomycetes	biological_process	7	MSTRG.14502;MSTRG.23622;MSTRG.5693;MSTRG.17501	4	2572	10	30140	0.00729944
GO:0080119	ER body organization	biological_process	6	MSTRG.2782;MSTRG.2833;MSTRG.2476;MSTRG.8496	4	2572	10	30140	0.00729944
GO:0010117	photoprotection	biological_process	7	MSTRG.8935;MSTRG.1649;MSTRG.13995;MSTRG.2169	4	2572	10	30140	0.00729944
GO:0030145	manganese ion binding	molecular_function	8	MSTRG.2891;MSTRG.11092;MSTRG.27244;MSTRG.29571;MSTRG.28427;MSTRG.19691;MSTRG.14942;MSTRG.27628;MSTRG.20663;MSTRG.7511	10	2572	49	30140	0.00754171
GO:0048767	root hair elongation	biological_process	6	MSTRG.24979;MSTRG.30237;MSTRG.6222;MSTRG.23510;MSTRG.23101;MSTRG.29198;MSTRG.3208;MSTRG.12453;MSTRG.12885;MSTRG.6656;MSTRG.26254;MSTRG.15983;MSTRG.3830	13	2572	73	30140	0.00834056
GO:0005975	carbohydrate metabolic process	biological_process	5	MSTRG.25094;MSTRG.12669;MSTRG.2372;MSTRG.12014;MSTRG.14207;MSTRG.16720;MSTRG.9651;MSTRG.8496;MSTRG.15674;MSTRG.27119;MSTRG.3273;MSTRG.9583;MSTRG.2571;MSTRG.296;MSTRG.2782;BraA07g035520.3C;MSTRG.14606;MSTRG.12381;MSTRG.15149;MSTRG.8257;MSTRG.4855;MSTRG.6358;MSTRG.10815;MSTRG.985;MSTRG.12809;MSTRG.13105;MSTRG.15477;MSTRG.3274;MSTRG.25784;MSTRG.29719;MSTRG.4046;MSTRG.17495;MSTRG.24079;MSTRG.24691;Br…	49	2572	405	30140	0.00842848
GO:0019953	sexual reproduction	biological_process	4	MSTRG.9732;MSTRG.20261;MSTRG.22710;MSTRG.28897;MSTRG.1222;MSTRG.1456	6	2572	22	30140	0.00866381
GO:0042651	thylakoid membrane	cellular_component	5	MSTRG.13266;MSTRG.20852;MSTRG.7996;MSTRG.28835;MSTRG.13268;MSTRG.7296	6	2572	22	30140	0.00866381
GO:0071456	cellular response to hypoxia	biological_process	6	BraA02g040990.3C;BraA03g031370.3C;MSTRG.26885;MSTRG.20384;MSTRG.23313;MSTRG.16395	6	2572	22	30140	0.00866381
GO:0009507	chloroplast	cellular_component	7	MSTRG.6781;MSTRG.18342;MSTRG.3474;MSTRG.26108;MSTRG.20708;MSTRG.9125;MSTRG.8444;BraA02g037170.3C;MSTRG.2987;MSTRG.6898;MSTRG.2782;MSTRG.10572;MSTRG.15227;MSTRG.8040;MSTRG.8782;MSTRG.7398;MSTRG.15279;MSTRG.3548;MSTRG.8935;MSTRG.8496;MSTRG.10573;MSTRG.7858;MSTRG.28813;MSTRG.5961;BraA08g029970.3C;MSTRG.14101;MSTRG.4228;MSTRG.558;MSTRG.16910;MSTRG.14966;MSTRG.11559;MSTRG.3584;MSTRG.11682;MSTRG.21864;…	456	2572	4837	30140	0.0087388
GO:0010120	camalexin biosynthetic process	biological_process	9	MSTRG.10295;MSTRG.1381;MSTRG.65;MSTRG.11375;MSTRG.7639	5	2572	16	30140	0.00884577
GO:0034389	lipid droplet organization	biological_process	6	MSTRG.12485;MSTRG.4314;MSTRG.6487;MSTRG.3560;MSTRG.1345	5	2572	16	30140	0.00884577
GO:0009055	electron transfer activity	molecular_function	5	MSTRG.29882;MSTRG.26683;MSTRG.22301;MSTRG.30196;MSTRG.25327;MSTRG.30343;MSTRG.944;MSTRG.25331;MSTRG.12829;MSTRG.28150;MSTRG.26304;MSTRG.5886;MSTRG.19043;BraA06g043120.3C;MSTRG.6146;MSTRG.10425;MSTRG.3765;MSTRG.12716;MSTRG.7344;MSTRG.24929;MSTRG.19545;MSTRG.9843;MSTRG.25330;MSTRG.17264;MSTRG.24938;MSTRG.28690;MSTRG.19042;MSTRG.27145;MSTRG.28689;MSTRG.15898;MSTRG.21671;MSTRG.29548;MSTRG.25289;MSTRG…	34	2572	262	30140	0.00941477
GO:0007623	circadian rhythm	biological_process	4	MSTRG.16349;MSTRG.14110;MSTRG.7626;MSTRG.3061;MSTRG.15048;MSTRG.5696;MSTRG.6520;MSTRG.8393;MSTRG.11554;MSTRG.6020;MSTRG.30526;MSTRG.18621;MSTRG.3544;MSTRG.196;MSTRG.12552;MSTRG.28010;MSTRG.26637;MSTRG.30372;MSTRG.29872;MSTRG.28551	20	2572	134	30140	0.00988854
GO:0015293	symporter activity	molecular_function	7	MSTRG.21310;MSTRG.25285;MSTRG.24027;MSTRG.2221;MSTRG.24374;MSTRG.4426;MSTRG.23544;MSTRG.4142;MSTRG.28029;MSTRG.981;MSTRG.25994;MSTRG.13510;MSTRG.19275;MSTRG.14211;MSTRG.26412;MSTRG.12981;MSTRG.5830	17	2572	108	30140	0.00996672
GO:0016787	hydrolase activity	molecular_function	4	MSTRG.28745;MSTRG.12754;MSTRG.23765;MSTRG.23657;MSTRG.1139;MSTRG.16732;MSTRG.28813;MSTRG.20572;MSTRG.21017;MSTRG.14801;MSTRG.1137;MSTRG.25272;MSTRG.29782;MSTRG.15818;MSTRG.3922;MSTRG.19756;MSTRG.3921;BraA10g031200.3C;MSTRG.3460;MSTRG.1829;MSTRG.17120;MSTRG.9689;MSTRG.22037;BraA06g032420.3C;MSTRG.20691;MSTRG.6743;MSTRG.10928;MSTRG.25776;MSTRG.655;MSTRG.17497;MSTRG.28812;MSTRG.28192;MSTRG.9249;MSTR…	62	2572	539	30140	0.010017
GO:0016121	carotene catabolic process	biological_process	10	MSTRG.12346;MSTRG.10398;MSTRG.27386	3	2572	6	30140	0.0101924
GO:0031407	oxylipin metabolic process	biological_process	10	MSTRG.7264;MSTRG.4701;MSTRG.5046	3	2572	6	30140	0.0101924
GO:0000293	ferric-chelate reductase activity	molecular_function	7	BraA02g042340.3C;MSTRG.28852;MSTRG.28321	3	2572	6	30140	0.0101924
GO:0015369	calcium:proton antiporter activity	molecular_function	12	MSTRG.13016;MSTRG.12081;MSTRG.9303	3	2572	6	30140	0.0101924
GO:0048462	carpel formation	biological_process	6	MSTRG.24588;MSTRG.26588;MSTRG.19467	3	2572	6	30140	0.0101924
GO:0015368	calcium:cation antiporter activity	molecular_function	10	MSTRG.9303;MSTRG.13016;MSTRG.12081	3	2572	6	30140	0.0101924
GO:0006097	glyoxylate cycle	biological_process	7	MSTRG.11401;MSTRG.8901;MSTRG.14051;MSTRG.3175	4	2572	11	30140	0.0107033
GO:0045053	protein retention in Golgi apparatus	biological_process	7	MSTRG.22223;MSTRG.15705;MSTRG.21784;MSTRG.17515	4	2572	11	30140	0.0107033
GO:0008200	ion channel inhibitor activity	molecular_function	6	MSTRG.12302;MSTRG.7664;MSTRG.12759;MSTRG.7667	4	2572	11	30140	0.0107033
GO:1902347	response to strigolactone	biological_process	6	MSTRG.12913;MSTRG.28551;MSTRG.28745;MSTRG.28136	4	2572	11	30140	0.0107033
GO:0003997	acyl-CoA oxidase activity	molecular_function	7	MSTRG.28689;MSTRG.7344;MSTRG.17264;MSTRG.28690	4	2572	11	30140	0.0107033
GO:0015491	cation:cation antiporter activity	molecular_function	8	MSTRG.13016;MSTRG.3622;MSTRG.12081;MSTRG.9303	4	2572	11	30140	0.0107033
GO:0016717	oxidoreductase activity, acting on paired donors, with oxidation of a pair of donors resulting in the reduction of molecular oxygen to two molecules of water	molecular_function	6	MSTRG.28178;MSTRG.7192;MSTRG.7144;MSTRG.8719;MSTRG.28673;MSTRG.23772	6	2572	23	30140	0.0108907
GO:0008061	chitin binding	molecular_function	5	MSTRG.24368;MSTRG.12294;MSTRG.882;MSTRG.12763;MSTRG.7671;MSTRG.18734;MSTRG.11447	7	2572	30	30140	0.0115458
GO:0016706	2-oxoglutarate-dependent dioxygenase activity	molecular_function	6	MSTRG.3905;MSTRG.8106;MSTRG.1787;MSTRG.27695;MSTRG.17501;MSTRG.1854;MSTRG.23836;MSTRG.16275;MSTRG.3408;MSTRG.16070;MSTRG.3903;MSTRG.5693;MSTRG.28225	13	2572	76	30140	0.0116448
GO:0009098	leucine biosynthetic process	biological_process	11	MSTRG.12737;MSTRG.28024;MSTRG.4837;MSTRG.15843;MSTRG.3474	5	2572	17	30140	0.0116647
GO:0017119	Golgi transport complex	cellular_component	7	MSTRG.6031;MSTRG.25160;MSTRG.9087;MSTRG.24664;MSTRG.26673	5	2572	17	30140	0.0116647
GO:0003993	acid phosphatase activity	molecular_function	8	MSTRG.5081;MSTRG.17115;MSTRG.2387;MSTRG.9922;MSTRG.23458;MSTRG.5273;MSTRG.14341;MSTRG.9120;MSTRG.18378;MSTRG.2868;MSTRG.5684	11	2572	60	30140	0.0117994
GO:0009651	response to salt stress	biological_process	6	MSTRG.15571;MSTRG.27955;MSTRG.24368;MSTRG.21921;MSTRG.28174;MSTRG.20456;MSTRG.9443;MSTRG.25202;MSTRG.28385;MSTRG.12146;MSTRG.12939;MSTRG.21674;MSTRG.5793;MSTRG.16374;MSTRG.23474;MSTRG.17255;MSTRG.16349;MSTRG.1655;MSTRG.3735;MSTRG.23919;MSTRG.7264;MSTRG.12107;MSTRG.10016;MSTRG.20223;MSTRG.10173;MSTRG.2782;MSTRG.882;MSTRG.20871;MSTRG.23879;MSTRG.15477;MSTRG.3474;MSTRG.26;MSTRG.15767;MSTRG.14045;MST…	81	2572	739	30140	0.012023
GO:0009941	chloroplast envelope	cellular_component	7	MSTRG.7882;MSTRG.6781;MSTRG.14718;MSTRG.2058;MSTRG.11910;MSTRG.27204;MSTRG.7511;MSTRG.26108;MSTRG.17089;MSTRG.3576;MSTRG.29370;MSTRG.21068;MSTRG.12207;MSTRG.11332;MSTRG.14966;MSTRG.11377;MSTRG.12012;MSTRG.27163;MSTRG.29954;MSTRG.26130;MSTRG.30594;MSTRG.16720;MSTRG.22963;MSTRG.3090;MSTRG.8851;MSTRG.29891;MSTRG.9042;MSTRG.12143;MSTRG.4837;MSTRG.8816;MSTRG.19067;MSTRG.13266;MSTRG.12778;MSTRG.4164;MS…	87	2572	804	30140	0.0130074
GO:0016311	dephosphorylation	biological_process	7	MSTRG.13343;MSTRG.5273;MSTRG.14341;MSTRG.28435;MSTRG.16314;MSTRG.30270;MSTRG.23458;MSTRG.2387;MSTRG.14768;MSTRG.17115	10	2572	53	30140	0.013123
GO:0016998	cell wall macromolecule catabolic process	biological_process	8	MSTRG.12294;MSTRG.18734;MSTRG.13105;MSTRG.12763;MSTRG.12014;MSTRG.5776;MSTRG.1245;MSTRG.7671	8	2572	38	30140	0.0133892
GO:0015144	carbohydrate transmembrane transporter activity	molecular_function	5	MSTRG.29676;MSTRG.10241;MSTRG.3007;BraA07g042320.3C;MSTRG.3584;MSTRG.20924;MSTRG.29370;MSTRG.25285;MSTRG.20284;MSTRG.2931;MSTRG.15767;MSTRG.13510;MSTRG.14141;MSTRG.23416;MSTRG.16494;MSTRG.12981;MSTRG.8388;MSTRG.970;MSTRG.28029;MSTRG.16410	20	2572	138	30140	0.0134726
GO:0008308	voltage-gated anion channel activity	molecular_function	10	MSTRG.25038;MSTRG.15989;MSTRG.3090;MSTRG.6781;MSTRG.22645;MSTRG.9238	6	2572	24	30140	0.0134938
GO:0009845	seed germination	biological_process	4	MSTRG.11176;MSTRG.25603;MSTRG.1222;MSTRG.9732;MSTRG.28523;MSTRG.2868;MSTRG.25269;MSTRG.4644;MSTRG.24114;MSTRG.6222;MSTRG.11989;MSTRG.14009;MSTRG.3007;MSTRG.22710;MSTRG.9464;MSTRG.24165;MSTRG.8921;MSTRG.13138	18	2572	121	30140	0.0143363
GO:0050661	NADP binding	molecular_function	6	MSTRG.9201;MSTRG.16395;MSTRG.10736;MSTRG.23313;MSTRG.27939;MSTRG.883;MSTRG.16010;MSTRG.30376;MSTRG.27905;MSTRG.9202;MSTRG.27941	11	2572	62	30140	0.0149737
GO:0004356	glutamate-ammonia ligase activity	molecular_function	8	MSTRG.15653;MSTRG.14338;MSTRG.2385;MSTRG.11028	4	2572	12	30140	0.0149847
GO:0051365	cellular response to potassium ion starvation	biological_process	9	MSTRG.18583;MSTRG.18589;MSTRG.4936;MSTRG.20329	4	2572	12	30140	0.0149847
GO:0006542	glutamine biosynthetic process	biological_process	12	MSTRG.2385;MSTRG.15653;MSTRG.14338;MSTRG.11028	4	2572	12	30140	0.0149847
GO:1902584	positive regulation of response to water deprivation	biological_process	7	MSTRG.12286;MSTRG.4314;BraA02g040990.3C;MSTRG.12485	4	2572	12	30140	0.0149847
GO:0080113	regulation of seed growth	biological_process	7	MSTRG.11518;MSTRG.8559;MSTRG.14751;MSTRG.2687	4	2572	12	30140	0.0149847
GO:0006826	iron ion transport	biological_process	10	MSTRG.878;MSTRG.14790;MSTRG.879;MSTRG.9524;BraA03g001200.3C	5	2572	18	30140	0.0150369
GO:0048511	rhythmic process	biological_process	3	MSTRG.5843;MSTRG.4380;MSTRG.109;MSTRG.12917;BraA07g033900.3C;MSTRG.997;MSTRG.6179;MSTRG.18621	8	2572	39	30140	0.0156168
GO:0031969	chloroplast membrane	cellular_component	6	MSTRG.8719;MSTRG.12464;MSTRG.12486;MSTRG.22937;MSTRG.11058;MSTRG.30613;MSTRG.22098;MSTRG.1667;MSTRG.29304;MSTRG.27163;MSTRG.29370;MSTRG.3935;MSTRG.7264;MSTRG.6096;MSTRG.19646;MSTRG.28852;MSTRG.7882;MSTRG.13369;MSTRG.16178;MSTRG.6059;MSTRG.7511;MSTRG.3932;MSTRG.27087;MSTRG.1167	24	2572	177	30140	0.0159879
GO:0009637	response to blue light	biological_process	7	MSTRG.24255;MSTRG.9042;MSTRG.11058;MSTRG.699;MSTRG.19646;MSTRG.28551;MSTRG.24166;MSTRG.23792;MSTRG.5445;MSTRG.7996;MSTRG.17907;MSTRG.23622	12	2572	71	30140	0.0164231
GO:0004857	enzyme inhibitor activity	molecular_function	5	MSTRG.24437;MSTRG.19654;MSTRG.1184;MSTRG.24522;MSTRG.14493;MSTRG.17067;MSTRG.14715	7	2572	32	30140	0.0164422
GO:0009561	megagametogenesis	biological_process	4	MSTRG.29287;MSTRG.12454;MSTRG.15273;MSTRG.3104;MSTRG.337;MSTRG.6859	6	2572	25	30140	0.0165018
GO:0010143	cutin biosynthetic process	biological_process	7	MSTRG.14768;MSTRG.12519;MSTRG.28435;MSTRG.30270;MSTRG.12078;MSTRG.28322	6	2572	25	30140	0.0165018
GO:0004089	carbonate dehydratase activity	molecular_function	7	MSTRG.4445;MSTRG.3079;MSTRG.25001;MSTRG.19580;MSTRG.20827;MSTRG.19258	6	2572	25	30140	0.0165018
GO:0010087	phloem or xylem histogenesis	biological_process	6	MSTRG.29628;MSTRG.24452;MSTRG.24398;MSTRG.23792;MSTRG.5765;MSTRG.17046;MSTRG.17105;MSTRG.5270;MSTRG.15493	9	2572	47	30140	0.0165399
GO:0090449	phloem glucosinolate loading	biological_process	9	BraA01g024830.3C;MSTRG.24444;MSTRG.24446	3	2572	7	30140	0.016712
GO:0015846	polyamine transport	biological_process	7	MSTRG.19025;MSTRG.14211;MSTRG.25994	3	2572	7	30140	0.016712
GO:0010623	programmed cell death involved in cell development	biological_process	6	MSTRG.252;MSTRG.19351;MSTRG.23260	3	2572	7	30140	0.016712
GO:0006809	nitric oxide biosynthetic process	biological_process	8	MSTRG.20208;MSTRG.21298;MSTRG.16732	3	2572	7	30140	0.016712
GO:0006048	UDP-N-acetylglucosamine biosynthetic process	biological_process	8	BraA07g035520.3C;MSTRG.26036;MSTRG.22052	3	2572	7	30140	0.016712
GO:0004617	phosphoglycerate dehydrogenase activity	molecular_function	7	MSTRG.337;MSTRG.8824;MSTRG.23374	3	2572	7	30140	0.016712
GO:1901349	glucosinolate transport	biological_process	9	MSTRG.24444;BraA01g024830.3C;MSTRG.24446	3	2572	7	30140	0.016712
GO:0090448	glucosinolate:proton symporter activity	molecular_function	8	BraA01g024830.3C;MSTRG.24446;MSTRG.24444	3	2572	7	30140	0.016712
GO:1902609	(R)-2-hydroxy-alpha-linolenic acid biosynthetic process	biological_process	12	MSTRG.4577;MSTRG.7264;MSTRG.15172	3	2572	7	30140	0.016712
GO:0009070	serine family amino acid biosynthetic process	biological_process	11	MSTRG.8824;MSTRG.23374;MSTRG.337	3	2572	7	30140	0.016712
GO:0009506	plasmodesma	cellular_component	5	MSTRG.14942;MSTRG.2864;MSTRG.15242;MSTRG.15477;MSTRG.28847;MSTRG.28258;MSTRG.14746;MSTRG.11764;MSTRG.24586;MSTRG.26;MSTRG.7790;MSTRG.6139;MSTRG.13797;MSTRG.672;MSTRG.19291;BraA02g033510.3C;MSTRG.7493;MSTRG.14576;MSTRG.13084;MSTRG.15227;MSTRG.6656;MSTRG.20924;MSTRG.19309;MSTRG.14184;MSTRG.8627;MSTRG.2273;MSTRG.3199;MSTRG.26064;MSTRG.5666;MSTRG.8474;MSTRG.26654;MSTRG.17601;MSTRG.8175;MSTRG.3830;MST…	164	2572	1639	30140	0.0173634
GO:0016705	oxidoreductase activity, acting on paired donors, with incorporation or reduction of molecular oxygen	molecular_function	5	MSTRG.12537;MSTRG.5046;MSTRG.2529;MSTRG.14549;BraA08g004310.3C;MSTRG.28835;MSTRG.1611;MSTRG.4298;MSTRG.22098;MSTRG.24480;MSTRG.17131;MSTRG.22919;MSTRG.5722	13	2572	80	30140	0.0175255
GO:0016758	transferase activity, transferring hexosyl groups	molecular_function	6	MSTRG.11809;MSTRG.7682;MSTRG.23617;MSTRG.19959;MSTRG.941;MSTRG.28052;MSTRG.4758;MSTRG.23919;MSTRG.343;MSTRG.29075;MSTRG.4886;MSTRG.14045;MSTRG.25202;MSTRG.7212;MSTRG.17083;MSTRG.12774;MSTRG.25103	17	2572	115	30140	0.0179907
GO:0004185	serine-type carboxypeptidase activity	molecular_function	9	MSTRG.10006;MSTRG.21895;MSTRG.21007;BraA06g007830.3C;MSTRG.558;MSTRG.20450;MSTRG.16134;MSTRG.6175	8	2572	40	30140	0.0181004
GO:0006950	response to stress	biological_process	4	MSTRG.19790;MSTRG.10451;MSTRG.25535;MSTRG.1224;BraA03g052300.3C;MSTRG.8572;MSTRG.14730;MSTRG.15818;MSTRG.21841;MSTRG.19941;MSTRG.29782;MSTRG.18053	12	2572	72	30140	0.0182235
GO:0010017	red or far-red light signaling pathway	biological_process	5	MSTRG.28010;MSTRG.30526;MSTRG.12552;MSTRG.5696;MSTRG.5315;MSTRG.18085;MSTRG.6597;MSTRG.12917;MSTRG.7626	9	2572	48	30140	0.0188596
GO:0010294	abscisic acid glucosyltransferase activity	molecular_function	8	MSTRG.11809;MSTRG.7212;MSTRG.28750;MSTRG.343;MSTRG.14045	5	2572	19	30140	0.019003
GO:0016836	hydro-lyase activity	molecular_function	6	MSTRG.12737;MSTRG.5046;MSTRG.23765;MSTRG.10928;MSTRG.22847	5	2572	19	30140	0.019003
GO:0045551	cinnamyl-alcohol dehydrogenase activity	molecular_function	7	MSTRG.18449;MSTRG.15797;MSTRG.28051;MSTRG.15796;MSTRG.88	5	2572	19	30140	0.019003
GO:0002229	defense response to oomycetes	biological_process	8	MSTRG.1167;MSTRG.5693;MSTRG.17501;BraA02g040990.3C;MSTRG.65;MSTRG.11375;MSTRG.10295	7	2572	33	30140	0.0193722
GO:0009826	unidimensional cell growth	biological_process	7	MSTRG.1456;MSTRG.15983;MSTRG.3208;MSTRG.24255;MSTRG.5986;MSTRG.21165;MSTRG.24844;MSTRG.30649;MSTRG.2294;MSTRG.1691;MSTRG.29628;MSTRG.30237;MSTRG.23552;MSTRG.30227;MSTRG.4068;MSTRG.6574;MSTRG.20502;MSTRG.1;MSTRG.11554;MSTRG.17065;MSTRG.25026;MSTRG.20268;MSTRG.672	23	2572	171	30140	0.0196943
GO:0010380	regulation of chlorophyll biosynthetic process	biological_process	9	MSTRG.18368;MSTRG.11518;MSTRG.13995;MSTRG.2169;MSTRG.8935;MSTRG.1649	6	2572	26	30140	0.0199413
GO:0030026	cellular manganese ion homeostasis	biological_process	12	MSTRG.12081;MSTRG.19339;MSTRG.13016;MSTRG.9303	4	2572	13	30140	0.0202067
GO:2000033	regulation of seed dormancy process	biological_process	10	MSTRG.823;MSTRG.25381;MSTRG.11887;MSTRG.18283	4	2572	13	30140	0.0202067
GO:0016161	beta-amylase activity	molecular_function	8	MSTRG.9425;MSTRG.22107;MSTRG.21525;MSTRG.1492	4	2572	13	30140	0.0202067
GO:0015976	carbon utilization	biological_process	3	MSTRG.4445;MSTRG.19258;MSTRG.3079;MSTRG.20827	4	2572	13	30140	0.0202067
GO:0006644	phospholipid metabolic process	biological_process	7	MSTRG.12397;MSTRG.18128;MSTRG.7733;MSTRG.21427	4	2572	13	30140	0.0202067
GO:0046654	tetrahydrofolate biosynthetic process	biological_process	8	MSTRG.14742;MSTRG.2863;MSTRG.14741;MSTRG.6866	4	2572	13	30140	0.0202067
GO:0016829	lyase activity	molecular_function	4	MSTRG.25695;MSTRG.16165;MSTRG.19599;MSTRG.1005;MSTRG.9742;MSTRG.1094;MSTRG.22367;BraA06g006800.3C;MSTRG.28002;MSTRG.6898;MSTRG.24475;MSTRG.27119;MSTRG.25694;MSTRG.25094;MSTRG.22335	15	2572	99	30140	0.0205736
GO:0070569	uridylyltransferase activity	molecular_function	7	MSTRG.22052;MSTRG.26036	2	2572	3	30140	0.020597
GO:0009790	embryo development	biological_process	5	MSTRG.6128;MSTRG.13218	2	2572	3	30140	0.020597
GO:0070009	serine-type aminopeptidase activity	molecular_function	9	MSTRG.22078;MSTRG.1663	2	2572	3	30140	0.020597
GO:0010186	positive regulation of cellular defense response	biological_process	9	MSTRG.28064;MSTRG.17040	2	2572	3	30140	0.020597
GO:0080160	selenate transport	biological_process	9	MSTRG.21310;MSTRG.4142	2	2572	3	30140	0.020597
GO:0015928	fucosidase activity	molecular_function	7	MSTRG.8496;MSTRG.2782	2	2572	3	30140	0.020597
GO:0004612	phosphoenolpyruvate carboxykinase (ATP) activity	molecular_function	8	MSTRG.17310;MSTRG.94	2	2572	3	30140	0.020597
GO:0051741	2-methyl-6-phytyl-1,4-benzoquinone methyltransferase activity	molecular_function	8	MSTRG.4228;MSTRG.4863	2	2572	3	30140	0.020597
GO:0042547	cell wall modification involved in multidimensional cell growth	biological_process	8	MSTRG.20437;MSTRG.20849	2	2572	3	30140	0.020597
GO:0009703	nitrate reductase (NADH) activity	molecular_function	7	MSTRG.21298;MSTRG.20208	2	2572	3	30140	0.020597
GO:0019203	carbohydrate phosphatase activity	molecular_function	8	MSTRG.14797;MSTRG.26637	2	2572	3	30140	0.020597
GO:0072732	cellular response to calcium ion starvation	biological_process	9	MSTRG.20083;MSTRG.10447	2	2572	3	30140	0.020597
GO:0050464	nitrate reductase (NADPH) activity	molecular_function	7	MSTRG.20208;MSTRG.21298	2	2572	3	30140	0.020597
GO:0000248	C-5 sterol desaturase activity	molecular_function	7	MSTRG.8287;MSTRG.3022	2	2572	3	30140	0.020597
GO:0032260	response to jasmonic acid stimulus involved in jasmonic acid and ethylene-dependent systemic resistance	biological_process	7	MSTRG.4594;MSTRG.21061	2	2572	3	30140	0.020597
GO:0004451	isocitrate lyase activity	molecular_function	7	MSTRG.14051;MSTRG.8901	2	2572	3	30140	0.020597
GO:0004150	dihydroneopterin aldolase activity	molecular_function	7	MSTRG.14741;MSTRG.14742	2	2572	3	30140	0.020597
GO:0019276	UDP-N-acetylgalactosamine metabolic process	biological_process	7	MSTRG.22052;MSTRG.26036	2	2572	3	30140	0.020597
GO:0043546	molybdopterin cofactor binding	molecular_function	6	MSTRG.20208;MSTRG.21298	2	2572	3	30140	0.020597
GO:0009270	response to humidity	biological_process	7	MSTRG.15989;MSTRG.17040	2	2572	3	30140	0.020597
GO:0047216	inositol 3-alpha-galactosyltransferase activity	molecular_function	8	MSTRG.28052;MSTRG.25202	2	2572	3	30140	0.020597
GO:0008940	nitrate reductase activity	molecular_function	6	MSTRG.20208;MSTRG.21298	2	2572	3	30140	0.020597
GO:0003977	UDP-N-acetylglucosamine diphosphorylase activity	molecular_function	8	MSTRG.26036;MSTRG.22052	2	2572	3	30140	0.020597
GO:0030775	glucuronoxylan 4-O-methyltransferase activity	molecular_function	8	MSTRG.25888;MSTRG.13899	2	2572	3	30140	0.020597
GO:0052638	indole-3-butyrate beta-glucosyltransferase activity	molecular_function	8	MSTRG.11809;MSTRG.7212	2	2572	3	30140	0.020597
GO:0009834	plant-type secondary cell wall biogenesis	biological_process	7	MSTRG.18377;MSTRG.2340;MSTRG.3199;MSTRG.13023;MSTRG.6010;MSTRG.2877;MSTRG.2294;MSTRG.3534;MSTRG.11951;MSTRG.6772;MSTRG.19149;MSTRG.9502	12	2572	74	30140	0.0222619
GO:0015112	nitrate transmembrane transporter activity	molecular_function	8	MSTRG.15713;MSTRG.23544;MSTRG.28092;BraA06g014600.3C;MSTRG.981;MSTRG.1866;BraA02g005540.3C	7	2572	34	30140	0.0226482
GO:2000280	regulation of root development	biological_process	7	MSTRG.28427;MSTRG.30575;MSTRG.27244;MSTRG.12040;MSTRG.11887	5	2572	20	30140	0.0235987
GO:0006814	sodium ion transport	biological_process	9	MSTRG.13016;MSTRG.3622;MSTRG.18193;MSTRG.16110;MSTRG.9303;MSTRG.9626;MSTRG.12081;MSTRG.13510	8	2572	42	30140	0.0238925
GO:0003712	transcription coregulator activity	molecular_function	4	MSTRG.10280;MSTRG.4781;MSTRG.23780;MSTRG.21372;MSTRG.28174;MSTRG.17343;MSTRG.28444;MSTRG.23430	8	2572	42	30140	0.0238925
GO:0006635	fatty acid beta-oxidation	biological_process	11	MSTRG.25269;MSTRG.13340;MSTRG.27295;MSTRG.12715;MSTRG.28689;MSTRG.27063;MSTRG.17264;MSTRG.28690;MSTRG.7344	9	2572	50	30140	0.0241903
GO:0016740	transferase activity	molecular_function	4	MSTRG.18380;MSTRG.9934;MSTRG.5465;MSTRG.12155;MSTRG.25190;MSTRG.6155;MSTRG.8045;MSTRG.11349;MSTRG.22108;MSTRG.3139;MSTRG.30365;MSTRG.11298;MSTRG.19660;MSTRG.13015;BraA01g039660.3C;MSTRG.2987;MSTRG.17143;BraA07g010500.3C;MSTRG.11408;MSTRG.2877;MSTRG.14905;MSTRG.6015;MSTRG.24503;MSTRG.15273;MSTRG.27464;MSTRG.3828;MSTRG.1123;MSTRG.2675;MSTRG.30558;MSTRG.11667;MSTRG.11077;MSTRG.17009;MSTRG.30520;MSTR…	34	2572	281	30140	0.0246886
GO:0035336	long-chain fatty-acyl-CoA metabolic process	biological_process	9	MSTRG.16833;MSTRG.10583;MSTRG.16901	3	2572	8	30140	0.0250613
GO:0010371	regulation of gibberellin biosynthetic process	biological_process	8	MSTRG.24548;MSTRG.17282;MSTRG.5899	3	2572	8	30140	0.0250613
GO:0006537	glutamate biosynthetic process	biological_process	12	MSTRG.17810;MSTRG.5510;MSTRG.30594	3	2572	8	30140	0.0250613
GO:0090305	nucleic acid phosphodiester bond hydrolysis	biological_process	8	MSTRG.1736;MSTRG.11553;MSTRG.20693	3	2572	8	30140	0.0250613
GO:0071398	cellular response to fatty acid	biological_process	7	MSTRG.18583;MSTRG.18589;MSTRG.16020	3	2572	8	30140	0.0250613
GO:0004462	lactoylglutathione lyase activity	molecular_function	6	MSTRG.16165;MSTRG.4855;MSTRG.19599	3	2572	8	30140	0.0250613
GO:0033306	phytol metabolic process	biological_process	10	MSTRG.5400;MSTRG.5404;BraA02g037170.3C	3	2572	8	30140	0.0250613
GO:0006559	L-phenylalanine catabolic process	biological_process	11	MSTRG.14834;MSTRG.28168;MSTRG.11320;MSTRG.28710	4	2572	14	30140	0.0264166
GO:0006952	defense response	biological_process	5	MSTRG.549;MSTRG.3090;MSTRG.13442;MSTRG.2964;MSTRG.5046;MSTRG.17040;MSTRG.7671;MSTRG.2650;MSTRG.15379;MSTRG.5285;MSTRG.2201;MSTRG.16020;MSTRG.7556;BraA07g031810.3C;MSTRG.18583;MSTRG.1829;MSTRG.11973;BraA09g041320.3C;MSTRG.4532;MSTRG.3431;MSTRG.25546;MSTRG.21535;MSTRG.11375;MSTRG.15380;MSTRG.23198;MSTRG.29107;MSTRG.20307;MSTRG.4670;MSTRG.7822;MSTRG.2578;MSTRG.28064;MSTRG.21169;MSTRG.23622;MSTRG.722…	86	2572	819	30140	0.0264307
GO:0005385	zinc ion transmembrane transporter activity	molecular_function	10	MSTRG.878;MSTRG.21495;MSTRG.414;MSTRG.13485;MSTRG.9524;MSTRG.621;MSTRG.879;MSTRG.11830	8	2572	43	30140	0.0272276
GO:0004402	histone acetyltransferase activity	molecular_function	11	MSTRG.20456;MSTRG.4781;MSTRG.10280;MSTRG.21971;MSTRG.21372;MSTRG.17343;MSTRG.14964;MSTRG.24406	8	2572	43	30140	0.0272276
GO:0009718	anthocyanin-containing compound biosynthetic process	biological_process	7	MSTRG.20871;MSTRG.8158;MSTRG.2222;MSTRG.14064;MSTRG.7639;MSTRG.18610	6	2572	28	30140	0.0282105
GO:0016844	strictosidine synthase activity	molecular_function	7	MSTRG.19883;MSTRG.10572;MSTRG.20329;MSTRG.10573;MSTRG.4585	5	2572	21	30140	0.0288536
GO:0008271	secondary active sulfate transmembrane transporter activity	molecular_function	9	MSTRG.21310;MSTRG.4142;MSTRG.24027;MSTRG.26412;MSTRG.19275	5	2572	21	30140	0.0288536
GO:0009627	systemic acquired resistance	biological_process	7	MSTRG.14282;MSTRG.23313;MSTRG.16395;MSTRG.8054;MSTRG.15172;MSTRG.11436;MSTRG.14573;MSTRG.4577;MSTRG.12207;MSTRG.19084	10	2572	60	30140	0.0295953
GO:0009644	response to high light intensity	biological_process	8	MSTRG.23907;MSTRG.2058;MSTRG.3932;MSTRG.25063;MSTRG.16910;MSTRG.29304;MSTRG.13521;MSTRG.2644;MSTRG.8597;MSTRG.21068;MSTRG.3935;MSTRG.11371;MSTRG.7626	13	2572	86	30140	0.0302168
GO:0009695	jasmonic acid biosynthetic process	biological_process	10	MSTRG.9063;MSTRG.5046;MSTRG.7344;MSTRG.25582;MSTRG.4701;MSTRG.13340;MSTRG.4532	7	2572	36	30140	0.0303051
GO:0009735	response to cytokinin	biological_process	6	MSTRG.26;MSTRG.12453;MSTRG.11518;MSTRG.18449;MSTRG.18475;MSTRG.8162;MSTRG.28010;MSTRG.16720;MSTRG.29304;MSTRG.724;MSTRG.340;MSTRG.23805;MSTRG.18342;MSTRG.2782;MSTRG.14563;MSTRG.14398;MSTRG.25063;MSTRG.22423;MSTRG.27968;MSTRG.27955;MSTRG.2437;MSTRG.18770;MSTRG.22624;MSTRG.15504;MSTRG.3935;MSTRG.8496;MSTRG.14493;MSTRG.15615;MSTRG.29571;MSTRG.7691;MSTRG.3932;MSTRG.2058;MSTRG.3576;MSTRG.28255;MSTRG.9…	38	2572	327	30140	0.032221
GO:0042542	response to hydrogen peroxide	biological_process	7	MSTRG.14341;MSTRG.17343;MSTRG.2644;MSTRG.27905;MSTRG.10280;MSTRG.17471;MSTRG.2387;MSTRG.13521;MSTRG.8597;MSTRG.21005;MSTRG.11371;MSTRG.20223;MSTRG.21068	13	2572	87	30140	0.0328509
GO:0016024	CDP-diacylglycerol biosynthetic process	biological_process	11	MSTRG.30270;MSTRG.14768;MSTRG.28435;MSTRG.25028;MSTRG.4620;MSTRG.27163	6	2572	29	30140	0.0330812
GO:0046658	anchored component of plasma membrane	cellular_component	6	MSTRG.25312;MSTRG.18370;MSTRG.24929;MSTRG.18342;MSTRG.9843;MSTRG.9028;MSTRG.12829;MSTRG.1342;MSTRG.28522;MSTRG.15242;MSTRG.17817;MSTRG.5529;MSTRG.19890;MSTRG.1732;MSTRG.549;MSTRG.7822;MSTRG.27145;MSTRG.14746;MSTRG.11973;MSTRG.18734;MSTRG.25719	21	2572	161	30140	0.0336095
GO:0000105	histidine biosynthetic process	biological_process	11	MSTRG.17164;MSTRG.2187;BraA01g027200.3C;MSTRG.7367	4	2572	15	30140	0.0336465
GO:0009831	plant-type cell wall modification involved in multidimensional cell growth	biological_process	9	MSTRG.23610;MSTRG.30227;MSTRG.24844;MSTRG.15983;MSTRG.5986;MSTRG.1;MSTRG.30649	7	2572	37	30140	0.0347157
GO:0071944	cell periphery	cellular_component	4	MSTRG.10550;MSTRG.8538;MSTRG.15097;MSTRG.29002;MSTRG.7848;MSTRG.5901;MSTRG.2730	7	2572	37	30140	0.0347157
GO:0005199	structural constituent of cell wall	molecular_function	4	MSTRG.19337;MSTRG.25026;MSTRG.23552;MSTRG.14138;MSTRG.16526	5	2572	22	30140	0.0347918
GO:0080030	methyl indole-3-acetate esterase activity	molecular_function	7	MSTRG.14801;MSTRG.3921;MSTRG.11436	3	2572	9	30140	0.0352447
GO:0009898	cytoplasmic side of plasma membrane	cellular_component	5	MSTRG.29304;MSTRG.3935;MSTRG.3932	3	2572	9	30140	0.0352447
GO:0044210	'de novo' CTP biosynthetic process	biological_process	13	BraA05g010180.3C;MSTRG.2638;MSTRG.14691	3	2572	9	30140	0.0352447
GO:0080170	hydrogen peroxide transmembrane transport	biological_process	8	MSTRG.12012;MSTRG.3830;MSTRG.17983	3	2572	9	30140	0.0352447
GO:0003883	CTP synthase activity	molecular_function	6	MSTRG.14691;MSTRG.2638;BraA05g010180.3C	3	2572	9	30140	0.0352447
GO:0046345	abscisic acid catabolic process	biological_process	11	MSTRG.14045;MSTRG.11682;MSTRG.9516	3	2572	9	30140	0.0352447
GO:0003910	DNA ligase (ATP) activity	molecular_function	7	MSTRG.14908;MSTRG.4907;MSTRG.29499	3	2572	9	30140	0.0352447
GO:0071497	cellular response to freezing	biological_process	7	BraA04g005870.3C;MSTRG.26873;MSTRG.3433	3	2572	9	30140	0.0352447
GO:0015171	amino acid transmembrane transporter activity	molecular_function	7	MSTRG.12150;MSTRG.24374;MSTRG.7606;MSTRG.9379;MSTRG.12632;MSTRG.18128;MSTRG.19319;MSTRG.5830;MSTRG.29918;MSTRG.6059;MSTRG.21793;MSTRG.26810;MSTRG.26912;MSTRG.3501	14	2572	97	30140	0.0357505
GO:0005355	glucose transmembrane transporter activity	molecular_function	9	MSTRG.8388;MSTRG.15767;MSTRG.10241;MSTRG.29370;MSTRG.20284;MSTRG.970;MSTRG.16494;MSTRG.3007;MSTRG.2444	9	2572	54	30140	0.0379019
GO:0042626	ATPase-coupled transmembrane transporter activity	molecular_function	8	MSTRG.24176;MSTRG.16908;MSTRG.10719;MSTRG.30613;MSTRG.18685;MSTRG.30306;BraA07g024560.3C;MSTRG.7606;MSTRG.1279;MSTRG.19835;MSTRG.14094;MSTRG.12453;MSTRG.12037;MSTRG.9333;MSTRG.29991;BraA09g036790.3C;MSTRG.3228;MSTRG.8627	18	2572	135	30140	0.0386888
GO:0006471	protein ADP-ribosylation	biological_process	9	MSTRG.29499;MSTRG.4907	2	2572	4	30140	0.0388697
GO:0001561	fatty acid alpha-oxidation	biological_process	11	MSTRG.15172;MSTRG.4577	2	2572	4	30140	0.0388697
GO:0006760	folic acid-containing compound metabolic process	biological_process	6	MSTRG.14742;MSTRG.14741	2	2572	4	30140	0.0388697
GO:0010184	cytokinin transport	biological_process	7	MSTRG.23034;MSTRG.23033	2	2572	4	30140	0.0388697
GO:0015211	purine nucleoside transmembrane transporter activity	molecular_function	7	MSTRG.23034;MSTRG.23033	2	2572	4	30140	0.0388697
GO:0032934	sterol binding	molecular_function	6	MSTRG.25269;MSTRG.8725	2	2572	4	30140	0.0388697
GO:0000904	cell morphogenesis involved in differentiation	biological_process	7	MSTRG.25026;MSTRG.23552	2	2572	4	30140	0.0388697
GO:0003862	3-isopropylmalate dehydrogenase activity	molecular_function	7	MSTRG.3474;MSTRG.4837	2	2572	4	30140	0.0388697
GO:0006562	proline catabolic process	biological_process	12	MSTRG.5510;MSTRG.17810	2	2572	4	30140	0.0388697
GO:0009820	alkaloid metabolic process	biological_process	6	MSTRG.20329;MSTRG.4585	2	2572	4	30140	0.0388697
GO:1902448	positive regulation of shade avoidance	biological_process	7	MSTRG.28174;MSTRG.23780	2	2572	4	30140	0.0388697
GO:0004512	inositol-3-phosphate synthase activity	molecular_function	6	MSTRG.3325;MSTRG.11371	2	2572	4	30140	0.0388697
GO:0052630	UDP-N-acetylgalactosamine diphosphorylase activity	molecular_function	8	MSTRG.26036;MSTRG.22052	2	2572	4	30140	0.0388697
GO:0043100	pyrimidine nucleobase salvage	biological_process	9	MSTRG.25532;MSTRG.6031	2	2572	4	30140	0.0388697
GO:0016629	12-oxophytodienoate reductase activity	molecular_function	7	MSTRG.4701;MSTRG.9063	2	2572	4	30140	0.0388697
GO:0008909	isochorismate synthase activity	molecular_function	7	MSTRG.16382;MSTRG.20307	2	2572	4	30140	0.0388697
GO:0016118	carotenoid catabolic process	biological_process	11	MSTRG.27386;MSTRG.10398	2	2572	4	30140	0.0388697
GO:0045437	uridine nucleosidase activity	molecular_function	8	MSTRG.28192;MSTRG.7369	2	2572	4	30140	0.0388697
GO:0042178	xenobiotic catabolic process	biological_process	6	MSTRG.4886;MSTRG.23919	2	2572	4	30140	0.0388697
GO:0046256	2,4,6-trinitrotoluene catabolic process	biological_process	8	MSTRG.27687;MSTRG.27684	2	2572	4	30140	0.0388697
GO:0046475	glycerophospholipid catabolic process	biological_process	9	MSTRG.19704;MSTRG.11218	2	2572	4	30140	0.0388697
GO:0004657	proline dehydrogenase activity	molecular_function	6	MSTRG.17810;MSTRG.5510	2	2572	4	30140	0.0388697
GO:0048700	acquisition of desiccation tolerance in seed	biological_process	5	MSTRG.12911;MSTRG.7554	2	2572	4	30140	0.0388697
GO:0050505	hydroquinone glucosyltransferase activity	molecular_function	8	MSTRG.23919;MSTRG.4886	2	2572	4	30140	0.0388697
GO:0010540	basipetal auxin transport	biological_process	9	BraA09g036790.3C;MSTRG.10016;MSTRG.12453;MSTRG.18685;BraA07g024560.3C;MSTRG.30613;MSTRG.24176;MSTRG.1279	8	2572	46	30140	0.0391313
GO:0009631	cold acclimation	biological_process	6	MSTRG.8054;MSTRG.27990;MSTRG.18779;MSTRG.9756;MSTRG.26873;MSTRG.20257;MSTRG.7626;BraA04g005870.3C;MSTRG.15406;MSTRG.26554;MSTRG.26130	11	2572	72	30140	0.0410496
GO:0047372	acylglycerol lipase activity	molecular_function	7	MSTRG.10256;MSTRG.3680;MSTRG.3551;MSTRG.21017;MSTRG.141	5	2572	23	30140	0.041431
GO:0010188	response to microbial phytotoxin	biological_process	6	MSTRG.1094;MSTRG.25694;MSTRG.25695;MSTRG.22367	4	2572	16	30140	0.0419133
GO:0009815	1-aminocyclopropane-1-carboxylate oxidase activity	molecular_function	7	MSTRG.11764;MSTRG.18583;MSTRG.18589;MSTRG.16020	4	2572	16	30140	0.0419133
GO:0006094	gluconeogenesis	biological_process	9	MSTRG.27905;MSTRG.17310;MSTRG.25258;MSTRG.94	4	2572	16	30140	0.0419133
GO:0004022	alcohol dehydrogenase (NAD) activity	molecular_function	7	MSTRG.15797;MSTRG.20223;MSTRG.15796;MSTRG.28051	4	2572	16	30140	0.0419133
GO:0009741	response to brassinosteroid	biological_process	6	MSTRG.22423;MSTRG.4212;MSTRG.7688;MSTRG.20268;MSTRG.7922;MSTRG.340;MSTRG.7954;MSTRG.12785;MSTRG.11559	9	2572	55	30140	0.0420175
GO:0016757	transferase activity, transferring glycosyl groups	molecular_function	5	MSTRG.27003;MSTRG.8213;MSTRG.25524;MSTRG.24532;MSTRG.18377;MSTRG.2368;MSTRG.7682;BraA06g007880.3C;MSTRG.13096;MSTRG.21037;MSTRG.30620;MSTRG.28058;MSTRG.11809;MSTRG.16767;MSTRG.15119;MSTRG.2340;MSTRG.19959;MSTRG.9502;MSTRG.25103;MSTRG.28750;MSTRG.16065;MSTRG.25202;MSTRG.3828;MSTRG.13416;MSTRG.14045;MSTRG.19302;MSTRG.14047;BraA01g039660.3C;MSTRG.6036;MSTRG.19432;MSTRG.1123;MSTRG.21933;MSTRG.21199;M…	66	2572	626	30140	0.0435
GO:0071554	cell wall organization or biogenesis	biological_process	4	MSTRG.8680;MSTRG.5562;MSTRG.13491;MSTRG.13290;MSTRG.19105;MSTRG.13291;MSTRG.8393;MSTRG.2521	8	2572	47	30140	0.0437654
GO:0006812	cation transport	biological_process	7	MSTRG.13485;MSTRG.3622;MSTRG.9303;MSTRG.1104;MSTRG.12081;MSTRG.15516;MSTRG.13016;MSTRG.21495;MSTRG.9664;MSTRG.414	10	2572	64	30140	0.043792
GO:0006623	protein targeting to vacuole	biological_process	12	MSTRG.26673;MSTRG.9664;MSTRG.24664;MSTRG.21784;MSTRG.17515;MSTRG.9087;MSTRG.15705;MSTRG.23679;MSTRG.22223;MSTRG.1104	10	2572	64	30140	0.043792
GO:0004806	triglyceride lipase activity	molecular_function	7	MSTRG.1829;MSTRG.12719;MSTRG.28812;MSTRG.19052;MSTRG.25272;MSTRG.6039;MSTRG.19888;MSTRG.21830;MSTRG.28813	9	2572	56	30140	0.0464235
GO:0006564	L-serine biosynthetic process	biological_process	12	MSTRG.8824;MSTRG.30595;MSTRG.337	3	2572	10	30140	0.0472212
GO:0006882	cellular zinc ion homeostasis	biological_process	12	MSTRG.13016;MSTRG.9303;MSTRG.12081	3	2572	10	30140	0.0472212
GO:0010500	transmitting tissue development	biological_process	7	MSTRG.24588;MSTRG.26588;MSTRG.19467	3	2572	10	30140	0.0472212
GO:0006536	glutamate metabolic process	biological_process	11	MSTRG.16884;MSTRG.5278;MSTRG.25481	3	2572	10	30140	0.0472212
GO:0044183	protein folding chaperone	molecular_function	3	MSTRG.9161;MSTRG.6622;MSTRG.3712	3	2572	10	30140	0.0472212
GO:0008113	peptide-methionine (S)-S-oxide reductase activity	molecular_function	7	MSTRG.9735;MSTRG.6143;MSTRG.6144	3	2572	10	30140	0.0472212
GO:0004506	squalene monooxygenase activity	molecular_function	7	MSTRG.5705;MSTRG.5704;MSTRG.97	3	2572	10	30140	0.0472212
GO:0006883	cellular sodium ion homeostasis	biological_process	11	MSTRG.3935;MSTRG.29304;MSTRG.3932	3	2572	10	30140	0.0472212
GO:0004351	glutamate decarboxylase activity	molecular_function	7	MSTRG.5278;MSTRG.25481;MSTRG.16884	3	2572	10	30140	0.0472212
GO:0009415	response to water	biological_process	6	MSTRG.20;MSTRG.20257;MSTRG.26554	3	2572	10	30140	0.0472212
GO:0010119	regulation of stomatal movement	biological_process	6	MSTRG.24114;MSTRG.7556;MSTRG.20827;MSTRG.12320;MSTRG.9953;MSTRG.22690;MSTRG.4445;MSTRG.11554;MSTRG.3079;MSTRG.18328;MSTRG.15477	11	2572	74	30140	0.0486818
GO:0098542	defense response to other organism	biological_process	6	MSTRG.10268;MSTRG.518;MSTRG.124;MSTRG.19413;MSTRG.120;MSTRG.5675	6	2572	32	30140	0.0508211
GO:0051119	sugar transmembrane transporter activity	molecular_function	6	MSTRG.16546;MSTRG.2444;MSTRG.16644;MSTRG.23240;MSTRG.15767;MSTRG.30021	6	2572	32	30140	0.0508211
GO:0051260	protein homooligomerization	biological_process	8	MSTRG.16644;MSTRG.23240;MSTRG.18557;MSTRG.7626;MSTRG.2444;MSTRG.16546	6	2572	32	30140	0.0508211
GO:0016131	brassinosteroid metabolic process	biological_process	8	MSTRG.22108;MSTRG.11408;MSTRG.12860;MSTRG.25546	4	2572	17	30140	0.0512206
GO:0030091	protein repair	biological_process	8	MSTRG.9735;MSTRG.6144;MSTRG.6143;MSTRG.8076	4	2572	17	30140	0.0512206
GO:0005509	calcium ion binding	molecular_function	7	MSTRG.1345;MSTRG.21921;MSTRG.12397;MSTRG.7479;MSTRG.24114;MSTRG.7804;MSTRG.24664;MSTRG.28181;MSTRG.6574;MSTRG.4070;MSTRG.14090;MSTRG.7264;MSTRG.10580;MSTRG.26254;MSTRG.20257;MSTRG.925;MSTRG.958;MSTRG.7733;MSTRG.16903;BraA09g036020.3C;MSTRG.23101;MSTRG.13689;MSTRG.18342;MSTRG.9087;MSTRG.29635;MSTRG.26673;MSTRG.12107;MSTRG.7478;MSTRG.17255;MSTRG.5577;MSTRG.21645;MSTRG.5100;MSTRG.5876;MSTRG.29107;MS…	40	2572	362	30140	0.0555906
GO:0042802	identical protein binding	molecular_function	5	MSTRG.20785;MSTRG.28385;MSTRG.11773;MSTRG.1103;MSTRG.763;MSTRG.19388;MSTRG.12401;MSTRG.7456;MSTRG.22181;MSTRG.30524;MSTRG.4995;MSTRG.2833;MSTRG.1301;MSTRG.3544;MSTRG.29872;MSTRG.15477;MSTRG.12095;MSTRG.6284;MSTRG.28551;MSTRG.3695;BraA10g019950.3C;MSTRG.26553	22	2572	180	30140	0.05565
GO:0016413	O-acetyltransferase activity	molecular_function	8	MSTRG.13290;MSTRG.19105;MSTRG.2521;MSTRG.5562;MSTRG.8680;MSTRG.20820;MSTRG.13291;MSTRG.13491;MSTRG.8393	9	2572	58	30140	0.0561298
GO:0010215	cellulose microfibril organization	biological_process	7	BraA08g032400.3C;MSTRG.3534;MSTRG.24244;MSTRG.17817;MSTRG.9174	5	2572	25	30140	0.0568532
GO:0005381	iron ion transmembrane transporter activity	molecular_function	10	BraA03g001200.3C;MSTRG.878;MSTRG.19339;MSTRG.879;MSTRG.9524	5	2572	25	30140	0.0568532
GO:0008889	glycerophosphodiester phosphodiesterase activity	molecular_function	8	MSTRG.11218;MSTRG.19704;MSTRG.21065;MSTRG.25719;MSTRG.1342	5	2572	25	30140	0.0568532
GO:0015116	sulfate transmembrane transporter activity	molecular_function	8	MSTRG.21310;MSTRG.19275;MSTRG.26412;MSTRG.24027;MSTRG.4142	5	2572	25	30140	0.0568532
GO:0005737	cytoplasm	cellular_component	5	MSTRG.30676;MSTRG.28007;MSTRG.29294;MSTRG.8257;MSTRG.22215;MSTRG.27667;MSTRG.15375;MSTRG.2222;MSTRG.13838;MSTRG.14420;MSTRG.25694;MSTRG.21017;MSTRG.27657;MSTRG.8572;MSTRG.13643;MSTRG.17647;MSTRG.21134;MSTRG.13673;MSTRG.11667;MSTRG.25776;MSTRG.13833;MSTRG.2833;MSTRG.30057;MSTRG.18583;MSTRG.25285;MSTRG.3014;BraA05g010180.3C;MSTRG.15386;MSTRG.11574;MSTRG.10345;MSTRG.9398;MSTRG.25206;MSTRG.4474;MSTRG…	479	2572	5270	30140	0.0599012
GO:0015140	malate transmembrane transporter activity	molecular_function	9	MSTRG.23709;MSTRG.18193;MSTRG.9463	3	2572	11	30140	0.0609154
GO:0009081	branched-chain amino acid metabolic process	biological_process	9	MSTRG.15843;MSTRG.14199;MSTRG.28024	3	2572	11	30140	0.0609154
GO:0006694	steroid biosynthetic process	biological_process	7	MSTRG.2294;MSTRG.9360;MSTRG.7987	3	2572	11	30140	0.0609154
GO:0080019	fatty-acyl-CoA reductase (alcohol-forming) activity	molecular_function	7	MSTRG.16901;MSTRG.16833;MSTRG.10583	3	2572	11	30140	0.0609154
GO:0004084	branched-chain-amino-acid transaminase activity	molecular_function	7	MSTRG.28024;MSTRG.14199;MSTRG.15843	3	2572	11	30140	0.0609154
GO:0008272	sulfate transport	biological_process	9	MSTRG.9463;MSTRG.4142;MSTRG.21310	3	2572	11	30140	0.0609154
GO:0048766	root hair initiation	biological_process	8	MSTRG.357;MSTRG.26220;MSTRG.23054	3	2572	11	30140	0.0609154
GO:0003841	1-acylglycerol-3-phosphate O-acyltransferase activity	molecular_function	9	MSTRG.1139;MSTRG.4620;MSTRG.9689	3	2572	11	30140	0.0609154
GO:0052692	raffinose alpha-galactosidase activity	molecular_function	9	MSTRG.3274;MSTRG.27003;MSTRG.3273	3	2572	11	30140	0.0609154
GO:0006811	ion transport	biological_process	6	MSTRG.25038;MSTRG.1609;BraA02g042340.3C;MSTRG.26779;MSTRG.28852;MSTRG.12457;BraA07g042320.3C;MSTRG.28321;MSTRG.22112;MSTRG.23416;MSTRG.22645;MSTRG.9238	12	2572	86	30140	0.0611412
GO:0016124	xanthophyll catabolic process	biological_process	12	MSTRG.27386;MSTRG.10398	2	2572	5	30140	0.0611555
GO:0034614	cellular response to reactive oxygen species	biological_process	7	MSTRG.15172;MSTRG.4577	2	2572	5	30140	0.0611555
GO:0005828	kinetochore microtubule	cellular_component	9	MSTRG.14773;MSTRG.30268	2	2572	5	30140	0.0611555
GO:0080061	indole-3-acetonitrile nitrilase activity	molecular_function	8	MSTRG.6929;MSTRG.3798	2	2572	5	30140	0.0611555
GO:0016992	lipoate synthase activity	molecular_function	7	MSTRG.6189;MSTRG.5714	2	2572	5	30140	0.0611555
GO:1901601	strigolactone biosynthetic process	biological_process	11	MSTRG.28264;MSTRG.12346	2	2572	5	30140	0.0611555
GO:0050062	long-chain-fatty-acyl-CoA reductase activity	molecular_function	7	MSTRG.16901;MSTRG.16833	2	2572	5	30140	0.0611555
GO:0010226	response to lithium ion	biological_process	7	MSTRG.14009;MSTRG.8921	2	2572	5	30140	0.0611555
GO:0030414	peptidase inhibitor activity	molecular_function	6	MSTRG.5285;MSTRG.18108	2	2572	5	30140	0.0611555
GO:0017096	acetylserotonin O-methyltransferase activity	molecular_function	8	MSTRG.21242;MSTRG.25808	2	2572	5	30140	0.0611555
GO:0009517	PSII associated light-harvesting complex II	cellular_component	6	MSTRG.21842;MSTRG.7996	2	2572	5	30140	0.0611555
GO:0003913	DNA photolyase activity	molecular_function	6	MSTRG.9742;MSTRG.17521	2	2572	5	30140	0.0611555
GO:0052641	benzoic acid glucosyltransferase activity	molecular_function	8	MSTRG.12774;MSTRG.7682	2	2572	5	30140	0.0611555
GO:0005464	UDP-xylose transmembrane transporter activity	molecular_function	8	MSTRG.11642;MSTRG.28727	2	2572	5	30140	0.0611555
GO:0016205	selenocysteine methyltransferase activity	molecular_function	8	MSTRG.27318;BraA07g010500.3C	2	2572	5	30140	0.0611555
GO:0019725	cellular homeostasis	biological_process	4	MSTRG.17040;MSTRG.28064	2	2572	5	30140	0.0611555
GO:0010133	proline catabolic process to glutamate	biological_process	12	MSTRG.17810;MSTRG.5510	2	2572	5	30140	0.0611555
GO:0005672	transcription factor TFIIA complex	cellular_component	7	MSTRG.9701;MSTRG.28764	2	2572	5	30140	0.0611555
GO:0047724	inosine nucleosidase activity	molecular_function	8	MSTRG.28192;MSTRG.7369	2	2572	5	30140	0.0611555
GO:0010231	maintenance of seed dormancy	biological_process	6	MSTRG.13664;MSTRG.13833	2	2572	5	30140	0.0611555
GO:0052640	salicylic acid glucosyltransferase (glucoside-forming) activity	molecular_function	8	MSTRG.12774;MSTRG.7682	2	2572	5	30140	0.0611555
GO:0010177	2-(2'-methylthio)ethylmalate synthase activity	molecular_function	7	MSTRG.5727;MSTRG.9158	2	2572	5	30140	0.0611555
GO:0043617	cellular response to sucrose starvation	biological_process	9	MSTRG.16540;MSTRG.16954	2	2572	5	30140	0.0611555
GO:0015790	UDP-xylose transmembrane transport	biological_process	9	MSTRG.11642;MSTRG.28727	2	2572	5	30140	0.0611555
GO:0046906	tetrapyrrole binding	molecular_function	5	MSTRG.6597;MSTRG.27087	2	2572	5	30140	0.0611555
GO:0001676	long-chain fatty acid metabolic process	biological_process	10	MSTRG.17264;MSTRG.8391	2	2572	5	30140	0.0611555
GO:0018874	benzoate metabolic process	biological_process	7	MSTRG.12774;MSTRG.7682	2	2572	5	30140	0.0611555
GO:0050105	L-gulonolactone oxidase activity	molecular_function	7	MSTRG.12556;MSTRG.12557	2	2572	5	30140	0.0611555
GO:0000038	very long-chain fatty acid metabolic process	biological_process	10	MSTRG.331;MSTRG.11350;MSTRG.10156;MSTRG.20502	4	2572	18	30140	0.0615588
GO:0004867	serine-type endopeptidase inhibitor activity	molecular_function	8	MSTRG.7664;MSTRG.12302;MSTRG.4507;MSTRG.12759	4	2572	18	30140	0.0615588
GO:0060548	negative regulation of cell death	biological_process	7	MSTRG.11559;MSTRG.6139;MSTRG.17040;MSTRG.28064	4	2572	18	30140	0.0615588
GO:0004575	sucrose alpha-glucosidase activity	molecular_function	8	MSTRG.24830;MSTRG.14606;MSTRG.15048;MSTRG.2571	4	2572	18	30140	0.0615588
GO:0009684	indoleacetic acid biosynthetic process	biological_process	7	MSTRG.6929;MSTRG.11375;MSTRG.10295;MSTRG.65	4	2572	18	30140	0.0615588
GO:0071219	cellular response to molecule of bacterial origin	biological_process	7	BraA03g004430.3C;MSTRG.18342;BraA02g040990.3C;MSTRG.11447	4	2572	18	30140	0.0615588
GO:0010329	auxin efflux transmembrane transporter activity	molecular_function	6	BraA07g024560.3C;MSTRG.1279;MSTRG.12453;MSTRG.18685;MSTRG.30613;BraA09g036790.3C;MSTRG.24176	7	2572	42	30140	0.0630275
GO:0008152	metabolic process	biological_process	3	MSTRG.330;MSTRG.28934;MSTRG.22052;MSTRG.4886;MSTRG.26064;MSTRG.29393;MSTRG.20671;MSTRG.6743;MSTRG.23919;MSTRG.3875;MSTRG.18334;MSTRG.12774;MSTRG.16457;MSTRG.18614;MSTRG.16666;MSTRG.655;MSTRG.17647;MSTRG.17324;MSTRG.22838;MSTRG.652;MSTRG.19363;MSTRG.5220;MSTRG.5008;MSTRG.26036	24	2572	203	30140	0.0646632
GO:0015706	nitrate transport	biological_process	9	BraA02g005540.3C;MSTRG.23544;MSTRG.28092;MSTRG.4426;MSTRG.15713;MSTRG.1866	6	2572	34	30140	0.0653444
GO:0008324	cation transmembrane transporter activity	molecular_function	6	MSTRG.29048;MSTRG.21495;MSTRG.13485;MSTRG.15516;MSTRG.414	5	2572	26	30140	0.0656418
GO:0009725	response to hormone	biological_process	5	MSTRG.10286;MSTRG.12832;MSTRG.102;MSTRG.12809;MSTRG.3735	5	2572	26	30140	0.0656418
GO:0000062	fatty-acyl-CoA binding	molecular_function	9	MSTRG.7344;MSTRG.28690;MSTRG.17264;MSTRG.28689;MSTRG.21671	5	2572	26	30140	0.0656418
GO:0006032	chitin catabolic process	biological_process	8	MSTRG.24368;MSTRG.12763;MSTRG.12294;MSTRG.7671;MSTRG.882	5	2572	26	30140	0.0656418
GO:0046323	glucose import	biological_process	12	MSTRG.29370;MSTRG.970;MSTRG.15767;MSTRG.3007;MSTRG.20284;MSTRG.10241;MSTRG.16494;MSTRG.8388	8	2572	51	30140	0.065831
GO:0030170	pyridoxal phosphate binding	molecular_function	6	MSTRG.7456;MSTRG.6284;MSTRG.2987;MSTRG.3695;MSTRG.25481;BraA03g044810.3C;MSTRG.15193;MSTRG.12095;MSTRG.27389;MSTRG.25695;MSTRG.23388;MSTRG.1301;MSTRG.25694;MSTRG.16884;MSTRG.5278;MSTRG.27209;MSTRG.1094;MSTRG.11773;MSTRG.22367	19	2572	155	30140	0.0696269
GO:0005615	extracellular space	cellular_component	4	MSTRG.19351;MSTRG.23260;MSTRG.6780;MSTRG.22588;BraA07g010500.3C;MSTRG.6779;BraA06g032420.3C;MSTRG.7954;MSTRG.22807;MSTRG.17932;MSTRG.128;MSTRG.17192;MSTRG.14573;MSTRG.252;MSTRG.24368;MSTRG.30448	16	2572	126	30140	0.0704399
GO:0009970	cellular response to sulfate starvation	biological_process	9	MSTRG.21310;MSTRG.10183;MSTRG.22377;MSTRG.1650	4	2572	19	30140	0.0729071
GO:0009638	phototropism	biological_process	6	MSTRG.13465;MSTRG.18085;MSTRG.28551;MSTRG.16078;MSTRG.5315	5	2572	27	30140	0.0751428
GO:0060236	regulation of mitotic spindle organization	biological_process	8	MSTRG.30268;MSTRG.6137;MSTRG.14773	3	2572	12	30140	0.0762256
GO:0008453	alanine-glyoxylate transaminase activity	molecular_function	7	MSTRG.9073;MSTRG.12095;MSTRG.7456	3	2572	12	30140	0.0762256
GO:0010208	pollen wall assembly	biological_process	7	MSTRG.14908;MSTRG.10719;MSTRG.6275	3	2572	12	30140	0.0762256
GO:0007029	endoplasmic reticulum organization	biological_process	6	MSTRG.2833;MSTRG.13629;MSTRG.11397	3	2572	12	30140	0.0762256
GO:0003006	developmental process involved in reproduction	biological_process	4	MSTRG.21469;MSTRG.16163;MSTRG.9437	3	2572	12	30140	0.0762256
GO:0009635	response to herbicide	biological_process	5	MSTRG.21298;MSTRG.23544;MSTRG.20208	3	2572	12	30140	0.0762256
GO:0010182	sugar mediated signaling pathway	biological_process	6	MSTRG.25381;MSTRG.11989;MSTRG.21346;MSTRG.18283;MSTRG.823;MSTRG.7556;MSTRG.13138;MSTRG.23792	8	2572	53	30140	0.0790407
GO:0009411	response to UV	biological_process	7	MSTRG.19838;BraA04g029510.3C;MSTRG.15149;MSTRG.26553;MSTRG.2642;MSTRG.17164;MSTRG.19368	7	2572	45	30140	0.0852276
GO:0009821	alkaloid biosynthetic process	biological_process	7	MSTRG.10572;MSTRG.19883;MSTRG.10573;MSTRG.1854	4	2572	20	30140	0.0852342
GO:0008515	sucrose transmembrane transporter activity	molecular_function	8	MSTRG.30021;MSTRG.28029;MSTRG.16644;MSTRG.2444	4	2572	20	30140	0.0852342
GO:0008202	steroid metabolic process	biological_process	6	MSTRG.7922;MSTRG.4212;MSTRG.9690;MSTRG.1030	4	2572	20	30140	0.0852342
GO:0009850	auxin metabolic process	biological_process	5	MSTRG.15375;MSTRG.7212;MSTRG.25582;MSTRG.11809	4	2572	20	30140	0.0852342
GO:0004427	inorganic diphosphatase activity	molecular_function	8	MSTRG.12547;MSTRG.18656;MSTRG.28418;MSTRG.20984	4	2572	20	30140	0.0852342
GO:0009704	de-etiolation	biological_process	7	MSTRG.22814;MSTRG.9161;MSTRG.12754;MSTRG.18475	4	2572	20	30140	0.0852342
GO:0035444	nickel cation transmembrane transport	biological_process	11	BraA03g001200.3C	1	2572	1	30140	0.0853351
GO:0005534	galactose binding	molecular_function	6	MSTRG.7626	1	2572	1	30140	0.0853351
GO:0010496	intercellular transport	biological_process	6	MSTRG.14915	1	2572	1	30140	0.0853351
GO:0005049	nuclear export signal receptor activity	molecular_function	5	MSTRG.15326	1	2572	1	30140	0.0853351
GO:0015205	nucleobase transmembrane transporter activity	molecular_function	5	MSTRG.6031	1	2572	1	30140	0.0853351
GO:0016339	calcium-dependent cell-cell adhesion via plasma membrane cell adhesion molecules	biological_process	7	MSTRG.2024	1	2572	1	30140	0.0853351
GO:0047513	1,2-alpha-L-fucosidase activity	molecular_function	9	MSTRG.330	1	2572	1	30140	0.0853351
GO:0009405	pathogenesis	biological_process	5	MSTRG.2943	1	2572	1	30140	0.0853351
GO:0019808	polyamine binding	molecular_function	4	MSTRG.19025	1	2572	1	30140	0.0853351
GO:0047268	galactinol-raffinose galactosyltransferase activity	molecular_function	8	MSTRG.24079	1	2572	1	30140	0.0853351
GO:0090322	regulation of superoxide metabolic process	biological_process	8	MSTRG.2987	1	2572	1	30140	0.0853351
GO:0032442	phenylcoumaran benzylic ether reductase activity	molecular_function	7	MSTRG.22871	1	2572	1	30140	0.0853351
GO:0048213	Golgi vesicle prefusion complex stabilization	biological_process	8	MSTRG.6031	1	2572	1	30140	0.0853351
GO:0010241	ent-kaurene oxidation to kaurenoic acid	biological_process	10	MSTRG.17584	1	2572	1	30140	0.0853351
GO:0004851	uroporphyrin-III C-methyltransferase activity	molecular_function	8	MSTRG.11204	1	2572	1	30140	0.0853351
GO:0050891	multicellular organismal water homeostasis	biological_process	8	MSTRG.15989	1	2572	1	30140	0.0853351
GO:0034101	erythrocyte homeostasis	biological_process	5	MSTRG.12457	1	2572	1	30140	0.0853351
GO:0048873	homeostasis of number of cells within a tissue	biological_process	8	MSTRG.12457	1	2572	1	30140	0.0853351
GO:0031848	protection from non-homologous end joining at telomere	biological_process	10	MSTRG.17974	1	2572	1	30140	0.0853351
GO:0050334	thiaminase activity	molecular_function	6	MSTRG.8747	1	2572	1	30140	0.0853351
GO:2000013	regulation of arginine biosynthetic process via ornithine	biological_process	10	MSTRG.8158	1	2572	1	30140	0.0853351
GO:1990457	pexophagosome	cellular_component	9	MSTRG.4508	1	2572	1	30140	0.0853351
GO:0047427	cyanoalanine nitrilase activity	molecular_function	8	MSTRG.3798	1	2572	1	30140	0.0853351
GO:0052617	ent-kaur-16-en-19-al oxidase activity	molecular_function	7	MSTRG.17584	1	2572	1	30140	0.0853351
GO:0044241	lipid digestion	biological_process	5	MSTRG.24076	1	2572	1	30140	0.0853351
GO:0050308	sugar-phosphatase activity	molecular_function	9	MSTRG.14797	1	2572	1	30140	0.0853351
GO:0009905	ent-copalyl diphosphate synthase activity	molecular_function	6	MSTRG.24019	1	2572	1	30140	0.0853351
GO:0008783	agmatinase activity	molecular_function	7	MSTRG.7953	1	2572	1	30140	0.0853351
GO:1902040	positive regulation of seed dormancy process	biological_process	11	MSTRG.8019	1	2572	1	30140	0.0853351
GO:0047810	D-alanine:2-oxoglutarate aminotransferase activity	molecular_function	7	MSTRG.6866	1	2572	1	30140	0.0853351
GO:0090431	alkyl caffeate ester biosynthetic process	biological_process	9	MSTRG.17143	1	2572	1	30140	0.0853351
GO:0010517	regulation of phospholipase activity	biological_process	8	MSTRG.24076	1	2572	1	30140	0.0853351
GO:0097275	cellular ammonia homeostasis	biological_process	6	MSTRG.24413	1	2572	1	30140	0.0853351
GO:0015087	cobalt ion transmembrane transporter activity	molecular_function	10	BraA03g001200.3C	1	2572	1	30140	0.0853351
GO:0051958	methotrexate transport	biological_process	11	MSTRG.13369	1	2572	1	30140	0.0853351
GO:0052616	ent-kaur-16-en-19-ol oxidase activity	molecular_function	7	MSTRG.17584	1	2572	1	30140	0.0853351
GO:0004846	urate oxidase activity	molecular_function	7	MSTRG.18995	1	2572	1	30140	0.0853351
GO:0046486	glycerolipid metabolic process	biological_process	7	MSTRG.12207	1	2572	1	30140	0.0853351
GO:0043115	precorrin-2 dehydrogenase activity	molecular_function	7	MSTRG.11204	1	2572	1	30140	0.0853351
GO:0051246	regulation of protein metabolic process	biological_process	7	MSTRG.16732	1	2572	1	30140	0.0853351
GO:0047251	thiohydroximate beta-D-glucosyltransferase activity	molecular_function	8	MSTRG.26366	1	2572	1	30140	0.0853351
GO:0046322	negative regulation of fatty acid oxidation	biological_process	10	MSTRG.16910	1	2572	1	30140	0.0853351
GO:0047558	3-cyanoalanine hydratase activity	molecular_function	7	MSTRG.3798	1	2572	1	30140	0.0853351
GO:0019354	siroheme biosynthetic process	biological_process	10	MSTRG.11204	1	2572	1	30140	0.0853351
GO:0019450	L-cysteine catabolic process to pyruvate	biological_process	10	MSTRG.20069	1	2572	1	30140	0.0853351
GO:0050518	2-C-methyl-D-erythritol 4-phosphate cytidylyltransferase activity	molecular_function	8	MSTRG.5298	1	2572	1	30140	0.0853351
GO:0042304	regulation of fatty acid biosynthetic process	biological_process	9	MSTRG.8158	1	2572	1	30140	0.0853351
GO:0009978	allene oxide synthase activity	molecular_function	7	MSTRG.5046	1	2572	1	30140	0.0853351
GO:0030306	ADP-ribosylation factor binding	molecular_function	8	MSTRG.24076	1	2572	1	30140	0.0853351
GO:0006595	polyamine metabolic process	biological_process	9	MSTRG.7953	1	2572	1	30140	0.0853351
GO:0044148	positive regulation of growth of symbiont involved in interaction with host	biological_process	7	MSTRG.23709	1	2572	1	30140	0.0853351
GO:0043226	organelle	cellular_component	3	MSTRG.25160	1	2572	1	30140	0.0853351
GO:0043335	protein unfolding	biological_process	4	MSTRG.21068	1	2572	1	30140	0.0853351
GO:0019373	epoxygenase P450 pathway	biological_process	12	MSTRG.5046	1	2572	1	30140	0.0853351
GO:0033106	cis-Golgi network membrane	cellular_component	7	MSTRG.29371	1	2572	1	30140	0.0853351
GO:0010307	acetylglutamate kinase regulator activity	molecular_function	6	MSTRG.8158	1	2572	1	30140	0.0853351
GO:0003156	regulation of animal organ formation	biological_process	8	MSTRG.25160	1	2572	1	30140	0.0853351
GO:0016868	intramolecular transferase activity, phosphotransferases	molecular_function	6	BraA07g035520.3C	1	2572	1	30140	0.0853351
GO:0070206	protein trimerization	biological_process	8	MSTRG.1650	1	2572	1	30140	0.0853351
GO:0070544	histone H3-K36 demethylation	biological_process	13	MSTRG.14110	1	2572	1	30140	0.0853351
GO:0071763	nuclear membrane organization	biological_process	6	MSTRG.527	1	2572	1	30140	0.0853351
GO:0005991	trehalose metabolic process	biological_process	8	MSTRG.21346	1	2572	1	30140	0.0853351
GO:1903647	negative regulation of chlorophyll catabolic process	biological_process	10	MSTRG.8040	1	2572	1	30140	0.0853351
GO:0080114	positive regulation of glycine hydroxymethyltransferase activity	biological_process	7	MSTRG.30594	1	2572	1	30140	0.0853351
GO:0009852	auxin catabolic process	biological_process	6	MSTRG.16070	1	2572	1	30140	0.0853351
GO:0010303	limit dextrinase activity	molecular_function	7	MSTRG.30570	1	2572	1	30140	0.0853351
GO:0031492	nucleosomal DNA binding	molecular_function	8	MSTRG.24741	1	2572	1	30140	0.0853351
GO:0010352	lithium ion export across the plasma membrane	biological_process	10	MSTRG.16110	1	2572	1	30140	0.0853351
GO:0010930	negative regulation of auxin mediated signaling pathway	biological_process	9	MSTRG.12840	1	2572	1	30140	0.0853351
GO:0047987	hydroperoxide dehydratase activity	molecular_function	7	MSTRG.5046	1	2572	1	30140	0.0853351
GO:0004053	arginase activity	molecular_function	7	MSTRG.7953	1	2572	1	30140	0.0853351
GO:0010348	lithium:proton antiporter activity	molecular_function	12	MSTRG.16110	1	2572	1	30140	0.0853351
GO:2000026	regulation of multicellular organismal development	biological_process	6	MSTRG.2943	1	2572	1	30140	0.0853351
GO:0030504	inorganic diphosphate transmembrane transporter activity	molecular_function	8	MSTRG.13510	1	2572	1	30140	0.0853351
GO:0051060	pullulanase activity	molecular_function	7	MSTRG.30570	1	2572	1	30140	0.0853351
GO:0031129	inductive cell-cell signaling	biological_process	5	MSTRG.28385	1	2572	1	30140	0.0853351
GO:0015231	5-formyltetrahydrofolate transmembrane transporter activity	molecular_function	8	MSTRG.13369	1	2572	1	30140	0.0853351
GO:0008821	crossover junction endodeoxyribonuclease activity	molecular_function	10	MSTRG.1736	1	2572	1	30140	0.0853351
GO:0009667	plastid inner membrane organization	biological_process	7	MSTRG.7626	1	2572	1	30140	0.0853351
GO:0052615	ent-kaurene oxidase activity	molecular_function	7	MSTRG.17584	1	2572	1	30140	0.0853351
GO:0000041	transition metal ion transport	biological_process	9	BraA03g001200.3C	1	2572	1	30140	0.0853351
GO:0046838	phosphorylated carbohydrate dephosphorylation	biological_process	8	MSTRG.14797	1	2572	1	30140	0.0853351
GO:0055068	cobalt ion homeostasis	biological_process	11	BraA03g001200.3C	1	2572	1	30140	0.0853351
GO:0030598	rRNA N-glycosylase activity	molecular_function	8	MSTRG.27971	1	2572	1	30140	0.0853351
GO:0015350	methotrexate transmembrane transporter activity	molecular_function	8	MSTRG.13369	1	2572	1	30140	0.0853351
GO:0071426	ribonucleoprotein complex export from nucleus	biological_process	11	MSTRG.12840	1	2572	1	30140	0.0853351
GO:0042597	periplasmic space	cellular_component	4	MSTRG.19025	1	2572	1	30140	0.0853351
GO:0051924	regulation of calcium ion transport	biological_process	9	MSTRG.24413	1	2572	1	30140	0.0853351
GO:0018858	benzoate-CoA ligase activity	molecular_function	7	BraA07g031810.3C	1	2572	1	30140	0.0853351
GO:1900000	regulation of anthocyanin catabolic process	biological_process	7	MSTRG.30258	1	2572	1	30140	0.0853351
GO:0018822	nitrile hydratase activity	molecular_function	7	MSTRG.3798	1	2572	1	30140	0.0853351
GO:0004517	nitric-oxide synthase activity	molecular_function	7	MSTRG.16732	1	2572	1	30140	0.0853351
GO:0008696	4-amino-4-deoxychorismate lyase activity	molecular_function	7	MSTRG.6866	1	2572	1	30140	0.0853351
GO:0006829	zinc ion transport	biological_process	10	MSTRG.878;MSTRG.11830;MSTRG.7889;MSTRG.9524;MSTRG.879	5	2572	28	30140	0.0853455
GO:0008422	beta-glucosidase activity	molecular_function	8	MSTRG.12809;MSTRG.2372;MSTRG.985;MSTRG.9583;MSTRG.2782;MSTRG.15477;MSTRG.8496;MSTRG.10445	8	2572	54	30140	0.0861952
GO:0004096	catalase activity	molecular_function	5	MSTRG.10183;MSTRG.22377	2	2572	6	30140	0.0866371
GO:0006527	arginine catabolic process	biological_process	12	MSTRG.7953;MSTRG.10173	2	2572	6	30140	0.0866371
GO:0015203	polyamine transmembrane transporter activity	molecular_function	5	MSTRG.25994;MSTRG.14211	2	2572	6	30140	0.0866371
GO:0045486	naringenin 3-dioxygenase activity	molecular_function	7	MSTRG.30425;MSTRG.26564	2	2572	6	30140	0.0866371
GO:0030418	nicotianamine biosynthetic process	biological_process	7	MSTRG.15780;MSTRG.1318	2	2572	6	30140	0.0866371
GO:0016984	ribulose-bisphosphate carboxylase activity	molecular_function	7	MSTRG.11058;MSTRG.19646	2	2572	6	30140	0.0866371
GO:0009616	virus induced gene silencing	biological_process	6	MSTRG.934;MSTRG.29588	2	2572	6	30140	0.0866371
GO:0043132	NAD transport	biological_process	9	MSTRG.20701;MSTRG.12155	2	2572	6	30140	0.0866371
GO:0046861	glyoxysomal membrane	cellular_component	9	MSTRG.8391;MSTRG.12155	2	2572	6	30140	0.0866371
GO:0004392	heme oxygenase (decyclizing) activity	molecular_function	6	MSTRG.29107;MSTRG.1345	2	2572	6	30140	0.0866371
GO:0009573	chloroplast ribulose bisphosphate carboxylase complex	cellular_component	8	MSTRG.11058;MSTRG.19646	2	2572	6	30140	0.0866371
GO:0080032	methyl jasmonate esterase activity	molecular_function	7	MSTRG.11436;MSTRG.9249	2	2572	6	30140	0.0866371
GO:0004475	mannose-1-phosphate guanylyltransferase activity	molecular_function	9	MSTRG.12939;MSTRG.12146	2	2572	6	30140	0.0866371
GO:0004781	sulfate adenylyltransferase (ATP) activity	molecular_function	9	MSTRG.18389;MSTRG.1650	2	2572	6	30140	0.0866371
GO:0003885	D-arabinono-1,4-lactone oxidase activity	molecular_function	7	MSTRG.12557;MSTRG.12556	2	2572	6	30140	0.0866371
GO:0047274	galactinol-sucrose galactosyltransferase activity	molecular_function	8	MSTRG.27003;MSTRG.24079	2	2572	6	30140	0.0866371
GO:0019438	aromatic compound biosynthetic process	biological_process	6	MSTRG.21242;MSTRG.16520	2	2572	6	30140	0.0866371
GO:0006572	tyrosine catabolic process	biological_process	11	MSTRG.28168;MSTRG.28710	2	2572	6	30140	0.0866371
GO:0030410	nicotianamine synthase activity	molecular_function	6	MSTRG.15780;MSTRG.1318	2	2572	6	30140	0.0866371
GO:0005353	fructose transmembrane transporter activity	molecular_function	9	MSTRG.2444;MSTRG.3007	2	2572	6	30140	0.0866371
GO:0009229	thiamine diphosphate biosynthetic process	biological_process	8	MSTRG.23889;MSTRG.8747	2	2572	6	30140	0.0866371
GO:0060359	response to ammonium ion	biological_process	6	MSTRG.12146;MSTRG.12939	2	2572	6	30140	0.0866371
GO:0006805	xenobiotic metabolic process	biological_process	5	MSTRG.23919;MSTRG.4886	2	2572	6	30140	0.0866371
GO:0015137	citrate transmembrane transporter activity	molecular_function	8	MSTRG.8471;BraA05g037750.3C	2	2572	6	30140	0.0866371
GO:0048838	release of seed from dormancy	biological_process	6	MSTRG.11682;MSTRG.9516	2	2572	6	30140	0.0866371
GO:0000257	nitrilase activity	molecular_function	7	MSTRG.3798;MSTRG.6929	2	2572	6	30140	0.0866371
GO:0015774	polysaccharide transport	biological_process	8	MSTRG.17255;MSTRG.5876	2	2572	6	30140	0.0866371
GO:0046656	folic acid biosynthetic process	biological_process	8	MSTRG.14741;MSTRG.14742	2	2572	6	30140	0.0866371
GO:0006047	UDP-N-acetylglucosamine metabolic process	biological_process	7	MSTRG.22052;MSTRG.26036	2	2572	6	30140	0.0866371
GO:0006071	glycerol metabolic process	biological_process	8	MSTRG.6039;MSTRG.21065;MSTRG.11218;MSTRG.19704;MSTRG.1342;MSTRG.25719	6	2572	37	30140	0.0912105
GO:0010233	phloem transport	biological_process	7	MSTRG.1318;MSTRG.15780;BraA06g014600.3C	3	2572	13	30140	0.0930312
GO:0009819	drought recovery	biological_process	6	MSTRG.28750;MSTRG.7626;MSTRG.4462	3	2572	13	30140	0.0930312
GO:0016462	pyrophosphatase activity	molecular_function	7	MSTRG.18656;MSTRG.20984;MSTRG.12547	3	2572	13	30140	0.0930312
GO:1901002	positive regulation of response to salt stress	biological_process	7	MSTRG.3932;MSTRG.29304;MSTRG.3935	3	2572	13	30140	0.0930312
GO:0000082	G1/S transition of mitotic cell cycle	biological_process	7	MSTRG.22423;MSTRG.28137;MSTRG.340	3	2572	13	30140	0.0930312
GO:0080186	developmental vegetative growth	biological_process	5	MSTRG.4314;MSTRG.25028;MSTRG.12485	3	2572	13	30140	0.0930312
GO:0004564	beta-fructofuranosidase activity	molecular_function	7	MSTRG.15048;MSTRG.14606;MSTRG.2571	3	2572	13	30140	0.0930312
GO:0006796	phosphate-containing compound metabolic process	biological_process	6	MSTRG.28418;MSTRG.12547;MSTRG.18656	3	2572	13	30140	0.0930312
GO:0080060	integument development	biological_process	5	MSTRG.14481;MSTRG.15493;MSTRG.11559	3	2572	13	30140	0.0930312
GO:0045491	xylan metabolic process	biological_process	10	MSTRG.13899;MSTRG.25888;MSTRG.2877	3	2572	13	30140	0.0930312
GO:0055035	plastid thylakoid membrane	cellular_component	6	MSTRG.19368;MSTRG.9161;MSTRG.8040	3	2572	13	30140	0.0930312
GO:0010118	stomatal movement	biological_process	4	MSTRG.14942;MSTRG.9463;MSTRG.28551;MSTRG.15989;MSTRG.7264;MSTRG.9443;MSTRG.29371	7	2572	46	30140	0.0935013
GO:0030234	enzyme regulator activity	molecular_function	4	MSTRG.15402;MSTRG.8930;BraA06g000940.3C;MSTRG.9890;MSTRG.12143	5	2572	29	30140	0.0962339
GO:0042538	hyperosmotic salinity response	biological_process	7	MSTRG.25695;MSTRG.3935;MSTRG.1094;MSTRG.10016;MSTRG.25694;MSTRG.28625;MSTRG.12937;MSTRG.8381;MSTRG.5684;MSTRG.3932;MSTRG.22367;MSTRG.29304;MSTRG.15084;MSTRG.7639;MSTRG.5792	15	2572	122	30140	0.0964532
GO:0042761	very long-chain fatty acid biosynthetic process	biological_process	11	MSTRG.28673;MSTRG.7192;MSTRG.5722;MSTRG.28178	4	2572	21	30140	0.0985002
GO:0005783	endoplasmic reticulum	cellular_component	6	MSTRG.1345;MSTRG.7034;MSTRG.2650;MSTRG.17983;MSTRG.27295;MSTRG.12635;MSTRG.8050;MSTRG.2877;MSTRG.10572;MSTRG.120;MSTRG.17584;MSTRG.2782;MSTRG.14090;MSTRG.28954;MSTRG.6704;MSTRG.2294;MSTRG.19890;MSTRG.3680;MSTRG.12247;MSTRG.3468;MSTRG.28625;MSTRG.16264;MSTRG.12486;MSTRG.21645;BraA09g003480.3C;MSTRG.8057;MSTRG.21611;MSTRG.7192;MSTRG.8128;MSTRG.10283;MSTRG.23679;MSTRG.3935;MSTRG.12396;MSTRG.17120;MS…	97	2572	1000	30140	0.100892
GO:0009751	response to salicylic acid	biological_process	6	MSTRG.15172;MSTRG.21005;MSTRG.4701;MSTRG.14138;MSTRG.3431;MSTRG.21169;MSTRG.7385;MSTRG.6020;MSTRG.17343;MSTRG.3433;MSTRG.9638;MSTRG.5155;MSTRG.4577;MSTRG.7264;MSTRG.10280;MSTRG.25546;BraA01g013820.3C;MSTRG.14573;MSTRG.17501;MSTRG.13048;MSTRG.20871;MSTRG.7420;MSTRG.23622;MSTRG.4818;MSTRG.20265;MSTRG.16634;MSTRG.23430;MSTRG.20456;MSTRG.17471;MSTRG.5693	30	2572	276	30140	0.101795
GO:0008219	cell death	biological_process	4	BraA09g041320.3C;MSTRG.15172;MSTRG.22377;MSTRG.14398;MSTRG.26553;MSTRG.10183;MSTRG.2437;MSTRG.9161;MSTRG.4577;MSTRG.5155	10	2572	75	30140	0.104293
GO:0061077	chaperone-mediated protein folding	biological_process	5	MSTRG.9161;MSTRG.19790;MSTRG.7626;MSTRG.3712;MSTRG.6622	5	2572	30	30140	0.107788
GO:0043086	negative regulation of catalytic activity	biological_process	6	MSTRG.26405;MSTRG.23451;MSTRG.2416;MSTRG.19654;MSTRG.12491;MSTRG.24522;BraA03g009770.3C;MSTRG.14493	8	2572	57	30140	0.109837
GO:0016209	antioxidant activity	molecular_function	3	MSTRG.13664;MSTRG.13833;MSTRG.20577	3	2572	14	30140	0.111199
GO:0015977	carbon fixation	biological_process	5	MSTRG.14531;MSTRG.11058;MSTRG.19646	3	2572	14	30140	0.111199
GO:0009696	salicylic acid metabolic process	biological_process	7	MSTRG.12774;MSTRG.7682;MSTRG.11436	3	2572	14	30140	0.111199
GO:0009927	histidine phosphotransfer kinase activity	molecular_function	8	MSTRG.23552;MSTRG.25026;MSTRG.2225	3	2572	14	30140	0.111199
GO:0008381	mechanosensitive ion channel activity	molecular_function	8	MSTRG.12457;MSTRG.29629;BraA06g001350.3C	3	2572	14	30140	0.111199
GO:0035265	organ growth	biological_process	4	MSTRG.12785;MSTRG.7688;MSTRG.1018	3	2572	14	30140	0.111199
GO:0009579	thylakoid	cellular_component	5	MSTRG.17907;MSTRG.7996;MSTRG.11058;MSTRG.17255;MSTRG.13510;MSTRG.12143;MSTRG.14493;MSTRG.1152;MSTRG.7296;MSTRG.22963;MSTRG.5445;MSTRG.19323;MSTRG.11910;MSTRG.2058;MSTRG.24166;MSTRG.7804;MSTRG.13268;MSTRG.19646;MSTRG.21921;MSTRG.21842;MSTRG.5046;MSTRG.5876;MSTRG.958;MSTRG.14482;MSTRG.19067;MSTRG.13266;MSTRG.19001;MSTRG.25063;MSTRG.8851;MSTRG.3079;MSTRG.19368;MSTRG.229;MSTRG.9042;MSTRG.26108	34	2572	321	30140	0.112101
GO:0009698	phenylpropanoid metabolic process	biological_process	6	MSTRG.19363;MSTRG.3847;MSTRG.6805;BraA10g017800.3C	4	2572	22	30140	0.112658
GO:0010449	root meristem growth	biological_process	6	MSTRG.7556;MSTRG.18966;MSTRG.24126;MSTRG.15406	4	2572	22	30140	0.112658
GO:0052386	cell wall thickening	biological_process	8	MSTRG.9502;MSTRG.18377	2	2572	7	30140	0.114607
GO:0071277	cellular response to calcium ion	biological_process	8	MSTRG.4023;MSTRG.4017	2	2572	7	30140	0.114607
GO:0046482	para-aminobenzoic acid metabolic process	biological_process	10	MSTRG.12774;MSTRG.7682	2	2572	7	30140	0.114607
GO:0050302	indole-3-acetaldehyde oxidase activity	molecular_function	9	MSTRG.29548;MSTRG.3765	2	2572	7	30140	0.114607
GO:0052624	2-phytyl-1,4-naphthoquinone methyltransferase activity	molecular_function	8	BraA07g010500.3C;MSTRG.14762	2	2572	7	30140	0.114607
GO:0004066	asparagine synthase (glutamine-hydrolyzing) activity	molecular_function	7	MSTRG.16954;MSTRG.3668	2	2572	7	30140	0.114607
GO:0010295	(+)-abscisic acid 8'-hydroxylase activity	molecular_function	7	MSTRG.11682;MSTRG.9516	2	2572	7	30140	0.114607
GO:0035529	NADH pyrophosphatase activity	molecular_function	9	MSTRG.652;MSTRG.655	2	2572	7	30140	0.114607
GO:0006529	asparagine biosynthetic process	biological_process	12	MSTRG.16954;MSTRG.3668	2	2572	7	30140	0.114607
GO:0080002	UDP-glucose:4-aminobenzoate acylglucosyltransferase activity	molecular_function	8	MSTRG.12774;MSTRG.7682	2	2572	7	30140	0.114607
GO:0001678	cellular glucose homeostasis	biological_process	9	MSTRG.21674;MSTRG.28779	2	2572	7	30140	0.114607
GO:0050284	sinapate 1-glucosyltransferase activity	molecular_function	8	MSTRG.14064;MSTRG.2222	2	2572	7	30140	0.114607
GO:0000380	alternative mRNA splicing, via spliceosome	biological_process	14	MSTRG.26;MSTRG.18770	2	2572	7	30140	0.114607
GO:0004108	citrate (Si)-synthase activity	molecular_function	8	MSTRG.12715;MSTRG.27063	2	2572	7	30140	0.114607
GO:0030104	water homeostasis	biological_process	7	MSTRG.17983;MSTRG.15477	2	2572	7	30140	0.114607
GO:0009399	nitrogen fixation	biological_process	6	MSTRG.11028;MSTRG.15653	2	2572	7	30140	0.114607
GO:0006021	inositol biosynthetic process	biological_process	8	MSTRG.3325;MSTRG.11371	2	2572	7	30140	0.114607
GO:0016120	carotene biosynthetic process	biological_process	10	MSTRG.15279;MSTRG.22919	2	2572	7	30140	0.114607
GO:0090353	polygalacturonase inhibitor activity	molecular_function	6	MSTRG.6131;MSTRG.30332	2	2572	7	30140	0.114607
GO:0000919	cell plate assembly	biological_process	5	MSTRG.30268;MSTRG.14773	2	2572	7	30140	0.114607
GO:1901599	(-)-pinoresinol biosynthetic process	biological_process	9	MSTRG.1103;MSTRG.4995	2	2572	7	30140	0.114607
GO:0003852	2-isopropylmalate synthase activity	molecular_function	7	MSTRG.9158;MSTRG.5727	2	2572	7	30140	0.114607
GO:0009249	protein lipoylation	biological_process	10	MSTRG.6189;MSTRG.5714	2	2572	7	30140	0.114607
GO:0035066	positive regulation of histone acetylation	biological_process	11	MSTRG.14964;MSTRG.20456	2	2572	7	30140	0.114607
GO:0004031	aldehyde oxidase activity	molecular_function	7	MSTRG.29548;MSTRG.3765	2	2572	7	30140	0.114607
GO:0004809	tRNA (guanine-N2-)-methyltransferase activity	molecular_function	8	BraA07g010500.3C;MSTRG.6463	2	2572	7	30140	0.114607
GO:0009626	plant-type hypersensitive response	biological_process	6	MSTRG.18475;MSTRG.26553;MSTRG.6704;MSTRG.29048;MSTRG.8054;MSTRG.23622;MSTRG.15172;MSTRG.18128;MSTRG.9741;MSTRG.4577;BraA09g041320.3C;MSTRG.16395;MSTRG.23313;MSTRG.17040	14	2572	116	30140	0.117989
GO:0006855	drug transmembrane transport	biological_process	7	MSTRG.22696;MSTRG.23510;MSTRG.7882;MSTRG.25160;BraA05g037750.3C;MSTRG.7093;MSTRG.8471;MSTRG.16875	8	2572	58	30140	0.11843
GO:0010015	root morphogenesis	biological_process	6	MSTRG.17558;MSTRG.25160;MSTRG.15159;MSTRG.7093;MSTRG.5666	5	2572	31	30140	0.119982
GO:0010075	regulation of meristem growth	biological_process	7	MSTRG.9231;MSTRG.15493;MSTRG.8390;MSTRG.28551;MSTRG.6354	5	2572	31	30140	0.119982
GO:0019538	protein metabolic process	biological_process	6	MSTRG.12913;MSTRG.28745;MSTRG.21068;MSTRG.13495;MSTRG.28136	5	2572	31	30140	0.119982
GO:0006636	unsaturated fatty acid biosynthetic process	biological_process	11	MSTRG.7192;MSTRG.23772;MSTRG.28178;MSTRG.8719;MSTRG.28673;MSTRG.7144	6	2572	40	30140	0.121817
GO:0035251	UDP-glucosyltransferase activity	molecular_function	7	MSTRG.12774;MSTRG.343;MSTRG.23919;MSTRG.4886;MSTRG.28192;MSTRG.7682	6	2572	40	30140	0.121817
GO:0005886	plasma membrane	cellular_component	4	MSTRG.22904;MSTRG.24529;MSTRG.21793;MSTRG.11447;MSTRG.2221;MSTRG.14250;MSTRG.14746;MSTRG.14718;MSTRG.13546;MSTRG.3584;BraA03g004430.3C;BraA02g005540.3C;MSTRG.15180;MSTRG.10307;MSTRG.6440;MSTRG.9524;MSTRG.26863;MSTRG.981;MSTRG.8513;MSTRG.2385;MSTRG.26192;MSTRG.9231;MSTRG.17040;MSTRG.5675;MSTRG.3668;MSTRG.5315;MSTRG.2931;MSTRG.27145;MSTRG.27905;MSTRG.2201;MSTRG.8019;MSTRG.28064;MSTRG.16546;MSTRG.21…	469	2572	5244	30140	0.126973
GO:0006863	purine nucleobase transport	biological_process	8	MSTRG.23034;MSTRG.23033;MSTRG.16429;MSTRG.13836	4	2572	23	30140	0.127653
GO:0090332	stomatal closure	biological_process	5	MSTRG.15989;MSTRG.4480;MSTRG.28064;MSTRG.18342	4	2572	23	30140	0.127653
GO:0015288	porin activity	molecular_function	8	MSTRG.9379;MSTRG.6781;MSTRG.3090;MSTRG.9238	4	2572	23	30140	0.127653
GO:0006879	cellular iron ion homeostasis	biological_process	12	MSTRG.14790;BraA05g037750.3C;MSTRG.8471;MSTRG.879	4	2572	23	30140	0.127653
GO:0005345	purine nucleobase transmembrane transporter activity	molecular_function	6	MSTRG.13836;MSTRG.23033;MSTRG.23034;MSTRG.16429	4	2572	23	30140	0.127653
GO:0004869	cysteine-type endopeptidase inhibitor activity	molecular_function	8	MSTRG.11819;MSTRG.7221;MSTRG.2650;MSTRG.8930	4	2572	23	30140	0.127653
GO:0033609	oxalate metabolic process	biological_process	9	MSTRG.27244;MSTRG.29571;MSTRG.28427	3	2572	15	30140	0.130587
GO:0010112	regulation of systemic acquired resistance	biological_process	8	MSTRG.11375;BraA02g040990.3C;MSTRG.3431	3	2572	15	30140	0.130587
GO:0008107	galactoside 2-alpha-L-fucosyltransferase activity	molecular_function	9	MSTRG.16065;MSTRG.23474;MSTRG.16066	3	2572	15	30140	0.130587
GO:0010077	maintenance of inflorescence meristem identity	biological_process	6	MSTRG.25319;MSTRG.12873;MSTRG.30662	3	2572	15	30140	0.130587
GO:0019900	kinase binding	molecular_function	6	MSTRG.6354;MSTRG.15406;MSTRG.9443	3	2572	15	30140	0.130587
GO:0006655	phosphatidylglycerol biosynthetic process	biological_process	10	MSTRG.27163;MSTRG.7511;MSTRG.25028	3	2572	15	30140	0.130587
GO:0046564	oxalate decarboxylase activity	molecular_function	7	MSTRG.28427;MSTRG.29571;MSTRG.27244	3	2572	15	30140	0.130587
GO:0009610	response to symbiotic fungus	biological_process	8	MSTRG.27990;MSTRG.8496;MSTRG.2782	3	2572	15	30140	0.130587
GO:0010315	auxin efflux	biological_process	9	BraA09g036790.3C;MSTRG.24176;MSTRG.12453;MSTRG.30613;MSTRG.1279	5	2572	32	30140	0.13279
GO:0050662	coenzyme binding	molecular_function	5	MSTRG.12860;MSTRG.15796;MSTRG.11332;MSTRG.249;MSTRG.15797;MSTRG.28051	6	2572	41	30140	0.133013
GO:0008757	S-adenosylmethionine-dependent methyltransferase activity	molecular_function	7	MSTRG.10673;MSTRG.14762;MSTRG.4228;MSTRG.4863;MSTRG.16520;MSTRG.4279;MSTRG.26759;MSTRG.22221	8	2572	60	30140	0.136648
GO:0016126	sterol biosynthetic process	biological_process	8	MSTRG.1043;MSTRG.13263;MSTRG.5705;MSTRG.5704;MSTRG.8287;MSTRG.16450;MSTRG.97;MSTRG.3022	8	2572	60	30140	0.136648
GO:0009828	plant-type cell wall loosening	biological_process	9	MSTRG.30649;MSTRG.1456;MSTRG.1;MSTRG.24844;MSTRG.5986;MSTRG.15983;MSTRG.30227	7	2572	51	30140	0.14116
GO:0008483	transaminase activity	molecular_function	6	MSTRG.17647;MSTRG.25694;MSTRG.1094;MSTRG.27209;MSTRG.25695;MSTRG.22367;MSTRG.27389	7	2572	51	30140	0.14116
GO:0015770	sucrose transport	biological_process	10	MSTRG.30021;MSTRG.28029;MSTRG.16644;MSTRG.20924	4	2572	24	30140	0.143427
GO:0019904	protein domain specific binding	molecular_function	5	MSTRG.25853;MSTRG.11806;MSTRG.15227;MSTRG.13431	4	2572	24	30140	0.143427
GO:1900056	negative regulation of leaf senescence	biological_process	10	MSTRG.17083;MSTRG.6021;MSTRG.7639;MSTRG.18368	4	2572	24	30140	0.143427
GO:0052658	inositol-1,4,5-trisphosphate 5-phosphatase activity	molecular_function	10	MSTRG.23792;MSTRG.9464	2	2572	8	30140	0.144456
GO:0052659	inositol-1,3,4,5-tetrakisphosphate 5-phosphatase activity	molecular_function	10	MSTRG.9464;MSTRG.23792	2	2572	8	30140	0.144456
GO:0006473	protein acetylation	biological_process	10	MSTRG.4781;MSTRG.21372	2	2572	8	30140	0.144456
GO:0009650	UV protection	biological_process	8	MSTRG.12719;MSTRG.2642	2	2572	8	30140	0.144456
GO:0051103	DNA ligation involved in DNA repair	biological_process	9	MSTRG.29499;MSTRG.4907	2	2572	8	30140	0.144456
GO:0052656	L-isoleucine transaminase activity	molecular_function	8	MSTRG.28024;MSTRG.15843	2	2572	8	30140	0.144456
GO:0045548	phenylalanine ammonia-lyase activity	molecular_function	7	MSTRG.11320;MSTRG.14834	2	2572	8	30140	0.144456
GO:0045431	flavonol synthase activity	molecular_function	7	MSTRG.17146;MSTRG.30425	2	2572	8	30140	0.144456
GO:0009957	epidermal cell fate specification	biological_process	6	MSTRG.30524;MSTRG.24874	2	2572	8	30140	0.144456
GO:0042349	guiding stereospecific synthesis activity	molecular_function	5	MSTRG.4995;MSTRG.1103	2	2572	8	30140	0.144456
GO:0004571	mannosyl-oligosaccharide 1,2-alpha-mannosidase activity	molecular_function	10	MSTRG.21645;MSTRG.14090	2	2572	8	30140	0.144456
GO:0052655	L-valine transaminase activity	molecular_function	8	MSTRG.15843;MSTRG.28024	2	2572	8	30140	0.144456
GO:0010148	transpiration	biological_process	8	MSTRG.30306;MSTRG.3228	2	2572	8	30140	0.144456
GO:0052654	L-leucine transaminase activity	molecular_function	8	MSTRG.15843;MSTRG.28024	2	2572	8	30140	0.144456
GO:0009107	lipoate biosynthetic process	biological_process	11	MSTRG.6189;MSTRG.5714	2	2572	8	30140	0.144456
GO:0045430	chalcone isomerase activity	molecular_function	6	MSTRG.19838;MSTRG.30226	2	2572	8	30140	0.144456
GO:0046477	glycosylceramide catabolic process	biological_process	11	MSTRG.3274;MSTRG.3273	2	2572	8	30140	0.144456
GO:0010260	animal organ senescence	biological_process	5	MSTRG.27695;MSTRG.5085	2	2572	8	30140	0.144456
GO:0004557	alpha-galactosidase activity	molecular_function	8	MSTRG.3273;MSTRG.3274	2	2572	8	30140	0.144456
GO:0015675	nickel cation transport	biological_process	10	MSTRG.879;BraA03g001200.3C	2	2572	8	30140	0.144456
GO:0033897	ribonuclease T2 activity	molecular_function	10	MSTRG.27845;MSTRG.19225	2	2572	8	30140	0.144456
GO:0046873	metal ion transmembrane transporter activity	molecular_function	8	MSTRG.13485;MSTRG.414;MSTRG.14250;MSTRG.21495;MSTRG.8471;BraA05g037750.3C	6	2572	42	30140	0.144678
GO:0016132	brassinosteroid biosynthetic process	biological_process	9	MSTRG.1611;MSTRG.12860;MSTRG.2294;MSTRG.9516;BraA08g004310.3C;MSTRG.11682	6	2572	42	30140	0.144678
GO:0010187	negative regulation of seed germination	biological_process	10	MSTRG.13138;MSTRG.12286;MSTRG.11989;MSTRG.23860;MSTRG.28514	5	2572	33	30140	0.146179
GO:0010286	heat acclimation	biological_process	6	MSTRG.22904;MSTRG.2437;MSTRG.7626;MSTRG.3935;MSTRG.518;MSTRG.3932;MSTRG.14398;MSTRG.29304	8	2572	61	30140	0.146257
GO:0010019	chloroplast-nucleus signaling pathway	biological_process	5	MSTRG.6597;MSTRG.27087;MSTRG.14687	3	2572	16	30140	0.15105
GO:0009697	salicylic acid biosynthetic process	biological_process	8	MSTRG.20307;MSTRG.16382;BraA02g040990.3C	3	2572	16	30140	0.15105
GO:0015179	L-amino acid transmembrane transporter activity	molecular_function	8	MSTRG.6059;MSTRG.25994;MSTRG.14211	3	2572	16	30140	0.15105
GO:0004366	glycerol-3-phosphate O-acyltransferase activity	molecular_function	8	MSTRG.28435;MSTRG.14768;MSTRG.30270	3	2572	16	30140	0.15105
GO:0010497	plasmodesmata-mediated intercellular transport	biological_process	7	MSTRG.28427;MSTRG.18379;MSTRG.27244	3	2572	16	30140	0.15105
GO:0031425	chloroplast RNA processing	biological_process	10	MSTRG.15279;MSTRG.3452;MSTRG.29987	3	2572	16	30140	0.15105
GO:0007568	aging	biological_process	4	MSTRG.6779;MSTRG.5725;MSTRG.229;MSTRG.6793;MSTRG.12286;MSTRG.6780;MSTRG.1713;MSTRG.19225	8	2572	62	30140	0.156186
GO:0016759	cellulose synthase activity	molecular_function	8	MSTRG.18377;MSTRG.9502;MSTRG.24532;MSTRG.19245;MSTRG.1123;MSTRG.3199	6	2572	43	30140	0.15679
GO:0051537	2 iron, 2 sulfur cluster binding	molecular_function	6	MSTRG.3765;MSTRG.5886;MSTRG.30196;MSTRG.15898;MSTRG.6358;MSTRG.15868;MSTRG.29548;MSTRG.19545;MSTRG.28150;MSTRG.28835	10	2572	82	30140	0.15972
GO:0009750	response to fructose	biological_process	9	MSTRG.2444;MSTRG.22794;MSTRG.16954;MSTRG.13343	4	2572	25	30140	0.159917
GO:0009688	abscisic acid biosynthetic process	biological_process	11	MSTRG.18961;MSTRG.3765;MSTRG.29548;MSTRG.21337	4	2572	25	30140	0.159917
GO:0010541	acropetal auxin transport	biological_process	9	MSTRG.1279;BraA09g036790.3C;MSTRG.30613;MSTRG.24176	4	2572	25	30140	0.159917
GO:0046930	pore complex	cellular_component	5	MSTRG.3090;MSTRG.9238;MSTRG.6781;MSTRG.9379	4	2572	25	30140	0.159917
GO:0048765	root hair cell differentiation	biological_process	8	MSTRG.25719;MSTRG.24244;MSTRG.25535;MSTRG.1342;MSTRG.18053	5	2572	34	30140	0.160116
GO:0048467	gynoecium development	biological_process	6	MSTRG.24588;MSTRG.6656;MSTRG.26588;MSTRG.9437;MSTRG.19467	5	2572	34	30140	0.160116
GO:0010323	negative regulation of isopentenyl diphosphate biosynthetic process, methylerythritol 4-phosphate pathway	biological_process	9	MSTRG.15279	1	2572	2	30140	0.163391
GO:0080016	(-)-E-beta-caryophyllene synthase activity	molecular_function	5	MSTRG.10332	1	2572	2	30140	0.163391
GO:0080083	beta-gentiobiose beta-glucosidase activity	molecular_function	9	MSTRG.2372	1	2572	2	30140	0.163391
GO:0010896	regulation of triglyceride catabolic process	biological_process	8	MSTRG.7556	1	2572	2	30140	0.163391
GO:0035312	5'-3' exodeoxyribonuclease activity	molecular_function	9	MSTRG.17974	1	2572	2	30140	0.163391
GO:1901527	abscisic acid-activated signaling pathway involved in stomatal movement	biological_process	7	MSTRG.30258	1	2572	2	30140	0.163391
GO:0031559	oxidosqualene cyclase activity	molecular_function	6	MSTRG.27465	1	2572	2	30140	0.163391
GO:0060195	negative regulation of antisense RNA transcription	biological_process	10	MSTRG.24007	1	2572	2	30140	0.163391
GO:0016530	metallochaperone activity	molecular_function	4	MSTRG.1435	1	2572	2	30140	0.163391
GO:0008716	D-alanine-D-alanine ligase activity	molecular_function	7	MSTRG.8514	1	2572	2	30140	0.163391
GO:0015399	primary active transmembrane transporter activity	molecular_function	6	MSTRG.5830	1	2572	2	30140	0.163391
GO:0004760	serine-pyruvate transaminase activity	molecular_function	7	MSTRG.9073	1	2572	2	30140	0.163391
GO:0070545	PeBoW complex	cellular_component	4	MSTRG.12847	1	2572	2	30140	0.163391
GO:0047807	cytokinin 7-beta-glucosyltransferase activity	molecular_function	8	MSTRG.30258	1	2572	2	30140	0.163391
GO:0045730	respiratory burst	biological_process	4	MSTRG.5843	1	2572	2	30140	0.163391
GO:0052693	epoxyqueuosine reductase activity	molecular_function	5	MSTRG.15567	1	2572	2	30140	0.163391
GO:0071541	eukaryotic translation initiation factor 3 complex, eIF3m	cellular_component	5	MSTRG.7539	1	2572	2	30140	0.163391
GO:0043883	malolactic enzyme activity	molecular_function	5	MSTRG.15567	1	2572	2	30140	0.163391
GO:0080017	alpha-humulene synthase activity	molecular_function	5	MSTRG.10332	1	2572	2	30140	0.163391
GO:0033473	indoleacetic acid conjugate metabolic process	biological_process	7	MSTRG.14801	1	2572	2	30140	0.163391
GO:2000039	regulation of trichome morphogenesis	biological_process	9	MSTRG.28385	1	2572	2	30140	0.163391
GO:0031357	integral component of chloroplast inner membrane	cellular_component	9	MSTRG.26130	1	2572	2	30140	0.163391
GO:1902265	abscisic acid homeostasis	biological_process	9	MSTRG.28750	1	2572	2	30140	0.163391
GO:0072585	xanthosine nucleotidase activity	molecular_function	8	MSTRG.7369	1	2572	2	30140	0.163391
GO:2001227	quercitrin binding	molecular_function	5	MSTRG.8128	1	2572	2	30140	0.163391
GO:0060862	negative regulation of floral organ abscission	biological_process	10	MSTRG.11818	1	2572	2	30140	0.163391
GO:0004424	imidazoleglycerol-phosphate dehydratase activity	molecular_function	7	MSTRG.2187	1	2572	2	30140	0.163391
GO:0009063	cellular amino acid catabolic process	biological_process	9	MSTRG.16954	1	2572	2	30140	0.163391
GO:1990072	TRAPPIII protein complex	cellular_component	6	MSTRG.6492	1	2572	2	30140	0.163391
GO:0016768	spermine synthase activity	molecular_function	6	MSTRG.29628	1	2572	2	30140	0.163391
GO:0010175	sphingosine transmembrane transporter activity	molecular_function	8	MSTRG.5155	1	2572	2	30140	0.163391
GO:0010789	meiotic sister chromatid cohesion involved in meiosis I	biological_process	7	MSTRG.28001	1	2572	2	30140	0.163391
GO:0004151	dihydroorotase activity	molecular_function	7	MSTRG.1056	1	2572	2	30140	0.163391
GO:0080062	cytokinin 9-beta-glucosyltransferase activity	molecular_function	8	MSTRG.30258	1	2572	2	30140	0.163391
GO:0001932	regulation of protein phosphorylation	biological_process	9	MSTRG.18475	1	2572	2	30140	0.163391
GO:0010430	fatty acid omega-oxidation	biological_process	11	MSTRG.4551	1	2572	2	30140	0.163391
GO:0043826	sulfur oxygenase reductase activity	molecular_function	5	MSTRG.15567	1	2572	2	30140	0.163391
GO:0010405	arabinogalactan protein metabolic process	biological_process	11	MSTRG.941	1	2572	2	30140	0.163391
GO:0006772	thiamine metabolic process	biological_process	7	MSTRG.23889	1	2572	2	30140	0.163391
GO:0033310	chlorophyll a catabolic process	biological_process	10	MSTRG.1513	1	2572	2	30140	0.163391
GO:1900039	positive regulation of cellular response to hypoxia	biological_process	7	MSTRG.20223	1	2572	2	30140	0.163391
GO:0004399	histidinol dehydrogenase activity	molecular_function	7	MSTRG.17164	1	2572	2	30140	0.163391
GO:0043914	NADPH:sulfur oxidoreductase activity	molecular_function	5	MSTRG.15567	1	2572	2	30140	0.163391
GO:0006007	glucose catabolic process	biological_process	9	MSTRG.14942	1	2572	2	30140	0.163391
GO:0048586	regulation of long-day photoperiodism, flowering	biological_process	9	MSTRG.20646	1	2572	2	30140	0.163391
GO:0005245	voltage-gated calcium channel activity	molecular_function	9	MSTRG.24114	1	2572	2	30140	0.163391
GO:0018258	protein O-linked glycosylation via hydroxyproline	biological_process	11	MSTRG.941	1	2572	2	30140	0.163391
GO:0004055	argininosuccinate synthase activity	molecular_function	6	MSTRG.9720	1	2572	2	30140	0.163391
GO:0086010	membrane depolarization during action potential	biological_process	7	MSTRG.24114	1	2572	2	30140	0.163391
GO:0016616	oxidoreductase activity, acting on the CH-OH group of donors, NAD or NADP as acceptor	molecular_function	6	MSTRG.3474	1	2572	2	30140	0.163391
GO:0031957	very long-chain fatty acid-CoA ligase activity	molecular_function	8	MSTRG.12519	1	2572	2	30140	0.163391
GO:0072708	response to sorbitol	biological_process	7	MSTRG.6668	1	2572	2	30140	0.163391
GO:0051738	xanthophyll binding	molecular_function	6	MSTRG.21842	1	2572	2	30140	0.163391
GO:1903415	flavonoid transport from endoplasmic reticulum to plant-type vacuole	biological_process	7	MSTRG.18610	1	2572	2	30140	0.163391
GO:0051791	medium-chain fatty acid metabolic process	biological_process	10	MSTRG.28689	1	2572	2	30140	0.163391
GO:0051214	RNA virus induced gene silencing	biological_process	7	MSTRG.29588	1	2572	2	30140	0.163391
GO:0010353	response to trehalose	biological_process	8	MSTRG.7556	1	2572	2	30140	0.163391
GO:0031000	response to caffeine	biological_process	6	MSTRG.20223	1	2572	2	30140	0.163391
GO:0004474	malate synthase activity	molecular_function	7	MSTRG.3175	1	2572	2	30140	0.163391
GO:0070988	demethylation	biological_process	4	MSTRG.1513	1	2572	2	30140	0.163391
GO:2001147	camalexin binding	molecular_function	5	MSTRG.8128	1	2572	2	30140	0.163391
GO:0004516	nicotinate phosphoribosyltransferase activity	molecular_function	6	MSTRG.27439	1	2572	2	30140	0.163391
GO:0016166	phytoene dehydrogenase activity	molecular_function	6	MSTRG.22919	1	2572	2	30140	0.163391
GO:0010069	zygote asymmetric cytokinesis in embryo sac	biological_process	8	MSTRG.11415	1	2572	2	30140	0.163391
GO:0035560	pheophoridase activity	molecular_function	7	MSTRG.1513	1	2572	2	30140	0.163391
GO:0033540	fatty acid beta-oxidation using acyl-CoA oxidase	biological_process	12	MSTRG.28689	1	2572	2	30140	0.163391
GO:0031998	regulation of fatty acid beta-oxidation	biological_process	8	MSTRG.11401	1	2572	2	30140	0.163391
GO:0009623	response to parasitic fungus	biological_process	9	MSTRG.3335	1	2572	2	30140	0.163391
GO:0050281	serine-glyoxylate transaminase activity	molecular_function	7	MSTRG.9073	1	2572	2	30140	0.163391
GO:0008748	N-ethylmaleimide reductase activity	molecular_function	7	MSTRG.15567	1	2572	2	30140	0.163391
GO:0044613	nuclear pore central transport channel	cellular_component	4	MSTRG.12840	1	2572	2	30140	0.163391
GO:0080081	4-methylumbelliferyl-beta-D-glucopyranoside beta-glucosidase activity	molecular_function	9	MSTRG.2372	1	2572	2	30140	0.163391
GO:0048512	circadian behavior	biological_process	5	MSTRG.18766	1	2572	2	30140	0.163391
GO:0019358	nicotinate nucleotide salvage	biological_process	10	MSTRG.27439	1	2572	2	30140	0.163391
GO:0042493	response to drug	biological_process	5	MSTRG.2642	1	2572	2	30140	0.163391
GO:0004729	oxygen-dependent protoporphyrinogen oxidase activity	molecular_function	7	MSTRG.29954	1	2572	2	30140	0.163391
GO:0006218	uridine catabolic process	biological_process	12	MSTRG.7369	1	2572	2	30140	0.163391
GO:0046487	glyoxylate metabolic process	biological_process	6	MSTRG.25269	1	2572	2	30140	0.163391
GO:0010422	regulation of brassinosteroid biosynthetic process	biological_process	10	MSTRG.12860	1	2572	2	30140	0.163391
GO:0008290	F-actin capping protein complex	cellular_component	4	MSTRG.8364	1	2572	2	30140	0.163391
GO:0071289	cellular response to nickel ion	biological_process	8	MSTRG.12040	1	2572	2	30140	0.163391
GO:0051016	barbed-end actin filament capping	biological_process	11	MSTRG.8364	1	2572	2	30140	0.163391
GO:0000247	C-8 sterol isomerase activity	molecular_function	7	MSTRG.16450	1	2572	2	30140	0.163391
GO:2000541	positive regulation of protein geranylgeranylation	biological_process	10	MSTRG.2877	1	2572	2	30140	0.163391
GO:0009747	hexokinase-dependent signaling	biological_process	8	MSTRG.7556	1	2572	2	30140	0.163391
GO:0035885	exochitinase activity	molecular_function	8	MSTRG.882	1	2572	2	30140	0.163391
GO:0048307	ferredoxin-nitrite reductase activity	molecular_function	7	MSTRG.24686	1	2572	2	30140	0.163391
GO:0015085	calcium ion transmembrane transporter activity	molecular_function	9	MSTRG.10283	1	2572	2	30140	0.163391
GO:0030975	thiamine binding	molecular_function	5	MSTRG.23889	1	2572	2	30140	0.163391
GO:0047746	chlorophyllase activity	molecular_function	7	MSTRG.16424	1	2572	2	30140	0.163391
GO:0043738	reduced coenzyme F420 dehydrogenase activity	molecular_function	5	MSTRG.15567	1	2572	2	30140	0.163391
GO:0004788	thiamine diphosphokinase activity	molecular_function	7	MSTRG.23889	1	2572	2	30140	0.163391
GO:0008843	endochitinase activity	molecular_function	8	MSTRG.882	1	2572	2	30140	0.163391
GO:0050525	cutinase activity	molecular_function	7	MSTRG.22588	1	2572	2	30140	0.163391
GO:0008886	glyceraldehyde-3-phosphate dehydrogenase (NADP+) (non-phosphorylating) activity	molecular_function	7	MSTRG.27905	1	2572	2	30140	0.163391
GO:0047889	ferredoxin-nitrate reductase activity	molecular_function	7	MSTRG.24686	1	2572	2	30140	0.163391
GO:0070883	pre-miRNA binding	molecular_function	7	MSTRG.24398	1	2572	2	30140	0.163391
GO:0010585	glutamine secretion	biological_process	9	MSTRG.10057	1	2572	2	30140	0.163391
GO:0080124	pheophytinase activity	molecular_function	7	MSTRG.3460	1	2572	2	30140	0.163391
GO:1900366	negative regulation of defense response to insect	biological_process	8	MSTRG.14015	1	2572	2	30140	0.163391
GO:0010487	thermospermine synthase activity	molecular_function	6	MSTRG.29628	1	2572	2	30140	0.163391
GO:0043144	snoRNA processing	biological_process	11	MSTRG.18759	1	2572	2	30140	0.163391
GO:0080082	esculin beta-glucosidase activity	molecular_function	9	MSTRG.2372	1	2572	2	30140	0.163391
GO:0010480	microsporocyte differentiation	biological_process	5	MSTRG.9231	1	2572	2	30140	0.163391
GO:0010381	peroxisome-chloroplast membrane tethering	biological_process	6	MSTRG.27295	1	2572	2	30140	0.163391
GO:0008447	L-ascorbate oxidase activity	molecular_function	7	MSTRG.3773	1	2572	2	30140	0.163391
GO:0004567	beta-mannosidase activity	molecular_function	8	MSTRG.2372	1	2572	2	30140	0.163391
GO:0004610	phosphoacetylglucosamine mutase activity	molecular_function	7	BraA07g035520.3C	1	2572	2	30140	0.163391
GO:0047668	amygdalin beta-glucosidase activity	molecular_function	9	MSTRG.2372	1	2572	2	30140	0.163391
GO:0051993	abscisic acid glucose ester beta-glucosidase activity	molecular_function	9	MSTRG.15477	1	2572	2	30140	0.163391
GO:0000428	DNA-directed RNA polymerase complex	cellular_component	6	MSTRG.16980	1	2572	2	30140	0.163391
GO:0046975	histone methyltransferase activity (H3-K36 specific)	molecular_function	10	MSTRG.14110	1	2572	2	30140	0.163391
GO:0009628	response to abiotic stimulus	biological_process	4	MSTRG.15477	1	2572	2	30140	0.163391
GO:0005254	chloride channel activity	molecular_function	8	MSTRG.20989	1	2572	2	30140	0.163391
GO:0080093	regulation of photorespiration	biological_process	7	MSTRG.11401	1	2572	2	30140	0.163391
GO:0050285	sinapine esterase activity	molecular_function	7	MSTRG.19109	1	2572	2	30140	0.163391
GO:0072684	mitochondrial tRNA 3'-trailer cleavage, endonucleolytic	biological_process	11	MSTRG.14435	1	2572	2	30140	0.163391
GO:0033466	trans-zeatin biosynthetic process	biological_process	9	MSTRG.4298	1	2572	2	30140	0.163391
GO:0080183	response to photooxidative stress	biological_process	6	MSTRG.530	1	2572	2	30140	0.163391
GO:0047750	cholestenol delta-isomerase activity	molecular_function	7	MSTRG.16450	1	2572	2	30140	0.163391
GO:0032355	response to estradiol	biological_process	6	MSTRG.20223	1	2572	2	30140	0.163391
GO:0033259	plastid DNA replication	biological_process	10	MSTRG.13746	1	2572	2	30140	0.163391
GO:0080079	cellobiose glucosidase activity	molecular_function	9	MSTRG.2372	1	2572	2	30140	0.163391
GO:0003949	1-(5-phosphoribosyl)-5-[(5-phosphoribosylamino)methylideneamino]imidazole-4-carboxamide isomerase activity	molecular_function	7	MSTRG.7367	1	2572	2	30140	0.163391
GO:0045014	carbon catabolite repression of transcription by glucose	biological_process	11	MSTRG.23999	1	2572	2	30140	0.163391
GO:0006824	cobalt ion transport	biological_process	10	BraA03g001200.3C	1	2572	2	30140	0.163391
GO:0050421	nitrite reductase (NO-forming) activity	molecular_function	7	MSTRG.24686	1	2572	2	30140	0.163391
GO:2000029	regulation of proanthocyanidin biosynthetic process	biological_process	8	BraA09g028560.3C	1	2572	2	30140	0.163391
GO:0080127	fruit septum development	biological_process	5	MSTRG.9437	1	2572	2	30140	0.163391
GO:0080073	spermidine:coumaroyl CoA N-acyltransferase activity	molecular_function	8	MSTRG.9934	1	2572	2	30140	0.163391
GO:0019856	pyrimidine nucleobase biosynthetic process	biological_process	10	MSTRG.1056	1	2572	2	30140	0.163391
GO:0017084	delta1-pyrroline-5-carboxylate synthetase activity	molecular_function	7	MSTRG.12937	1	2572	2	30140	0.163391
GO:0006264	mitochondrial DNA replication	biological_process	10	MSTRG.13746	1	2572	2	30140	0.163391
GO:0045893	positive regulation of transcription, DNA-templated	biological_process	9	MSTRG.12562;MSTRG.13138;MSTRG.2437;MSTRG.3433;MSTRG.3376;MSTRG.26588;MSTRG.6704;MSTRG.8983;MSTRG.18766;MSTRG.18214;MSTRG.5689;MSTRG.12696;MSTRG.15571;MSTRG.14398;MSTRG.9167;MSTRG.21131;MSTRG.23054;MSTRG.24420;MSTRG.18368;MSTRG.11989;MSTRG.7556;MSTRG.24452;MSTRG.5085;MSTRG.26220;MSTRG.17105;MSTRG.7632;MSTRG.24588;MSTRG.4630;MSTRG.24399;MSTRG.12873;MSTRG.19467;BraA02g026840.3C	32	2572	313	30140	0.164386
GO:0004650	polygalacturonase activity	molecular_function	7	MSTRG.27119;MSTRG.25105;MSTRG.28002;MSTRG.9651;MSTRG.25094;MSTRG.12669;MSTRG.12381;MSTRG.15674	8	2572	63	30140	0.166424
GO:0009853	photorespiration	biological_process	6	MSTRG.21460;MSTRG.9073;MSTRG.11058;MSTRG.296;MSTRG.10292;MSTRG.27295;MSTRG.30594;MSTRG.19646;MSTRG.7197	9	2572	73	30140	0.168127
GO:0010150	leaf senescence	biological_process	6	MSTRG.11028;MSTRG.7626;MSTRG.29371;MSTRG.12143;MSTRG.15402;MSTRG.28192;MSTRG.4172;MSTRG.1513;BraA06g000940.3C;MSTRG.6284;MSTRG.7639;MSTRG.4906;MSTRG.8133;MSTRG.4701;MSTRG.30021	15	2572	134	30140	0.169507
GO:0015174	basic amino acid transmembrane transporter activity	molecular_function	8	MSTRG.6059;MSTRG.25994;MSTRG.14211	3	2572	17	30140	0.172442
GO:0010333	terpene synthase activity	molecular_function	7	MSTRG.22274;MSTRG.24019;MSTRG.25206	3	2572	17	30140	0.172442
GO:0080130	L-phenylalanine:2-oxoglutarate aminotransferase activity	molecular_function	8	MSTRG.11773;MSTRG.3695;MSTRG.6284	3	2572	17	30140	0.172442
GO:0002020	protease binding	molecular_function	6	MSTRG.2782;MSTRG.26452;MSTRG.8496	3	2572	17	30140	0.172442
GO:0034219	carbohydrate transmembrane transport	biological_process	8	MSTRG.20924;MSTRG.8388;MSTRG.15767	3	2572	17	30140	0.172442
GO:0009861	jasmonic acid and ethylene-dependent systemic resistance	biological_process	6	MSTRG.21169;MSTRG.20265;MSTRG.2943	3	2572	17	30140	0.172442
GO:0006631	fatty acid metabolic process	biological_process	9	MSTRG.4674;MSTRG.6818;MSTRG.4716;MSTRG.21271;MSTRG.8391;MSTRG.15375;MSTRG.12519	7	2572	54	30140	0.174396
GO:0071470	cellular response to osmotic stress	biological_process	6	BraA08g021740.3C;MSTRG.30021	2	2572	9	30140	0.175659
GO:0000719	photoreactive repair	biological_process	10	MSTRG.15149;MSTRG.17521	2	2572	9	30140	0.175659
GO:0006405	RNA export from nucleus	biological_process	10	MSTRG.12840;MSTRG.28137	2	2572	9	30140	0.175659
GO:0017056	structural constituent of nuclear pore	molecular_function	4	MSTRG.25279;MSTRG.12840	2	2572	9	30140	0.175659
GO:0005337	nucleoside transmembrane transporter activity	molecular_function	6	MSTRG.16494;BraA09g025030.3C	2	2572	9	30140	0.175659
GO:0016139	glycoside catabolic process	biological_process	8	MSTRG.3274;MSTRG.3273	2	2572	9	30140	0.175659
GO:0006273	lagging strand elongation	biological_process	10	MSTRG.4907;MSTRG.29499	2	2572	9	30140	0.175659
GO:0052634	C-19 gibberellin 2-beta-dioxygenase activity	molecular_function	8	MSTRG.23901;MSTRG.21339	2	2572	9	30140	0.175659
GO:0000777	condensed chromosome kinetochore	cellular_component	5	MSTRG.14773;MSTRG.30268	2	2572	9	30140	0.175659
GO:0019158	mannokinase activity	molecular_function	8	MSTRG.21674;MSTRG.28779	2	2572	9	30140	0.175659
GO:0009833	plant-type primary cell wall biogenesis	biological_process	7	MSTRG.24532;MSTRG.3199	2	2572	9	30140	0.175659
GO:0009902	chloroplast relocation	biological_process	8	MSTRG.24938;MSTRG.18033	2	2572	9	30140	0.175659
GO:0031930	mitochondria-nucleus signaling pathway	biological_process	5	MSTRG.7556;MSTRG.8983	2	2572	9	30140	0.175659
GO:0051131	chaperone-mediated protein complex assembly	biological_process	8	MSTRG.4023;MSTRG.4017	2	2572	9	30140	0.175659
GO:0005536	glucose binding	molecular_function	6	MSTRG.28779;MSTRG.21674	2	2572	9	30140	0.175659
GO:0045604	regulation of epidermal cell differentiation	biological_process	8	MSTRG.24406;MSTRG.28385	2	2572	9	30140	0.175659
GO:0006303	double-strand break repair via nonhomologous end joining	biological_process	10	MSTRG.4907;MSTRG.17974	2	2572	9	30140	0.175659
GO:0004396	hexokinase activity	molecular_function	7	MSTRG.28779;MSTRG.21674	2	2572	9	30140	0.175659
GO:0045487	gibberellin catabolic process	biological_process	11	MSTRG.21339;MSTRG.23901	2	2572	9	30140	0.175659
GO:0003959	NADPH dehydrogenase activity	molecular_function	6	MSTRG.4701;MSTRG.9063	2	2572	9	30140	0.175659
GO:0034605	cellular response to heat	biological_process	6	MSTRG.13995;MSTRG.2169;MSTRG.1649;MSTRG.8935	4	2572	26	30140	0.177058
GO:0000272	polysaccharide catabolic process	biological_process	7	MSTRG.12763;MSTRG.24368;MSTRG.12294;MSTRG.7671	4	2572	26	30140	0.177058
GO:0009682	induced systemic resistance	biological_process	9	MSTRG.65;MSTRG.11375;MSTRG.8054;MSTRG.10295	4	2572	26	30140	0.177058
GO:0009738	abscisic acid-activated signaling pathway	biological_process	6	MSTRG.26409;BraA03g004430.3C;MSTRG.25471;MSTRG.5326;MSTRG.4172;MSTRG.9464;MSTRG.25381;MSTRG.21131;MSTRG.18283;MSTRG.27657;MSTRG.9443;MSTRG.13138;MSTRG.15477;MSTRG.22690;MSTRG.4573;MSTRG.8983;MSTRG.13490;MSTRG.24830;MSTRG.16334;MSTRG.763;MSTRG.22181;MSTRG.15571;MSTRG.7556;MSTRG.12562;MSTRG.15989;MSTRG.8441;MSTRG.11989;MSTRG.4630;MSTRG.823	29	2572	285	30140	0.18484
GO:0003333	amino acid transmembrane transport	biological_process	11	MSTRG.14211;MSTRG.25994;MSTRG.24374;MSTRG.18128;MSTRG.6059	5	2572	36	30140	0.189487
GO:0030665	clathrin-coated vesicle membrane	cellular_component	8	MSTRG.24664;MSTRG.9087;MSTRG.26673	3	2572	18	30140	0.194619
GO:0008865	fructokinase activity	molecular_function	8	MSTRG.19983;MSTRG.28779;MSTRG.21674	3	2572	18	30140	0.194619
GO:0009835	fruit ripening	biological_process	5	MSTRG.1301;MSTRG.17285;BraA03g044810.3C	3	2572	18	30140	0.194619
GO:0009648	photoperiodism	biological_process	7	MSTRG.10183;MSTRG.12917;MSTRG.22377	3	2572	18	30140	0.194619
GO:0098655	cation transmembrane transport	biological_process	8	MSTRG.14250;BraA05g037750.3C;MSTRG.20924;MSTRG.8471	4	2572	27	30140	0.194782
GO:0052544	defense response by callose deposition in cell wall	biological_process	7	MSTRG.10295;MSTRG.11375;MSTRG.26366;MSTRG.65	4	2572	27	30140	0.194782
GO:0016125	sterol metabolic process	biological_process	7	MSTRG.11682;MSTRG.9516;BraA08g004310.3C;MSTRG.9339;MSTRG.5046;MSTRG.1611	6	2572	46	30140	0.195579
GO:0019901	protein kinase binding	molecular_function	7	MSTRG.12317;MSTRG.15989;MSTRG.22690;MSTRG.30346;MSTRG.27088;MSTRG.12845	6	2572	46	30140	0.195579
GO:0042631	cellular response to water deprivation	biological_process	6	MSTRG.4906;MSTRG.18779;MSTRG.8133;MSTRG.8396;MSTRG.30258;MSTRG.24368	6	2572	46	30140	0.195579
GO:0005788	endoplasmic reticulum lumen	cellular_component	7	MSTRG.8496;MSTRG.2782;MSTRG.13689;MSTRG.15475;MSTRG.15477;MSTRG.19323;MSTRG.2476	7	2572	56	30140	0.198243
GO:0048573	photoperiodism, flowering	biological_process	8	MSTRG.8506;MSTRG.23122;MSTRG.12917;MSTRG.11554;MSTRG.5085;MSTRG.28174;MSTRG.23780	7	2572	56	30140	0.198243
GO:0030570	pectate lyase activity	molecular_function	7	MSTRG.24156;MSTRG.1005;MSTRG.24475;MSTRG.6044;MSTRG.22335	5	2572	37	30140	0.204843
GO:0009800	cinnamic acid biosynthetic process	biological_process	8	MSTRG.14834;MSTRG.11320	2	2572	10	30140	0.207768
GO:0009533	chloroplast stromal thylakoid	cellular_component	8	MSTRG.20663;MSTRG.7996	2	2572	10	30140	0.207768
GO:0005669	transcription factor TFIID complex	cellular_component	7	MSTRG.28444;MSTRG.16301	2	2572	10	30140	0.207768
GO:0009759	indole glucosinolate biosynthetic process	biological_process	10	MSTRG.9167;MSTRG.24399	2	2572	10	30140	0.207768
GO:0004340	glucokinase activity	molecular_function	8	MSTRG.21674;MSTRG.28779	2	2572	10	30140	0.207768
GO:0010031	circumnutation	biological_process	5	MSTRG.11554;MSTRG.15159	2	2572	10	30140	0.207768
GO:0045927	positive regulation of growth	biological_process	6	MSTRG.12485;MSTRG.4314	2	2572	10	30140	0.207768
GO:0019752	carboxylic acid metabolic process	biological_process	7	MSTRG.5727;MSTRG.9158	2	2572	10	30140	0.207768
GO:0005471	ATP:ADP antiporter activity	molecular_function	10	MSTRG.16178;MSTRG.22630	2	2572	10	30140	0.207768
GO:0044375	regulation of peroxisome size	biological_process	6	MSTRG.12401;MSTRG.12155	2	2572	10	30140	0.207768
GO:0030151	molybdenum ion binding	molecular_function	8	MSTRG.20208;MSTRG.21298	2	2572	10	30140	0.207768
GO:0016832	aldehyde-lyase activity	molecular_function	6	MSTRG.26903;MSTRG.4551	2	2572	10	30140	0.207768
GO:0009903	chloroplast avoidance movement	biological_process	9	MSTRG.28012;MSTRG.11570	2	2572	10	30140	0.207768
GO:0000285	1-phosphatidylinositol-3-phosphate 5-kinase activity	molecular_function	8	MSTRG.4480;MSTRG.25870	2	2572	10	30140	0.207768
GO:0047763	caffeate O-methyltransferase activity	molecular_function	8	MSTRG.25808;MSTRG.29041	2	2572	10	30140	0.207768
GO:0009620	response to fungus	biological_process	7	MSTRG.9063;MSTRG.5693;MSTRG.19645;MSTRG.7264;MSTRG.14573;MSTRG.5046;BraA02g040990.3C;MSTRG.17501;MSTRG.7671;MSTRG.3273;MSTRG.13490;MSTRG.26863	12	2572	108	30140	0.209826
GO:0005985	sucrose metabolic process	biological_process	8	MSTRG.28029;MSTRG.20924;MSTRG.24830;MSTRG.6668	4	2572	28	30140	0.213021
GO:0019853	L-ascorbic acid biosynthetic process	biological_process	8	MSTRG.12939;MSTRG.12146;MSTRG.12556;MSTRG.12557	4	2572	28	30140	0.213021
GO:0002213	defense response to insect	biological_process	7	MSTRG.5684;MSTRG.9167;MSTRG.24399;MSTRG.7344	4	2572	28	30140	0.213021
GO:0008234	cysteine-type peptidase activity	molecular_function	7	MSTRG.26146;MSTRG.6780;MSTRG.3183;MSTRG.30589;MSTRG.23260;MSTRG.13288;MSTRG.26824;MSTRG.6779;MSTRG.19351;MSTRG.252	10	2572	88	30140	0.216565
GO:0006596	polyamine biosynthetic process	biological_process	10	MSTRG.29628;MSTRG.9934;MSTRG.10173	3	2572	19	30140	0.21744
GO:0008417	fucosyltransferase activity	molecular_function	7	MSTRG.16065;MSTRG.16066;MSTRG.23474	3	2572	19	30140	0.21744
GO:0035196	production of miRNAs involved in gene silencing by miRNA	biological_process	12	MSTRG.29588;MSTRG.24398;MSTRG.934	3	2572	19	30140	0.21744
GO:0071215	cellular response to abscisic acid stimulus	biological_process	7	MSTRG.18372;MSTRG.8441;MSTRG.22624;MSTRG.28523;MSTRG.724;MSTRG.30021	6	2572	48	30140	0.223231
GO:0006520	cellular amino acid metabolic process	biological_process	8	MSTRG.25694;MSTRG.22367;MSTRG.27209;MSTRG.25695;MSTRG.27389;MSTRG.1094	6	2572	48	30140	0.223231
GO:0019898	extrinsic component of membrane	cellular_component	4	MSTRG.17515;MSTRG.15705;MSTRG.7804;MSTRG.18610;MSTRG.22223;MSTRG.958;MSTRG.21784	7	2572	58	30140	0.223273
GO:0006633	fatty acid biosynthetic process	biological_process	10	MSTRG.11661;MSTRG.12519;MSTRG.19609;MSTRG.8287;MSTRG.331;MSTRG.13049;MSTRG.15688;MSTRG.29891;MSTRG.22711;MSTRG.29846;MSTRG.1043;MSTRG.3022;MSTRG.11350;MSTRG.10156;MSTRG.20502;MSTRG.13930	16	2572	152	30140	0.225177
GO:0007267	cell-cell signaling	biological_process	5	MSTRG.26587;MSTRG.4551;MSTRG.24586;MSTRG.19466	4	2572	29	30140	0.231707
GO:0042343	indole glucosinolate metabolic process	biological_process	9	MSTRG.19413;MSTRG.120;MSTRG.10268;MSTRG.124	4	2572	29	30140	0.231707
GO:0009909	regulation of flower development	biological_process	8	MSTRG.17532;MSTRG.6354;MSTRG.11554;MSTRG.29872;MSTRG.3048;MSTRG.934;MSTRG.24350;MSTRG.29278;MSTRG.12917;MSTRG.28551;MSTRG.3544	11	2572	100	30140	0.232575
GO:0008172	S-methyltransferase activity	molecular_function	7	BraA07g010500.3C	1	2572	3	30140	0.234788
GO:1901371	regulation of leaf morphogenesis	biological_process	8	MSTRG.28551	1	2572	3	30140	0.234788
GO:0072387	flavin adenine dinucleotide metabolic process	biological_process	7	MSTRG.28551	1	2572	3	30140	0.234788
GO:1902325	negative regulation of chlorophyll biosynthetic process	biological_process	10	MSTRG.6597	1	2572	3	30140	0.234788
GO:0070180	large ribosomal subunit rRNA binding	molecular_function	8	MSTRG.11559	1	2572	3	30140	0.234788
GO:0004514	nicotinate-nucleotide diphosphorylase (carboxylating) activity	molecular_function	7	MSTRG.27439	1	2572	3	30140	0.234788
GO:0016433	rRNA (adenine) methyltransferase activity	molecular_function	9	BraA07g010500.3C	1	2572	3	30140	0.234788
GO:0016423	tRNA (guanine) methyltransferase activity	molecular_function	9	BraA07g010500.3C	1	2572	3	30140	0.234788
GO:0015865	purine nucleotide transport	biological_process	9	MSTRG.22630	1	2572	3	30140	0.234788
GO:0043827	tRNA (adenine-57, 58-N(1)-) methyltransferase activity	molecular_function	11	BraA07g010500.3C	1	2572	3	30140	0.234788
GO:0004484	mRNA guanylyltransferase activity	molecular_function	9	MSTRG.14908	1	2572	3	30140	0.234788
GO:0006148	inosine catabolic process	biological_process	12	MSTRG.28192	1	2572	3	30140	0.234788
GO:0080184	response to phenylpropanoid	biological_process	7	MSTRG.25470	1	2572	3	30140	0.234788
GO:0016427	tRNA (cytosine) methyltransferase activity	molecular_function	9	BraA07g010500.3C	1	2572	3	30140	0.234788
GO:0000249	C-22 sterol desaturase activity	molecular_function	7	MSTRG.13263	1	2572	3	30140	0.234788
GO:0030792	methylarsonite methyltransferase activity	molecular_function	8	BraA07g010500.3C	1	2572	3	30140	0.234788
GO:0016300	tRNA (uracil) methyltransferase activity	molecular_function	9	BraA07g010500.3C	1	2572	3	30140	0.234788
GO:0003934	GTP cyclohydrolase I activity	molecular_function	9	MSTRG.2863	1	2572	3	30140	0.234788
GO:0071424	rRNA (cytosine-N4-)-methyltransferase activity	molecular_function	8	BraA07g010500.3C	1	2572	3	30140	0.234788
GO:0090430	caffeoyl-CoA: alcohol caffeoyl transferase activity	molecular_function	7	MSTRG.17143	1	2572	3	30140	0.234788
GO:0080176	xyloglucan 1,6-alpha-xylosidase activity	molecular_function	7	MSTRG.20708	1	2572	3	30140	0.234788
GO:0070001	aspartic-type peptidase activity	molecular_function	7	MSTRG.14282	1	2572	3	30140	0.234788
GO:0016682	oxidoreductase activity, acting on diphenols and related substances as donors, oxygen as acceptor	molecular_function	6	MSTRG.27695	1	2572	3	30140	0.234788
GO:0080146	L-cysteine desulfhydrase activity	molecular_function	6	MSTRG.20069	1	2572	3	30140	0.234788
GO:0015630	microtubule cytoskeleton	cellular_component	7	MSTRG.30057	1	2572	3	30140	0.234788
GO:0010290	chlorophyll catabolite transmembrane transporter activity	molecular_function	5	MSTRG.8627	1	2572	3	30140	0.234788
GO:0019481	L-alanine catabolic process, by transamination	biological_process	14	MSTRG.23388	1	2572	3	30140	0.234788
GO:0043791	dimethylamine methyltransferase activity	molecular_function	7	BraA07g010500.3C	1	2572	3	30140	0.234788
GO:0007051	spindle organization	biological_process	8	MSTRG.28137	1	2572	3	30140	0.234788
GO:0015431	glutathione S-conjugate-exporting ATPase activity	molecular_function	10	MSTRG.8627	1	2572	3	30140	0.234788
GO:0004347	glucose-6-phosphate isomerase activity	molecular_function	7	MSTRG.25258	1	2572	3	30140	0.234788
GO:0010482	regulation of epidermal cell division	biological_process	7	MSTRG.28385	1	2572	3	30140	0.234788
GO:0090393	sepal giant cell development	biological_process	6	MSTRG.8531	1	2572	3	30140	0.234788
GO:0051994	P-methyltransferase activity	molecular_function	7	BraA07g010500.3C	1	2572	3	30140	0.234788
GO:0043782	cobalt-precorrin-3 C17-methyltransferase activity	molecular_function	7	BraA07g010500.3C	1	2572	3	30140	0.234788
GO:0006426	glycyl-tRNA aminoacylation	biological_process	13	MSTRG.20292	1	2572	3	30140	0.234788
GO:0045732	positive regulation of protein catabolic process	biological_process	8	MSTRG.19756	1	2572	3	30140	0.234788
GO:0034807	4,5-dihydroxybenzo(a)pyrene methyltransferase activity	molecular_function	7	BraA07g010500.3C	1	2572	3	30140	0.234788
GO:0043803	hydroxyneurosporene-O-methyltransferase activity	molecular_function	7	BraA07g010500.3C	1	2572	3	30140	0.234788
GO:0031304	intrinsic component of mitochondrial inner membrane	cellular_component	7	MSTRG.23744	1	2572	3	30140	0.234788
GO:0042814	monopolar cell growth	biological_process	8	MSTRG.28385	1	2572	3	30140	0.234788
GO:0080012	trihydroxyferuloyl spermidine O-methyltransferase activity	molecular_function	8	BraA07g010500.3C	1	2572	3	30140	0.234788
GO:0051762	sesquiterpene biosynthetic process	biological_process	10	MSTRG.10332	1	2572	3	30140	0.234788
GO:0010599	production of lsiRNA involved in RNA interference	biological_process	12	MSTRG.29588	1	2572	3	30140	0.234788
GO:0008169	C-methyltransferase activity	molecular_function	7	BraA07g010500.3C	1	2572	3	30140	0.234788
GO:0019628	urate catabolic process	biological_process	6	MSTRG.18995	1	2572	3	30140	0.234788
GO:0051410	detoxification of nitrogen compound	biological_process	4	MSTRG.3798	1	2572	3	30140	0.234788
GO:0001047	core promoter binding	molecular_function	8	MSTRG.30575	1	2572	3	30140	0.234788
GO:0019499	cyanide metabolic process	biological_process	6	MSTRG.3798	1	2572	3	30140	0.234788
GO:0052665	tRNA (uracil-2'-O-)-methyltransferase activity	molecular_function	10	BraA07g010500.3C	1	2572	3	30140	0.234788
GO:0034931	1-hydroxypyrene methyltransferase activity	molecular_function	7	BraA07g010500.3C	1	2572	3	30140	0.234788
GO:0017151	DEAD/H-box RNA helicase binding	molecular_function	6	MSTRG.24434	1	2572	3	30140	0.234788
GO:0016278	lysine N-methyltransferase activity	molecular_function	8	BraA07g010500.3C	1	2572	3	30140	0.234788
GO:0042593	glucose homeostasis	biological_process	8	MSTRG.20284	1	2572	3	30140	0.234788
GO:0008153	para-aminobenzoic acid biosynthetic process	biological_process	11	MSTRG.6866	1	2572	3	30140	0.234788
GO:0034096	positive regulation of maintenance of meiotic sister chromatid cohesion	biological_process	12	MSTRG.8664	1	2572	3	30140	0.234788
GO:0046408	chlorophyll synthetase activity	molecular_function	7	MSTRG.1667	1	2572	3	30140	0.234788
GO:0045017	glycerolipid biosynthetic process	biological_process	7	MSTRG.12207	1	2572	3	30140	0.234788
GO:0047622	adenosine nucleosidase activity	molecular_function	8	MSTRG.7369	1	2572	3	30140	0.234788
GO:0010283	pinoresinol reductase activity	molecular_function	7	MSTRG.13948	1	2572	3	30140	0.234788
GO:0080006	internode patterning	biological_process	5	MSTRG.30662	1	2572	3	30140	0.234788
GO:0016273	arginine N-methyltransferase activity	molecular_function	8	BraA07g010500.3C	1	2572	3	30140	0.234788
GO:0071323	cellular response to chitin	biological_process	8	MSTRG.11447	1	2572	3	30140	0.234788
GO:0080107	8-methylthiopropyl glucosinolate S-oxygenase activity	molecular_function	6	MSTRG.27941	1	2572	3	30140	0.234788
GO:0009019	tRNA (guanine-N1-)-methyltransferase activity	molecular_function	10	BraA07g010500.3C	1	2572	3	30140	0.234788
GO:0000737	DNA catabolic process, endonucleolytic	biological_process	9	MSTRG.30524	1	2572	3	30140	0.234788
GO:0001682	tRNA 5'-leader removal	biological_process	13	MSTRG.18759	1	2572	3	30140	0.234788
GO:0008174	mRNA methyltransferase activity	molecular_function	8	BraA07g010500.3C	1	2572	3	30140	0.234788
GO:0043777	cobalt-precorrin-7 C15-methyltransferase activity	molecular_function	7	BraA07g010500.3C	1	2572	3	30140	0.234788
GO:0016434	rRNA (cytosine) methyltransferase activity	molecular_function	9	BraA07g010500.3C	1	2572	3	30140	0.234788
GO:1990136	linoleate 9S-lipoxygenase activity	molecular_function	7	MSTRG.14015	1	2572	3	30140	0.234788
GO:0080150	S-adenosyl-L-methionine:benzoic acid carboxyl methyl transferase activity	molecular_function	8	MSTRG.14762	1	2572	3	30140	0.234788
GO:0052666	tRNA (cytosine-2'-O-)-methyltransferase activity	molecular_function	10	BraA07g010500.3C	1	2572	3	30140	0.234788
GO:0035998	7,8-dihydroneopterin 3'-triphosphate biosynthetic process	biological_process	7	MSTRG.2863	1	2572	3	30140	0.234788
GO:0061634	alpha-D-xyloside xylohydrolase	molecular_function	7	MSTRG.20708	1	2572	3	30140	0.234788
GO:0043776	cobalt-precorrin-6B C5-methyltransferase activity	molecular_function	7	BraA07g010500.3C	1	2572	3	30140	0.234788
GO:1900871	chloroplast mRNA modification	biological_process	11	MSTRG.14101	1	2572	3	30140	0.234788
GO:0034933	1-hydroxy-6-methoxypyrene methyltransferase activity	molecular_function	7	BraA07g010500.3C	1	2572	3	30140	0.234788
GO:0015185	gamma-aminobutyric acid transmembrane transporter activity	molecular_function	5	MSTRG.18128	1	2572	3	30140	0.234788
GO:1902334	fructose export from vacuole to cytoplasm	biological_process	12	MSTRG.2444	1	2572	3	30140	0.234788
GO:0043851	methanol-specific methylcobalamin:coenzyme M methyltransferase activity	molecular_function	7	BraA07g010500.3C	1	2572	3	30140	0.234788
GO:1902459	positive regulation of stem cell population maintenance	biological_process	7	MSTRG.2943	1	2572	3	30140	0.234788
GO:0070179	D-serine biosynthetic process	biological_process	12	MSTRG.30595	1	2572	3	30140	0.234788
GO:0015812	gamma-aminobutyric acid transport	biological_process	7	MSTRG.18128	1	2572	3	30140	0.234788
GO:0008887	glycerate kinase activity	molecular_function	7	MSTRG.21460	1	2572	3	30140	0.234788
GO:0047787	delta4-3-oxosteroid 5beta-reductase activity	molecular_function	8	MSTRG.9690	1	2572	3	30140	0.234788
GO:0005637	nuclear inner membrane	cellular_component	6	MSTRG.527	1	2572	3	30140	0.234788
GO:0032365	intracellular lipid transport	biological_process	8	MSTRG.25269	1	2572	3	30140	0.234788
GO:0006624	vacuolar protein processing	biological_process	9	MSTRG.24834	1	2572	3	30140	0.234788
GO:0080132	fatty acid alpha-hydroxylase activity	molecular_function	5	MSTRG.11350	1	2572	3	30140	0.234788
GO:0034256	chlorophyll(ide) b reductase activity	molecular_function	7	MSTRG.21875	1	2572	3	30140	0.234788
GO:0019702	protein-arginine N5-methyltransferase activity	molecular_function	9	BraA07g010500.3C	1	2572	3	30140	0.234788
GO:0015893	drug transport	biological_process	6	MSTRG.25160	1	2572	3	30140	0.234788
GO:0046622	positive regulation of organ growth	biological_process	8	MSTRG.14138	1	2572	3	30140	0.234788
GO:0090558	plant epidermis development	biological_process	6	BraA06g042900.3C	1	2572	3	30140	0.234788
GO:0017153	sodium:dicarboxylate symporter activity	molecular_function	8	MSTRG.18193	1	2572	3	30140	0.234788
GO:0070677	rRNA (cytosine-2'-O-)-methyltransferase activity	molecular_function	10	BraA07g010500.3C	1	2572	3	30140	0.234788
GO:0016429	tRNA (adenine-N1-)-methyltransferase activity	molecular_function	10	BraA07g010500.3C	1	2572	3	30140	0.234788
GO:0016435	rRNA (guanine) methyltransferase activity	molecular_function	9	BraA07g010500.3C	1	2572	3	30140	0.234788
GO:0043770	demethylmenaquinone methyltransferase activity	molecular_function	7	BraA07g010500.3C	1	2572	3	30140	0.234788
GO:0010322	regulation of isopentenyl diphosphate biosynthetic process, methylerythritol 4-phosphate pathway	biological_process	8	MSTRG.16732	1	2572	3	30140	0.234788
GO:0004820	glycine-tRNA ligase activity	molecular_function	7	MSTRG.20292	1	2572	3	30140	0.234788
GO:1902171	regulation of tocopherol cyclase activity	biological_process	7	MSTRG.4808	1	2572	3	30140	0.234788
GO:0043852	monomethylamine methyltransferase activity	molecular_function	7	BraA07g010500.3C	1	2572	3	30140	0.234788
GO:0016106	sesquiterpenoid biosynthetic process	biological_process	10	MSTRG.10332	1	2572	3	30140	0.234788
GO:0015755	fructose transmembrane transport	biological_process	11	MSTRG.3007	1	2572	3	30140	0.234788
GO:0052324	plant-type cell wall cellulose biosynthetic process	biological_process	12	MSTRG.17817	1	2572	3	30140	0.234788
GO:0004109	coproporphyrinogen oxidase activity	molecular_function	7	MSTRG.28255	1	2572	3	30140	0.234788
GO:0051995	Se-methyltransferase activity	molecular_function	7	BraA07g010500.3C	1	2572	3	30140	0.234788
GO:0052732	phosphoethanolamine phosphatase activity	molecular_function	8	MSTRG.16314	1	2572	3	30140	0.234788
GO:0015099	nickel cation transmembrane transporter activity	molecular_function	10	BraA03g001200.3C	1	2572	3	30140	0.234788
GO:0006637	acyl-CoA metabolic process	biological_process	7	MSTRG.28372	1	2572	3	30140	0.234788
GO:0010269	response to selenium ion	biological_process	6	MSTRG.27318	1	2572	3	30140	0.234788
GO:0000327	lytic vacuole within protein storage vacuole	cellular_component	8	MSTRG.19323	1	2572	3	30140	0.234788
GO:0090408	phloem nitrate loading	biological_process	10	BraA06g014600.3C	1	2572	3	30140	0.234788
GO:0080064	4,4-dimethyl-9beta,19-cyclopropylsterol oxidation	biological_process	9	MSTRG.1043	1	2572	3	30140	0.234788
GO:0070981	L-asparagine biosynthetic process	biological_process	13	MSTRG.16954	1	2572	3	30140	0.234788
GO:0036297	interstrand cross-link repair	biological_process	9	MSTRG.17974	1	2572	3	30140	0.234788
GO:0009072	aromatic amino acid family metabolic process	biological_process	9	MSTRG.25500	1	2572	3	30140	0.234788
GO:0043834	trimethylamine methyltransferase activity	molecular_function	7	BraA07g010500.3C	1	2572	3	30140	0.234788
GO:0016041	glutamate synthase (ferredoxin) activity	molecular_function	7	MSTRG.30594	1	2572	3	30140	0.234788
GO:0006144	purine nucleobase metabolic process	biological_process	9	MSTRG.18995	1	2572	3	30140	0.234788
GO:0060151	peroxisome localization	biological_process	6	MSTRG.6656	1	2572	3	30140	0.234788
GO:0006999	nuclear pore organization	biological_process	7	MSTRG.25279	1	2572	3	30140	0.234788
GO:0004412	homoserine dehydrogenase activity	molecular_function	7	MSTRG.883	1	2572	3	30140	0.234788
GO:0003879	ATP phosphoribosyltransferase activity	molecular_function	7	BraA01g027200.3C	1	2572	3	30140	0.234788
GO:0052731	phosphocholine phosphatase activity	molecular_function	8	MSTRG.16314	1	2572	3	30140	0.234788
GO:0030586	[methionine synthase] reductase activity	molecular_function	7	MSTRG.9957	1	2572	3	30140	0.234788
GO:0019433	triglyceride catabolic process	biological_process	10	MSTRG.6039	1	2572	3	30140	0.234788
GO:0016920	pyroglutamyl-peptidase activity	molecular_function	9	MSTRG.25197	1	2572	3	30140	0.234788
GO:0004532	exoribonuclease activity	molecular_function	8	MSTRG.22037	1	2572	3	30140	0.234788
GO:0008442	3-hydroxyisobutyrate dehydrogenase activity	molecular_function	7	MSTRG.4487	1	2572	3	30140	0.234788
GO:0016532	superoxide dismutase copper chaperone activity	molecular_function	6	MSTRG.24840	1	2572	3	30140	0.234788
GO:0052635	C-20 gibberellin 2-beta-dioxygenase activity	molecular_function	8	MSTRG.23901	1	2572	3	30140	0.234788
GO:0035102	PRC1 complex	cellular_component	7	MSTRG.25319	1	2572	3	30140	0.234788
GO:0004651	polynucleotide 5'-phosphatase activity	molecular_function	9	MSTRG.14908	1	2572	3	30140	0.234788
GO:0031177	phosphopantetheine binding	molecular_function	6	MSTRG.22711	1	2572	3	30140	0.234788
GO:0009866	induced systemic resistance, ethylene mediated signaling pathway	biological_process	6	MSTRG.14573	1	2572	3	30140	0.234788
GO:0009383	rRNA (cytosine-C5-)-methyltransferase activity	molecular_function	8	BraA07g010500.3C	1	2572	3	30140	0.234788
GO:2000711	positive regulation of maintenance of meiotic sister chromatid cohesion, centromeric	biological_process	13	MSTRG.8664	1	2572	3	30140	0.234788
GO:0010274	hydrotropism	biological_process	6	MSTRG.12247	1	2572	3	30140	0.234788
GO:0016436	rRNA (uridine) methyltransferase activity	molecular_function	9	BraA07g010500.3C	1	2572	3	30140	0.234788
GO:0043833	methylamine-specific methylcobalamin:coenzyme M methyltransferase activity	molecular_function	7	BraA07g010500.3C	1	2572	3	30140	0.234788
GO:0090057	root radial pattern formation	biological_process	7	MSTRG.14915	1	2572	3	30140	0.234788
GO:0046905	phytoene synthase activity	molecular_function	6	MSTRG.3594	1	2572	3	30140	0.234788
GO:0071395	cellular response to jasmonic acid stimulus	biological_process	7	MSTRG.7246	1	2572	3	30140	0.234788
GO:0010098	suspensor development	biological_process	5	MSTRG.26060	1	2572	3	30140	0.234788
GO:0008409	5'-3' exonuclease activity	molecular_function	8	MSTRG.13746	1	2572	3	30140	0.234788
GO:0018423	protein C-terminal leucine carboxyl O-methyltransferase activity	molecular_function	10	BraA07g010500.3C	1	2572	3	30140	0.234788
GO:0018707	1-phenanthrol methyltransferase activity	molecular_function	7	BraA07g010500.3C	1	2572	3	30140	0.234788
GO:0046604	positive regulation of mitotic centrosome separation	biological_process	10	MSTRG.28137	1	2572	3	30140	0.234788
GO:0034635	glutathione transport	biological_process	9	MSTRG.1167	1	2572	3	30140	0.234788
GO:0034541	dimethylarsinite methyltransferase activity	molecular_function	7	BraA07g010500.3C	1	2572	3	30140	0.234788
GO:0052735	tRNA (cytosine-3-)-methyltransferase activity	molecular_function	10	BraA07g010500.3C	1	2572	3	30140	0.234788
GO:0003880	protein C-terminal carboxyl O-methyltransferase activity	molecular_function	9	BraA07g010500.3C	1	2572	3	30140	0.234788
GO:0070878	primary miRNA binding	molecular_function	7	MSTRG.24398	1	2572	3	30140	0.234788
GO:0050521	alpha-glucan, water dikinase activity	molecular_function	7	MSTRG.27990	1	2572	3	30140	0.234788
GO:0008988	rRNA (adenine-N6-)-methyltransferase activity	molecular_function	8	BraA07g010500.3C	1	2572	3	30140	0.234788
GO:0010111	glyoxysome organization	biological_process	7	MSTRG.13340	1	2572	3	30140	0.234788
GO:0006884	cell volume homeostasis	biological_process	7	MSTRG.12457	1	2572	3	30140	0.234788
GO:0080181	lateral root branching	biological_process	6	BraA07g008780.3C	1	2572	3	30140	0.234788
GO:0003962	cystathionine gamma-synthase activity	molecular_function	6	MSTRG.15193	1	2572	3	30140	0.234788
GO:0050614	delta24-sterol reductase activity	molecular_function	7	MSTRG.2294	1	2572	3	30140	0.234788
GO:0034484	raffinose catabolic process	biological_process	8	MSTRG.27003	1	2572	3	30140	0.234788
GO:0033587	shikimate biosynthetic process	biological_process	10	MSTRG.6358	1	2572	3	30140	0.234788
GO:0009008	DNA-methyltransferase activity	molecular_function	7	BraA07g010500.3C	1	2572	3	30140	0.234788
GO:0043780	cobalt-precorrin-5B C1-methyltransferase activity	molecular_function	7	BraA07g010500.3C	1	2572	3	30140	0.234788
GO:0051645	Golgi localization	biological_process	6	MSTRG.6656	1	2572	3	30140	0.234788
GO:0016426	tRNA (adenine) methyltransferase activity	molecular_function	9	BraA07g010500.3C	1	2572	3	30140	0.234788
GO:0048457	floral whorl morphogenesis	biological_process	5	MSTRG.30662	1	2572	3	30140	0.234788
GO:0016767	geranylgeranyl-diphosphate geranylgeranyltransferase activity	molecular_function	8	MSTRG.3594	1	2572	3	30140	0.234788
GO:0019722	calcium-mediated signaling	biological_process	7	MSTRG.24114;MSTRG.19466;MSTRG.9443;MSTRG.26587;MSTRG.24586	5	2572	39	30140	0.236692
GO:0000156	phosphorelay response regulator activity	molecular_function	4	MSTRG.11518;MSTRG.28010;MSTRG.30526;MSTRG.5696;MSTRG.12552	5	2572	39	30140	0.236692
GO:0051287	NAD binding	molecular_function	6	MSTRG.17164;MSTRG.337;MSTRG.3474;MSTRG.27905;MSTRG.18557;MSTRG.4487;MSTRG.28385;MSTRG.8824;MSTRG.12207;MSTRG.4837	10	2572	90	30140	0.237125
GO:0007043	cell-cell junction assembly	biological_process	7	MSTRG.29902;MSTRG.6440	2	2572	11	30140	0.240402
GO:0004020	adenylylsulfate kinase activity	molecular_function	7	MSTRG.18389;MSTRG.1650	2	2572	11	30140	0.240402
GO:0052747	sinapyl alcohol dehydrogenase activity	molecular_function	7	MSTRG.88;MSTRG.18449	2	2572	11	30140	0.240402
GO:0016615	malate dehydrogenase activity	molecular_function	6	MSTRG.16720;MSTRG.11401	2	2572	11	30140	0.240402
GO:0009117	nucleotide metabolic process	biological_process	8	MSTRG.652;MSTRG.655	2	2572	11	30140	0.240402
GO:0034440	lipid oxidation	biological_process	8	MSTRG.14015;MSTRG.4532	2	2572	11	30140	0.240402
GO:0010196	nonphotochemical quenching	biological_process	8	MSTRG.7996;MSTRG.21842	2	2572	11	30140	0.240402
GO:0051538	3 iron, 4 sulfur cluster binding	molecular_function	6	MSTRG.30594;MSTRG.5886	2	2572	11	30140	0.240402
GO:0048579	negative regulation of long-day photoperiodism, flowering	biological_process	9	MSTRG.17728;MSTRG.24237	2	2572	11	30140	0.240402
GO:0010629	negative regulation of gene expression	biological_process	8	MSTRG.8479;MSTRG.14850	2	2572	11	30140	0.240402
GO:0004445	inositol-polyphosphate 5-phosphatase activity	molecular_function	10	MSTRG.23792;MSTRG.9464	2	2572	11	30140	0.240402
GO:0002679	respiratory burst involved in defense response	biological_process	5	MSTRG.9324;MSTRG.26653	2	2572	11	30140	0.240402
GO:0044209	AMP salvage	biological_process	13	MSTRG.30125;MSTRG.6008	2	2572	11	30140	0.240402
GO:0010067	procambium histogenesis	biological_process	7	MSTRG.24452;MSTRG.17105	2	2572	11	30140	0.240402
GO:0071949	FAD binding	molecular_function	7	MSTRG.11950;MSTRG.28551	2	2572	11	30140	0.240402
GO:0010050	vegetative phase change	biological_process	5	MSTRG.18792;MSTRG.29588	2	2572	11	30140	0.240402
GO:0048193	Golgi vesicle transport	biological_process	7	MSTRG.19146;MSTRG.24076	2	2572	11	30140	0.240402
GO:0010189	vitamin E biosynthetic process	biological_process	7	MSTRG.4863;MSTRG.4228	2	2572	11	30140	0.240402
GO:0050982	detection of mechanical stimulus	biological_process	6	MSTRG.29629;BraA06g001350.3C	2	2572	11	30140	0.240402
GO:0005451	monovalent cation:proton antiporter activity	molecular_function	11	MSTRG.1104;MSTRG.5957;MSTRG.9664	3	2572	20	30140	0.24077
GO:0010223	secondary shoot formation	biological_process	6	MSTRG.28264;MSTRG.30662;MSTRG.12346	3	2572	20	30140	0.24077
GO:0022900	electron transport chain	biological_process	6	MSTRG.19545;MSTRG.15898;MSTRG.30196	3	2572	20	30140	0.24077
GO:0004144	diacylglycerol O-acyltransferase activity	molecular_function	9	MSTRG.5404;BraA02g037170.3C;MSTRG.5400	3	2572	20	30140	0.24077
GO:0048268	clathrin coat assembly	biological_process	8	BraA10g015120.3C;MSTRG.19187;MSTRG.28604	3	2572	20	30140	0.24077
GO:0008173	RNA methyltransferase activity	molecular_function	7	BraA07g010500.3C;MSTRG.934;MSTRG.17947	3	2572	20	30140	0.24077
GO:0005545	1-phosphatidylinositol binding	molecular_function	7	MSTRG.19187;BraA10g015120.3C;MSTRG.28604	3	2572	20	30140	0.24077
GO:0006099	tricarboxylic acid cycle	biological_process	5	MSTRG.3175;MSTRG.11401;MSTRG.14531;MSTRG.16720;MSTRG.27063;MSTRG.12715;MSTRG.8901;MSTRG.5886;MSTRG.14051	9	2572	80	30140	0.241541
GO:0031977	thylakoid lumen	cellular_component	6	MSTRG.19368;MSTRG.25398;MSTRG.14482;MSTRG.958;MSTRG.2987;MSTRG.16910;MSTRG.19001	7	2572	60	30140	0.249329
GO:0004190	aspartic-type endopeptidase activity	molecular_function	8	MSTRG.14687;MSTRG.29657;MSTRG.27955;MSTRG.14282	4	2572	30	30140	0.250772
GO:0070417	cellular response to cold	biological_process	6	MSTRG.26130;MSTRG.27215;MSTRG.2782;MSTRG.8054;MSTRG.8496;MSTRG.23416	6	2572	50	30140	0.252063
GO:0006366	transcription by RNA polymerase II	biological_process	9	MSTRG.28444;MSTRG.23054;MSTRG.357;MSTRG.26220;MSTRG.12320	5	2572	40	30140	0.253103
GO:0016207	4-coumarate-CoA ligase activity	molecular_function	7	MSTRG.19363;MSTRG.8878;MSTRG.25582	3	2572	21	30140	0.264482
GO:0009870	defense response signaling pathway, resistance gene-dependent	biological_process	6	MSTRG.23313;MSTRG.16395;MSTRG.6719	3	2572	21	30140	0.264482
GO:0008138	protein tyrosine/serine/threonine phosphatase activity	molecular_function	9	MSTRG.14908;MSTRG.26637;MSTRG.14797	3	2572	21	30140	0.264482
GO:0006807	nitrogen compound metabolic process	biological_process	4	MSTRG.16884;MSTRG.3695;MSTRG.8158	3	2572	21	30140	0.264482
GO:0016627	oxidoreductase activity, acting on the CH-CH group of donors	molecular_function	5	MSTRG.16901;MSTRG.6471;MSTRG.16833	3	2572	21	30140	0.264482
GO:0045036	protein targeting to chloroplast	biological_process	12	MSTRG.29245;MSTRG.1152;MSTRG.3975	3	2572	21	30140	0.264482
GO:0016573	histone acetylation	biological_process	10	MSTRG.21372;MSTRG.2943;MSTRG.4781	3	2572	21	30140	0.264482
GO:0010252	auxin homeostasis	biological_process	7	MSTRG.4068;MSTRG.23792;MSTRG.122;MSTRG.23805;MSTRG.1381;MSTRG.26198	6	2572	51	30140	0.26685
GO:0009785	blue light signaling pathway	biological_process	6	MSTRG.699;MSTRG.28551;MSTRG.18475;MSTRG.7385	4	2572	31	30140	0.270148
GO:0007031	peroxisome organization	biological_process	6	MSTRG.17094;MSTRG.12401;MSTRG.18995;MSTRG.27295	4	2572	31	30140	0.270148
GO:0022857	transmembrane transporter activity	molecular_function	4	MSTRG.5802;MSTRG.9440;MSTRG.16735;MSTRG.12042;MSTRG.25160;MSTRG.12044;MSTRG.22161;MSTRG.24529;MSTRG.25116;MSTRG.8782;MSTRG.745	11	2572	104	30140	0.272958
GO:0071669	plant-type cell wall organization or biogenesis	biological_process	5	MSTRG.28024;MSTRG.15843	2	2572	12	30140	0.273238
GO:0009298	GDP-mannose biosynthetic process	biological_process	10	MSTRG.12146;MSTRG.12939	2	2572	12	30140	0.273238
GO:0008506	sucrose:proton symporter activity	molecular_function	8	MSTRG.20924;MSTRG.28029	2	2572	12	30140	0.273238
GO:0004467	long-chain fatty acid-CoA ligase activity	molecular_function	8	MSTRG.12519;MSTRG.8391	2	2572	12	30140	0.273238
GO:0004559	alpha-mannosidase activity	molecular_function	8	MSTRG.21645;MSTRG.14090	2	2572	12	30140	0.273238
GO:0005813	centrosome	cellular_component	7	MSTRG.28137;MSTRG.6574	2	2572	12	30140	0.273238
GO:0009228	thiamine biosynthetic process	biological_process	8	MSTRG.8747;MSTRG.14527	2	2572	12	30140	0.273238
GO:0030497	fatty acid elongation	biological_process	11	MSTRG.10156;MSTRG.331	2	2572	12	30140	0.273238
GO:0004854	xanthine dehydrogenase activity	molecular_function	7	MSTRG.29548;MSTRG.3765	2	2572	12	30140	0.273238
GO:0010100	negative regulation of photomorphogenesis	biological_process	9	MSTRG.13431;MSTRG.11806	2	2572	12	30140	0.273238
GO:0010442	guard cell morphogenesis	biological_process	8	MSTRG.1342;MSTRG.25719	2	2572	12	30140	0.273238
GO:0010264	myo-inositol hexakisphosphate biosynthetic process	biological_process	9	MSTRG.29354;MSTRG.11371	2	2572	12	30140	0.273238
GO:0009645	response to low light intensity stimulus	biological_process	8	MSTRG.25063;MSTRG.2058	2	2572	12	30140	0.273238
GO:1901141	regulation of lignin biosynthetic process	biological_process	8	MSTRG.26873;BraA04g005870.3C	2	2572	12	30140	0.273238
GO:0030140	trans-Golgi network transport vesicle	cellular_component	8	MSTRG.5765;MSTRG.17046	2	2572	12	30140	0.273238
GO:0052541	plant-type cell wall cellulose metabolic process	biological_process	11	MSTRG.25719;MSTRG.1342	2	2572	12	30140	0.273238
GO:0009115	xanthine catabolic process	biological_process	11	MSTRG.29548;MSTRG.3765	2	2572	12	30140	0.273238
GO:0080143	regulation of amino acid export	biological_process	10	MSTRG.1261;MSTRG.10057	2	2572	12	30140	0.273238
GO:0080028	nitrile biosynthetic process	biological_process	7	MSTRG.2454;MSTRG.14420	2	2572	12	30140	0.273238
GO:0009657	plastid organization	biological_process	6	MSTRG.16732;MSTRG.8983	2	2572	12	30140	0.273238
GO:0030130	clathrin coat of trans-Golgi network vesicle	cellular_component	9	MSTRG.8474;MSTRG.6281	2	2572	12	30140	0.273238
GO:0000079	regulation of cyclin-dependent protein serine/threonine kinase activity	biological_process	12	MSTRG.30346;MSTRG.12845	2	2572	12	30140	0.273238
GO:0010167	response to nitrate	biological_process	6	MSTRG.28092;MSTRG.981;MSTRG.15713;MSTRG.23544;MSTRG.24686	5	2572	42	30140	0.286688
GO:0004521	endoribonuclease activity	molecular_function	8	MSTRG.27845;MSTRG.19225;MSTRG.8851	3	2572	22	30140	0.288454
GO:0004568	chitinase activity	molecular_function	7	MSTRG.12763;MSTRG.24368;MSTRG.12294;MSTRG.7671	4	2572	32	30140	0.289771
GO:0006338	chromatin remodeling	biological_process	6	MSTRG.14964;MSTRG.28551;MSTRG.24406;MSTRG.20456	4	2572	32	30140	0.289771
GO:0008236	serine-type peptidase activity	molecular_function	6	MSTRG.11303;MSTRG.16457;MSTRG.25398;MSTRG.18614	4	2572	32	30140	0.289771
GO:0016760	cellulose synthase (UDP-forming) activity	molecular_function	9	MSTRG.24532;MSTRG.3199;MSTRG.18377;MSTRG.1123	4	2572	32	30140	0.289771
GO:0009910	negative regulation of flower development	biological_process	9	MSTRG.24237;MSTRG.11415;MSTRG.6236;MSTRG.6704;MSTRG.3323;MSTRG.18368;MSTRG.7819;MSTRG.17728	8	2572	74	30140	0.295642
GO:0051646	mitochondrion localization	biological_process	6	MSTRG.6656	1	2572	4	30140	0.300094
GO:0071325	cellular response to mannitol stimulus	biological_process	8	MSTRG.18342	1	2572	4	30140	0.300094
GO:0055037	recycling endosome	cellular_component	8	MSTRG.24076	1	2572	4	30140	0.300094
GO:0004801	sedoheptulose-7-phosphate:D-glyceraldehyde-3-phosphate glyceronetransferase activity	molecular_function	6	MSTRG.6358	1	2572	4	30140	0.300094
GO:0008517	folic acid transmembrane transporter activity	molecular_function	8	MSTRG.13369	1	2572	4	30140	0.300094
GO:1900409	positive regulation of cellular response to oxidative stress	biological_process	7	MSTRG.14527	1	2572	4	30140	0.300094
GO:0072709	cellular response to sorbitol	biological_process	8	MSTRG.18342	1	2572	4	30140	0.300094
GO:0050664	oxidoreductase activity, acting on NAD(P)H, oxygen as acceptor	molecular_function	6	MSTRG.4994	1	2572	4	30140	0.300094
GO:0016099	monoterpenoid biosynthetic process	biological_process	10	MSTRG.7872	1	2572	4	30140	0.300094
GO:0052631	sphingolipid delta-8 desaturase activity	molecular_function	6	MSTRG.27215	1	2572	4	30140	0.300094
GO:0000107	imidazoleglycerol-phosphate synthase activity	molecular_function	7	MSTRG.7367	1	2572	4	30140	0.300094
GO:0009374	biotin binding	molecular_function	5	MSTRG.29891	1	2572	4	30140	0.300094
GO:0015720	allantoin transport	biological_process	7	MSTRG.25532	1	2572	4	30140	0.300094
GO:0032456	endocytic recycling	biological_process	8	MSTRG.24076	1	2572	4	30140	0.300094
GO:0046467	membrane lipid biosynthetic process	biological_process	8	MSTRG.14966	1	2572	4	30140	0.300094
GO:0075733	intracellular transport of virus	biological_process	8	MSTRG.18342	1	2572	4	30140	0.300094
GO:0046863	ribulose-1,5-bisphosphate carboxylase/oxygenase activator activity	molecular_function	6	MSTRG.12143	1	2572	4	30140	0.300094
GO:0034768	(E)-beta-ocimene synthase activity	molecular_function	7	MSTRG.7872	1	2572	4	30140	0.300094
GO:0015012	heparan sulfate proteoglycan biosynthetic process	biological_process	10	MSTRG.30558	1	2572	4	30140	0.300094
GO:0052639	salicylic acid glucosyltransferase (ester-forming) activity	molecular_function	8	MSTRG.7682	1	2572	4	30140	0.300094
GO:0042780	tRNA 3'-end processing	biological_process	12	MSTRG.14435	1	2572	4	30140	0.300094
GO:0009783	photosystem II antenna complex	cellular_component	6	MSTRG.7996	1	2572	4	30140	0.300094
GO:0031167	rRNA methylation	biological_process	13	MSTRG.17947	1	2572	4	30140	0.300094
GO:0004321	fatty-acyl-CoA synthase activity	molecular_function	8	MSTRG.25582	1	2572	4	30140	0.300094
GO:0031115	negative regulation of microtubule polymerization	biological_process	10	MSTRG.18342	1	2572	4	30140	0.300094
GO:0009013	succinate-semialdehyde dehydrogenase [NAD(P)+] activity	molecular_function	7	MSTRG.11472	1	2572	4	30140	0.300094
GO:0015172	acidic amino acid transmembrane transporter activity	molecular_function	8	MSTRG.5830	1	2572	4	30140	0.300094
GO:0046593	mandelonitrile lyase activity	molecular_function	7	MSTRG.4551	1	2572	4	30140	0.300094
GO:0036261	7-methylguanosine cap hypermethylation	biological_process	11	BraA07g010500.3C	1	2572	4	30140	0.300094
GO:0044419	interspecies interaction between organisms	biological_process	4	MSTRG.503	1	2572	4	30140	0.300094
GO:0035279	mRNA cleavage involved in gene silencing by miRNA	biological_process	12	MSTRG.934	1	2572	4	30140	0.300094
GO:0009940	amino-terminal vacuolar sorting propeptide binding	molecular_function	8	MSTRG.26673	1	2572	4	30140	0.300094
GO:0000212	meiotic spindle organization	biological_process	9	MSTRG.28001	1	2572	4	30140	0.300094
GO:1902065	response to L-glutamate	biological_process	8	MSTRG.15406	1	2572	4	30140	0.300094
GO:0030242	autophagy of peroxisome	biological_process	7	MSTRG.6492	1	2572	4	30140	0.300094
GO:0035671	enone reductase activity	molecular_function	7	MSTRG.9690	1	2572	4	30140	0.300094
GO:0000301	retrograde transport, vesicle recycling within Golgi	biological_process	9	MSTRG.6031	1	2572	4	30140	0.300094
GO:0003988	acetyl-CoA C-acyltransferase activity	molecular_function	8	MSTRG.13340	1	2572	4	30140	0.300094
GO:0004349	glutamate 5-kinase activity	molecular_function	7	MSTRG.12937	1	2572	4	30140	0.300094
GO:0045793	positive regulation of cell size	biological_process	7	MSTRG.17040	1	2572	4	30140	0.300094
GO:0005884	actin filament	cellular_component	7	MSTRG.24938	1	2572	4	30140	0.300094
GO:0006169	adenosine salvage	biological_process	10	MSTRG.6008	1	2572	4	30140	0.300094
GO:0045488	pectin metabolic process	biological_process	8	MSTRG.5479	1	2572	4	30140	0.300094
GO:0006650	glycerophospholipid metabolic process	biological_process	8	MSTRG.12207	1	2572	4	30140	0.300094
GO:0008154	actin polymerization or depolymerization	biological_process	7	MSTRG.672	1	2572	4	30140	0.300094
GO:0030623	U5 snRNA binding	molecular_function	8	MSTRG.888	1	2572	4	30140	0.300094
GO:0071164	RNA trimethylguanosine synthase activity	molecular_function	8	BraA07g010500.3C	1	2572	4	30140	0.300094
GO:0016589	NURF complex	cellular_component	9	MSTRG.29691	1	2572	4	30140	0.300094
GO:0048530	fruit morphogenesis	biological_process	5	MSTRG.28385	1	2572	4	30140	0.300094
GO:0050551	myrcene synthase activity	molecular_function	8	MSTRG.7872	1	2572	4	30140	0.300094
GO:0005548	phospholipid transporter activity	molecular_function	5	MSTRG.28013	1	2572	4	30140	0.300094
GO:0004777	succinate-semialdehyde dehydrogenase (NAD+) activity	molecular_function	7	MSTRG.11472	1	2572	4	30140	0.300094
GO:0018708	thiol S-methyltransferase activity	molecular_function	8	MSTRG.12778	1	2572	4	30140	0.300094
GO:0071286	cellular response to magnesium ion	biological_process	8	MSTRG.18342	1	2572	4	30140	0.300094
GO:0097054	L-glutamate biosynthetic process	biological_process	13	MSTRG.30594	1	2572	4	30140	0.300094
GO:0004802	transketolase activity	molecular_function	6	MSTRG.12854	1	2572	4	30140	0.300094
GO:0051716	cellular response to stimulus	biological_process	4	MSTRG.18342	1	2572	4	30140	0.300094
GO:0004560	alpha-L-fucosidase activity	molecular_function	8	MSTRG.20671	1	2572	4	30140	0.300094
GO:0044090	positive regulation of vacuole organization	biological_process	9	MSTRG.18610	1	2572	4	30140	0.300094
GO:0043674	columella	cellular_component	5	MSTRG.17983	1	2572	4	30140	0.300094
GO:0009452	7-methylguanosine RNA capping	biological_process	11	BraA07g010500.3C	1	2572	4	30140	0.300094
GO:0009904	chloroplast accumulation movement	biological_process	9	MSTRG.11570	1	2572	4	30140	0.300094
GO:0090436	leaf pavement cell development	biological_process	6	MSTRG.6656	1	2572	4	30140	0.300094
GO:0015857	uracil transport	biological_process	9	MSTRG.25532	1	2572	4	30140	0.300094
GO:0016560	protein import into peroxisome matrix, docking	biological_process	6	MSTRG.17094	1	2572	4	30140	0.300094
GO:0030388	fructose 1,6-bisphosphate metabolic process	biological_process	7	MSTRG.13343	1	2572	4	30140	0.300094
GO:0010350	cellular response to magnesium starvation	biological_process	9	MSTRG.18342	1	2572	4	30140	0.300094
GO:0031127	alpha-(1,2)-fucosyltransferase activity	molecular_function	8	MSTRG.23474	1	2572	4	30140	0.300094
GO:0015105	arsenite transmembrane transporter activity	molecular_function	8	MSTRG.5013	1	2572	4	30140	0.300094
GO:0048263	determination of dorsal identity	biological_process	7	MSTRG.15493	1	2572	4	30140	0.300094
GO:0042389	omega-3 fatty acid desaturase activity	molecular_function	6	MSTRG.7144	1	2572	4	30140	0.300094
GO:0010413	glucuronoxylan metabolic process	biological_process	11	MSTRG.29075	1	2572	4	30140	0.300094
GO:0009871	jasmonic acid and ethylene-dependent systemic resistance, ethylene mediated signaling pathway	biological_process	8	MSTRG.14573	1	2572	4	30140	0.300094
GO:0005274	allantoin:proton symporter activity	molecular_function	11	MSTRG.25532	1	2572	4	30140	0.300094
GO:0080109	indole-3-acetonitrile nitrile hydratase activity	molecular_function	8	MSTRG.6929	1	2572	4	30140	0.300094
GO:0004001	adenosine kinase activity	molecular_function	7	MSTRG.6008	1	2572	4	30140	0.300094
GO:0016584	nucleosome positioning	biological_process	8	MSTRG.29691	1	2572	4	30140	0.300094
GO:0044611	nuclear pore inner ring	cellular_component	4	MSTRG.25279	1	2572	4	30140	0.300094
GO:0051724	NAD transmembrane transporter activity	molecular_function	7	MSTRG.20701	1	2572	4	30140	0.300094
GO:0047661	amino-acid racemase activity	molecular_function	8	MSTRG.12045	1	2572	4	30140	0.300094
GO:0046739	transport of virus in multicellular host	biological_process	7	MSTRG.18379	1	2572	4	30140	0.300094
GO:0042781	3'-tRNA processing endoribonuclease activity	molecular_function	10	MSTRG.14435	1	2572	4	30140	0.300094
GO:0032258	protein localization by the Cvt pathway	biological_process	5	MSTRG.6492	1	2572	4	30140	0.300094
GO:0005782	peroxisomal matrix	cellular_component	8	MSTRG.11033	1	2572	4	30140	0.300094
GO:0010617	circadian regulation of calcium ion oscillation	biological_process	5	MSTRG.28551	1	2572	4	30140	0.300094
GO:0030385	ferredoxin:thioredoxin reductase activity	molecular_function	6	MSTRG.5714	1	2572	4	30140	0.300094
GO:0080141	regulation of jasmonic acid biosynthetic process	biological_process	10	MSTRG.24114	1	2572	4	30140	0.300094
GO:0010277	chlorophyllide a oxygenase [overall] activity	molecular_function	7	MSTRG.28835	1	2572	4	30140	0.300094
GO:0031349	positive regulation of defense response	biological_process	8	MSTRG.11818	1	2572	4	30140	0.300094
GO:0005547	phosphatidylinositol-3,4,5-trisphosphate binding	molecular_function	8	MSTRG.18342	1	2572	4	30140	0.300094
GO:0019318	hexose metabolic process	biological_process	7	MSTRG.2377	1	2572	4	30140	0.300094
GO:0004350	glutamate-5-semialdehyde dehydrogenase activity	molecular_function	7	MSTRG.12937	1	2572	4	30140	0.300094
GO:0046537	2,3-bisphosphoglycerate-independent phosphoglycerate mutase activity	molecular_function	8	MSTRG.14942	1	2572	4	30140	0.300094
GO:0061062	regulation of nematode larval development	biological_process	8	MSTRG.7878	1	2572	4	30140	0.300094
GO:0010116	positive regulation of abscisic acid biosynthetic process	biological_process	9	MSTRG.9502	1	2572	4	30140	0.300094
GO:0034414	tRNA 3'-trailer cleavage, endonucleolytic	biological_process	11	MSTRG.14435	1	2572	4	30140	0.300094
GO:0010036	response to boron-containing substance	biological_process	5	MSTRG.5013	1	2572	4	30140	0.300094
GO:0009693	ethylene biosynthetic process	biological_process	6	BraA03g044810.3C;MSTRG.18589;MSTRG.16020;MSTRG.1301;MSTRG.18583	5	2572	43	30140	0.30378
GO:0003713	transcription coactivator activity	molecular_function	5	MSTRG.7632;MSTRG.14964;MSTRG.28308;MSTRG.14527;MSTRG.20456	5	2572	43	30140	0.30378
GO:0048226	Casparian strip	cellular_component	6	MSTRG.6440;MSTRG.29902	2	2572	13	30140	0.306002
GO:0004605	phosphatidate cytidylyltransferase activity	molecular_function	8	MSTRG.25028;MSTRG.27163	2	2572	13	30140	0.306002
GO:0010076	maintenance of floral meristem identity	biological_process	6	MSTRG.25319;MSTRG.30662	2	2572	13	30140	0.306002
GO:0070814	hydrogen sulfide biosynthetic process	biological_process	7	MSTRG.18389;MSTRG.1650	2	2572	13	30140	0.306002
GO:0045962	positive regulation of development, heterochronic	biological_process	7	MSTRG.21598;MSTRG.13446	2	2572	13	30140	0.306002
GO:0004017	adenylate kinase activity	molecular_function	8	MSTRG.17127;MSTRG.7920	2	2572	13	30140	0.306002
GO:0031982	vesicle	cellular_component	5	MSTRG.30237;MSTRG.3208	2	2572	13	30140	0.306002
GO:0046835	carbohydrate phosphorylation	biological_process	8	MSTRG.21674;MSTRG.28779	2	2572	13	30140	0.306002
GO:0015145	monosaccharide transmembrane transporter activity	molecular_function	7	MSTRG.970;MSTRG.8388	2	2572	13	30140	0.306002
GO:0006621	protein retention in ER lumen	biological_process	9	MSTRG.16447;MSTRG.21162	2	2572	13	30140	0.306002
GO:0046923	ER retention sequence binding	molecular_function	7	MSTRG.16447;MSTRG.21162	2	2572	13	30140	0.306002
GO:0031540	regulation of anthocyanin biosynthetic process	biological_process	8	MSTRG.20456;MSTRG.3468	2	2572	13	30140	0.306002
GO:0045995	regulation of embryonic development	biological_process	7	MSTRG.14481;MSTRG.20292	2	2572	13	30140	0.306002
GO:0008168	methyltransferase activity	molecular_function	6	MSTRG.4279;MSTRG.23154;BraA07g010500.3C;MSTRG.10788;MSTRG.12778;MSTRG.19317;MSTRG.30567;MSTRG.22037;MSTRG.26211;MSTRG.30570;MSTRG.11415;MSTRG.11204;MSTRG.3104;MSTRG.10895;MSTRG.20763	15	2572	151	30140	0.307721
GO:0070588	calcium ion transmembrane transport	biological_process	11	MSTRG.24114;MSTRG.8877;MSTRG.21921;MSTRG.10283	4	2572	33	30140	0.309576
GO:0009911	positive regulation of flower development	biological_process	9	MSTRG.17522;MSTRG.17718;MSTRG.3007;MSTRG.3273;MSTRG.12873;MSTRG.28551	6	2572	54	30140	0.312351
GO:0010417	glucuronoxylan biosynthetic process	biological_process	12	MSTRG.2340;MSTRG.29075;MSTRG.19149	3	2572	23	30140	0.312574
GO:0010183	pollen tube guidance	biological_process	4	MSTRG.16163;BraA10g019950.3C;MSTRG.21469	3	2572	23	30140	0.312574
GO:0031418	L-ascorbic acid binding	molecular_function	6	MSTRG.30425;MSTRG.18589;MSTRG.26564;MSTRG.18583;MSTRG.16020	5	2572	44	30140	0.321017
GO:0046686	response to cadmium ion	biological_process	7	MSTRG.5100;MSTRG.25258;MSTRG.8128;MSTRG.6597;MSTRG.20223;MSTRG.20708;MSTRG.20577;MSTRG.27539;MSTRG.21921;MSTRG.20379;MSTRG.4701;MSTRG.15406;MSTRG.1167;MSTRG.7691;MSTRG.2638;MSTRG.30567;MSTRG.21933;MSTRG.14942;MSTRG.17127;MSTRG.11773;MSTRG.8816;MSTRG.2644;MSTRG.18475;MSTRG.16349;MSTRG.94;MSTRG.21134;MSTRG.12854;MSTRG.6020;MSTRG.19756;MSTRG.27905;MSTRG.981;MSTRG.9603;MSTRG.14527;MSTRG.6668;MSTRG.88…	52	2572	569	30140	0.322011
GO:0000287	magnesium ion binding	molecular_function	7	MSTRG.12547;MSTRG.7872;MSTRG.22274;MSTRG.9953;MSTRG.4837;MSTRG.24019;MSTRG.8158;MSTRG.28418;MSTRG.13930;MSTRG.20719;BraA01g027200.3C;MSTRG.28013;MSTRG.30524;MSTRG.3474;MSTRG.10332;MSTRG.25206;MSTRG.18656	17	2572	175	30140	0.324474
GO:0000160	phosphorelay signal transduction system	biological_process	6	MSTRG.2225;MSTRG.28010;MSTRG.30526;MSTRG.11518;MSTRG.5696;MSTRG.12552	6	2572	55	30140	0.327802
GO:0008810	cellulase activity	molecular_function	7	MSTRG.1091;MSTRG.19890;MSTRG.20849;MSTRG.20437	4	2572	34	30140	0.329504
GO:1901657	glycosyl compound metabolic process	biological_process	6	MSTRG.10445;MSTRG.2372;MSTRG.985;MSTRG.9583	4	2572	34	30140	0.329504
GO:0009686	gibberellin biosynthetic process	biological_process	11	MSTRG.17584;MSTRG.24019;MSTRG.23901;MSTRG.21339	4	2572	34	30140	0.329504
GO:0030244	cellulose biosynthetic process	biological_process	11	MSTRG.24532;MSTRG.1123;MSTRG.12146;MSTRG.9502;MSTRG.12939;MSTRG.3199;MSTRG.18377	7	2572	66	30140	0.331977
GO:0005778	peroxisomal membrane	cellular_component	8	MSTRG.12401;MSTRG.18927;MSTRG.12155;MSTRG.17094;MSTRG.217;MSTRG.27295;MSTRG.17904	7	2572	66	30140	0.331977
GO:0009926	auxin polar transport	biological_process	8	MSTRG.18703;MSTRG.12453;MSTRG.3468;MSTRG.12286;MSTRG.29628;MSTRG.24398;MSTRG.14564;MSTRG.5935	8	2572	77	30140	0.334541
GO:0005388	ATPase-coupled calcium transmembrane transporter activity	molecular_function	10	BraA01g016760.3C;MSTRG.8877;MSTRG.10283	3	2572	24	30140	0.336738
GO:0015662	ATPase activity, coupled to transmembrane movement of ions, phosphorylative mechanism	molecular_function	7	MSTRG.20719;MSTRG.18328;MSTRG.28013	3	2572	24	30140	0.336738
GO:0009969	xyloglucan biosynthetic process	biological_process	10	MSTRG.16066;MSTRG.23474;MSTRG.16065	3	2572	24	30140	0.336738
GO:0031012	extracellular matrix	cellular_component	4	MSTRG.5908;MSTRG.1814;MSTRG.29571	3	2572	24	30140	0.336738
GO:0015020	glucuronosyltransferase activity	molecular_function	7	MSTRG.19302;MSTRG.2340;MSTRG.4758	3	2572	24	30140	0.336738
GO:0005856	cytoskeleton	cellular_component	6	MSTRG.7750;MSTRG.14718;MSTRG.19733;MSTRG.6983;MSTRG.6222;MSTRG.28364;MSTRG.11279;MSTRG.28328;MSTRG.16779;MSTRG.19756	10	2572	99	30140	0.336817
GO:0009607	response to biotic stimulus	biological_process	4	MSTRG.4474;MSTRG.16129;MSTRG.23198;MSTRG.20857;MSTRG.25470	5	2572	45	30140	0.338361
GO:0004715	non-membrane spanning protein tyrosine kinase activity	molecular_function	9	MSTRG.27088;MSTRG.12317	2	2572	14	30140	0.33847
GO:0006491	N-glycan processing	biological_process	8	MSTRG.14090;MSTRG.21645	2	2572	14	30140	0.33847
GO:0043295	glutathione binding	molecular_function	6	MSTRG.7790;MSTRG.8128	2	2572	14	30140	0.33847
GO:0005682	U5 snRNP	cellular_component	8	MSTRG.30399;MSTRG.888	2	2572	14	30140	0.33847
GO:0030060	L-malate dehydrogenase activity	molecular_function	7	MSTRG.16720;MSTRG.11401	2	2572	14	30140	0.33847
GO:0008948	oxaloacetate decarboxylase activity	molecular_function	7	MSTRG.18557;MSTRG.4009	2	2572	14	30140	0.33847
GO:0010438	cellular response to sulfur starvation	biological_process	9	MSTRG.9167;MSTRG.24399	2	2572	14	30140	0.33847
GO:0051555	flavonol biosynthetic process	biological_process	8	MSTRG.17146;MSTRG.29041	2	2572	14	30140	0.33847
GO:0016157	sucrose synthase activity	molecular_function	8	MSTRG.6275;MSTRG.6668	2	2572	14	30140	0.33847
GO:0003825	alpha,alpha-trehalose-phosphate synthase (UDP-forming) activity	molecular_function	8	MSTRG.21346;MSTRG.23175	2	2572	14	30140	0.33847
GO:0042372	phylloquinone biosynthetic process	biological_process	7	MSTRG.16382;MSTRG.20307	2	2572	14	30140	0.33847
GO:0008519	ammonium transmembrane transporter activity	molecular_function	7	BraA07g008780.3C;MSTRG.18201	2	2572	14	30140	0.33847
GO:0005779	integral component of peroxisomal membrane	cellular_component	7	MSTRG.12401;MSTRG.27295	2	2572	14	30140	0.33847
GO:0003824	catalytic activity	molecular_function	3	MSTRG.11350;MSTRG.25333;MSTRG.15796;MSTRG.22847;MSTRG.5404;MSTRG.27465;MSTRG.20087;MSTRG.15273;MSTRG.12045;MSTRG.3680;MSTRG.4837;MSTRG.1043;MSTRG.24979;MSTRG.10928;MSTRG.15843;MSTRG.14435;MSTRG.2294;MSTRG.296;MSTRG.5400;MSTRG.6866;MSTRG.28051;MSTRG.17647;BraA02g037170.3C;BraA06g032420.3C;MSTRG.695;MSTRG.28738;MSTRG.14199;MSTRG.6898;MSTRG.28110;MSTRG.30595;MSTRG.6710;MSTRG.13049;MSTRG.14527;MSTRG.…	34	2572	369	30140	0.345076
GO:0010228	vegetative to reproductive phase transition of meristem	biological_process	5	MSTRG.17718;MSTRG.19918;MSTRG.5977;MSTRG.17522;MSTRG.30662;MSTRG.29691;MSTRG.7819;MSTRG.14715;MSTRG.25470;MSTRG.28174;MSTRG.3118;MSTRG.23780;MSTRG.14415	13	2572	133	30140	0.346494
GO:0009832	plant-type cell wall biogenesis	biological_process	6	MSTRG.17817;MSTRG.24532;MSTRG.21346;MSTRG.16065;MSTRG.3963;MSTRG.18377;MSTRG.16066;MSTRG.23474	8	2572	78	30140	0.347692
GO:0005635	nuclear envelope	cellular_component	6	MSTRG.30114;MSTRG.12840;MSTRG.19136;MSTRG.15475;MSTRG.15227;MSTRG.527;MSTRG.13689;MSTRG.6597;MSTRG.30268;MSTRG.14773	10	2572	100	30140	0.348399
GO:0009556	microsporogenesis	biological_process	7	MSTRG.16833;MSTRG.29287;MSTRG.6859;MSTRG.16901	4	2572	35	30140	0.349496
GO:0010214	seed coat development	biological_process	5	MSTRG.17817;BraA09g028560.3C;MSTRG.19052;MSTRG.12491	4	2572	35	30140	0.349496
GO:0010053	root epidermal cell differentiation	biological_process	7	MSTRG.24244;MSTRG.1342;MSTRG.25719;MSTRG.24406;MSTRG.6222	5	2572	46	30140	0.355774
GO:0051607	defense response to virus	biological_process	5	MSTRG.11371;MSTRG.28551;MSTRG.14746;MSTRG.23622;MSTRG.29588	5	2572	46	30140	0.355774
GO:0009749	response to glucose	biological_process	9	MSTRG.6668;MSTRG.16954;MSTRG.22794;MSTRG.7556;MSTRG.2444	5	2572	46	30140	0.355774
GO:0015995	chlorophyll biosynthetic process	biological_process	9	MSTRG.28255;MSTRG.29954;MSTRG.1667;MSTRG.15279;MSTRG.28835;MSTRG.27087	6	2572	57	30140	0.358965
GO:0032541	cortical endoplasmic reticulum	cellular_component	7	MSTRG.12247	1	2572	5	30140	0.359828
GO:0010424	DNA methylation on cytosine within a CG sequence	biological_process	12	MSTRG.11415	1	2572	5	30140	0.359828
GO:0004324	ferredoxin-NADP+ reductase activity	molecular_function	7	MSTRG.25573	1	2572	5	30140	0.359828
GO:0031537	regulation of anthocyanin metabolic process	biological_process	7	MSTRG.11518	1	2572	5	30140	0.359828
GO:1901183	positive regulation of camalexin biosynthetic process	biological_process	8	MSTRG.1381	1	2572	5	30140	0.359828
GO:0009830	cell wall modification involved in abscission	biological_process	9	MSTRG.12669	1	2572	5	30140	0.359828
GO:0042299	lupeol synthase activity	molecular_function	7	MSTRG.27465	1	2572	5	30140	0.359828
GO:0006152	purine nucleoside catabolic process	biological_process	10	MSTRG.7369	1	2572	5	30140	0.359828
GO:0047443	4-hydroxy-4-methyl-2-oxoglutarate aldolase activity	molecular_function	7	MSTRG.4009	1	2572	5	30140	0.359828
GO:0071452	cellular response to singlet oxygen	biological_process	8	MSTRG.3561	1	2572	5	30140	0.359828
GO:0000938	GARP complex	cellular_component	7	MSTRG.24076	1	2572	5	30140	0.359828
GO:0000050	urea cycle	biological_process	8	MSTRG.7953	1	2572	5	30140	0.359828
GO:0071280	cellular response to copper ion	biological_process	8	MSTRG.18342	1	2572	5	30140	0.359828
GO:0052667	phosphomethylethanolamine N-methyltransferase activity	molecular_function	8	BraA07g010500.3C	1	2572	5	30140	0.359828
GO:0043021	ribonucleoprotein complex binding	molecular_function	5	MSTRG.12847	1	2572	5	30140	0.359828
GO:0008792	arginine decarboxylase activity	molecular_function	7	MSTRG.10173	1	2572	5	30140	0.359828
GO:0046104	thymidine metabolic process	biological_process	11	MSTRG.2833	1	2572	5	30140	0.359828
GO:0032973	amino acid export across plasma membrane	biological_process	12	MSTRG.19319	1	2572	5	30140	0.359828
GO:0006438	valyl-tRNA aminoacylation	biological_process	13	MSTRG.19127	1	2572	5	30140	0.359828
GO:0034052	positive regulation of plant-type hypersensitive response	biological_process	9	MSTRG.9741	1	2572	5	30140	0.359828
GO:0009067	aspartate family amino acid biosynthetic process	biological_process	11	MSTRG.883	1	2572	5	30140	0.359828
GO:0008746	NAD(P)+ transhydrogenase activity	molecular_function	7	MSTRG.16720	1	2572	5	30140	0.359828
GO:0031176	endo-1,4-beta-xylanase activity	molecular_function	8	MSTRG.25784	1	2572	5	30140	0.359828
GO:0008650	rRNA (uridine-2'-O-)-methyltransferase activity	molecular_function	10	BraA07g010500.3C	1	2572	5	30140	0.359828
GO:0015200	methylammonium transmembrane transporter activity	molecular_function	6	MSTRG.18201	1	2572	5	30140	0.359828
GO:0045281	succinate dehydrogenase complex	cellular_component	5	MSTRG.5886	1	2572	5	30140	0.359828
GO:0000466	maturation of 5.8S rRNA from tricistronic rRNA transcript (SSU-rRNA, 5.8S rRNA, LSU-rRNA)	biological_process	13	MSTRG.12847	1	2572	5	30140	0.359828
GO:0080029	cellular response to boron-containing substance levels	biological_process	6	MSTRG.5013	1	2572	5	30140	0.359828
GO:0016605	PML body	cellular_component	8	MSTRG.28551	1	2572	5	30140	0.359828
GO:0006436	tryptophanyl-tRNA aminoacylation	biological_process	13	MSTRG.7065	1	2572	5	30140	0.359828
GO:0019673	GDP-mannose metabolic process	biological_process	9	MSTRG.1691	1	2572	5	30140	0.359828
GO:0051259	protein complex oligomerization	biological_process	7	MSTRG.7626	1	2572	5	30140	0.359828
GO:0070401	NADP+ binding	molecular_function	6	MSTRG.7422	1	2572	5	30140	0.359828
GO:0005901	caveola	cellular_component	8	MSTRG.21286	1	2572	5	30140	0.359828
GO:0046168	glycerol-3-phosphate catabolic process	biological_process	9	MSTRG.12207	1	2572	5	30140	0.359828
GO:0010330	cellulose synthase complex	cellular_component	6	MSTRG.24532	1	2572	5	30140	0.359828
GO:0003849	3-deoxy-7-phosphoheptulonate synthase activity	molecular_function	6	MSTRG.69	1	2572	5	30140	0.359828
GO:0005968	Rab-protein geranylgeranyltransferase complex	cellular_component	6	MSTRG.2877	1	2572	5	30140	0.359828
GO:2000379	positive regulation of reactive oxygen species metabolic process	biological_process	8	MSTRG.28551	1	2572	5	30140	0.359828
GO:0070192	chromosome organization involved in meiotic cell cycle	biological_process	7	MSTRG.12854	1	2572	5	30140	0.359828
GO:0010209	vacuolar sorting signal binding	molecular_function	7	MSTRG.26673	1	2572	5	30140	0.359828
GO:0008216	spermidine metabolic process	biological_process	10	MSTRG.9934	1	2572	5	30140	0.359828
GO:0034755	iron ion transmembrane transport	biological_process	11	BraA03g001200.3C	1	2572	5	30140	0.359828
GO:0010258	NADH dehydrogenase complex (plastoquinone) assembly	biological_process	9	MSTRG.20852	1	2572	5	30140	0.359828
GO:0051511	negative regulation of unidimensional cell growth	biological_process	8	MSTRG.18342	1	2572	5	30140	0.359828
GO:0008840	4-hydroxy-tetrahydrodipicolinate synthase	molecular_function	7	MSTRG.12388	1	2572	5	30140	0.359828
GO:0090440	abscisic acid transmembrane transporter activity	molecular_function	5	MSTRG.7093	1	2572	5	30140	0.359828
GO:0000463	maturation of LSU-rRNA from tricistronic rRNA transcript (SSU-rRNA, 5.8S rRNA, LSU-rRNA)	biological_process	13	MSTRG.12847	1	2572	5	30140	0.359828
GO:0016229	steroid dehydrogenase activity	molecular_function	5	MSTRG.7422	1	2572	5	30140	0.359828
GO:0043224	nuclear SCF ubiquitin ligase complex	cellular_component	7	MSTRG.23999	1	2572	5	30140	0.359828
GO:0008425	2-polyprenyl-6-methoxy-1,4-benzoquinone methyltransferase activity	molecular_function	9	BraA07g010500.3C	1	2572	5	30140	0.359828
GO:0008428	ribonuclease inhibitor activity	molecular_function	6	MSTRG.4009	1	2572	5	30140	0.359828
GO:0008446	GDP-mannose 4,6-dehydratase activity	molecular_function	7	MSTRG.1691	1	2572	5	30140	0.359828
GO:0004797	thymidine kinase activity	molecular_function	10	MSTRG.2833	1	2572	5	30140	0.359828
GO:0003863	3-methyl-2-oxobutanoate dehydrogenase (2-methylpropanoyl-transferring) activity	molecular_function	7	MSTRG.16540	1	2572	5	30140	0.359828
GO:0080036	regulation of cytokinin-activated signaling pathway	biological_process	8	MSTRG.2225	1	2572	5	30140	0.359828
GO:0009937	regulation of gibberellic acid mediated signaling pathway	biological_process	8	MSTRG.24604	1	2572	5	30140	0.359828
GO:0004654	polyribonucleotide nucleotidyltransferase activity	molecular_function	7	MSTRG.15279	1	2572	5	30140	0.359828
GO:0071836	nectar secretion	biological_process	7	MSTRG.6275	1	2572	5	30140	0.359828
GO:0004832	valine-tRNA ligase activity	molecular_function	7	MSTRG.19127	1	2572	5	30140	0.359828
GO:0051252	regulation of RNA metabolic process	biological_process	8	MSTRG.4009	1	2572	5	30140	0.359828
GO:0071370	cellular response to gibberellin stimulus	biological_process	7	MSTRG.24830	1	2572	5	30140	0.359828
GO:0000070	mitotic sister chromatid segregation	biological_process	8	MSTRG.28001	1	2572	5	30140	0.359828
GO:0004830	tryptophan-tRNA ligase activity	molecular_function	7	MSTRG.7065	1	2572	5	30140	0.359828
GO:0060919	auxin influx	biological_process	8	MSTRG.12453	1	2572	5	30140	0.359828
GO:0042995	cell projection	cellular_component	4	MSTRG.25106	1	2572	5	30140	0.359828
GO:0015749	monosaccharide transmembrane transport	biological_process	9	MSTRG.970	1	2572	5	30140	0.359828
GO:0005881	cytoplasmic microtubule	cellular_component	8	MSTRG.18342	1	2572	5	30140	0.359828
GO:0009962	regulation of flavonoid biosynthetic process	biological_process	7	BraA09g028560.3C	1	2572	5	30140	0.359828
GO:0030187	melatonin biosynthetic process	biological_process	7	MSTRG.25808	1	2572	5	30140	0.359828
GO:0003861	3-isopropylmalate dehydratase activity	molecular_function	7	MSTRG.12737	1	2572	5	30140	0.359828
GO:0019395	fatty acid oxidation	biological_process	10	MSTRG.13340	1	2572	5	30140	0.359828
GO:0006401	RNA catabolic process	biological_process	9	MSTRG.15279	1	2572	5	30140	0.359828
GO:0006370	7-methylguanosine mRNA capping	biological_process	11	MSTRG.14908	1	2572	5	30140	0.359828
GO:0010600	regulation of auxin biosynthetic process	biological_process	9	MSTRG.6520	1	2572	5	30140	0.359828
GO:0008106	alcohol dehydrogenase (NADP+) activity	molecular_function	8	MSTRG.7422	1	2572	5	30140	0.359828
GO:0050734	hydroxycinnamoyltransferase activity	molecular_function	7	MSTRG.6866	1	2572	5	30140	0.359828
GO:0006885	regulation of pH	biological_process	10	MSTRG.9664;MSTRG.5957;MSTRG.1104	3	2572	25	30140	0.36085
GO:0003950	NAD+ ADP-ribosyltransferase activity	molecular_function	7	MSTRG.4907;MSTRG.29499;MSTRG.5793	3	2572	25	30140	0.36085
GO:0009887	animal organ morphogenesis	biological_process	5	MSTRG.1814;MSTRG.5908;MSTRG.15493	3	2572	25	30140	0.36085
GO:0009097	isoleucine biosynthetic process	biological_process	11	MSTRG.15843;MSTRG.8851;MSTRG.28024	3	2572	25	30140	0.36085
GO:0006825	copper ion transport	biological_process	10	MSTRG.16629;MSTRG.28165;MSTRG.29379	3	2572	25	30140	0.36085
GO:0004620	phospholipase activity	molecular_function	7	MSTRG.141;MSTRG.10256	2	2572	15	30140	0.370452
GO:0009099	valine biosynthetic process	biological_process	11	MSTRG.15843;MSTRG.28024	2	2572	15	30140	0.370452
GO:0016765	transferase activity, transferring alkyl or aryl (other than methyl) groups	molecular_function	5	MSTRG.27308;MSTRG.29356	2	2572	15	30140	0.370452
GO:0006561	proline biosynthetic process	biological_process	12	MSTRG.7639;MSTRG.12937	2	2572	15	30140	0.370452
GO:0045493	xylan catabolic process	biological_process	9	MSTRG.20708;MSTRG.28444	2	2572	15	30140	0.370452
GO:0010216	maintenance of DNA methylation	biological_process	8	MSTRG.29588;MSTRG.11415	2	2572	15	30140	0.370452
GO:0005375	copper ion transmembrane transporter activity	molecular_function	10	MSTRG.18328;MSTRG.29379	2	2572	15	30140	0.370452
GO:0016847	1-aminocyclopropane-1-carboxylate synthase activity	molecular_function	6	MSTRG.1301;BraA03g044810.3C	2	2572	15	30140	0.370452
GO:0008970	phospholipase A1 activity	molecular_function	8	MSTRG.12719;MSTRG.19052	2	2572	15	30140	0.370452
GO:0071365	cellular response to auxin stimulus	biological_process	7	MSTRG.20083;MSTRG.10447	2	2572	15	30140	0.370452
GO:0000302	response to reactive oxygen species	biological_process	6	MSTRG.11033;MSTRG.29987;MSTRG.8133;MSTRG.4906;MSTRG.3452	5	2572	47	30140	0.373218
GO:0009570	chloroplast stroma	cellular_component	8	MSTRG.26637;MSTRG.29987;MSTRG.1152;MSTRG.12854;MSTRG.27990;MSTRG.1492;MSTRG.6866;MSTRG.15535;MSTRG.207;MSTRG.16666;MSTRG.9073;MSTRG.24840;MSTRG.21337;MSTRG.29846;BraA01g027200.3C;MSTRG.6622;MSTRG.9425;MSTRG.7626;MSTRG.20147;MSTRG.19368;MSTRG.18961;MSTRG.6222;MSTRG.19580;MSTRG.15193;MSTRG.883;MSTRG.3576;MSTRG.958;MSTRG.3460;MSTRG.13930;MSTRG.16720;BraA07g035520.3C;MSTRG.22098;MSTRG.8128;MSTRG.7499…	82	2572	927	30140	0.382057
GO:0005852	eukaryotic translation initiation factor 3 complex	cellular_component	4	MSTRG.11499;MSTRG.25697;MSTRG.7539	3	2572	26	30140	0.384823
GO:0051865	protein autoubiquitination	biological_process	12	MSTRG.26653;MSTRG.26414;MSTRG.9324	3	2572	26	30140	0.384823
GO:0005986	sucrose biosynthetic process	biological_process	9	MSTRG.6275;MSTRG.13343;MSTRG.6668	3	2572	26	30140	0.384823
GO:0019430	removal of superoxide radicals	biological_process	7	MSTRG.26928;MSTRG.24840;MSTRG.5270	3	2572	26	30140	0.384823
GO:0000325	plant-type vacuole	cellular_component	7	MSTRG.8627;MSTRG.3119;MSTRG.24114;MSTRG.24830;MSTRG.252;MSTRG.19570;MSTRG.14138;MSTRG.21564	8	2572	81	30140	0.387465
GO:0031966	mitochondrial membrane	cellular_component	5	MSTRG.18128;MSTRG.20701;MSTRG.9161;MSTRG.10292;MSTRG.4213;MSTRG.296;MSTRG.7197	7	2572	70	30140	0.389111
GO:0010584	pollen exine formation	biological_process	8	MSTRG.19149;MSTRG.249;MSTRG.26759;MSTRG.14908	4	2572	37	30140	0.389456
GO:0005200	structural constituent of cytoskeleton	molecular_function	4	MSTRG.6222;MSTRG.14718;MSTRG.16779;MSTRG.21165;MSTRG.30057	5	2572	48	30140	0.390658
GO:0006508	proteolysis	biological_process	7	MSTRG.14687;MSTRG.24834;MSTRG.27955;MSTRG.14282;MSTRG.21007;MSTRG.6133;MSTRG.16134;MSTRG.6175;MSTRG.1663;MSTRG.26824;MSTRG.18614;MSTRG.22078;MSTRG.21008;MSTRG.24839;MSTRG.26146;MSTRG.5008;BraA06g007830.3C;MSTRG.6096;MSTRG.16457;MSTRG.252;MSTRG.3183;MSTRG.7518;MSTRG.29657;MSTRG.25197;MSTRG.30589;MSTRG.6780;MSTRG.11303;MSTRG.13288;MSTRG.8816;MSTRG.21611;MSTRG.10006;MSTRG.28934;MSTRG.24252;MSTRG.163…	46	2572	515	30140	0.394795
GO:0015086	cadmium ion transmembrane transporter activity	molecular_function	10	MSTRG.621;MSTRG.879	2	2572	16	30140	0.401795
GO:0005089	Rho guanyl-nucleotide exchange factor activity	molecular_function	9	MSTRG.12885;BraA03g009160.3C	2	2572	16	30140	0.401795
GO:0050821	protein stabilization	biological_process	6	MSTRG.4808;MSTRG.7626	2	2572	16	30140	0.401795
GO:0010044	response to aluminum ion	biological_process	7	MSTRG.23709;MSTRG.3668	2	2572	16	30140	0.401795
GO:0005622	intracellular	cellular_component	4	MSTRG.13629;MSTRG.13805;MSTRG.6719;MSTRG.19136;MSTRG.29245;MSTRG.20384;MSTRG.19122;MSTRG.1383;MSTRG.1152;MSTRG.2444;MSTRG.175;MSTRG.12785;MSTRG.23027;MSTRG.18214;BraA09g041320.3C;MSTRG.28174;MSTRG.26673;MSTRG.11553;MSTRG.22223;MSTRG.25825;MSTRG.17065;MSTRG.23780;MSTRG.17891;MSTRG.22667;MSTRG.2864;MSTRG.3975;MSTRG.7688;MSTRG.4071;MSTRG.10799;MSTRG.21784;MSTRG.8437;MSTRG.15705;MSTRG.17515;MSTRG.134…	35	2572	390	30140	0.402951
GO:0030163	protein catabolic process	biological_process	7	MSTRG.14282;MSTRG.14687;MSTRG.3922;MSTRG.27955;MSTRG.29657;MSTRG.9890	6	2572	60	30140	0.405957
GO:0042803	protein homodimerization activity	molecular_function	6	MSTRG.12917;MSTRG.1103;MSTRG.21921;MSTRG.21131;MSTRG.4630;MSTRG.8496;MSTRG.3668;MSTRG.28551;MSTRG.20223;MSTRG.27897;MSTRG.4995;MSTRG.28385;MSTRG.2782;MSTRG.1513;MSTRG.29902;MSTRG.22181;MSTRG.763;MSTRG.16954;MSTRG.6440;MSTRG.3431;MSTRG.11332	21	2572	230	30140	0.406089
GO:0009658	chloroplast organization	biological_process	7	MSTRG.18368;MSTRG.5689;MSTRG.5787;MSTRG.29371;MSTRG.1655;MSTRG.18766;MSTRG.3458;MSTRG.12247;MSTRG.9161;MSTRG.14284;MSTRG.3048;MSTRG.15900;MSTRG.19001	13	2572	139	30140	0.407348
GO:0006817	phosphate ion transport	biological_process	9	MSTRG.23145;BraA06g039380.3C;MSTRG.12981;MSTRG.18071;MSTRG.25285	5	2572	49	30140	0.408061
GO:0006108	malate metabolic process	biological_process	9	MSTRG.18557;MSTRG.16720;MSTRG.11401	3	2572	27	30140	0.408578
GO:0090351	seedling development	biological_process	5	MSTRG.9464;MSTRG.23780;MSTRG.28174	3	2572	27	30140	0.408578
GO:0015385	sodium:proton antiporter activity	molecular_function	12	MSTRG.16110;MSTRG.9664;MSTRG.1104	3	2572	27	30140	0.408578
GO:0004722	protein serine/threonine phosphatase activity	molecular_function	9	MSTRG.4977;MSTRG.8019;MSTRG.29371;MSTRG.22690;MSTRG.6021;MSTRG.9120;MSTRG.17115;MSTRG.2387;MSTRG.2868;MSTRG.14341;MSTRG.14510;MSTRG.28012;MSTRG.503;MSTRG.6597;MSTRG.5273;MSTRG.23458;MSTRG.2436;MSTRG.7100;MSTRG.13490	19	2572	208	30140	0.413098
GO:0035267	NuA4 histone acetyltransferase complex	cellular_component	9	MSTRG.18908	1	2572	6	30140	0.414466
GO:0008444	CDP-diacylglycerol-glycerol-3-phosphate 3-phosphatidyltransferase activity	molecular_function	8	MSTRG.7511	1	2572	6	30140	0.414466
GO:0009743	response to carbohydrate	biological_process	6	MSTRG.23792	1	2572	6	30140	0.414466
GO:0000289	nuclear-transcribed mRNA poly(A) tail shortening	biological_process	12	MSTRG.22037	1	2572	6	30140	0.414466
GO:0043765	T/G mismatch-specific endonuclease activity	molecular_function	9	MSTRG.20693	1	2572	6	30140	0.414466
GO:0005960	glycine cleavage complex	cellular_component	6	MSTRG.13214	1	2572	6	30140	0.414466
GO:0050691	regulation of defense response to virus by host	biological_process	8	MSTRG.4818	1	2572	6	30140	0.414466
GO:0017169	CDP-alcohol phosphatidyltransferase activity	molecular_function	7	MSTRG.7511	1	2572	6	30140	0.414466
GO:0018685	alkane 1-monooxygenase activity	molecular_function	7	MSTRG.6818	1	2572	6	30140	0.414466
GO:0000304	response to singlet oxygen	biological_process	7	MSTRG.24177	1	2572	6	30140	0.414466
GO:0046839	phospholipid dephosphorylation	biological_process	8	MSTRG.18128	1	2572	6	30140	0.414466
GO:0048645	animal organ formation	biological_process	5	MSTRG.30662	1	2572	6	30140	0.414466
GO:0005849	mRNA cleavage factor complex	cellular_component	4	MSTRG.641	1	2572	6	30140	0.414466
GO:0004047	aminomethyltransferase activity	molecular_function	7	MSTRG.8045	1	2572	6	30140	0.414466
GO:0015858	nucleoside transport	biological_process	8	BraA09g025030.3C	1	2572	6	30140	0.414466
GO:0010326	methionine-oxo-acid transaminase activity	molecular_function	7	MSTRG.14199	1	2572	6	30140	0.414466
GO:0003985	acetyl-CoA C-acetyltransferase activity	molecular_function	9	MSTRG.5220	1	2572	6	30140	0.414466
GO:0046524	sucrose-phosphate synthase activity	molecular_function	8	MSTRG.6275	1	2572	6	30140	0.414466
GO:0004473	malate dehydrogenase (decarboxylating) (NADP+) activity	molecular_function	8	MSTRG.18557	1	2572	6	30140	0.414466
GO:0015824	proline transport	biological_process	8	MSTRG.12150	1	2572	6	30140	0.414466
GO:0016210	naringenin-chalcone synthase activity	molecular_function	7	MSTRG.3468	1	2572	6	30140	0.414466
GO:0051262	protein tetramerization	biological_process	8	MSTRG.20984	1	2572	6	30140	0.414466
GO:0016656	monodehydroascorbate reductase (NADH) activity	molecular_function	7	MSTRG.17904	1	2572	6	30140	0.414466
GO:0005093	Rab GDP-dissociation inhibitor activity	molecular_function	8	MSTRG.2877	1	2572	6	30140	0.414466
GO:0006308	DNA catabolic process	biological_process	8	MSTRG.20693	1	2572	6	30140	0.414466
GO:0008170	N-methyltransferase activity	molecular_function	7	BraA07g010500.3C	1	2572	6	30140	0.414466
GO:0009446	putrescine biosynthetic process	biological_process	11	MSTRG.10173	1	2572	6	30140	0.414466
GO:0009509	chromoplast	cellular_component	7	MSTRG.22919	1	2572	6	30140	0.414466
GO:0044211	CTP salvage	biological_process	13	MSTRG.1326	1	2572	6	30140	0.414466
GO:0006808	regulation of nitrogen utilization	biological_process	5	MSTRG.8158	1	2572	6	30140	0.414466
GO:0010023	proanthocyanidin biosynthetic process	biological_process	8	MSTRG.20871	1	2572	6	30140	0.414466
GO:0055129	L-proline biosynthetic process	biological_process	13	MSTRG.12937	1	2572	6	30140	0.414466
GO:0043682	copper-transporting ATPase activity	molecular_function	11	MSTRG.18328	1	2572	6	30140	0.414466
GO:0051258	protein polymerization	biological_process	8	MSTRG.15477	1	2572	6	30140	0.414466
GO:0017050	D-erythro-sphingosine kinase activity	molecular_function	7	MSTRG.17436	1	2572	6	30140	0.414466
GO:0001709	cell fate determination	biological_process	5	MSTRG.25319	1	2572	6	30140	0.414466
GO:0003878	ATP citrate synthase activity	molecular_function	7	MSTRG.23609	1	2572	6	30140	0.414466
GO:0032527	protein exit from endoplasmic reticulum	biological_process	11	MSTRG.13629	1	2572	6	30140	0.414466
GO:0097428	protein maturation by iron-sulfur cluster transfer	biological_process	8	MSTRG.15868	1	2572	6	30140	0.414466
GO:0042646	plastid nucleoid	cellular_component	4	MSTRG.15869	1	2572	6	30140	0.414466
GO:0006611	protein export from nucleus	biological_process	11	MSTRG.15326	1	2572	6	30140	0.414466
GO:0080026	response to indolebutyric acid	biological_process	6	BraA05g005690.3C	1	2572	6	30140	0.414466
GO:0017172	cysteine dioxygenase activity	molecular_function	7	MSTRG.11140	1	2572	6	30140	0.414466
GO:0019745	pentacyclic triterpenoid biosynthetic process	biological_process	11	MSTRG.27465	1	2572	6	30140	0.414466
GO:0030620	U2 snRNA binding	molecular_function	8	MSTRG.888	1	2572	6	30140	0.414466
GO:0006835	dicarboxylic acid transport	biological_process	10	MSTRG.18193	1	2572	6	30140	0.414466
GO:0045543	gibberellin 2-beta-dioxygenase activity	molecular_function	7	MSTRG.21339	1	2572	6	30140	0.414466
GO:0009715	chalcone biosynthetic process	biological_process	8	MSTRG.3468	1	2572	6	30140	0.414466
GO:0030744	luteolin O-methyltransferase activity	molecular_function	8	MSTRG.29041	1	2572	6	30140	0.414466
GO:0004072	aspartate kinase activity	molecular_function	7	MSTRG.883	1	2572	6	30140	0.414466
GO:2001070	starch binding	molecular_function	6	MSTRG.14797	1	2572	6	30140	0.414466
GO:0008199	ferric iron binding	molecular_function	9	MSTRG.14790	1	2572	6	30140	0.414466
GO:0015840	urea transport	biological_process	8	MSTRG.12012	1	2572	6	30140	0.414466
GO:0034515	proteasome storage granule	cellular_component	7	MSTRG.9890	1	2572	6	30140	0.414466
GO:0071423	malate transmembrane transport	biological_process	13	MSTRG.23709	1	2572	6	30140	0.414466
GO:0042406	extrinsic component of endoplasmic reticulum membrane	cellular_component	6	MSTRG.19838	1	2572	6	30140	0.414466
GO:0051775	response to redox state	biological_process	4	MSTRG.27905	1	2572	6	30140	0.414466
GO:0030755	quercetin 3-O-methyltransferase activity	molecular_function	8	MSTRG.29041	1	2572	6	30140	0.414466
GO:0006163	purine nucleotide metabolic process	biological_process	9	MSTRG.5003	1	2572	6	30140	0.414466
GO:0080110	sporopollenin biosynthetic process	biological_process	7	MSTRG.249	1	2572	6	30140	0.414466
GO:0015680	protein maturation by copper ion transfer	biological_process	8	MSTRG.24840	1	2572	6	30140	0.414466
GO:0045174	glutathione dehydrogenase (ascorbate) activity	molecular_function	9	MSTRG.3576	1	2572	6	30140	0.414466
GO:0000796	condensin complex	cellular_component	6	MSTRG.11030	1	2572	6	30140	0.414466
GO:0010589	leaf proximal/distal pattern formation	biological_process	7	MSTRG.934	1	2572	6	30140	0.414466
GO:0016428	tRNA (cytosine-5-)-methyltransferase activity	molecular_function	10	BraA07g010500.3C	1	2572	6	30140	0.414466
GO:0097157	pre-mRNA intronic binding	molecular_function	8	MSTRG.888	1	2572	6	30140	0.414466
GO:0016274	protein-arginine N-methyltransferase activity	molecular_function	8	BraA07g010500.3C	1	2572	6	30140	0.414466
GO:0009317	acetyl-CoA carboxylase complex	cellular_component	6	MSTRG.29891	1	2572	6	30140	0.414466
GO:0046786	viral replication complex formation and maintenance	biological_process	7	MSTRG.25499	1	2572	6	30140	0.414466
GO:0006220	pyrimidine nucleotide metabolic process	biological_process	9	MSTRG.5003	1	2572	6	30140	0.414466
GO:0018171	peptidyl-cysteine oxidation	biological_process	10	MSTRG.11140	1	2572	6	30140	0.414466
GO:0004322	ferroxidase activity	molecular_function	7	MSTRG.14790	1	2572	6	30140	0.414466
GO:0033799	myricetin 3'-O-methyltransferase activity	molecular_function	8	MSTRG.29041	1	2572	6	30140	0.414466
GO:0009142	nucleoside triphosphate biosynthetic process	biological_process	9	MSTRG.5003	1	2572	6	30140	0.414466
GO:0004367	glycerol-3-phosphate dehydrogenase [NAD+] activity	molecular_function	7	MSTRG.12207	1	2572	6	30140	0.414466
GO:0019877	diaminopimelate biosynthetic process	biological_process	10	MSTRG.12388	1	2572	6	30140	0.414466
GO:0009346	citrate lyase complex	cellular_component	4	MSTRG.23609	1	2572	6	30140	0.414466
GO:0048527	lateral root development	biological_process	8	MSTRG.7556;MSTRG.10511;MSTRG.8441;MSTRG.10472;MSTRG.15713;MSTRG.672;MSTRG.28092	7	2572	72	30140	0.417796
GO:0030246	carbohydrate binding	molecular_function	4	MSTRG.8257;MSTRG.17083;MSTRG.941;MSTRG.20184;MSTRG.15440;MSTRG.2454;MSTRG.15911;MSTRG.14420;MSTRG.14415;MSTRG.13697;MSTRG.14502;MSTRG.7420;MSTRG.15439;MSTRG.1894;MSTRG.16809;MSTRG.8506;MSTRG.20708;MSTRG.7351;MSTRG.8736;BraA06g006800.3C;MSTRG.13048;MSTRG.12965;MSTRG.27953;MSTRG.1386;MSTRG.2377	25	2572	278	30140	0.422324
GO:0009733	response to auxin	biological_process	6	MSTRG.28007;MSTRG.10123;MSTRG.17343;MSTRG.3668;MSTRG.17046;MSTRG.357;MSTRG.289;MSTRG.4951;MSTRG.3468;MSTRG.15873;MSTRG.19388;MSTRG.1381;MSTRG.4070;MSTRG.21598;MSTRG.20456;MSTRG.19838;MSTRG.4068;MSTRG.2450;MSTRG.3431;MSTRG.19387;MSTRG.26220;MSTRG.23981;MSTRG.12453;MSTRG.8983;MSTRG.26198;MSTRG.30425;MSTRG.122;BraA05g005690.3C;MSTRG.12346;MSTRG.10280;MSTRG.25174;MSTRG.6222;MSTRG.15874;MSTRG.5765;MST…	42	2572	474	30140	0.422438
GO:0009739	response to gibberellin	biological_process	6	MSTRG.17522;MSTRG.13138;MSTRG.12873;MSTRG.11989;MSTRG.24677;MSTRG.20456;MSTRG.7385;MSTRG.26439;MSTRG.20268;MSTRG.17718;MSTRG.20871;MSTRG.6020;MSTRG.20257;MSTRG.7975	14	2572	152	30140	0.423508
GO:0051213	dioxygenase activity	molecular_function	5	MSTRG.27695;MSTRG.16070;MSTRG.14110;MSTRG.8106;MSTRG.1713	5	2572	50	30140	0.425394
GO:0010268	brassinosteroid homeostasis	biological_process	8	BraA08g004310.3C;MSTRG.1611;MSTRG.11682;MSTRG.9516	4	2572	39	30140	0.429051
GO:0001046	core promoter sequence-specific DNA binding	molecular_function	9	MSTRG.23054;MSTRG.357;MSTRG.12320;MSTRG.26220	4	2572	39	30140	0.429051
GO:0005774	vacuolar membrane	cellular_component	7	MSTRG.10673;MSTRG.17127;MSTRG.2675;MSTRG.15386;MSTRG.8597;MSTRG.12632;MSTRG.20184;MSTRG.3622;MSTRG.5782;MSTRG.2644;MSTRG.9440;MSTRG.9922;MSTRG.3007;MSTRG.296;MSTRG.3534;MSTRG.22088;MSTRG.13016;MSTRG.26810;MSTRG.21621;MSTRG.17983;MSTRG.20284;MSTRG.25853;MSTRG.26759;MSTRG.2294;MSTRG.7920;MSTRG.20924;MSTRG.3932;MSTRG.2549;MSTRG.3935;MSTRG.15516;MSTRG.14527;MSTRG.9303;MSTRG.20329;MSTRG.12012;MSTRG.63…	75	2572	858	30140	0.43065
GO:0048443	stamen development	biological_process	6	MSTRG.16163;MSTRG.21469;MSTRG.23999	3	2572	28	30140	0.432045
GO:0042973	glucan endo-1,3-beta-D-glucosidase activity	molecular_function	9	MSTRG.7822;MSTRG.19890;MSTRG.549	3	2572	28	30140	0.432045
GO:0006779	porphyrin-containing compound biosynthetic process	biological_process	8	MSTRG.29954;MSTRG.11204	2	2572	17	30140	0.432375
GO:0009642	response to light intensity	biological_process	7	MSTRG.24368;MSTRG.15869	2	2572	17	30140	0.432375
GO:0009854	oxidative photosynthetic carbon pathway	biological_process	6	MSTRG.14563;MSTRG.21460	2	2572	17	30140	0.432375
GO:0071482	cellular response to light stimulus	biological_process	7	MSTRG.26944;MSTRG.23744	2	2572	17	30140	0.432375
GO:0032041	NAD-dependent histone deacetylase activity (H3-K14 specific)	molecular_function	9	MSTRG.24406;MSTRG.2943	2	2572	17	30140	0.432375
GO:0010598	NAD(P)H dehydrogenase complex (plastoquinone)	cellular_component	5	MSTRG.9676;MSTRG.20852	2	2572	17	30140	0.432375
GO:0046855	inositol phosphate dephosphorylation	biological_process	9	MSTRG.9464;MSTRG.23792	2	2572	17	30140	0.432375
GO:0016114	terpenoid biosynthetic process	biological_process	9	MSTRG.22274;MSTRG.25206	2	2572	17	30140	0.432375
GO:0046556	alpha-L-arabinofuranosidase activity	molecular_function	7	MSTRG.20708;MSTRG.28444	2	2572	17	30140	0.432375
GO:0006955	immune response	biological_process	4	MSTRG.6779;MSTRG.6780	2	2572	17	30140	0.432375
GO:0008295	spermidine biosynthetic process	biological_process	11	MSTRG.10173;MSTRG.29867	2	2572	17	30140	0.432375
GO:0007169	transmembrane receptor protein tyrosine kinase signaling pathway	biological_process	7	MSTRG.18966;MSTRG.18422;MSTRG.1041;MSTRG.15242;BraA09g053910.3C;MSTRG.29954;MSTRG.3922;MSTRG.9231;MSTRG.4213;BraA07g034890.3C;BraA06g042900.3C;MSTRG.11818;BraA10g019950.3C;MSTRG.18288	14	2572	153	30140	0.433342
GO:0009793	embryo development ending in seed dormancy	biological_process	5	MSTRG.4508;MSTRG.21495;MSTRG.939;MSTRG.30021;MSTRG.14357;MSTRG.22324;MSTRG.23907;MSTRG.9161;MSTRG.2638;MSTRG.7691;MSTRG.13218;MSTRG.5091;MSTRG.337;MSTRG.11371;MSTRG.20292;MSTRG.30360;MSTRG.12004;MSTRG.19323;MSTRG.26060;MSTRG.16720;MSTRG.8133;MSTRG.25322;MSTRG.19388;MSTRG.14466;MSTRG.8921;MSTRG.6128;MSTRG.21933;MSTRG.1668;MSTRG.28001;MSTRG.16644;MSTRG.4906;MSTRG.11951;MSTRG.27295;MSTRG.8711;MSTRG.…	55	2572	627	30140	0.435482
GO:0009536	plastid	cellular_component	6	MSTRG.27163;MSTRG.14015;MSTRG.939;MSTRG.23857;MSTRG.16720;MSTRG.21674;MSTRG.8158;MSTRG.16178;MSTRG.29954;MSTRG.13746;MSTRG.21844;MSTRG.9161;MSTRG.14284;MSTRG.16980;MSTRG.6781;MSTRG.12854;MSTRG.6284;MSTRG.4837;MSTRG.337;MSTRG.9720;MSTRG.27308;MSTRG.1167;MSTRG.22687;MSTRG.5003;MSTRG.6358;MSTRG.12737;MSTRG.20307;MSTRG.3090;MSTRG.22324;MSTRG.19545;MSTRG.13490;MSTRG.5298;MSTRG.3474;MSTRG.28264;MSTRG.1…	42	2572	478	30140	0.444758
GO:0009294	DNA mediated transformation	biological_process	6	MSTRG.21971;MSTRG.29070;MSTRG.11415;MSTRG.2943	4	2572	40	30140	0.448601
GO:0003779	actin binding	molecular_function	6	MSTRG.11737;MSTRG.672;MSTRG.17771;MSTRG.15563;MSTRG.10307;MSTRG.6656;MSTRG.25106;MSTRG.6983;MSTRG.12479;MSTRG.14184;MSTRG.8364;MSTRG.6719	12	2572	132	30140	0.45365
GO:0019432	triglyceride biosynthetic process	biological_process	10	BraA02g037170.3C;MSTRG.5404;MSTRG.5400	3	2572	29	30140	0.455161
GO:2000012	regulation of auxin polar transport	biological_process	6	MSTRG.26588;MSTRG.19467;MSTRG.24588	3	2572	29	30140	0.455161
GO:0030245	cellulose catabolic process	biological_process	11	MSTRG.20437;MSTRG.1091;MSTRG.20849	3	2572	29	30140	0.455161
GO:0051017	actin filament bundle assembly	biological_process	6	MSTRG.28364;MSTRG.28328;MSTRG.24938	3	2572	29	30140	0.455161
GO:0002237	response to molecule of bacterial origin	biological_process	6	MSTRG.4818;BraA02g040990.3C;MSTRG.26553	3	2572	29	30140	0.455161
GO:0010501	RNA secondary structure unwinding	biological_process	9	MSTRG.3078;MSTRG.30426;MSTRG.30387;MSTRG.15386;MSTRG.24434	5	2572	52	30140	0.459732
GO:0048510	regulation of timing of transition from vegetative to reproductive phase	biological_process	8	MSTRG.11121;MSTRG.5787;MSTRG.16722;MSTRG.5085;MSTRG.15048	5	2572	52	30140	0.459732
GO:0047617	acyl-CoA hydrolase activity	molecular_function	8	MSTRG.28372;MSTRG.20691	2	2572	18	30140	0.462095
GO:0009311	oligosaccharide metabolic process	biological_process	6	MSTRG.3274;MSTRG.3273	2	2572	18	30140	0.462095
GO:0006259	DNA metabolic process	biological_process	7	MSTRG.1736;MSTRG.30524	2	2572	18	30140	0.462095
GO:0008143	poly(A) binding	molecular_function	9	MSTRG.27968;MSTRG.15615	2	2572	18	30140	0.462095
GO:0006367	transcription initiation from RNA polymerase II promoter	biological_process	9	MSTRG.28764;MSTRG.9701	2	2572	18	30140	0.462095
GO:0016308	1-phosphatidylinositol-4-phosphate 5-kinase activity	molecular_function	8	MSTRG.25870;MSTRG.4480	2	2572	18	30140	0.462095
GO:0008083	growth factor activity	molecular_function	7	MSTRG.1814;MSTRG.5908	2	2572	18	30140	0.462095
GO:0004034	aldose 1-epimerase activity	molecular_function	7	MSTRG.8257;MSTRG.2377	2	2572	18	30140	0.462095
GO:0030619	U1 snRNA binding	molecular_function	8	MSTRG.888	1	2572	7	30140	0.464443
GO:0006081	cellular aldehyde metabolic process	biological_process	5	MSTRG.21844	1	2572	7	30140	0.464443
GO:0045300	acyl-[acyl-carrier-protein] desaturase activity	molecular_function	7	MSTRG.29846	1	2572	7	30140	0.464443
GO:0015696	ammonium transport	biological_process	8	BraA07g008780.3C	1	2572	7	30140	0.464443
GO:0006421	asparaginyl-tRNA aminoacylation	biological_process	13	MSTRG.8444	1	2572	7	30140	0.464443
GO:0035865	cellular response to potassium ion	biological_process	8	MSTRG.18342	1	2572	7	30140	0.464443
GO:0006625	protein targeting to peroxisome	biological_process	12	MSTRG.17094	1	2572	7	30140	0.464443
GO:0009531	secondary cell wall	cellular_component	7	MSTRG.12885	1	2572	7	30140	0.464443
GO:0008508	bile acid:sodium symporter activity	molecular_function	6	MSTRG.9626	1	2572	7	30140	0.464443
GO:0015018	galactosylgalactosylxylosylprotein 3-beta-glucuronosyltransferase activity	molecular_function	8	MSTRG.19149	1	2572	7	30140	0.464443
GO:0004709	MAP kinase kinase kinase activity	molecular_function	9	MSTRG.15406	1	2572	7	30140	0.464443
GO:0017057	6-phosphogluconolactonase activity	molecular_function	7	MSTRG.17495	1	2572	7	30140	0.464443
GO:0033743	peptide-methionine (R)-S-oxide reductase activity	molecular_function	7	MSTRG.8076	1	2572	7	30140	0.464443
GO:0000254	C-4 methylsterol oxidase activity	molecular_function	7	MSTRG.1043	1	2572	7	30140	0.464443
GO:0006556	S-adenosylmethionine biosynthetic process	biological_process	8	MSTRG.8162	1	2572	7	30140	0.464443
GO:0015210	uracil transmembrane transporter activity	molecular_function	7	MSTRG.25532	1	2572	7	30140	0.464443
GO:0004030	aldehyde dehydrogenase [NAD(P)+] activity	molecular_function	7	MSTRG.21844	1	2572	7	30140	0.464443
GO:0009331	glycerol-3-phosphate dehydrogenase complex	cellular_component	6	MSTRG.12207	1	2572	7	30140	0.464443
GO:0006499	N-terminal protein myristoylation	biological_process	11	MSTRG.18342	1	2572	7	30140	0.464443
GO:0031117	positive regulation of microtubule depolymerization	biological_process	10	MSTRG.18342	1	2572	7	30140	0.464443
GO:2000038	regulation of stomatal complex development	biological_process	8	MSTRG.16457	1	2572	7	30140	0.464443
GO:0047218	hydroxycinnamate 4-beta-glucosyltransferase activity	molecular_function	8	MSTRG.19432	1	2572	7	30140	0.464443
GO:0015181	arginine transmembrane transporter activity	molecular_function	7	MSTRG.18128	1	2572	7	30140	0.464443
GO:0006000	fructose metabolic process	biological_process	8	MSTRG.13343	1	2572	7	30140	0.464443
GO:0080116	glucuronoxylan glucuronosyltransferase activity	molecular_function	8	MSTRG.2340	1	2572	7	30140	0.464443
GO:0006513	protein monoubiquitination	biological_process	12	MSTRG.27295	1	2572	7	30140	0.464443
GO:0048564	photosystem I assembly	biological_process	8	MSTRG.26438	1	2572	7	30140	0.464443
GO:0003999	adenine phosphoribosyltransferase activity	molecular_function	8	MSTRG.30125	1	2572	7	30140	0.464443
GO:0032877	positive regulation of DNA endoreduplication	biological_process	9	MSTRG.8531	1	2572	7	30140	0.464443
GO:0006168	adenine salvage	biological_process	12	MSTRG.30125	1	2572	7	30140	0.464443
GO:0003904	deoxyribodipyrimidine photo-lyase activity	molecular_function	7	MSTRG.17521	1	2572	7	30140	0.464443
GO:0009882	blue light photoreceptor activity	molecular_function	6	MSTRG.28551	1	2572	7	30140	0.464443
GO:0050162	oxalate oxidase activity	molecular_function	7	MSTRG.29571	1	2572	7	30140	0.464443
GO:0042351	'de novo' GDP-L-fucose biosynthetic process	biological_process	11	MSTRG.1691	1	2572	7	30140	0.464443
GO:0001887	selenium compound metabolic process	biological_process	5	MSTRG.15193	1	2572	7	30140	0.464443
GO:0006228	UTP biosynthetic process	biological_process	12	MSTRG.5003	1	2572	7	30140	0.464443
GO:0000913	preprophase band assembly	biological_process	5	MSTRG.6574	1	2572	7	30140	0.464443
GO:0008287	protein serine/threonine phosphatase complex	cellular_component	4	MSTRG.22690	1	2572	7	30140	0.464443
GO:0055070	copper ion homeostasis	biological_process	11	MSTRG.19368	1	2572	7	30140	0.464443
GO:0004860	protein kinase inhibitor activity	molecular_function	7	MSTRG.8531	1	2572	7	30140	0.464443
GO:0046715	active borate transmembrane transporter activity	molecular_function	8	MSTRG.5013	1	2572	7	30140	0.464443
GO:0031365	N-terminal protein amino acid modification	biological_process	9	MSTRG.18027	1	2572	7	30140	0.464443
GO:0006085	acetyl-CoA biosynthetic process	biological_process	9	MSTRG.23609	1	2572	7	30140	0.464443
GO:0035250	UDP-galactosyltransferase activity	molecular_function	7	MSTRG.941	1	2572	7	30140	0.464443
GO:0010104	regulation of ethylene-activated signaling pathway	biological_process	10	MSTRG.16301	1	2572	7	30140	0.464443
GO:0006183	GTP biosynthetic process	biological_process	12	MSTRG.5003	1	2572	7	30140	0.464443
GO:0070483	detection of hypoxia	biological_process	6	MSTRG.11140	1	2572	7	30140	0.464443
GO:0006241	CTP biosynthetic process	biological_process	12	MSTRG.5003	1	2572	7	30140	0.464443
GO:0080054	low-affinity nitrate transmembrane transporter activity	molecular_function	9	MSTRG.4426	1	2572	7	30140	0.464443
GO:0004647	phosphoserine phosphatase activity	molecular_function	8	MSTRG.30595	1	2572	7	30140	0.464443
GO:0015189	L-lysine transmembrane transporter activity	molecular_function	7	MSTRG.18128	1	2572	7	30140	0.464443
GO:0006353	DNA-templated transcription, termination	biological_process	8	MSTRG.29588	1	2572	7	30140	0.464443
GO:0007584	response to nutrient	biological_process	7	MSTRG.23792	1	2572	7	30140	0.464443
GO:0009435	NAD biosynthetic process	biological_process	10	MSTRG.27439	1	2572	7	30140	0.464443
GO:0016655	oxidoreductase activity, acting on NAD(P)H, quinone or similar compound as acceptor	molecular_function	6	MSTRG.20852	1	2572	7	30140	0.464443
GO:0006165	nucleoside diphosphate phosphorylation	biological_process	9	MSTRG.5003	1	2572	7	30140	0.464443
GO:0004816	asparagine-tRNA ligase activity	molecular_function	7	MSTRG.8444	1	2572	7	30140	0.464443
GO:0000179	rRNA (adenine-N6,N6-)-dimethyltransferase activity	molecular_function	8	BraA07g010500.3C	1	2572	7	30140	0.464443
GO:0009851	auxin biosynthetic process	biological_process	6	MSTRG.29548;MSTRG.6520;MSTRG.3765;MSTRG.25582	4	2572	41	30140	0.467933
GO:0016538	cyclin-dependent protein serine/threonine kinase regulator activity	molecular_function	7	MSTRG.340;MSTRG.23061;MSTRG.22423;MSTRG.3219	4	2572	41	30140	0.467933
GO:0006012	galactose metabolic process	biological_process	8	MSTRG.8257;MSTRG.2377;MSTRG.25202;MSTRG.25333	4	2572	41	30140	0.467933
GO:0016226	iron-sulfur cluster assembly	biological_process	6	MSTRG.14101;MSTRG.8045;MSTRG.15868;MSTRG.4336	4	2572	41	30140	0.467933
GO:0009553	embryo sac development	biological_process	6	MSTRG.16163;BraA06g042900.3C;MSTRG.2225;MSTRG.4551;MSTRG.30268;MSTRG.21469;MSTRG.14773;MSTRG.29732;MSTRG.11559	9	2572	99	30140	0.472574
GO:0009846	pollen germination	biological_process	4	MSTRG.23792;MSTRG.20924;MSTRG.7539;MSTRG.2868;MSTRG.26759;MSTRG.5270;MSTRG.24423	7	2572	76	30140	0.474659
GO:0016459	myosin complex	cellular_component	4	MSTRG.15563;MSTRG.6656;MSTRG.14184	3	2572	30	30140	0.477871
GO:0006995	cellular response to nitrogen starvation	biological_process	9	MSTRG.10183;MSTRG.2444;MSTRG.22377	3	2572	30	30140	0.477871
GO:0042742	defense response to bacterium	biological_process	8	MSTRG.3079;MSTRG.16395;MSTRG.14576;MSTRG.14563;MSTRG.14573;MSTRG.17810;MSTRG.26366;MSTRG.12146;MSTRG.15402;MSTRG.8531;MSTRG.19001;MSTRG.7953;MSTRG.12939;MSTRG.16424;BraA02g040990.3C;BraA01g013820.3C;MSTRG.4577;MSTRG.9502;MSTRG.6719;BraA06g000940.3C;BraA02g033510.3C;MSTRG.5693;MSTRG.15172;MSTRG.17501;MSTRG.503;MSTRG.18342;MSTRG.11371;MSTRG.2201;MSTRG.12143;MSTRG.8128;MSTRG.5510;MSTRG.17983;MSTRG.4…	40	2572	462	30140	0.485975
GO:0005741	mitochondrial outer membrane	cellular_component	6	MSTRG.9238;MSTRG.3090;MSTRG.26553;MSTRG.6781	4	2572	42	30140	0.487012
GO:0048825	cotyledon development	biological_process	6	MSTRG.25603;MSTRG.11574;MSTRG.14564;MSTRG.7048	4	2572	42	30140	0.487012
GO:0010091	trichome branching	biological_process	8	MSTRG.925;MSTRG.5901;MSTRG.28385;MSTRG.6656	4	2572	42	30140	0.487012
GO:0006464	cellular protein modification process	biological_process	8	MSTRG.6143;MSTRG.9735;MSTRG.6144;MSTRG.10799	4	2572	42	30140	0.487012
GO:0030001	metal ion transport	biological_process	8	MSTRG.17417;MSTRG.8471;MSTRG.24840;MSTRG.879;MSTRG.22904;BraA05g037750.3C;MSTRG.14250	7	2572	77	30140	0.488671
GO:2000028	regulation of photoperiodism, flowering	biological_process	8	BraA08g021740.3C;MSTRG.28551	2	2572	19	30140	0.490877
GO:0006782	protoporphyrinogen IX biosynthetic process	biological_process	9	MSTRG.28255;MSTRG.29954	2	2572	19	30140	0.490877
GO:0031369	translation initiation factor binding	molecular_function	5	MSTRG.11499;MSTRG.7539	2	2572	19	30140	0.490877
GO:0009086	methionine biosynthetic process	biological_process	11	MSTRG.15193;MSTRG.883	2	2572	19	30140	0.490877
GO:0070301	cellular response to hydrogen peroxide	biological_process	8	MSTRG.14527;BraA03g004430.3C	2	2572	19	30140	0.490877
GO:0048354	mucilage biosynthetic process involved in seed coat development	biological_process	7	MSTRG.17817;MSTRG.17083	2	2572	19	30140	0.490877
GO:0009044	xylan 1,4-beta-xylosidase activity	molecular_function	8	MSTRG.20708;MSTRG.28444	2	2572	19	30140	0.490877
GO:0010204	defense response signaling pathway, resistance gene-independent	biological_process	6	MSTRG.16395;MSTRG.23313	2	2572	19	30140	0.490877
GO:0008559	ATPase-coupled xenobiotic transmembrane transporter activity	molecular_function	9	MSTRG.12453;MSTRG.8627	2	2572	19	30140	0.490877
GO:0003774	motor activity	molecular_function	9	MSTRG.15563;MSTRG.6656;MSTRG.14184	3	2572	31	30140	0.500127
GO:0080147	root hair cell development	biological_process	6	MSTRG.941;MSTRG.21674;MSTRG.24413	3	2572	31	30140	0.500127
GO:0005315	inorganic phosphate transmembrane transporter activity	molecular_function	7	MSTRG.12981;MSTRG.13510;MSTRG.25285	3	2572	31	30140	0.500127
GO:0010051	xylem and phloem pattern formation	biological_process	6	MSTRG.30662;MSTRG.17046;MSTRG.9690;MSTRG.5765;MSTRG.19388	5	2572	55	30140	0.510014
GO:0010731	protein glutathionylation	biological_process	9	MSTRG.3576	1	2572	8	30140	0.510155
GO:0045333	cellular respiration	biological_process	7	MSTRG.20223	1	2572	8	30140	0.510155
GO:0072511	divalent inorganic cation transport	biological_process	8	MSTRG.14250	1	2572	8	30140	0.510155
GO:0033014	tetrapyrrole biosynthetic process	biological_process	7	MSTRG.28255	1	2572	8	30140	0.510155
GO:0009649	entrainment of circadian clock	biological_process	5	MSTRG.12917	1	2572	8	30140	0.510155
GO:0015180	L-alanine transmembrane transporter activity	molecular_function	9	MSTRG.18128	1	2572	8	30140	0.510155
GO:0006557	S-adenosylmethioninamine biosynthetic process	biological_process	7	MSTRG.29867	1	2572	8	30140	0.510155
GO:0071368	cellular response to cytokinin stimulus	biological_process	7	MSTRG.11518	1	2572	8	30140	0.510155
GO:0000987	proximal promoter sequence-specific DNA binding	molecular_function	9	MSTRG.10472	1	2572	8	30140	0.510155
GO:0008964	phosphoenolpyruvate carboxylase activity	molecular_function	8	MSTRG.14531	1	2572	8	30140	0.510155
GO:0042138	meiotic DNA double-strand break formation	biological_process	7	MSTRG.1192	1	2572	8	30140	0.510155
GO:0006954	inflammatory response	biological_process	6	MSTRG.5955	1	2572	8	30140	0.510155
GO:0007076	mitotic chromosome condensation	biological_process	10	MSTRG.11030	1	2572	8	30140	0.510155
GO:0005847	mRNA cleavage and polyadenylation specificity factor complex	cellular_component	5	MSTRG.3444	1	2572	8	30140	0.510155
GO:0046283	anthocyanin-containing compound metabolic process	biological_process	6	MSTRG.10445	1	2572	8	30140	0.510155
GO:0043044	ATP-dependent chromatin remodeling	biological_process	7	MSTRG.29691	1	2572	8	30140	0.510155
GO:0007229	integrin-mediated signaling pathway	biological_process	6	MSTRG.22215	1	2572	8	30140	0.510155
GO:0000793	condensed chromosome	cellular_component	7	MSTRG.11030	1	2572	8	30140	0.510155
GO:0052854	medium-chain-(S)-2-hydroxy-acid oxidase activity	molecular_function	8	MSTRG.14563	1	2572	8	30140	0.510155
GO:0000244	spliceosomal tri-snRNP complex assembly	biological_process	10	MSTRG.888	1	2572	8	30140	0.510155
GO:0015695	organic cation transport	biological_process	8	BraA07g008780.3C	1	2572	8	30140	0.510155
GO:0019464	glycine decarboxylation via glycine cleavage system	biological_process	13	MSTRG.13214	1	2572	8	30140	0.510155
GO:0052622	ATP dimethylallyltransferase activity	molecular_function	6	MSTRG.27308	1	2572	8	30140	0.510155
GO:0010244	response to low fluence blue light stimulus by blue low-fluence system	biological_process	8	MSTRG.28551	1	2572	8	30140	0.510155
GO:0016985	mannan endo-1,4-beta-mannosidase activity	molecular_function	9	MSTRG.28423	1	2572	8	30140	0.510155
GO:0008430	selenium binding	molecular_function	4	MSTRG.18975	1	2572	8	30140	0.510155
GO:0005432	calcium:sodium antiporter activity	molecular_function	10	MSTRG.3622	1	2572	8	30140	0.510155
GO:0043325	phosphatidylinositol-3,4-bisphosphate binding	molecular_function	9	MSTRG.18342	1	2572	8	30140	0.510155
GO:0008022	protein C-terminus binding	molecular_function	5	MSTRG.11554	1	2572	8	30140	0.510155
GO:0000730	DNA recombinase assembly	biological_process	9	MSTRG.12854	1	2572	8	30140	0.510155
GO:0015434	ATPase-coupled cadmium transmembrane transporter activity	molecular_function	11	MSTRG.621	1	2572	8	30140	0.510155
GO:0008649	rRNA methyltransferase activity	molecular_function	8	BraA07g010500.3C	1	2572	8	30140	0.510155
GO:0046713	borate transport	biological_process	9	MSTRG.5013	1	2572	8	30140	0.510155
GO:0052853	long-chain-(S)-2-hydroxy-long-chain-acid oxidase activity	molecular_function	8	MSTRG.14563	1	2572	8	30140	0.510155
GO:0016463	zinc-exporting ATPase activity	molecular_function	11	MSTRG.621	1	2572	8	30140	0.510155
GO:0003886	DNA (cytosine-5-)-methyltransferase activity	molecular_function	8	MSTRG.11415	1	2572	8	30140	0.510155
GO:0033926	glycopeptide alpha-N-acetylgalactosaminidase activity	molecular_function	7	MSTRG.15048	1	2572	8	30140	0.510155
GO:0070652	HAUS complex	cellular_component	5	MSTRG.17816	1	2572	8	30140	0.510155
GO:0071493	cellular response to UV-B	biological_process	9	MSTRG.12719	1	2572	8	30140	0.510155
GO:0006552	leucine catabolic process	biological_process	11	MSTRG.25289	1	2572	8	30140	0.510155
GO:0043255	regulation of carbohydrate biosynthetic process	biological_process	8	MSTRG.3199	1	2572	8	30140	0.510155
GO:0016328	lateral plasma membrane	cellular_component	5	MSTRG.5013	1	2572	8	30140	0.510155
GO:0033388	putrescine biosynthetic process from arginine	biological_process	12	MSTRG.10173	1	2572	8	30140	0.510155
GO:0006880	intracellular sequestering of iron ion	biological_process	5	MSTRG.19339	1	2572	8	30140	0.510155
GO:0034059	response to anoxia	biological_process	5	MSTRG.20384	1	2572	8	30140	0.510155
GO:0009526	plastid envelope	cellular_component	6	MSTRG.6031	1	2572	8	30140	0.510155
GO:0008878	glucose-1-phosphate adenylyltransferase activity	molecular_function	8	MSTRG.3677	1	2572	8	30140	0.510155
GO:0015562	efflux transmembrane transporter activity	molecular_function	5	MSTRG.15516	1	2572	8	30140	0.510155
GO:0018344	protein geranylgeranylation	biological_process	10	MSTRG.2877	1	2572	8	30140	0.510155
GO:0045132	meiotic chromosome segregation	biological_process	6	MSTRG.28001	1	2572	8	30140	0.510155
GO:0008551	cadmium-exporting ATPase activity	molecular_function	12	MSTRG.621	1	2572	8	30140	0.510155
GO:0004478	methionine adenosyltransferase activity	molecular_function	6	MSTRG.8162	1	2572	8	30140	0.510155
GO:0042132	fructose 1,6-bisphosphate 1-phosphatase activity	molecular_function	10	MSTRG.13343	1	2572	8	30140	0.510155
GO:0016165	linoleate 13S-lipoxygenase activity	molecular_function	7	MSTRG.4532	1	2572	8	30140	0.510155
GO:0000470	maturation of LSU-rRNA	biological_process	12	MSTRG.10398	1	2572	8	30140	0.510155
GO:0004550	nucleoside diphosphate kinase activity	molecular_function	7	MSTRG.5003	1	2572	8	30140	0.510155
GO:0030865	cortical cytoskeleton organization	biological_process	7	MSTRG.6574	1	2572	8	30140	0.510155
GO:0046355	mannan catabolic process	biological_process	10	MSTRG.28423	1	2572	8	30140	0.510155
GO:0051176	positive regulation of sulfur metabolic process	biological_process	8	MSTRG.4336	1	2572	8	30140	0.510155
GO:0010225	response to UV-C	biological_process	8	MSTRG.2833	1	2572	8	30140	0.510155
GO:0052852	very-long-chain-(S)-2-hydroxy-acid oxidase activity	molecular_function	8	MSTRG.14563	1	2572	8	30140	0.510155
GO:0004362	glutathione-disulfide reductase activity	molecular_function	9	MSTRG.10736	1	2572	8	30140	0.510155
GO:0006597	spermine biosynthetic process	biological_process	11	MSTRG.29867	1	2572	8	30140	0.510155
GO:0009629	response to gravity	biological_process	5	MSTRG.3468	1	2572	8	30140	0.510155
GO:0000386	second spliceosomal transesterification activity	molecular_function	5	MSTRG.888	1	2572	8	30140	0.510155
GO:0038023	signaling receptor activity	molecular_function	4	BraA09g041320.3C	1	2572	8	30140	0.510155
GO:0006379	mRNA cleavage	biological_process	10	MSTRG.3444	1	2572	8	30140	0.510155
GO:0009527	plastid outer membrane	cellular_component	6	MSTRG.9379	1	2572	8	30140	0.510155
GO:0000014	single-stranded DNA endodeoxyribonuclease activity	molecular_function	9	MSTRG.20693	1	2572	8	30140	0.510155
GO:0052623	ADP dimethylallyltransferase activity	molecular_function	6	MSTRG.27308	1	2572	8	30140	0.510155
GO:0003865	3-oxo-5-alpha-steroid 4-dehydrogenase activity	molecular_function	7	MSTRG.6471	1	2572	8	30140	0.510155
GO:0006661	phosphatidylinositol biosynthetic process	biological_process	10	MSTRG.7511	1	2572	8	30140	0.510155
GO:0015743	malate transport	biological_process	12	MSTRG.18193	1	2572	8	30140	0.510155
GO:0006865	amino acid transport	biological_process	10	MSTRG.12632;MSTRG.12150;MSTRG.24374;MSTRG.21793;MSTRG.5830;MSTRG.26912;MSTRG.1261	7	2572	79	30140	0.516343
GO:0008134	transcription factor binding	molecular_function	5	MSTRG.12873;MSTRG.14715	2	2572	20	30140	0.518667
GO:0007015	actin filament organization	biological_process	6	MSTRG.25106;MSTRG.8364	2	2572	20	30140	0.518667
GO:0009767	photosynthetic electron transport chain	biological_process	7	MSTRG.9676;MSTRG.28852	2	2572	20	30140	0.518667
GO:0045309	protein phosphorylated amino acid binding	molecular_function	6	MSTRG.15227;MSTRG.25853	2	2572	20	30140	0.518667
GO:0009740	gibberellic acid mediated signaling pathway	biological_process	7	MSTRG.24019;MSTRG.20268;MSTRG.26439;MSTRG.5471;MSTRG.12012;MSTRG.24677;MSTRG.7975;MSTRG.17584	8	2572	91	30140	0.518915
GO:0003714	transcription corepressor activity	molecular_function	5	MSTRG.28385;MSTRG.20958;MSTRG.3431	3	2572	32	30140	0.521888
GO:0009863	salicylic acid mediated signaling pathway	biological_process	5	MSTRG.18377;MSTRG.26553;MSTRG.9502	3	2572	32	30140	0.521888
GO:0034599	cellular response to oxidative stress	biological_process	6	MSTRG.9213;MSTRG.9735;MSTRG.11931;MSTRG.14493;MSTRG.14966	5	2572	56	30140	0.526353
GO:0045087	innate immune response	biological_process	5	MSTRG.11447;MSTRG.10692;MSTRG.15406;MSTRG.4017;MSTRG.18770;MSTRG.4023;MSTRG.26	7	2572	80	30140	0.529977
GO:0030048	actin filament-based movement	biological_process	5	MSTRG.6656;MSTRG.14184;MSTRG.15563	3	2572	33	30140	0.543119
GO:0009901	anther dehiscence	biological_process	6	MSTRG.12669;MSTRG.4532	2	2572	21	30140	0.545424
GO:0030148	sphingolipid biosynthetic process	biological_process	9	MSTRG.27215;MSTRG.17436	2	2572	21	30140	0.545424
GO:0004029	aldehyde dehydrogenase (NAD) activity	molecular_function	7	MSTRG.11472;MSTRG.21844	2	2572	21	30140	0.545424
GO:0009672	auxin:proton symporter activity	molecular_function	11	MSTRG.5935;MSTRG.18703	2	2572	21	30140	0.545424
GO:0044351	macropinocytosis	biological_process	9	BraA06g032420.3C	1	2572	9	30140	0.551967
GO:0031209	SCAR complex	cellular_component	4	MSTRG.7750	1	2572	9	30140	0.551967
GO:0006109	regulation of carbohydrate metabolic process	biological_process	7	MSTRG.14493	1	2572	9	30140	0.551967
GO:0071782	endoplasmic reticulum tubular network	cellular_component	7	MSTRG.22761	1	2572	9	30140	0.551967
GO:0002230	positive regulation of defense response to virus by host	biological_process	9	MSTRG.23622	1	2572	9	30140	0.551967
GO:0019781	NEDD8 activating enzyme activity	molecular_function	7	MSTRG.23805	1	2572	9	30140	0.551967
GO:0072488	ammonium transmembrane transport	biological_process	9	BraA07g008780.3C	1	2572	9	30140	0.551967
GO:0004014	adenosylmethionine decarboxylase activity	molecular_function	7	MSTRG.29867	1	2572	9	30140	0.551967
GO:0080118	brassinosteroid sulfotransferase activity	molecular_function	7	MSTRG.25546	1	2572	9	30140	0.551967
GO:0006574	valine catabolic process	biological_process	11	MSTRG.4487	1	2572	9	30140	0.551967
GO:0071786	endoplasmic reticulum tubular network organization	biological_process	7	MSTRG.22761	1	2572	9	30140	0.551967
GO:0031222	arabinan catabolic process	biological_process	8	MSTRG.28444	1	2572	9	30140	0.551967
GO:0045737	positive regulation of cyclin-dependent protein serine/threonine kinase activity	biological_process	13	MSTRG.23061	1	2572	9	30140	0.551967
GO:0051020	GTPase binding	molecular_function	6	MSTRG.3335	1	2572	9	30140	0.551967
GO:0080031	methyl salicylate esterase activity	molecular_function	7	MSTRG.11436	1	2572	9	30140	0.551967
GO:0042989	sequestering of actin monomers	biological_process	10	MSTRG.672	1	2572	9	30140	0.551967
GO:0034314	Arp2/3 complex-mediated actin nucleation	biological_process	8	MSTRG.25106	1	2572	9	30140	0.551967
GO:0071897	DNA biosynthetic process	biological_process	8	MSTRG.2833	1	2572	9	30140	0.551967
GO:0016652	oxidoreductase activity, acting on NAD(P)H, NAD(P) as acceptor	molecular_function	6	MSTRG.18557	1	2572	9	30140	0.551967
GO:0003968	RNA-directed 5'-3' RNA polymerase activity	molecular_function	9	MSTRG.18555	1	2572	9	30140	0.551967
GO:2000070	regulation of response to water deprivation	biological_process	7	MSTRG.7093	1	2572	9	30140	0.551967
GO:0042176	regulation of protein catabolic process	biological_process	7	MSTRG.9890	1	2572	9	30140	0.551967
GO:0017070	U6 snRNA binding	molecular_function	8	MSTRG.888	1	2572	9	30140	0.551967
GO:0008891	glycolate oxidase activity	molecular_function	8	MSTRG.14563	1	2572	9	30140	0.551967
GO:0000276	mitochondrial proton-transporting ATP synthase complex, coupling factor F(o)	cellular_component	7	MSTRG.22687	1	2572	9	30140	0.551967
GO:0019740	nitrogen utilization	biological_process	3	BraA07g008780.3C	1	2572	9	30140	0.551967
GO:0004616	phosphogluconate dehydrogenase (decarboxylating) activity	molecular_function	7	MSTRG.4487	1	2572	9	30140	0.551967
GO:0004471	malate dehydrogenase (decarboxylating) (NAD+) activity	molecular_function	8	MSTRG.18557	1	2572	9	30140	0.551967
GO:0004470	malic enzyme activity	molecular_function	7	MSTRG.18557	1	2572	9	30140	0.551967
GO:0004556	alpha-amylase activity	molecular_function	8	MSTRG.30570	1	2572	9	30140	0.551967
GO:0017053	transcriptional repressor complex	cellular_component	4	MSTRG.5604	1	2572	9	30140	0.551967
GO:0016444	somatic cell DNA recombination	biological_process	9	BraA05g033230.3C	1	2572	9	30140	0.551967
GO:0044205	'de novo' UMP biosynthetic process	biological_process	13	MSTRG.1056	1	2572	9	30140	0.551967
GO:0010928	regulation of auxin mediated signaling pathway	biological_process	8	BraA08g021740.3C	1	2572	9	30140	0.551967
GO:1901409	positive regulation of phosphorylation of RNA polymerase II C-terminal domain	biological_process	11	MSTRG.23061	1	2572	9	30140	0.551967
GO:0015700	arsenite transport	biological_process	9	MSTRG.5013	1	2572	9	30140	0.551967
GO:0008198	ferrous iron binding	molecular_function	9	MSTRG.15868	1	2572	9	30140	0.551967
GO:0019676	ammonia assimilation cycle	biological_process	12	MSTRG.30594	1	2572	9	30140	0.551967
GO:0030133	transport vesicle	cellular_component	7	MSTRG.6656	1	2572	9	30140	0.551967
GO:0004845	uracil phosphoribosyltransferase activity	molecular_function	7	MSTRG.1326	1	2572	9	30140	0.551967
GO:0009824	AMP dimethylallyltransferase activity	molecular_function	6	MSTRG.27308	1	2572	9	30140	0.551967
GO:0044206	UMP salvage	biological_process	13	MSTRG.1326	1	2572	9	30140	0.551967
GO:0009543	chloroplast thylakoid lumen	cellular_component	8	MSTRG.25398;MSTRG.16910;MSTRG.5003;MSTRG.19368;MSTRG.7804;MSTRG.958;MSTRG.2987;MSTRG.14482	8	2572	94	30140	0.556629
GO:0009707	chloroplast outer membrane	cellular_component	7	MSTRG.15900;MSTRG.18033;MSTRG.8054;MSTRG.17584	4	2572	46	30140	0.560198
GO:0010029	regulation of seed germination	biological_process	9	MSTRG.4837;MSTRG.12463;MSTRG.24604;MSTRG.15048	4	2572	46	30140	0.560198
GO:0005992	trehalose biosynthetic process	biological_process	9	MSTRG.23175;MSTRG.7639;MSTRG.21346	3	2572	34	30140	0.563792
GO:0019253	reductive pentose-phosphate cycle	biological_process	8	MSTRG.11058;MSTRG.12854;MSTRG.19646	3	2572	34	30140	0.563792
GO:0010154	fruit development	biological_process	6	MSTRG.27905;MSTRG.6656;MSTRG.30662	3	2572	34	30140	0.563792
GO:0009932	cell tip growth	biological_process	8	MSTRG.25719;MSTRG.24244;MSTRG.1342	3	2572	34	30140	0.563792
GO:0048653	anther development	biological_process	5	MSTRG.4532;MSTRG.19918;MSTRG.9231	3	2572	34	30140	0.563792
GO:0016282	eukaryotic 43S preinitiation complex	cellular_component	7	MSTRG.7539;MSTRG.25697;MSTRG.11499	3	2572	34	30140	0.563792
GO:0005623	cell	cellular_component	3	MSTRG.2444;MSTRG.29245;MSTRG.18033;MSTRG.3975;MSTRG.18193;MSTRG.26673;MSTRG.10263;MSTRG.13629;MSTRG.11570;MSTRG.25038;MSTRG.1152;MSTRG.24413	12	2572	143	30140	0.567787
GO:0006897	endocytosis	biological_process	7	MSTRG.699;BraA10g015120.3C;MSTRG.28604;MSTRG.8474;MSTRG.19187;MSTRG.5765;MSTRG.17046	7	2572	83	30140	0.569917
GO:0015095	magnesium ion transmembrane transporter activity	molecular_function	9	MSTRG.14250;MSTRG.18969	2	2572	22	30140	0.57112
GO:0080163	regulation of protein serine/threonine phosphatase activity	biological_process	12	MSTRG.763;MSTRG.22181	2	2572	22	30140	0.57112
GO:0006302	double-strand break repair	biological_process	9	MSTRG.2833;MSTRG.18766	2	2572	22	30140	0.57112
GO:0005982	starch metabolic process	biological_process	9	MSTRG.26637;MSTRG.2340	2	2572	22	30140	0.57112
GO:0008361	regulation of cell size	biological_process	6	MSTRG.2833;MSTRG.19918	2	2572	22	30140	0.57112
GO:0008378	galactosyltransferase activity	molecular_function	7	MSTRG.941;MSTRG.17083	2	2572	22	30140	0.57112
GO:0008047	enzyme activator activity	molecular_function	5	MSTRG.14493;MSTRG.4336	2	2572	22	30140	0.57112
GO:0043085	positive regulation of catalytic activity	biological_process	6	MSTRG.27087;MSTRG.14493	2	2572	22	30140	0.57112
GO:0001510	RNA methylation	biological_process	10	MSTRG.934;BraA07g010500.3C	2	2572	22	30140	0.57112
GO:0008408	3'-5' exonuclease activity	molecular_function	8	MSTRG.11553;MSTRG.13746	2	2572	22	30140	0.57112
GO:0046916	cellular transition metal ion homeostasis	biological_process	11	MSTRG.17417;MSTRG.22904	2	2572	22	30140	0.57112
GO:0003964	RNA-directed DNA polymerase activity	molecular_function	8	MSTRG.11388;MSTRG.18826;MSTRG.18831;MSTRG.29194;MSTRG.14393	5	2572	59	30140	0.573835
GO:0055072	iron ion homeostasis	biological_process	11	MSTRG.879;MSTRG.9524;MSTRG.25160;MSTRG.878	4	2572	47	30140	0.577592
GO:0033290	eukaryotic 48S preinitiation complex	cellular_component	7	MSTRG.25697;MSTRG.7539;MSTRG.11499	3	2572	35	30140	0.583882
GO:0010026	trichome differentiation	biological_process	6	MSTRG.1342;BraA09g028560.3C;MSTRG.25719	3	2572	35	30140	0.583882
GO:0035091	phosphatidylinositol binding	molecular_function	6	MSTRG.1030;MSTRG.4738;MSTRG.17046;MSTRG.5765;MSTRG.5079;MSTRG.3685	6	2572	72	30140	0.585427
GO:0005770	late endosome	cellular_component	8	MSTRG.9664;MSTRG.26673;MSTRG.1104;MSTRG.7093;MSTRG.25160	5	2572	60	30140	0.589097
GO:0006839	mitochondrial transport	biological_process	6	MSTRG.1435;MSTRG.17597;MSTRG.22630;MSTRG.24325;MSTRG.20701	5	2572	60	30140	0.589097
GO:0000103	sulfate assimilation	biological_process	6	MSTRG.11931;MSTRG.14493;MSTRG.9213;MSTRG.18389;MSTRG.1650	5	2572	60	30140	0.589097
GO:0045814	negative regulation of gene expression, epigenetic	biological_process	9	MSTRG.25319	1	2572	10	30140	0.590212
GO:0000104	succinate dehydrogenase activity	molecular_function	6	MSTRG.5886	1	2572	10	30140	0.590212
GO:0006024	glycosaminoglycan biosynthetic process	biological_process	8	MSTRG.30558	1	2572	10	30140	0.590212
GO:0010304	PSII associated light-harvesting complex II catabolic process	biological_process	9	MSTRG.21875	1	2572	10	30140	0.590212
GO:0008276	protein methyltransferase activity	molecular_function	7	BraA07g010500.3C	1	2572	10	30140	0.590212
GO:0032147	activation of protein kinase activity	biological_process	12	MSTRG.6137	1	2572	10	30140	0.590212
GO:0048194	Golgi vesicle budding	biological_process	8	MSTRG.28013	1	2572	10	30140	0.590212
GO:0009787	regulation of abscisic acid-activated signaling pathway	biological_process	8	MSTRG.22690	1	2572	10	30140	0.590212
GO:0019239	deaminase activity	molecular_function	5	MSTRG.8851	1	2572	10	30140	0.590212
GO:0004365	glyceraldehyde-3-phosphate dehydrogenase (NAD+) (phosphorylating) activity	molecular_function	8	MSTRG.27905	1	2572	10	30140	0.590212
GO:0051861	glycolipid binding	molecular_function	5	MSTRG.5155	1	2572	10	30140	0.590212
GO:0009267	cellular response to starvation	biological_process	8	MSTRG.1713	1	2572	10	30140	0.590212
GO:0050373	UDP-arabinose 4-epimerase activity	molecular_function	7	MSTRG.25333	1	2572	10	30140	0.590212
GO:0051920	peroxiredoxin activity	molecular_function	4	MSTRG.20577	1	2572	10	30140	0.590212
GO:0010942	positive regulation of cell death	biological_process	7	MSTRG.11818	1	2572	10	30140	0.590212
GO:0080046	quercetin 4'-O-glucosyltransferase activity	molecular_function	8	MSTRG.12774	1	2572	10	30140	0.590212
GO:0003954	NADH dehydrogenase activity	molecular_function	6	MSTRG.23744	1	2572	10	30140	0.590212
GO:0019172	glyoxalase III activity	molecular_function	7	MSTRG.14527	1	2572	10	30140	0.590212
GO:0080025	phosphatidylinositol-3,5-bisphosphate binding	molecular_function	9	MSTRG.18342	1	2572	10	30140	0.590212
GO:0033358	UDP-L-arabinose biosynthetic process	biological_process	10	MSTRG.25333	1	2572	10	30140	0.590212
GO:0008235	metalloexopeptidase activity	molecular_function	8	MSTRG.18027	1	2572	10	30140	0.590212
GO:0051091	positive regulation of DNA-binding transcription factor activity	biological_process	6	MSTRG.26944	1	2572	10	30140	0.590212
GO:0046836	glycolipid transport	biological_process	8	MSTRG.5155	1	2572	10	30140	0.590212
GO:0006546	glycine catabolic process	biological_process	12	MSTRG.13214	1	2572	10	30140	0.590212
GO:0015204	urea transmembrane transporter activity	molecular_function	6	MSTRG.12012	1	2572	10	30140	0.590212
GO:0016070	RNA metabolic process	biological_process	8	MSTRG.24434	1	2572	10	30140	0.590212
GO:1990135	flavonoid sulfotransferase activity	molecular_function	7	MSTRG.25546	1	2572	10	30140	0.590212
GO:0034497	protein localization to phagophore assembly site	biological_process	7	MSTRG.6492	1	2572	10	30140	0.590212
GO:0080142	regulation of salicylic acid biosynthetic process	biological_process	9	BraA02g040990.3C	1	2572	10	30140	0.590212
GO:0032876	negative regulation of DNA endoreduplication	biological_process	9	MSTRG.2833	1	2572	10	30140	0.590212
GO:0035434	copper ion transmembrane transport	biological_process	11	MSTRG.29379	1	2572	10	30140	0.590212
GO:0005496	steroid binding	molecular_function	5	MSTRG.11501	1	2572	10	30140	0.590212
GO:0006121	mitochondrial electron transport, succinate to ubiquinone	biological_process	8	MSTRG.5886	1	2572	10	30140	0.590212
GO:0045727	positive regulation of translation	biological_process	10	MSTRG.21068	1	2572	10	30140	0.590212
GO:0048317	seed morphogenesis	biological_process	5	MSTRG.14481	1	2572	10	30140	0.590212
GO:0003989	acetyl-CoA carboxylase activity	molecular_function	7	MSTRG.29891	1	2572	10	30140	0.590212
GO:0019305	dTDP-rhamnose biosynthetic process	biological_process	10	MSTRG.20087	1	2572	10	30140	0.590212
GO:0017089	intermembrane glycolipid transporter activity	molecular_function	5	MSTRG.5155	1	2572	10	30140	0.590212
GO:0080086	stamen filament development	biological_process	5	MSTRG.4532	1	2572	10	30140	0.590212
GO:0045227	capsule polysaccharide biosynthetic process	biological_process	10	MSTRG.25333	1	2572	10	30140	0.590212
GO:0022622	root system development	biological_process	6	MSTRG.15406	1	2572	10	30140	0.590212
GO:0006072	glycerol-3-phosphate metabolic process	biological_process	8	MSTRG.12207	1	2572	10	30140	0.590212
GO:0009639	response to red or far red light	biological_process	7	MSTRG.18961;MSTRG.11682;MSTRG.23901;MSTRG.9516	4	2572	48	30140	0.594586
GO:0010048	vernalization response	biological_process	6	MSTRG.3323;MSTRG.6236	2	2572	23	30140	0.595744
GO:0008081	phosphoric diester hydrolase activity	molecular_function	7	MSTRG.11218;MSTRG.19704	2	2572	23	30140	0.595744
GO:0005801	cis-Golgi network	cellular_component	6	MSTRG.15898;MSTRG.28029	2	2572	23	30140	0.595744
GO:0030422	production of siRNA involved in RNA interference	biological_process	12	MSTRG.24398;MSTRG.934	2	2572	23	30140	0.595744
GO:0006949	syncytium formation	biological_process	4	MSTRG.1456;MSTRG.1	2	2572	23	30140	0.595744
GO:0008360	regulation of cell shape	biological_process	8	MSTRG.699;MSTRG.28385	2	2572	23	30140	0.595744
GO:0015629	actin cytoskeleton	cellular_component	7	MSTRG.672;MSTRG.6719	2	2572	23	30140	0.595744
GO:0000045	autophagosome assembly	biological_process	7	MSTRG.6492;MSTRG.26528	2	2572	23	30140	0.595744
GO:0007030	Golgi organization	biological_process	6	MSTRG.2833;MSTRG.6031;MSTRG.24076	3	2572	36	30140	0.603371
GO:0045271	respiratory chain complex I	cellular_component	6	MSTRG.10292;MSTRG.296;MSTRG.7197	3	2572	36	30140	0.603371
GO:0007131	reciprocal meiotic recombination	biological_process	10	MSTRG.12854;MSTRG.23805;MSTRG.1192	3	2572	36	30140	0.603371
GO:0016117	carotenoid biosynthetic process	biological_process	11	MSTRG.3594;MSTRG.22098;MSTRG.22919	3	2572	36	30140	0.603371
GO:0032580	Golgi cisterna membrane	cellular_component	8	MSTRG.20087;MSTRG.23474;MSTRG.25333;MSTRG.16066;MSTRG.16065	5	2572	61	30140	0.604053
GO:0009615	response to virus	biological_process	7	MSTRG.29610;MSTRG.23421;MSTRG.2644;MSTRG.8597;MSTRG.2177	5	2572	61	30140	0.604053
GO:0009640	photomorphogenesis	biological_process	8	MSTRG.22885;MSTRG.28174;MSTRG.22814;MSTRG.15475;MSTRG.12754;MSTRG.13689;MSTRG.23780;MSTRG.699	8	2572	98	30140	0.604837
GO:0005198	structural molecule activity	molecular_function	3	MSTRG.25106;MSTRG.19001;MSTRG.14101;MSTRG.15868;MSTRG.21165;MSTRG.8474	6	2572	74	30140	0.61264
GO:0004004	ATP-dependent RNA helicase activity	molecular_function	11	MSTRG.24434;MSTRG.30387;MSTRG.15386;MSTRG.30426;MSTRG.3078	5	2572	62	30140	0.618693
GO:0010082	regulation of root meristem growth	biological_process	8	MSTRG.11518;MSTRG.6354	2	2572	24	30140	0.61929
GO:0017148	negative regulation of translation	biological_process	10	MSTRG.19368;MSTRG.27971	2	2572	24	30140	0.61929
GO:0010582	floral meristem determinacy	biological_process	5	MSTRG.9437;MSTRG.18792	2	2572	24	30140	0.61929
GO:0046914	transition metal ion binding	molecular_function	7	MSTRG.22904;MSTRG.17417	2	2572	24	30140	0.61929
GO:0004535	poly(A)-specific ribonuclease activity	molecular_function	10	BraA05g028870.3C;MSTRG.22037	2	2572	24	30140	0.61929
GO:0010427	abscisic acid binding	molecular_function	6	MSTRG.22181;MSTRG.763	2	2572	24	30140	0.61929
GO:0010043	response to zinc ion	biological_process	7	MSTRG.414;MSTRG.12092;MSTRG.18770;MSTRG.26;MSTRG.8128;MSTRG.19323;MSTRG.25470	7	2572	87	30140	0.620548
GO:0006874	cellular calcium ion homeostasis	biological_process	11	MSTRG.13016;MSTRG.12081;MSTRG.9303	3	2572	37	30140	0.622246
GO:0001731	formation of translation preinitiation complex	biological_process	9	MSTRG.25697;MSTRG.11499;MSTRG.7539	3	2572	37	30140	0.622246
GO:0042127	regulation of cell population proliferation	biological_process	6	MSTRG.19918;MSTRG.22423;MSTRG.340	3	2572	37	30140	0.622246
GO:0006730	one-carbon metabolic process	biological_process	5	MSTRG.19580;MSTRG.25001;MSTRG.8162	3	2572	37	30140	0.622246
GO:0016123	xanthophyll biosynthetic process	biological_process	12	MSTRG.15279	1	2572	11	30140	0.625193
GO:1901001	negative regulation of response to salt stress	biological_process	7	MSTRG.364	1	2572	11	30140	0.625193
GO:0016442	RISC complex	cellular_component	6	MSTRG.29588	1	2572	11	30140	0.625193
GO:0009330	DNA topoisomerase complex (ATP-hydrolyzing)	cellular_component	4	MSTRG.30524	1	2572	11	30140	0.625193
GO:0050736	O-malonyltransferase activity	molecular_function	8	MSTRG.11296	1	2572	11	30140	0.625193
GO:0007346	regulation of mitotic cell cycle	biological_process	7	MSTRG.8664	1	2572	11	30140	0.625193
GO:0015693	magnesium ion transport	biological_process	10	MSTRG.14250	1	2572	11	30140	0.625193
GO:0004033	aldo-keto reductase (NADP) activity	molecular_function	7	MSTRG.7422	1	2572	11	30140	0.625193
GO:0034613	cellular protein localization	biological_process	6	MSTRG.28012	1	2572	11	30140	0.625193
GO:0005762	mitochondrial large ribosomal subunit	cellular_component	9	MSTRG.11559	1	2572	11	30140	0.625193
GO:0015833	peptide transport	biological_process	8	MSTRG.1331	1	2572	11	30140	0.625193
GO:0008177	succinate dehydrogenase (ubiquinone) activity	molecular_function	7	MSTRG.5886	1	2572	11	30140	0.625193
GO:0045010	actin nucleation	biological_process	7	MSTRG.7750	1	2572	11	30140	0.625193
GO:0034485	phosphatidylinositol-3,4,5-trisphosphate 5-phosphatase activity	molecular_function	10	MSTRG.9464	1	2572	11	30140	0.625193
GO:0030132	clathrin coat of coated pit	cellular_component	8	MSTRG.8474	1	2572	11	30140	0.625193
GO:0004332	fructose-bisphosphate aldolase activity	molecular_function	7	MSTRG.1326	1	2572	11	30140	0.625193
GO:0015081	sodium ion transmembrane transporter activity	molecular_function	9	MSTRG.16110	1	2572	11	30140	0.625193
GO:0042964	thioredoxin reduction	biological_process	5	MSTRG.5270	1	2572	11	30140	0.625193
GO:0008460	dTDP-glucose 4,6-dehydratase activity	molecular_function	7	MSTRG.20087	1	2572	11	30140	0.625193
GO:0052381	tRNA dimethylallyltransferase activity	molecular_function	6	MSTRG.27308	1	2572	11	30140	0.625193
GO:0042148	strand invasion	biological_process	8	MSTRG.12854	1	2572	11	30140	0.625193
GO:0031491	nucleosome binding	molecular_function	5	MSTRG.29691	1	2572	11	30140	0.625193
GO:0009881	photoreceptor activity	molecular_function	5	MSTRG.18621	1	2572	11	30140	0.625193
GO:0003785	actin monomer binding	molecular_function	7	MSTRG.672	1	2572	11	30140	0.625193
GO:0016279	protein-lysine N-methyltransferase activity	molecular_function	8	BraA07g010500.3C	1	2572	11	30140	0.625193
GO:0000407	phagophore assembly site	cellular_component	6	MSTRG.6492	1	2572	11	30140	0.625193
GO:0009423	chorismate biosynthetic process	biological_process	10	MSTRG.69	1	2572	11	30140	0.625193
GO:0070534	protein K63-linked ubiquitination	biological_process	13	MSTRG.26657	1	2572	11	30140	0.625193
GO:0080168	abscisic acid transport	biological_process	11	MSTRG.7093	1	2572	11	30140	0.625193
GO:0004629	phospholipase C activity	molecular_function	8	MSTRG.13546	1	2572	11	30140	0.625193
GO:0010328	auxin influx transmembrane transporter activity	molecular_function	6	MSTRG.12453	1	2572	11	30140	0.625193
GO:0016570	histone modification	biological_process	9	MSTRG.26559	1	2572	11	30140	0.625193
GO:0010099	regulation of photomorphogenesis	biological_process	8	MSTRG.18766	1	2572	11	30140	0.625193
GO:0071421	manganese ion transmembrane transport	biological_process	11	MSTRG.19339	1	2572	11	30140	0.625193
GO:0008175	tRNA methyltransferase activity	molecular_function	8	BraA07g010500.3C	1	2572	11	30140	0.625193
GO:0010011	auxin binding	molecular_function	5	MSTRG.23999	1	2572	11	30140	0.625193
GO:0070062	extracellular exosome	cellular_component	7	MSTRG.8162	1	2572	11	30140	0.625193
GO:0000150	recombinase activity	molecular_function	5	MSTRG.12854	1	2572	11	30140	0.625193
GO:0009378	four-way junction helicase activity	molecular_function	11	MSTRG.18766	1	2572	11	30140	0.625193
GO:0016853	isomerase activity	molecular_function	4	MSTRG.8257;MSTRG.28264;MSTRG.1627;MSTRG.15149	4	2572	50	30140	0.62732
GO:0010200	response to chitin	biological_process	7	MSTRG.11989;MSTRG.26653;MSTRG.10280;MSTRG.17343;MSTRG.4818;MSTRG.14502;MSTRG.30628;MSTRG.13138;MSTRG.10472;MSTRG.29478;MSTRG.13442;MSTRG.26414;MSTRG.20275;MSTRG.9913;MSTRG.12040;MSTRG.9324;MSTRG.18214;MSTRG.17048;MSTRG.30575;MSTRG.15767	20	2572	247	30140	0.630512
GO:0001666	response to hypoxia	biological_process	5	MSTRG.11140;MSTRG.14572;MSTRG.6668;MSTRG.20223;MSTRG.23388	5	2572	63	30140	0.633007
GO:0009534	chloroplast thylakoid	cellular_component	7	MSTRG.9676;MSTRG.19368;MSTRG.14482;MSTRG.22919;MSTRG.26108;MSTRG.25063;MSTRG.11910;MSTRG.21095;MSTRG.958;MSTRG.19001;MSTRG.2058;MSTRG.21842;MSTRG.22963;MSTRG.9161;MSTRG.5046;MSTRG.13266;MSTRG.1667;MSTRG.13268;MSTRG.7996;MSTRG.19067;MSTRG.17781;MSTRG.2464;MSTRG.8158;MSTRG.7296	24	2572	296	30140	0.634144
GO:0009873	ethylene-activated signaling pathway	biological_process	7	MSTRG.17261;MSTRG.2437;MSTRG.23027;MSTRG.9502;MSTRG.3433;MSTRG.23525;MSTRG.11368;BraA03g004430.3C;MSTRG.13442;MSTRG.18377;MSTRG.18214;MSTRG.14398;MSTRG.14572;MSTRG.18328;MSTRG.11951;MSTRG.20384;MSTRG.24420;MSTRG.3376;MSTRG.7048;MSTRG.19122;MSTRG.5355;MSTRG.23122;MSTRG.7556	23	2572	285	30140	0.641624
GO:0009934	regulation of meristem structural organization	biological_process	7	MSTRG.9231;MSTRG.12286	2	2572	25	30140	0.641763
GO:0000976	transcription regulatory region sequence-specific DNA binding	molecular_function	8	MSTRG.24420;BraA09g028560.3C	2	2572	25	30140	0.641763
GO:0009089	lysine biosynthetic process via diaminopimelate	biological_process	13	MSTRG.883;MSTRG.12388	2	2572	25	30140	0.641763
GO:0030036	actin cytoskeleton organization	biological_process	7	MSTRG.14718;MSTRG.8364	2	2572	25	30140	0.641763
GO:0006098	pentose-phosphate shunt	biological_process	7	MSTRG.17495;MSTRG.6358	2	2572	25	30140	0.641763
GO:0048507	meristem development	biological_process	6	MSTRG.19388;MSTRG.9437	2	2572	25	30140	0.641763
GO:0005384	manganese ion transmembrane transporter activity	molecular_function	10	MSTRG.879;MSTRG.19339	2	2572	25	30140	0.641763
GO:0009723	response to ethylene	biological_process	6	MSTRG.6779;MSTRG.7632;MSTRG.21169;MSTRG.20456;MSTRG.4906;MSTRG.20265;BraA09g025090.3C;MSTRG.6780;MSTRG.16349;MSTRG.6020;MSTRG.2437;MSTRG.29610;MSTRG.3433;MSTRG.8133;MSTRG.20871;MSTRG.18328;MSTRG.14398	17	2572	212	30140	0.64184
GO:0006446	regulation of translational initiation	biological_process	10	MSTRG.4238;MSTRG.7539;MSTRG.11499;MSTRG.25697	4	2572	51	30140	0.643038
GO:0006486	protein glycosylation	biological_process	9	MSTRG.30558;MSTRG.17083;MSTRG.29356;MSTRG.19149;MSTRG.941;MSTRG.16066;MSTRG.23474	7	2572	89	30140	0.64459
GO:0009585	red, far-red light phototransduction	biological_process	6	MSTRG.18085;MSTRG.12917;MSTRG.16078;MSTRG.5315;MSTRG.11554;MSTRG.18475	6	2572	77	30140	0.651515
GO:0002098	tRNA wobble uridine modification	biological_process	14	MSTRG.22037	1	2572	12	30140	0.657188
GO:0006014	D-ribose metabolic process	biological_process	8	MSTRG.19983	1	2572	12	30140	0.657188
GO:0000307	cyclin-dependent protein kinase holoenzyme complex	cellular_component	5	MSTRG.23061	1	2572	12	30140	0.657188
GO:0080144	amino acid homeostasis	biological_process	9	MSTRG.19319	1	2572	12	30140	0.657188
GO:0016688	L-ascorbate peroxidase activity	molecular_function	5	MSTRG.217	1	2572	12	30140	0.657188
GO:0004747	ribokinase activity	molecular_function	7	MSTRG.19983	1	2572	12	30140	0.657188
GO:0043140	ATP-dependent 3'-5' DNA helicase activity	molecular_function	12	MSTRG.18766	1	2572	12	30140	0.657188
GO:0009855	determination of bilateral symmetry	biological_process	6	MSTRG.15493	1	2572	12	30140	0.657188
GO:0015193	L-proline transmembrane transporter activity	molecular_function	7	MSTRG.12150	1	2572	12	30140	0.657188
GO:0030042	actin filament depolymerization	biological_process	8	MSTRG.6719	1	2572	12	30140	0.657188
GO:0002161	aminoacyl-tRNA editing activity	molecular_function	7	MSTRG.9603	1	2572	12	30140	0.657188
GO:0043078	polar nucleus	cellular_component	8	MSTRG.15083	1	2572	12	30140	0.657188
GO:0032957	inositol trisphosphate metabolic process	biological_process	8	MSTRG.9464	1	2572	12	30140	0.657188
GO:0051225	spindle assembly	biological_process	9	MSTRG.17816	1	2572	12	30140	0.657188
GO:0005885	Arp2/3 protein complex	cellular_component	4	MSTRG.25106	1	2572	12	30140	0.657188
GO:0034707	chloride channel complex	cellular_component	7	MSTRG.20989	1	2572	12	30140	0.657188
GO:0048497	maintenance of floral organ identity	biological_process	4	MSTRG.25603	1	2572	12	30140	0.657188
GO:1902456	regulation of stomatal opening	biological_process	7	MSTRG.15989	1	2572	12	30140	0.657188
GO:0015175	neutral amino acid transmembrane transporter activity	molecular_function	8	MSTRG.5830	1	2572	12	30140	0.657188
GO:0032880	regulation of protein localization	biological_process	6	MSTRG.7556	1	2572	12	30140	0.657188
GO:0031305	integral component of mitochondrial inner membrane	cellular_component	8	MSTRG.9379	1	2572	12	30140	0.657188
GO:0042753	positive regulation of circadian rhythm	biological_process	6	MSTRG.12917	1	2572	12	30140	0.657188
GO:0004520	endodeoxyribonuclease activity	molecular_function	8	MSTRG.12854	1	2572	12	30140	0.657188
[truncated: 506 more rows]

## Sheet: Sheet2
List of GO terms for DElncRNAs
GO_ID	GO_Term	GO_function	GO_class	Genes	S gene number	TS gene number	B gene number	TB gene number	pvalue
GO:0010287	plastoglobule	cellular_component	8	MSTRG.23128;MSTRG.9042;BraA02g037170.3C;MSTRG.4808;MSTRG.5404;MSTRG.5400;MSTRG.22963	7	87	36	9492	2.86323e-08
GO:0033306	phytol metabolic process	biological_process	10	BraA02g037170.3C;MSTRG.5400;MSTRG.5404	3	87	6	9492	1.45833e-05
GO:0004144	diacylglycerol O-acyltransferase activity	molecular_function	9	BraA02g037170.3C;MSTRG.5404;MSTRG.5400	3	87	9	9492	6.00396e-05
GO:0019432	triglyceride biosynthetic process	biological_process	10	BraA02g037170.3C;MSTRG.5400;MSTRG.5404	3	87	10	9492	8.52026e-05
GO:0006869	lipid transport	biological_process	7	MSTRG.14917;MSTRG.4951;MSTRG.18232;MSTRG.18231;MSTRG.14041	5	87	50	9492	8.82371e-05
GO:0047364	desulfoglucosinolate sulfotransferase activity	molecular_function	7	MSTRG.21059;MSTRG.21061	2	87	3	9492	0.000247667
GO:0008289	lipid binding	molecular_function	4	MSTRG.18232;MSTRG.4951;MSTRG.14917;MSTRG.18231;MSTRG.14041	5	87	67	9492	0.000355985
GO:0019761	glucosinolate biosynthetic process	biological_process	9	MSTRG.21059;MSTRG.11764;MSTRG.21061	3	87	16	9492	0.000382087
GO:0005618	cell wall	cellular_component	5	MSTRG.29269;MSTRG.14493;MSTRG.14502;MSTRG.10232;MSTRG.2730;MSTRG.19890;MSTRG.2729;MSTRG.10447;MSTRG.21169	9	87	249	9492	0.000438791
GO:0005576	extracellular region	cellular_component	3	MSTRG.2891;MSTRG.21169;MSTRG.2729;MSTRG.25524;MSTRG.19890;MSTRG.18232;MSTRG.4951;BraA10g017800.3C;MSTRG.18231;MSTRG.29269;MSTRG.10447;MSTRG.10232;MSTRG.9048;MSTRG.14917;MSTRG.23301;MSTRG.9046	16	87	737	9492	0.000949362
GO:0030076	light-harvesting complex	cellular_component	4	MSTRG.9042;MSTRG.22963	2	87	12	9492	0.0051637
GO:0031409	pigment binding	molecular_function	4	MSTRG.22963;MSTRG.9042	2	87	13	9492	0.00606636
GO:0009768	photosynthesis, light harvesting in photosystem I	biological_process	7	MSTRG.22963;MSTRG.9042	2	87	13	9492	0.00606636
GO:0010087	phloem or xylem histogenesis	biological_process	6	MSTRG.17105;MSTRG.5765	2	87	14	9492	0.00703547
GO:0051213	dioxygenase activity	molecular_function	5	MSTRG.16070;MSTRG.14110	2	87	15	9492	0.00806978
GO:0009522	photosystem I	cellular_component	7	MSTRG.22963;MSTRG.9042	2	87	15	9492	0.00806978
GO:0001676	long-chain fatty acid metabolic process	biological_process	10	MSTRG.8391	1	87	1	9492	0.00916561
GO:0032260	response to jasmonic acid stimulus involved in jasmonic acid and ethylene-dependent systemic resistance	biological_process	7	MSTRG.21061	1	87	1	9492	0.00916561
GO:0070544	histone H3-K36 demethylation	biological_process	13	MSTRG.14110	1	87	1	9492	0.00916561
GO:0060862	negative regulation of floral organ abscission	biological_process	10	MSTRG.11818	1	87	1	9492	0.00916561
GO:0010496	intercellular transport	biological_process	6	MSTRG.14915	1	87	1	9492	0.00916561
GO:0009852	auxin catabolic process	biological_process	6	MSTRG.16070	1	87	1	9492	0.00916561
GO:0016168	chlorophyll binding	molecular_function	6	MSTRG.9042;MSTRG.22963	2	87	16	9492	0.00916802
GO:0045330	aspartyl esterase activity	molecular_function	6	MSTRG.2729;MSTRG.2730	2	87	16	9492	0.00916802
GO:0031640	killing of cells of other organism	biological_process	4	MSTRG.21169;MSTRG.23301	2	87	17	9492	0.010329
GO:0030599	pectinesterase activity	molecular_function	7	MSTRG.2729;MSTRG.2730	2	87	17	9492	0.010329
GO:0018298	protein-chromophore linkage	biological_process	9	MSTRG.22963;MSTRG.9042	2	87	18	9492	0.0115514
GO:0008146	sulfotransferase activity	molecular_function	6	MSTRG.21059;MSTRG.21061	2	87	20	9492	0.014176
GO:0042546	cell wall biogenesis	biological_process	5	MSTRG.29269;MSTRG.16065	2	87	21	9492	0.0155758
GO:0042545	cell wall modification	biological_process	7	MSTRG.2729;MSTRG.2730	2	87	22	9492	0.0170324
GO:0050284	sinapate 1-glucosyltransferase activity	molecular_function	8	MSTRG.14064	1	87	2	9492	0.0182482
GO:0080066	3-methylthiopropyl-desulfoglucosinolate sulfotransferase activity	molecular_function	8	MSTRG.21059	1	87	2	9492	0.0182482
GO:0080070	8-methylthiooctyl-desulfoglucosinolate sulfotransferase activity	molecular_function	8	MSTRG.21059	1	87	2	9492	0.0182482
GO:0005672	transcription factor TFIIA complex	cellular_component	7	MSTRG.9701	1	87	2	9492	0.0182482
GO:0052541	plant-type cell wall cellulose metabolic process	biological_process	11	MSTRG.25719	1	87	2	9492	0.0182482
GO:0080069	7-methylthioheptyl-desulfoglucosinolate sulfotransferase activity	molecular_function	8	MSTRG.21059	1	87	2	9492	0.0182482
GO:0045962	positive regulation of development, heterochronic	biological_process	7	MSTRG.13446	1	87	2	9492	0.0182482
GO:1902171	regulation of tocopherol cyclase activity	biological_process	7	MSTRG.4808	1	87	2	9492	0.0182482
GO:0080067	4-methylthiobutyl-desulfoglucosinolate sulfotransferase activity	molecular_function	8	MSTRG.21059	1	87	2	9492	0.0182482
GO:0080068	5-methylthiopentyl-desulfoglucosinolate sulfotransferase activity	molecular_function	8	MSTRG.21059	1	87	2	9492	0.0182482
GO:0090057	root radial pattern formation	biological_process	7	MSTRG.14915	1	87	2	9492	0.0182482
GO:0010442	guard cell morphogenesis	biological_process	8	MSTRG.25719	1	87	2	9492	0.0182482
GO:0046975	histone methyltransferase activity (H3-K36 specific)	molecular_function	10	MSTRG.14110	1	87	2	9492	0.0182482
GO:0080071	indol-3-yl-methyl-desulfoglucosinolate sulfotransferase activity	molecular_function	8	MSTRG.21059	1	87	2	9492	0.0182482
GO:0009801	cinnamic acid ester metabolic process	biological_process	7	MSTRG.14064	1	87	2	9492	0.0182482
GO:0080184	response to phenylpropanoid	biological_process	7	MSTRG.25470	1	87	2	9492	0.0182482
GO:0048512	circadian behavior	biological_process	5	MSTRG.18766	1	87	2	9492	0.0182482
GO:0046323	glucose import	biological_process	12	MSTRG.10241;MSTRG.8388	2	87	25	9492	0.0217317
GO:0005355	glucose transmembrane transporter activity	molecular_function	9	MSTRG.8388;MSTRG.10241	2	87	25	9492	0.0217317
GO:0050832	defense response to fungus	biological_process	8	MSTRG.21169;MSTRG.23313;MSTRG.23301;MSTRG.14502	4	87	118	9492	0.0229276
GO:0051707	response to other organism	biological_process	6	MSTRG.10232;MSTRG.23313	2	87	26	9492	0.0234044
GO:0010067	procambium histogenesis	biological_process	7	MSTRG.17105	1	87	3	9492	0.0272484
GO:0046861	glyoxysomal membrane	cellular_component	9	MSTRG.8391	1	87	3	9492	0.0272484
GO:0031349	positive regulation of defense response	biological_process	8	MSTRG.11818	1	87	3	9492	0.0272484
GO:0033946	xyloglucan-specific endo-beta-1,4-glucanase activity	molecular_function	8	MSTRG.29269	1	87	3	9492	0.0272484
GO:0050821	protein stabilization	biological_process	6	MSTRG.4808	1	87	3	9492	0.0272484
GO:0072732	cellular response to calcium ion starvation	biological_process	9	MSTRG.10447	1	87	3	9492	0.0272484
GO:0010942	positive regulation of cell death	biological_process	7	MSTRG.11818	1	87	3	9492	0.0272484
GO:0009505	plant-type cell wall	cellular_component	6	MSTRG.2730;MSTRG.14502;MSTRG.25719;MSTRG.2729	4	87	132	9492	0.0328139
GO:0045490	pectin catabolic process	biological_process	8	MSTRG.2730;MSTRG.2729	2	87	32	9492	0.0344805
GO:0006109	regulation of carbohydrate metabolic process	biological_process	7	MSTRG.14493	1	87	4	9492	0.0361671
GO:0008889	glycerophosphodiester phosphodiesterase activity	molecular_function	8	MSTRG.25719	1	87	4	9492	0.0361671
GO:0004467	long-chain fatty acid-CoA ligase activity	molecular_function	8	MSTRG.8391	1	87	4	9492	0.0361671
GO:0052716	hydroquinone:oxygen oxidoreductase activity	molecular_function	7	BraA10g017800.3C	1	87	4	9492	0.0361671
GO:0005938	cell cortex	cellular_component	7	MSTRG.14915	1	87	4	9492	0.0361671
GO:0008194	UDP-glycosyltransferase activity	molecular_function	6	MSTRG.16767;MSTRG.14064	2	87	34	9492	0.0385445
GO:0009965	leaf morphogenesis	biological_process	6	MSTRG.5765;MSTRG.13446	2	87	35	9492	0.0406418
GO:0010054	trichoblast differentiation	biological_process	8	MSTRG.10447	1	87	5	9492	0.045005
GO:0042807	central vacuole	cellular_component	8	MSTRG.20361	1	87	5	9492	0.045005
GO:0002239	response to oomycetes	biological_process	7	MSTRG.14502	1	87	5	9492	0.045005
GO:0071456	cellular response to hypoxia	biological_process	6	MSTRG.23313	1	87	5	9492	0.045005
GO:0071365	cellular response to auxin stimulus	biological_process	7	MSTRG.10447	1	87	5	9492	0.045005
GO:0009815	1-aminocyclopropane-1-carboxylate oxidase activity	molecular_function	7	MSTRG.11764	1	87	5	9492	0.045005
GO:0046274	lignin catabolic process	biological_process	8	BraA10g017800.3C	1	87	5	9492	0.045005
GO:0004714	transmembrane receptor protein tyrosine kinase activity	molecular_function	9	MSTRG.11818	1	87	5	9492	0.045005
GO:0009378	four-way junction helicase activity	molecular_function	11	MSTRG.18766	1	87	5	9492	0.045005
GO:0030140	trans-Golgi network transport vesicle	cellular_component	8	MSTRG.5765	1	87	5	9492	0.045005
GO:0043140	ATP-dependent 3'-5' DNA helicase activity	molecular_function	12	MSTRG.18766	1	87	5	9492	0.045005
GO:0048046	apoplast	cellular_component	4	MSTRG.29269;MSTRG.19890;MSTRG.14502;MSTRG.2891;BraA10g017800.3C	5	87	215	9492	0.047199
GO:0009870	defense response signaling pathway, resistance gene-dependent	biological_process	6	MSTRG.23313	1	87	6	9492	0.0537627
GO:0010439	regulation of glucosinolate biosynthetic process	biological_process	9	MSTRG.11764	1	87	6	9492	0.0537627
GO:0004499	N,N-dimethylaniline monooxygenase activity	molecular_function	7	MSTRG.23313	1	87	6	9492	0.0537627
GO:0015145	monosaccharide transmembrane transporter activity	molecular_function	7	MSTRG.8388	1	87	6	9492	0.0537627
GO:0016998	cell wall macromolecule catabolic process	biological_process	8	MSTRG.5776	1	87	6	9492	0.0537627
GO:0000326	protein storage vacuole	cellular_component	8	MSTRG.20361	1	87	6	9492	0.0537627
GO:0009698	phenylpropanoid metabolic process	biological_process	6	BraA10g017800.3C	1	87	6	9492	0.0537627
GO:0010099	regulation of photomorphogenesis	biological_process	8	MSTRG.18766	1	87	6	9492	0.0537627
GO:0008047	enzyme activator activity	molecular_function	5	MSTRG.14493	1	87	6	9492	0.0537627
GO:0004497	monooxygenase activity	molecular_function	5	MSTRG.2529;MSTRG.23313	2	87	41	9492	0.0540814
GO:0043085	positive regulation of catalytic activity	biological_process	6	MSTRG.14493	1	87	7	9492	0.062441
GO:0009514	glyoxysome	cellular_component	8	MSTRG.8391	1	87	7	9492	0.062441
GO:0006302	double-strand break repair	biological_process	9	MSTRG.18766	1	87	7	9492	0.062441
GO:0006071	glycerol metabolic process	biological_process	8	MSTRG.25719	1	87	7	9492	0.062441
GO:0015297	antiporter activity	molecular_function	7	MSTRG.20607;MSTRG.20428	2	87	46	9492	0.0663042
GO:0009579	thylakoid	cellular_component	5	MSTRG.9042;MSTRG.14493;MSTRG.22963	3	87	103	9492	0.0684536
GO:0009523	photosystem II	cellular_component	7	MSTRG.22963	1	87	8	9492	0.0710407
GO:0010102	lateral root morphogenesis	biological_process	8	MSTRG.4951	1	87	8	9492	0.0710407
GO:0008107	galactoside 2-alpha-L-fucosyltransferase activity	molecular_function	9	MSTRG.16065	1	87	8	9492	0.0710407
GO:0032508	DNA duplex unwinding	biological_process	9	MSTRG.18766	1	87	8	9492	0.0710407
GO:0071944	cell periphery	cellular_component	4	MSTRG.2730	1	87	8	9492	0.0710407
GO:0036092	phosphatidylinositol-3-phosphate biosynthetic process	biological_process	11	MSTRG.2549	1	87	8	9492	0.0710407
GO:0015144	carbohydrate transmembrane transporter activity	molecular_function	5	MSTRG.10241;MSTRG.8388	2	87	48	9492	0.0714282
GO:0045893	positive regulation of transcription, DNA-templated	biological_process	9	MSTRG.17105;MSTRG.13138;MSTRG.18766	3	87	109	9492	0.0782052
GO:0006367	transcription initiation from RNA polymerase II promoter	biological_process	9	MSTRG.9701	1	87	9	9492	0.0795623
GO:0016722	oxidoreductase activity, oxidizing metal ions	molecular_function	5	BraA10g017800.3C	1	87	9	9492	0.0795623
GO:0048765	root hair cell differentiation	biological_process	8	MSTRG.25719	1	87	9	9492	0.0795623
GO:0042973	glucan endo-1,3-beta-D-glucosidase activity	molecular_function	9	MSTRG.19890	1	87	9	9492	0.0795623
GO:0003824	catalytic activity	molecular_function	3	MSTRG.5400;BraA02g037170.3C;MSTRG.5404	3	87	110	9492	0.0798871
GO:0046872	metal ion binding	molecular_function	6	MSTRG.14110;MSTRG.9042;MSTRG.5765;MSTRG.10232;MSTRG.22963;MSTRG.25471;MSTRG.17105;MSTRG.16070;BraA03g041960.3C;MSTRG.11764	10	87	673	9492	0.0872501
GO:0005351	carbohydrate:proton symporter activity	molecular_function	7	MSTRG.10241;MSTRG.8388	2	87	54	9492	0.0875235
GO:0016844	strictosidine synthase activity	molecular_function	7	MSTRG.19883	1	87	10	9492	0.0880067
GO:0009861	jasmonic acid and ethylene-dependent systemic resistance	biological_process	6	MSTRG.21169	1	87	10	9492	0.0880067
GO:0042578	phosphoric ester hydrolase activity	molecular_function	6	MSTRG.2549	1	87	10	9492	0.0880067
GO:0009821	alkaloid biosynthetic process	biological_process	7	MSTRG.19883	1	87	10	9492	0.0880067
GO:0010026	trichome differentiation	biological_process	6	MSTRG.25719	1	87	10	9492	0.0880067
GO:0004713	protein tyrosine kinase activity	molecular_function	8	MSTRG.11818	1	87	10	9492	0.0880067
GO:0012511	monolayer-surrounded lipid storage body	cellular_component	7	MSTRG.14278	1	87	10	9492	0.0880067
GO:0008810	cellulase activity	molecular_function	7	MSTRG.19890	1	87	10	9492	0.0880067
GO:0009969	xyloglucan biosynthetic process	biological_process	10	MSTRG.16065	1	87	10	9492	0.0880067
GO:0008417	fucosyltransferase activity	molecular_function	7	MSTRG.16065	1	87	10	9492	0.0880067
GO:0005887	integral component of plasma membrane	cellular_component	6	MSTRG.8388;MSTRG.10241;MSTRG.20361	3	87	115	9492	0.0885307
GO:0015979	photosynthesis	biological_process	5	MSTRG.9042;MSTRG.22963	2	87	55	9492	0.0903037
GO:0046658	anchored component of plasma membrane	cellular_component	6	MSTRG.19890;MSTRG.25719	2	87	56	9492	0.0931099
GO:0019915	lipid storage	biological_process	5	MSTRG.14278	1	87	11	9492	0.0963745
GO:0010204	defense response signaling pathway, resistance gene-independent	biological_process	6	MSTRG.23313	1	87	11	9492	0.0963745
GO:0004857	enzyme inhibitor activity	molecular_function	5	MSTRG.14493	1	87	11	9492	0.0963745
GO:0010187	negative regulation of seed germination	biological_process	10	MSTRG.13138	1	87	11	9492	0.0963745
GO:0034219	carbohydrate transmembrane transport	biological_process	8	MSTRG.8388	1	87	11	9492	0.0963745
GO:0009718	anthocyanin-containing compound biosynthetic process	biological_process	7	MSTRG.14064	1	87	11	9492	0.0963745
GO:0051087	chaperone binding	molecular_function	5	MSTRG.5772	1	87	11	9492	0.0963745
GO:0006284	base-excision repair	biological_process	9	MSTRG.18766	1	87	11	9492	0.0963745
GO:0030145	manganese ion binding	molecular_function	8	MSTRG.2891	1	87	12	9492	0.104666
GO:0030247	polysaccharide binding	molecular_function	5	MSTRG.19890	1	87	12	9492	0.104666
GO:0004806	triglyceride lipase activity	molecular_function	7	MSTRG.19888	1	87	12	9492	0.104666
GO:0055114	oxidation-reduction process	biological_process	4	MSTRG.11764;MSTRG.10232;MSTRG.23313;MSTRG.14110;BraA10g017800.3C;MSTRG.16070;MSTRG.14493;MSTRG.2529	8	87	530	9492	0.111852
GO:0045271	respiratory chain complex I	cellular_component	6	MSTRG.7197	1	87	13	9492	0.112883
GO:0034220	ion transmembrane transport	biological_process	7	MSTRG.20361	1	87	13	9492	0.112883
GO:0009932	cell tip growth	biological_process	8	MSTRG.25719	1	87	13	9492	0.112883
GO:0016762	xyloglucan:xyloglucosyl transferase activity	molecular_function	8	MSTRG.29269	1	87	13	9492	0.112883
GO:0016757	transferase activity, transferring glycosyl groups	molecular_function	5	MSTRG.16767;MSTRG.16065;MSTRG.4878;MSTRG.25524	4	87	202	9492	0.114154
GO:0006631	fatty acid metabolic process	biological_process	9	MSTRG.8391	1	87	14	9492	0.121025
GO:0004439	phosphatidylinositol-4,5-bisphosphate 5-phosphatase activity	molecular_function	10	MSTRG.2549	1	87	15	9492	0.129093
GO:0010053	root epidermal cell differentiation	biological_process	7	MSTRG.25719	1	87	15	9492	0.129093
GO:0010227	floral organ abscission	biological_process	5	MSTRG.10805	1	87	15	9492	0.129093
GO:0010193	response to ozone	biological_process	7	MSTRG.8391	1	87	15	9492	0.129093
GO:0009733	response to auxin	biological_process	6	MSTRG.19387;MSTRG.5765;MSTRG.4951	3	87	138	9492	0.132864
GO:0015254	glycerol channel activity	molecular_function	7	MSTRG.20361	1	87	16	9492	0.137088
GO:0016671	oxidoreductase activity, acting on a sulfur group of donors, disulfide as acceptor	molecular_function	6	MSTRG.14493	1	87	16	9492	0.137088
GO:0006310	DNA recombination	biological_process	8	MSTRG.18766	1	87	16	9492	0.137088
GO:0004518	nuclease activity	molecular_function	6	BraA03g041960.3C	1	87	16	9492	0.137088
GO:0045735	nutrient reservoir activity	molecular_function	3	MSTRG.2891	1	87	16	9492	0.137088
GO:0009992	cellular water homeostasis	biological_process	8	MSTRG.20361	1	87	16	9492	0.137088
GO:0009507	chloroplast	cellular_component	7	MSTRG.8391;BraA09g036020.3C;MSTRG.26779;MSTRG.23128;MSTRG.11457;MSTRG.5400;MSTRG.23313;MSTRG.9042;BraA02g037170.3C;MSTRG.22963;MSTRG.5404;MSTRG.14493;MSTRG.14999;MSTRG.3548;MSTRG.14487;MSTRG.19883;MSTRG.17601;MSTRG.4808	18	87	1508	9492	0.140002
GO:0006662	glycerol ether metabolic process	biological_process	6	MSTRG.14493	1	87	17	9492	0.145011
GO:0007033	vacuole organization	biological_process	6	MSTRG.2549	1	87	17	9492	0.145011
GO:0009607	response to biotic stimulus	biological_process	4	MSTRG.25470	1	87	17	9492	0.145011
GO:0006839	mitochondrial transport	biological_process	6	MSTRG.17597	1	87	17	9492	0.145011
GO:0009627	systemic acquired resistance	biological_process	7	MSTRG.23313	1	87	18	9492	0.152861
GO:0050661	NADP binding	molecular_function	6	MSTRG.23313	1	87	18	9492	0.152861
GO:0016798	hydrolase activity, acting on glycosyl bonds	molecular_function	5	MSTRG.29269	1	87	18	9492	0.152861
GO:0042752	regulation of circadian rhythm	biological_process	5	MSTRG.14110	1	87	18	9492	0.152861
GO:0010051	xylem and phloem pattern formation	biological_process	6	MSTRG.5765	1	87	18	9492	0.152861
GO:0048573	photoperiodism, flowering	biological_process	8	MSTRG.23122	1	87	18	9492	0.152861
GO:0080167	response to karrikin	biological_process	5	MSTRG.14064;MSTRG.18766	2	87	77	9492	0.156895
GO:0009625	response to insect	biological_process	7	MSTRG.21169	1	87	19	9492	0.160641
GO:0015250	water channel activity	molecular_function	7	MSTRG.20361	1	87	19	9492	0.160641
GO:0010411	xyloglucan metabolic process	biological_process	9	MSTRG.29269	1	87	20	9492	0.168349
GO:0005694	chromosome	cellular_component	6	MSTRG.18766	1	87	21	9492	0.175988
GO:0016706	2-oxoglutarate-dependent dioxygenase activity	molecular_function	6	MSTRG.16070	1	87	21	9492	0.175988
GO:0034599	cellular response to oxidative stress	biological_process	6	MSTRG.14493	1	87	21	9492	0.175988
GO:0071369	cellular response to ethylene stimulus	biological_process	7	MSTRG.10447	1	87	21	9492	0.175988
GO:0006260	DNA replication	biological_process	8	MSTRG.18766	1	87	21	9492	0.175988
GO:0010200	response to chitin	biological_process	7	MSTRG.14502;MSTRG.13138	2	87	85	9492	0.182965
GO:0009535	chloroplast thylakoid membrane	cellular_component	8	MSTRG.22963;MSTRG.14493;MSTRG.9042	3	87	163	9492	0.187927
GO:0035091	phosphatidylinositol binding	molecular_function	6	MSTRG.5765	1	87	23	9492	0.191058
GO:0032580	Golgi cisterna membrane	cellular_component	8	MSTRG.16065	1	87	23	9492	0.191058
GO:0006897	endocytosis	biological_process	7	MSTRG.5765	1	87	23	9492	0.191058
GO:0010218	response to far red light	biological_process	8	MSTRG.9042	1	87	23	9492	0.191058
GO:0000103	sulfate assimilation	biological_process	6	MSTRG.14493	1	87	23	9492	0.191058
GO:0043086	negative regulation of catalytic activity	biological_process	6	MSTRG.14493	1	87	24	9492	0.19849
GO:0005096	GTPase activator activity	molecular_function	6	MSTRG.5765	1	87	24	9492	0.19849
GO:0080043	quercetin 3-O-glucosyltransferase activity	molecular_function	8	MSTRG.14064	1	87	25	9492	0.205855
GO:0009853	photorespiration	biological_process	6	MSTRG.7197	1	87	25	9492	0.205855
GO:0080044	quercetin 7-O-glucosyltransferase activity	molecular_function	8	MSTRG.14064	1	87	25	9492	0.205855
GO:0010043	response to zinc ion	biological_process	7	MSTRG.25470	1	87	25	9492	0.205855
GO:0031966	mitochondrial membrane	cellular_component	5	MSTRG.7197	1	87	25	9492	0.205855
GO:0006914	autophagy	biological_process	6	MSTRG.20361	1	87	26	9492	0.213153
GO:0010182	sugar mediated signaling pathway	biological_process	6	MSTRG.13138	1	87	26	9492	0.213153
GO:0052696	flavonoid glucuronidation	biological_process	6	MSTRG.14064	1	87	26	9492	0.213153
GO:0005507	copper ion binding	molecular_function	8	MSTRG.25470;BraA10g017800.3C	2	87	95	9492	0.216349
GO:0009637	response to blue light	biological_process	7	MSTRG.9042	1	87	27	9492	0.220385
GO:0009832	plant-type cell wall biogenesis	biological_process	6	MSTRG.16065	1	87	27	9492	0.220385
GO:0005747	mitochondrial respiratory chain complex I	cellular_component	7	MSTRG.7197	1	87	27	9492	0.220385
GO:0046910	pectinesterase inhibitor activity	molecular_function	6	MSTRG.2730	1	87	27	9492	0.220385
GO:0009738	abscisic acid-activated signaling pathway	biological_process	6	MSTRG.13138;MSTRG.25471	2	87	100	9492	0.233254
GO:0016705	oxidoreductase activity, acting on paired donors, with incorporation or reduction of molecular oxygen	molecular_function	5	MSTRG.2529	1	87	29	9492	0.234652
GO:0042538	hyperosmotic salinity response	biological_process	7	MSTRG.8381	1	87	29	9492	0.234652
GO:0009809	lignin biosynthetic process	biological_process	8	BraA10g017800.3C	1	87	29	9492	0.234652
GO:0042744	hydrogen peroxide catabolic process	biological_process	8	MSTRG.10232	1	87	31	9492	0.248661
GO:0009636	response to toxic substance	biological_process	5	MSTRG.14064	1	87	32	9492	0.25557
GO:0016020	membrane	cellular_component	3	MSTRG.8388;MSTRG.17601;MSTRG.8391;MSTRG.20361;MSTRG.14278;MSTRG.9042;MSTRG.20428;MSTRG.20607;MSTRG.10241	9	87	761	9492	0.261221
GO:0006952	defense response	biological_process	5	MSTRG.21169;MSTRG.23301;MSTRG.11818;MSTRG.25470	4	87	286	9492	0.266943
GO:0006811	ion transport	biological_process	6	MSTRG.26779	1	87	34	9492	0.2692
GO:0006413	translational initiation	biological_process	5	MSTRG.11457	1	87	34	9492	0.2692
GO:0009737	response to abscisic acid	biological_process	6	MSTRG.3548;MSTRG.8381;MSTRG.13138	3	87	202	9492	0.282535
GO:0010114	response to red light	biological_process	8	MSTRG.9042	1	87	36	9492	0.282584
GO:0009626	plant-type hypersensitive response	biological_process	6	MSTRG.23313	1	87	36	9492	0.282584
GO:0048316	seed development	biological_process	5	MSTRG.13138	1	87	37	9492	0.289184
GO:0009845	seed germination	biological_process	4	MSTRG.13138	1	87	37	9492	0.289184
GO:0020037	heme binding	molecular_function	6	MSTRG.10232;MSTRG.2529	2	87	118	9492	0.294506
GO:0071555	cell wall organization	biological_process	6	MSTRG.29269;MSTRG.16065	2	87	119	9492	0.297904
GO:0015035	protein disulfide oxidoreductase activity	molecular_function	7	MSTRG.14493	1	87	39	9492	0.302206
GO:0006979	response to oxidative stress	biological_process	5	MSTRG.10232;MSTRG.14493	2	87	122	9492	0.308083
GO:0010228	vegetative to reproductive phase transition of meristem	biological_process	5	MSTRG.25470	1	87	41	9492	0.314992
GO:0003743	translation initiation factor activity	molecular_function	8	MSTRG.11457	1	87	41	9492	0.314992
GO:0009058	biosynthetic process	biological_process	4	MSTRG.19883	1	87	42	9492	0.321297
GO:0016021	integral component of membrane	cellular_component	5	MSTRG.17597;MSTRG.23305;MSTRG.20759;BraA09g036020.3C;MSTRG.7197;MSTRG.2529;MSTRG.9042;MSTRG.20607;MSTRG.4878;MSTRG.14278;MSTRG.11348;MSTRG.20428;MSTRG.13797;MSTRG.22963;MSTRG.16065;MSTRG.11818;MSTRG.25524;MSTRG.8381;MSTRG.2730;MSTRG.26779	20	87	1954	9492	0.328378
GO:0007623	circadian rhythm	biological_process	4	MSTRG.14110	1	87	44	9492	0.333737
GO:0004601	peroxidase activity	molecular_function	4	MSTRG.10232	1	87	44	9492	0.333737
GO:0005215	transporter activity	molecular_function	3	MSTRG.20607;MSTRG.20428	2	87	131	9492	0.338437
GO:0009617	response to bacterium	biological_process	7	MSTRG.19890	1	87	45	9492	0.339872
GO:0007169	transmembrane receptor protein tyrosine kinase signaling pathway	biological_process	7	MSTRG.11818	1	87	47	9492	0.351976
GO:0009739	response to gibberellin	biological_process	6	MSTRG.13138	1	87	48	9492	0.357945
GO:0006629	lipid metabolic process	biological_process	5	MSTRG.25719	1	87	48	9492	0.357945
GO:0008168	methyltransferase activity	molecular_function	6	MSTRG.20763	1	87	49	9492	0.36386
GO:0005743	mitochondrial inner membrane	cellular_component	6	MSTRG.17597	1	87	49	9492	0.36386
GO:0016042	lipid catabolic process	biological_process	6	MSTRG.19888	1	87	49	9492	0.36386
GO:0009658	chloroplast organization	biological_process	7	MSTRG.18766	1	87	51	9492	0.375528
GO:0043231	intracellular membrane-bounded organelle	cellular_component	5	MSTRG.14064	1	87	52	9492	0.381283
GO:0009414	response to water deprivation	biological_process	5	MSTRG.13138;MSTRG.3548	2	87	146	9492	0.388086
GO:0006810	transport	biological_process	5	MSTRG.20361;MSTRG.17597	2	87	146	9492	0.388086
GO:0050660	flavin adenine dinucleotide binding	molecular_function	6	MSTRG.23313	1	87	54	9492	0.392635
GO:0048366	leaf development	biological_process	7	MSTRG.13446	1	87	56	9492	0.403781
GO:0009705	plant-type vacuole membrane	cellular_component	8	MSTRG.20361	1	87	56	9492	0.403781
GO:0009941	chloroplast envelope	cellular_component	7	MSTRG.22963;MSTRG.14493;MSTRG.9042	3	87	251	9492	0.405512
GO:0009409	response to cold	biological_process	5	MSTRG.8381;MSTRG.3548	2	87	153	9492	0.410719
GO:0006970	response to osmotic stress	biological_process	5	MSTRG.3548	1	87	59	9492	0.420123
GO:0032259	methylation	biological_process	4	MSTRG.20763	1	87	62	9492	0.436022
GO:0016887	ATPase activity	molecular_function	9	MSTRG.23128	1	87	62	9492	0.436022
GO:0045454	cell redox homeostasis	biological_process	5	MSTRG.14493	1	87	66	9492	0.456551
GO:0019825	oxygen binding	molecular_function	5	MSTRG.2529	1	87	68	9492	0.466537
GO:0009723	response to ethylene	biological_process	6	MSTRG.21169	1	87	68	9492	0.466537
GO:0035556	intracellular signal transduction	biological_process	5	MSTRG.29276	1	87	73	9492	0.490716
GO:0030154	cell differentiation	biological_process	5	MSTRG.13446	1	87	76	9492	0.5047
GO:0004553	hydrolase activity, hydrolyzing O-glycosyl compounds	molecular_function	6	MSTRG.19890	1	87	81	9492	0.527167
GO:0009416	response to light stimulus	biological_process	6	MSTRG.22963	1	87	83	9492	0.535869
GO:0030246	carbohydrate binding	molecular_function	4	MSTRG.14502	1	87	83	9492	0.535869
GO:0009793	embryo development ending in seed dormancy	biological_process	5	MSTRG.10805;MSTRG.5091	2	87	198	9492	0.545181
GO:0009873	ethylene-activated signaling pathway	biological_process	7	MSTRG.23122	1	87	87	9492	0.552802
GO:0055085	transmembrane transport	biological_process	6	MSTRG.17597	1	87	91	9492	0.569123
GO:0005773	vacuole	cellular_component	6	MSTRG.19883;MSTRG.25471;MSTRG.19890	3	87	323	9492	0.572664
GO:0005777	peroxisome	cellular_component	7	MSTRG.8391	1	87	92	9492	0.573111
GO:0009751	response to salicylic acid	biological_process	6	MSTRG.21169	1	87	93	9492	0.577062
GO:0009735	response to cytokinin	biological_process	6	MSTRG.14493	1	87	94	9492	0.580977
GO:0031225	anchored component of membrane	cellular_component	5	MSTRG.25719	1	87	94	9492	0.580977
GO:0009534	chloroplast thylakoid	cellular_component	7	MSTRG.22963	1	87	98	9492	0.596281
GO:0009753	response to jasmonic acid	biological_process	6	MSTRG.21169	1	87	99	9492	0.60002
GO:0016491	oxidoreductase activity	molecular_function	4	BraA10g017800.3C	1	87	100	9492	0.603725
GO:0006468	protein phosphorylation	biological_process	9	MSTRG.11818;MSTRG.29276;MSTRG.4808	3	87	339	9492	0.605816
GO:0005506	iron ion binding	molecular_function	8	MSTRG.2529	1	87	101	9492	0.607395
GO:0005509	calcium ion binding	molecular_function	7	BraA09g036020.3C	1	87	109	9492	0.635577
GO:0009506	plasmodesma	cellular_component	5	MSTRG.10447;MSTRG.13797;MSTRG.11764;MSTRG.17601	4	87	482	9492	0.651179
GO:0006457	protein folding	biological_process	4	MSTRG.14493	1	87	128	9492	0.694743
GO:0007275	multicellular organism development	biological_process	4	MSTRG.8391	1	87	131	9492	0.703173
GO:0042742	defense response to bacterium	biological_process	8	MSTRG.23313	1	87	134	9492	0.711374
GO:0005768	endosome	cellular_component	7	MSTRG.14915	1	87	136	9492	0.716716
GO:0016301	kinase activity	molecular_function	6	MSTRG.25719;MSTRG.29276;MSTRG.11818	3	87	403	9492	0.721041
GO:0005774	vacuolar membrane	cellular_component	7	MSTRG.2549;MSTRG.20428	2	87	283	9492	0.7375
GO:0005975	carbohydrate metabolic process	biological_process	5	MSTRG.19890	1	87	147	9492	0.744396
GO:0004674	protein serine/threonine kinase activity	molecular_function	8	MSTRG.29276;MSTRG.11818	2	87	287	9492	0.744593
GO:0004672	protein kinase activity	molecular_function	7	MSTRG.4808	1	87	151	9492	0.753784
GO:0005783	endoplasmic reticulum	cellular_component	6	MSTRG.19883;MSTRG.19890	2	87	325	9492	0.80422
GO:0003677	DNA binding	molecular_function	6	MSTRG.18766;MSTRG.17105;MSTRG.13138;MSTRG.13446;BraA03g041960.3C;MSTRG.23122	6	87	873	9492	0.823271
GO:0043565	sequence-specific DNA binding	molecular_function	7	MSTRG.13138	1	87	189	9492	0.827582
GO:0000166	nucleotide binding	molecular_function	5	BraA03g041960.3C	1	87	196	9492	0.838561
GO:0005737	cytoplasm	cellular_component	5	MSTRG.21061;MSTRG.9398;MSTRG.18766;MSTRG.3548;MSTRG.20361;MSTRG.14110;MSTRG.11764;MSTRG.21059;MSTRG.29276;MSTRG.14064;MSTRG.13797;MSTRG.16070	12	87	1644	9492	0.845659
GO:0003700	DNA-binding transcription factor activity	molecular_function	4	MSTRG.13138;MSTRG.13446;MSTRG.14110;MSTRG.17105;MSTRG.23122	5	87	772	9492	0.846401
GO:0005794	Golgi apparatus	cellular_component	6	MSTRG.5765;MSTRG.16065;MSTRG.22963;MSTRG.9042	4	87	643	9492	0.849686
GO:0009651	response to salt stress	biological_process	6	MSTRG.13138	1	87	238	9492	0.891329
GO:0005886	plasma membrane	cellular_component	4	MSTRG.10241;MSTRG.20428;MSTRG.3548;MSTRG.25719;MSTRG.20607;MSTRG.5765;MSTRG.4808;MSTRG.11818;MSTRG.14917;MSTRG.14502;MSTRG.25471	11	87	1658	9492	0.913347
GO:0005739	mitochondrion	cellular_component	6	MSTRG.7197;MSTRG.17597;MSTRG.5776;MSTRG.27480;MSTRG.19387;MSTRG.2730	6	87	1055	9492	0.931925
GO:0003723	RNA binding	molecular_function	6	BraA03g041960.3C	1	87	294	9492	0.936071
GO:0006351	transcription, DNA-templated	biological_process	8	MSTRG.13446;MSTRG.17105;MSTRG.23122;MSTRG.13138	4	87	785	9492	0.936818
GO:0006355	regulation of transcription, DNA-templated	biological_process	8	MSTRG.17105;MSTRG.9701;MSTRG.13446;MSTRG.13138;MSTRG.23122	5	87	939	9492	0.940623
GO:0009570	chloroplast stroma	cellular_component	8	MSTRG.14493	1	87	304	9492	0.941869
GO:0005524	ATP binding	molecular_function	5	MSTRG.4808;MSTRG.8391;MSTRG.11818;MSTRG.29276;MSTRG.23128	5	87	976	9492	0.952725
GO:0005829	cytosol	cellular_component	6	MSTRG.10805;MSTRG.5765;MSTRG.25470	3	87	1070	9492	0.997878
GO:0005515	protein binding	molecular_function	4	MSTRG.13138;MSTRG.18766;MSTRG.5765	3	87	1075	9492	0.997966
GO:0005634	nucleus	cellular_component	6	MSTRG.2549;MSTRG.14502;MSTRG.5772;MSTRG.17105;MSTRG.14110;MSTRG.19391;MSTRG.18766;MSTRG.9701;MSTRG.13138;MSTRG.9398;MSTRG.26189;MSTRG.16070;MSTRG.13303;MSTRG.3548;MSTRG.19888;MSTRG.14915;MSTRG.29276;MSTRG.25470;BraA03g041960.3C;MSTRG.13446;MSTRG.23122	21	87	3720	9492	0.999013

## Sheet: Sheet3
List of GO terms for DEcircRNAs
GO_ID	GO_Term	GO_function	GO_class	Genes	S gene number	TS gene number	B gene number	TB gene number	pvalue
GO:0016656	monodehydroascorbate reductase (NADH) activity	molecular_function	7	BraA09g043930.3C	1	2	1	433	0.00461894
GO:0005782	peroxisomal matrix	cellular_component	8	BraA09g043930.3C	1	2	1	433	0.00461894
GO:0042744	hydrogen peroxide catabolic process	biological_process	8	BraA09g043930.3C	1	2	5	433	0.0229878
GO:0050660	flavin adenine dinucleotide binding	molecular_function	6	BraA09g043930.3C	1	2	5	433	0.0229878
GO:0006869	lipid transport	biological_process	7	BraA05g025150.3C	1	2	7	433	0.032108
GO:0008289	lipid binding	molecular_function	4	BraA05g025150.3C	1	2	8	433	0.0366521
GO:0048046	apoplast	cellular_component	4	BraA09g043930.3C	1	2	21	433	0.0947524
GO:0005777	peroxisome	cellular_component	7	BraA09g043930.3C	1	2	21	433	0.0947524
GO:0046686	response to cadmium ion	biological_process	7	BraA09g043930.3C	1	2	30	433	0.133917
GO:0055114	oxidation-reduction process	biological_process	4	BraA09g043930.3C	1	2	39	433	0.172216
GO:0005737	cytoplasm	cellular_component	5	BraA09g043930.3C	1	2	94	433	0.387445
GO:0005886	plasma membrane	cellular_component	4	BraA09g043930.3C	1	2	95	433	0.391059
GO:0009507	chloroplast	cellular_component	7	BraA09g043930.3C	1	2	105	433	0.42661
GO:0005829	cytosol	cellular_component	6	BraA09g043930.3C	1	2	105	433	0.42661

## Sheet: Sheet4
List of GO terms for DEmiRNAs
GO Id	Function	GO_term	S gene number	TS gene number	B gene number	TB gene number	Pvalue of Fisher's Exact Test
GO:0005524	molecular_function	ATP binding	185	1163	3973	39649	1.5603e-10
GO:0043531	molecular_function	ADP binding	27	1163	273	39649	4.61171e-08
GO:0004565	molecular_function	beta-galactosidase activity	10	1163	40	39649	1.72689e-07
GO:0038023	molecular_function	signaling receptor activity	6	1163	11	39649	2.5605e-07
GO:0010011	molecular_function	auxin binding	6	1163	12	39649	4.99323e-07
GO:0048461	biological_process	flower structural organization	4	1163	4	39649	7.36568e-07
GO:0004386	molecular_function	helicase activity	15	1163	111	39649	9.18183e-07
GO:0000822	molecular_function	inositol hexakisphosphate binding	5	1163	10	39649	4.79814e-06
GO:0003871	molecular_function	5-methyltetrahydropteroyltriglutamate-homocysteine S-methyltransferase activity	4	1163	6	39649	1.0538e-05
GO:0008705	molecular_function	methionine synthase activity	4	1163	6	39649	1.0538e-05
GO:0050667	biological_process	homocysteine metabolic process	4	1163	6	39649	1.0538e-05
GO:0043068	biological_process	positive regulation of programmed cell death	6	1163	20	39649	1.71205e-05
GO:0045053	biological_process	protein retention in Golgi apparatus	6	1163	21	39649	2.33736e-05
GO:0038198	molecular_function	auxin receptor activity	3	1163	3	39649	2.51741e-05
GO:0004015	molecular_function	adenosylmethionine-8-amino-7-oxononanoate transaminase activity	3	1163	3	39649	2.51741e-05
GO:0048208	biological_process	COPII vesicle coating	3	1163	3	39649	2.51741e-05
GO:0004141	molecular_function	dethiobiotin synthase activity	3	1163	3	39649	2.51741e-05
GO:0048653	biological_process	anther development	8	1163	42	39649	2.60162e-05
GO:0009086	biological_process	methionine biosynthetic process	6	1163	22	39649	3.13411e-05
GO:0048443	biological_process	stamen development	7	1163	33	39649	4.01881e-05
GO:0030148	biological_process	sphingolipid biosynthetic process	6	1163	23	39649	4.13509e-05
GO:0006401	biological_process	RNA catabolic process	4	1163	8	39649	4.69095e-05
GO:0010160	biological_process	formation of animal organ boundary	4	1163	8	39649	4.69095e-05
GO:0008219	biological_process	cell death	11	1163	90	39649	6.6132e-05
GO:0045140	molecular_function	inositol phosphoceramide synthase activity	3	1163	4	39649	9.84868e-05
GO:0004474	molecular_function	malate synthase activity	3	1163	4	39649	9.84868e-05
GO:0009734	biological_process	auxin-activated signaling pathway	21	1163	296	39649	0.000200904
GO:0010072	biological_process	primary shoot apical meristem specification	6	1163	30	39649	0.000204096
GO:0080187	biological_process	floral organ senescence	4	1163	11	39649	0.000206062
GO:0010223	biological_process	secondary shoot formation	5	1163	22	39649	0.00037388
GO:0040007	biological_process	growth	7	1163	47	39649	0.000414095
GO:0010152	biological_process	pollen maturation	6	1163	35	39649	0.00049244
GO:0006952	biological_process	defense response	50	1163	1046	39649	0.000579918
GO:1900057	biological_process	positive regulation of leaf senescence	4	1163	14	39649	0.00058255
GO:0052716	molecular_function	hydroquinone:oxygen oxidoreductase activity	5	1163	25	39649	0.000701248
GO:0035198	molecular_function	miRNA binding	3	1163	7	39649	0.000806424
GO:0009102	biological_process	biotin biosynthetic process	3	1163	7	39649	0.000806424
GO:0003985	molecular_function	acetyl-CoA C-acetyltransferase activity	3	1163	7	39649	0.000806424
GO:0007318	biological_process	pole plasm protein localization	2	1163	2	39649	0.000859671
GO:0047560	molecular_function	3-dehydrosphinganine reductase activity	2	1163	2	39649	0.000859671
GO:0015717	biological_process	triose phosphate transport	2	1163	2	39649	0.000859671
GO:0031532	biological_process	actin cytoskeleton reorganization	2	1163	2	39649	0.000859671
GO:0048504	biological_process	regulation of timing of animal organ formation	2	1163	2	39649	0.000859671
GO:0045014	biological_process	carbon catabolite repression of transcription by glucose	2	1163	2	39649	0.000859671
GO:0090400	biological_process	stress-induced premature senescence	2	1163	2	39649	0.000859671
GO:0005519	molecular_function	cytoskeletal regulatory protein binding	2	1163	2	39649	0.000859671
GO:0006355	biological_process	regulation of transcription, DNA-templated	146	1163	3871	39649	0.000967683
GO:0046274	biological_process	lignin catabolic process	5	1163	27	39649	0.00101504
GO:0005875	cellular_component	microtubule associated complex	6	1163	41	39649	0.00117492
GO:0048510	biological_process	regulation of timing of transition from vegetative to reproductive phase	7	1163	57	39649	0.00135117
GO:0042274	biological_process	ribosomal small subunit biogenesis	4	1163	18	39649	0.00162177
GO:0005253	molecular_function	anion channel activity	3	1163	9	39649	0.00185196
GO:0010208	biological_process	pollen wall assembly	4	1163	19	39649	0.00200688
GO:0051131	biological_process	chaperone-mediated protein complex assembly	4	1163	19	39649	0.00200688
GO:2000025	biological_process	regulation of leaf formation	2	1163	3	39649	0.00252867
GO:0080131	molecular_function	hydroxyjasmonate sulfotransferase activity	2	1163	3	39649	0.00252867
GO:0031514	cellular_component	motile cilium	2	1163	3	39649	0.00252867
GO:0022883	molecular_function	zinc efflux transmembrane transporter activity	2	1163	3	39649	0.00252867
GO:0006364	biological_process	rRNA processing	10	1163	118	39649	0.00254204
GO:0005247	molecular_function	voltage-gated chloride channel activity	3	1163	10	39649	0.00258813
GO:0006555	biological_process	methionine metabolic process	3	1163	10	39649	0.00258813
GO:0051091	biological_process	positive regulation of DNA-binding transcription factor activity	3	1163	10	39649	0.00258813
GO:0071277	biological_process	cellular response to calcium ion	3	1163	10	39649	0.00258813
GO:0008026	molecular_function	ATP-dependent helicase activity	10	1163	121	39649	0.00305237
GO:0003700	molecular_function	DNA-binding transcription factor activity	122	1163	3256	39649	0.00316614
GO:0016165	molecular_function	linoleate 13S-lipoxygenase activity	3	1163	11	39649	0.0034814
GO:0000148	cellular_component	1,3-beta-D-glucan synthase complex	4	1163	22	39649	0.00353205
GO:0003677	molecular_function	DNA binding	125	1163	3364	39649	0.00372186
GO:0005740	cellular_component	mitochondrial envelope	5	1163	36	39649	0.00381359
GO:0016887	molecular_function	ATPase activity	19	1163	326	39649	0.00384152
GO:0003843	molecular_function	1,3-beta-D-glucan synthase activity	4	1163	23	39649	0.00417748
GO:0016301	molecular_function	kinase activity	70	1163	1727	39649	0.00426495
GO:0009816	biological_process	defense response to bacterium, incompatible interaction	9	1163	107	39649	0.00430158
GO:0034707	cellular_component	chloride channel complex	3	1163	12	39649	0.00454123
GO:2001295	biological_process	malonyl-CoA biosynthetic process	2	1163	4	39649	0.00495884
GO:0032776	biological_process	DNA methylation on cytosine	2	1163	4	39649	0.00495884
GO:0019784	molecular_function	NEDD8-specific protease activity	2	1163	4	39649	0.00495884
GO:0003777	molecular_function	microtubule motor activity	9	1163	110	39649	0.00515711
GO:0006468	biological_process	protein phosphorylation	60	1163	1451	39649	0.00518224
GO:0016036	biological_process	cellular response to phosphate starvation	9	1163	111	39649	0.00546977
GO:0080066	molecular_function	3-methylthiopropyl-desulfoglucosinolate sulfotransferase activity	3	1163	13	39649	0.0057758
GO:0080071	molecular_function	indol-3-yl-methyl-desulfoglucosinolate sulfotransferase activity	3	1163	13	39649	0.0057758
GO:0052543	biological_process	callose deposition in cell wall	3	1163	13	39649	0.0057758
GO:0080069	molecular_function	7-methylthioheptyl-desulfoglucosinolate sulfotransferase activity	3	1163	13	39649	0.0057758
GO:0080067	molecular_function	4-methylthiobutyl-desulfoglucosinolate sulfotransferase activity	3	1163	13	39649	0.0057758
GO:0080070	molecular_function	8-methylthiooctyl-desulfoglucosinolate sulfotransferase activity	3	1163	13	39649	0.0057758
GO:0080068	molecular_function	5-methylthiopentyl-desulfoglucosinolate sulfotransferase activity	3	1163	13	39649	0.0057758
GO:0009626	biological_process	plant-type hypersensitive response	10	1163	133	39649	0.00596118
GO:0004176	molecular_function	ATP-dependent peptidase activity	5	1163	40	39649	0.00604619
GO:0005634	cellular_component	nucleus	481	1163	14992	39649	0.00639128
GO:0048544	biological_process	recognition of pollen	7	1163	75	39649	0.00645019
GO:0008033	biological_process	tRNA processing	5	1163	41	39649	0.00672275
GO:0006351	biological_process	transcription, DNA-templated	119	1163	3245	39649	0.00690142
GO:0010227	biological_process	floral organ abscission	6	1163	58	39649	0.00694931
GO:0006097	biological_process	glyoxylate cycle	3	1163	14	39649	0.00719214
GO:0034440	biological_process	lipid oxidation	3	1163	14	39649	0.00719214
GO:0019843	molecular_function	rRNA binding	9	1163	118	39649	0.00808729
GO:0004489	molecular_function	methylenetetrahydrofolate reductase (NAD(P)H) activity	2	1163	5	39649	0.00810419
GO:0043224	cellular_component	nuclear SCF ubiquitin ligase complex	2	1163	5	39649	0.00810419
GO:0010429	molecular_function	methyl-CpNpN binding	2	1163	5	39649	0.00810419
GO:0051013	biological_process	microtubule severing	2	1163	5	39649	0.00810419
GO:0010428	molecular_function	methyl-CpNpG binding	2	1163	5	39649	0.00810419
GO:0009962	biological_process	regulation of flavonoid biosynthetic process	2	1163	5	39649	0.00810419
GO:0035542	biological_process	regulation of SNARE complex assembly	2	1163	5	39649	0.00810419
GO:0004805	molecular_function	trehalose-phosphatase activity	4	1163	28	39649	0.0086037
GO:0009643	biological_process	photosynthetic acclimation	3	1163	15	39649	0.00879618
GO:0010310	biological_process	regulation of hydrogen peroxide metabolic process	3	1163	15	39649	0.00879618
GO:0060236	biological_process	regulation of mitotic spindle organization	3	1163	15	39649	0.00879618
GO:0007166	biological_process	cell surface receptor signaling pathway	5	1163	44	39649	0.00906722
GO:0009514	cellular_component	glyoxysome	4	1163	29	39649	0.00975269
GO:0010248	biological_process	establishment or maintenance of transmembrane electrochemical gradient	2	1163	6	39649	0.0119207
GO:0060776	biological_process	simple leaf morphogenesis	2	1163	6	39649	0.0119207
GO:0040014	biological_process	regulation of multicellular organism growth	2	1163	6	39649	0.0119207
GO:0005828	cellular_component	kinetochore microtubule	2	1163	6	39649	0.0119207
GO:0031125	biological_process	rRNA 3'-end processing	2	1163	6	39649	0.0119207
GO:0006835	biological_process	dicarboxylic acid transport	2	1163	6	39649	0.0119207
GO:2000023	biological_process	regulation of lateral root development	2	1163	6	39649	0.0119207
GO:0030422	biological_process	production of siRNA involved in RNA interference	4	1163	31	39649	0.0123386
GO:0004523	molecular_function	RNA-DNA hybrid ribonuclease activity	4	1163	31	39649	0.0123386
GO:0048589	biological_process	developmental growth	3	1163	17	39649	0.012586
GO:0047364	molecular_function	desulfoglucosinolate sulfotransferase activity	3	1163	17	39649	0.012586
GO:0009933	biological_process	meristem structural organization	5	1163	48	39649	0.0129944
GO:0035242	molecular_function	protein-arginine omega-N asymmetric methyltransferase activity	3	1163	18	39649	0.0147789
GO:0003724	molecular_function	RNA helicase activity	3	1163	18	39649	0.0147789
GO:0009908	biological_process	flower development	18	1163	348	39649	0.0152631
GO:0008299	biological_process	isoprenoid biosynthetic process	4	1163	33	39649	0.0153256
GO:0010288	biological_process	response to lead ion	2	1163	7	39649	0.0163665
GO:0004809	molecular_function	tRNA (guanine-N2-)-methyltransferase activity	2	1163	7	39649	0.0163665
GO:0010424	biological_process	DNA methylation on cytosine within a CG sequence	2	1163	7	39649	0.0163665
GO:0010254	biological_process	nectary development	2	1163	7	39649	0.0163665
GO:0035267	cellular_component	NuA4 histone acetyltransferase complex	2	1163	7	39649	0.0163665
GO:0030897	cellular_component	HOPS complex	2	1163	7	39649	0.0163665
GO:0015908	biological_process	fatty acid transport	2	1163	7	39649	0.0163665
GO:0042626	molecular_function	ATPase-coupled transmembrane transporter activity	12	1163	202	39649	0.0166362
GO:0016798	molecular_function	hydrolase activity, acting on glycosyl bonds	6	1163	70	39649	0.0167853
GO:0006325	biological_process	chromatin organization	3	1163	19	39649	0.0171736
GO:0006950	biological_process	response to stress	7	1163	92	39649	0.0186429
GO:0008146	molecular_function	sulfotransferase activity	5	1163	53	39649	0.019337
GO:0005507	molecular_function	copper ion binding	20	1163	410	39649	0.0194806
GO:0007389	biological_process	pattern specification process	3	1163	20	39649	0.0197718
GO:0008469	molecular_function	histone-arginine N-methyltransferase activity	3	1163	20	39649	0.0197718
GO:0008135	molecular_function	translation factor activity, RNA binding	3	1163	20	39649	0.0197718
GO:0045087	biological_process	innate immune response	7	1163	94	39649	0.02073
GO:0009617	biological_process	response to bacterium	11	1163	185	39649	0.0211494
GO:0009653	biological_process	anatomical structure morphogenesis	2	1163	8	39649	0.0214012
GO:0045926	biological_process	negative regulation of growth	2	1163	8	39649	0.0214012
GO:0035436	biological_process	triose phosphate transmembrane transport	2	1163	8	39649	0.0214012
GO:0033597	cellular_component	mitotic checkpoint complex	2	1163	8	39649	0.0214012
GO:0004634	molecular_function	phosphopyruvate hydratase activity	2	1163	8	39649	0.0214012
GO:0010222	biological_process	stem vascular tissue pattern formation	2	1163	8	39649	0.0214012
GO:0071917	molecular_function	triose-phosphate transmembrane transporter activity	2	1163	8	39649	0.0214012
GO:0000015	cellular_component	phosphopyruvate hydratase complex	2	1163	8	39649	0.0214012
GO:0048439	biological_process	flower morphogenesis	2	1163	8	39649	0.0214012
GO:0009317	cellular_component	acetyl-CoA carboxylase complex	2	1163	8	39649	0.0214012
GO:0003747	molecular_function	translation release factor activity	3	1163	21	39649	0.0225741
GO:0030126	cellular_component	COPI vesicle coat	3	1163	21	39649	0.0225741
GO:0004222	molecular_function	metalloendopeptidase activity	6	1163	75	39649	0.0228274
GO:0030276	molecular_function	clathrin binding	5	1163	56	39649	0.0239739
GO:0009873	biological_process	ethylene-activated signaling pathway	17	1163	340	39649	0.024051
GO:0004004	molecular_function	ATP-dependent RNA helicase activity	6	1163	76	39649	0.0241901
GO:0022857	molecular_function	transmembrane transporter activity	8	1163	119	39649	0.0242171
GO:0000175	molecular_function	3'-5'-exoribonuclease activity	3	1163	22	39649	0.0255807
GO:0010228	biological_process	vegetative to reproductive phase transition of meristem	10	1163	167	39649	0.02601
GO:0005886	cellular_component	plasma membrane	214	1163	6449	39649	0.0262024
GO:0008568	molecular_function	microtubule-severing ATPase activity	2	1163	9	39649	0.0269867
GO:1902074	biological_process	response to salt	2	1163	9	39649	0.0269867
GO:0009954	biological_process	proximal/distal pattern formation	2	1163	9	39649	0.0269867
GO:0048830	biological_process	adventitious root development	2	1163	9	39649	0.0269867
GO:0072511	biological_process	divalent inorganic cation transport	2	1163	9	39649	0.0269867
GO:0042254	biological_process	ribosome biogenesis	13	1163	242	39649	0.0272504
GO:0019005	cellular_component	SCF ubiquitin ligase complex	5	1163	58	39649	0.0274308
GO:0007169	biological_process	transmembrane receptor protein tyrosine kinase signaling pathway	11	1163	193	39649	0.0277647
GO:0009846	biological_process	pollen germination	7	1163	100	39649	0.0279537
GO:0048366	biological_process	leaf development	12	1163	218	39649	0.0280864
GO:0048527	biological_process	lateral root development	6	1163	79	39649	0.0286011
GO:0010358	biological_process	leaf shaping	3	1163	23	39649	0.0287912
GO:0042542	biological_process	response to hydrogen peroxide	7	1163	101	39649	0.0293042
GO:0042144	biological_process	vacuole fusion, non-autophagic	1	1163	1	39649	0.0293324
GO:0043864	molecular_function	indoleacetamide hydrolase activity	1	1163	1	39649	0.0293324
GO:0052904	molecular_function	N1-acetylspermidine:oxygen oxidoreductase (3-acetamidopropanal-forming) activity	1	1163	1	39649	0.0293324
GO:0008115	molecular_function	sarcosine oxidase activity	1	1163	1	39649	0.0293324
GO:0034511	molecular_function	U3 snoRNA binding	1	1163	1	39649	0.0293324
GO:0044249	biological_process	cellular biosynthetic process	1	1163	1	39649	0.0293324
GO:0080114	biological_process	positive regulation of glycine hydroxymethyltransferase activity	1	1163	1	39649	0.0293324
GO:0090322	biological_process	regulation of superoxide metabolic process	1	1163	1	39649	0.0293324
GO:0046523	molecular_function	S-methyl-5-thioribose-1-phosphate isomerase activity	1	1163	1	39649	0.0293324
GO:0071042	biological_process	nuclear polyadenylation-dependent mRNA catabolic process	1	1163	1	39649	0.0293324
GO:2001080	molecular_function	chitosan binding	1	1163	1	39649	0.0293324
GO:0000488	biological_process	maturation of LSU-rRNA from tetracistronic rRNA transcript (SSU-rRNA, LSU-rRNA, 4.5S-rRNA, 5S-rRNA)	1	1163	1	39649	0.0293324
GO:0052545	biological_process	callose localization	1	1163	1	39649	0.0293324
GO:0060966	biological_process	regulation of gene silencing by RNA	1	1163	1	39649	0.0293324
GO:0044666	cellular_component	MLL3/4 complex	1	1163	1	39649	0.0293324
GO:0009885	molecular_function	transmembrane histidine kinase cytokinin receptor activity	1	1163	1	39649	0.0293324
GO:0032499	biological_process	detection of peptidoglycan	1	1163	1	39649	0.0293324
GO:0034595	molecular_function	phosphatidylinositol phosphate 5-phosphatase activity	1	1163	1	39649	0.0293324
GO:0030002	biological_process	cellular anion homeostasis	1	1163	1	39649	0.0293324
GO:0018858	molecular_function	benzoate-CoA ligase activity	1	1163	1	39649	0.0293324
GO:0050801	biological_process	ion homeostasis	1	1163	1	39649	0.0293324
GO:2000369	biological_process	regulation of clathrin-dependent endocytosis	1	1163	1	39649	0.0293324
GO:0002752	biological_process	cell surface pattern recognition receptor signaling pathway	1	1163	1	39649	0.0293324
GO:0071360	biological_process	cellular response to exogenous dsRNA	1	1163	1	39649	0.0293324
GO:0070204	molecular_function	2-succinyl-5-enolpyruvyl-6-hydroxy-3-cyclohexene-1-carboxylic-acid synthase activity	1	1163	1	39649	0.0293324
GO:0070294	biological_process	renal sodium ion absorption	1	1163	1	39649	0.0293324
GO:1900368	biological_process	regulation of RNA interference	1	1163	1	39649	0.0293324
GO:0050974	biological_process	detection of mechanical stimulus involved in sensory perception	1	1163	1	39649	0.0293324
GO:0052903	molecular_function	N1-acetylspermine:oxygen oxidoreductase (3-acetamidopropanal-forming) activity	1	1163	1	39649	0.0293324
GO:0005671	cellular_component	Ada2/Gcn5/Ada3 transcription activator complex	1	1163	1	39649	0.0293324
GO:1900370	biological_process	positive regulation of RNA interference	1	1163	1	39649	0.0293324
GO:0009243	biological_process	O antigen biosynthetic process	1	1163	1	39649	0.0293324
GO:0033263	cellular_component	CORVET complex	1	1163	1	39649	0.0293324
GO:0051743	molecular_function	red chlorophyll catabolite reductase activity	1	1163	1	39649	0.0293324
GO:0044665	cellular_component	MLL1/2 complex	1	1163	1	39649	0.0293324
GO:0019955	molecular_function	cytokine binding	1	1163	1	39649	0.0293324
GO:0070205	molecular_function	2-succinyl-6-hydroxy-2,4-cyclohexadiene-1-carboxylate synthase activity	1	1163	1	39649	0.0293324
GO:0000489	biological_process	maturation of SSU-rRNA from tetracistronic rRNA transcript (SSU-rRNA, LSU-rRNA, 4.5S-rRNA, 5S-rRNA)	1	1163	1	39649	0.0293324
GO:0034473	biological_process	U1 snRNA 3'-end processing	1	1163	1	39649	0.0293324
GO:0035563	biological_process	positive regulation of chromatin binding	1	1163	1	39649	0.0293324
GO:0042623	molecular_function	ATPase activity, coupled	1	1163	1	39649	0.0293324
GO:0045951	biological_process	positive regulation of mitotic recombination	1	1163	1	39649	0.0293324
GO:0090577	cellular_component	RNA polymerase IV transcription factor complex	1	1163	1	39649	0.0293324
GO:0052902	molecular_function	spermidine:oxygen oxidoreductase (3-aminopropanal-forming) activity	1	1163	1	39649	0.0293324
GO:0070936	biological_process	protein K48-linked ubiquitination	1	1163	1	39649	0.0293324
GO:0034476	biological_process	U5 snRNA 3'-end processing	1	1163	1	39649	0.0293324
GO:0031618	cellular_component	nuclear pericentric heterochromatin	1	1163	1	39649	0.0293324
GO:0042775	biological_process	mitochondrial ATP synthesis coupled electron transport	1	1163	1	39649	0.0293324
GO:0005743	cellular_component	mitochondrial inner membrane	12	1163	220	39649	0.0298414
GO:0016722	molecular_function	oxidoreductase activity, oxidizing metal ions	5	1163	60	39649	0.0311888
GO:0045893	biological_process	positive regulation of transcription, DNA-templated	18	1163	379	39649	0.0321866
GO:0019305	biological_process	dTDP-rhamnose biosynthetic process	2	1163	10	39649	0.0330864
GO:0015120	molecular_function	phosphoglycerate transmembrane transporter activity	2	1163	10	39649	0.0330864
GO:0010304	biological_process	PSII associated light-harvesting complex II catabolic process	2	1163	10	39649	0.0330864
GO:0016929	molecular_function	SUMO-specific protease activity	2	1163	10	39649	0.0330864
GO:0015713	biological_process	phosphoglycerate transmembrane transport	2	1163	10	39649	0.0330864
GO:0000987	molecular_function	proximal promoter sequence-specific DNA binding	2	1163	10	39649	0.0330864
GO:0010501	biological_process	RNA secondary structure unwinding	5	1163	61	39649	0.0331827
GO:0009733	biological_process	response to auxin	24	1163	548	39649	0.0350129
GO:0004712	molecular_function	protein serine/threonine/tyrosine kinase activity	6	1163	83	39649	0.035261
GO:0008180	cellular_component	COP9 signalosome	3	1163	25	39649	0.0358192
GO:0030687	cellular_component	preribosome, large subunit precursor	3	1163	25	39649	0.0358192
GO:0035999	biological_process	tetrahydrofolate interconversion	3	1163	25	39649	0.0358192
GO:0009944	biological_process	polarity specification of adaxial/abaxial axis	4	1163	43	39649	0.0367927
GO:0003743	molecular_function	translation initiation factor activity	10	1163	178	39649	0.0378302
GO:0009941	cellular_component	chloroplast envelope	37	1163	930	39649	0.0395295
GO:0005992	biological_process	trehalose biosynthetic process	4	1163	44	39649	0.0395653
GO:0006915	biological_process	apoptotic process	4	1163	44	39649	0.0395653
GO:0016810	molecular_function	hydrolase activity, acting on carbon-nitrogen (but not peptide) bonds	2	1163	11	39649	0.0396653
GO:0006821	biological_process	chloride transport	2	1163	11	39649	0.0396653
GO:0000777	cellular_component	condensed chromosome kinetochore	2	1163	11	39649	0.0396653
GO:0042500	molecular_function	aspartic endopeptidase activity, intramembrane cleaving	2	1163	11	39649	0.0396653
GO:0001653	molecular_function	peptide receptor activity	2	1163	11	39649	0.0396653
GO:0010434	biological_process	bract formation	2	1163	11	39649	0.0396653
GO:0030660	cellular_component	Golgi-associated vesicle membrane	2	1163	11	39649	0.0396653
GO:0071556	cellular_component	integral component of lumenal side of endoplasmic reticulum membrane	2	1163	11	39649	0.0396653
GO:0005730	cellular_component	nucleolus	30	1163	729	39649	0.0412912
GO:0009640	biological_process	photomorphogenesis	7	1163	110	39649	0.0434638
GO:0005199	molecular_function	structural constituent of cell wall	3	1163	27	39649	0.0436438
GO:0010380	biological_process	regulation of chlorophyll biosynthetic process	3	1163	27	39649	0.0436438
GO:0005355	molecular_function	glucose transmembrane transporter activity	5	1163	66	39649	0.0443255
GO:0042393	molecular_function	histone binding	6	1163	88	39649	0.0448871
GO:0009695	biological_process	jasmonic acid biosynthetic process	4	1163	46	39649	0.0454577
GO:0005795	cellular_component	Golgi stack	4	1163	46	39649	0.0454577
GO:0003680	molecular_function	AT DNA binding	2	1163	12	39649	0.0466901
GO:0051782	biological_process	negative regulation of cell division	2	1163	12	39649	0.0466901
GO:0009694	biological_process	jasmonic acid metabolic process	2	1163	12	39649	0.0466901
GO:0051538	molecular_function	3 iron, 4 sulfur cluster binding	2	1163	12	39649	0.0466901
GO:0033619	biological_process	membrane protein proteolysis	2	1163	12	39649	0.0466901
GO:0003989	molecular_function	acetyl-CoA carboxylase activity	2	1163	12	39649	0.0466901
GO:0004020	molecular_function	adenylylsulfate kinase activity	2	1163	12	39649	0.0466901
GO:0006777	biological_process	Mo-molybdopterin cofactor biosynthetic process	2	1163	12	39649	0.0466901
GO:0010928	biological_process	regulation of auxin mediated signaling pathway	2	1163	12	39649	0.0466901
GO:0010971	biological_process	positive regulation of G2/M transition of mitotic cell cycle	2	1163	12	39649	0.0466901
GO:0035197	molecular_function	siRNA binding	2	1163	12	39649	0.0466901
GO:0040008	biological_process	regulation of growth	7	1163	112	39649	0.0471183
GO:0006879	biological_process	cellular iron ion homeostasis	3	1163	28	39649	0.0478487
GO:0004714	molecular_function	transmembrane receptor protein tyrosine kinase activity	3	1163	28	39649	0.0478487
GO:0005887	cellular_component	integral component of plasma membrane	20	1163	454	39649	0.0483019
GO:0009555	biological_process	pollen development	16	1163	345	39649	0.0495999
GO:0005635	cellular_component	nuclear envelope	7	1163	114	39649	0.0509631
GO:0006820	biological_process	anion transport	4	1163	48	39649	0.0518122
GO:0046323	biological_process	glucose import	5	1163	69	39649	0.0519636
GO:0048829	biological_process	root cap development	3	1163	29	39649	0.0522444
GO:0009793	biological_process	embryo development ending in seed dormancy	31	1163	775	39649	0.0524776
GO:0009416	biological_process	response to light stimulus	15	1163	321	39649	0.0530733
GO:0034485	molecular_function	phosphatidylinositol-3,4,5-trisphosphate 5-phosphatase activity	2	1163	13	39649	0.054129
GO:0010337	biological_process	regulation of salicylic acid metabolic process	2	1163	13	39649	0.054129
GO:0031507	biological_process	heterochromatin assembly	2	1163	13	39649	0.054129
GO:0010442	biological_process	guard cell morphogenesis	2	1163	13	39649	0.054129
GO:0052541	biological_process	plant-type cell wall cellulose metabolic process	2	1163	13	39649	0.054129
GO:0032147	biological_process	activation of protein kinase activity	2	1163	13	39649	0.054129
GO:0019199	molecular_function	transmembrane receptor protein kinase activity	2	1163	13	39649	0.054129
GO:0016926	biological_process	protein desumoylation	2	1163	13	39649	0.054129
GO:0009658	biological_process	chloroplast organization	9	1163	165	39649	0.0549901
GO:0008237	molecular_function	metallopeptidase activity	4	1163	49	39649	0.0551617
GO:0016747	molecular_function	transferase activity, transferring acyl groups other than amino-acyl groups	7	1163	117	39649	0.0570913
GO:0045334	cellular_component	clathrin-coated endocytic vesicle	1	1163	2	39649	0.0578051
GO:0043928	biological_process	exonucleolytic catabolism of deadenylated mRNA	1	1163	2	39649	0.0578051
GO:0032467	biological_process	positive regulation of cytokinesis	1	1163	2	39649	0.0578051
GO:0000455	biological_process	enzyme-directed rRNA pseudouridine synthesis	1	1163	2	39649	0.0578051
GO:0009852	biological_process	auxin catabolic process	1	1163	2	39649	0.0578051
GO:0010009	cellular_component	cytoplasmic side of endosome membrane	1	1163	2	39649	0.0578051
GO:0070883	molecular_function	pre-miRNA binding	1	1163	2	39649	0.0578051
GO:0019137	molecular_function	thioglucosidase activity	1	1163	2	39649	0.0578051
GO:0080082	molecular_function	esculin beta-glucosidase activity	1	1163	2	39649	0.0578051
GO:0045022	biological_process	early endosome to late endosome transport	1	1163	2	39649	0.0578051
GO:0031080	cellular_component	nuclear pore outer ring	1	1163	2	39649	0.0578051
GO:0008689	molecular_function	3-demethylubiquinone-9 3-O-methyltransferase activity	1	1163	2	39649	0.0578051
GO:0060560	biological_process	developmental growth involved in morphogenesis	1	1163	2	39649	0.0578051
GO:0061158	biological_process	3'-UTR-mediated mRNA destabilization	1	1163	2	39649	0.0578051
GO:0051792	biological_process	medium-chain fatty acid biosynthetic process	1	1163	2	39649	0.0578051
GO:0031929	biological_process	TOR signaling	1	1163	2	39649	0.0578051
GO:0044613	cellular_component	nuclear pore central transport channel	1	1163	2	39649	0.0578051
GO:0010420	molecular_function	polyprenyldihydroxybenzoate methyltransferase activity	1	1163	2	39649	0.0578051
GO:0004328	molecular_function	formamidase activity	1	1163	2	39649	0.0578051
GO:0080081	molecular_function	4-methylumbelliferyl-beta-D-glucopyranoside beta-glucosidase activity	1	1163	2	39649	0.0578051
GO:0071038	biological_process	nuclear polyadenylation-dependent tRNA catabolic process	1	1163	2	39649	0.0578051
GO:0046208	biological_process	spermine catabolic process	1	1163	2	39649	0.0578051
GO:0090156	biological_process	cellular sphingolipid homeostasis	1	1163	2	39649	0.0578051
GO:0009856	biological_process	pollination	1	1163	2	39649	0.0578051
GO:0047668	molecular_function	amygdalin beta-glucosidase activity	1	1163	2	39649	0.0578051
GO:0070829	biological_process	heterochromatin maintenance	1	1163	2	39649	0.0578051
GO:0030880	cellular_component	RNA polymerase complex	1	1163	2	39649	0.0578051
GO:0071244	biological_process	cellular response to carbon dioxide	1	1163	2	39649	0.0578051
GO:0080083	molecular_function	beta-gentiobiose beta-glucosidase activity	1	1163	2	39649	0.0578051
GO:0033169	biological_process	histone H3-K9 demethylation	1	1163	2	39649	0.0578051
GO:0060149	biological_process	negative regulation of posttranscriptional gene silencing	1	1163	2	39649	0.0578051
GO:0015399	molecular_function	primary active transmembrane transporter activity	1	1163	2	39649	0.0578051
GO:0080079	molecular_function	cellobiose glucosidase activity	1	1163	2	39649	0.0578051
GO:0043574	biological_process	peroxisomal transport	1	1163	2	39649	0.0578051
GO:2000694	biological_process	regulation of phragmoplast microtubule organization	1	1163	2	39649	0.0578051
GO:0006107	biological_process	oxaloacetate metabolic process	1	1163	2	39649	0.0578051
GO:0000467	biological_process	exonucleolytic trimming to generate mature 3'-end of 5.8S rRNA from tricistronic rRNA transcript (SSU-rRNA, 5.8S rRNA, LSU-rRNA)	1	1163	2	39649	0.0578051
GO:0010323	biological_process	negative regulation of isopentenyl diphosphate biosynthetic process, methylerythritol 4-phosphate pathway	1	1163	2	39649	0.0578051
GO:0015085	molecular_function	calcium ion transmembrane transporter activity	1	1163	2	39649	0.0578051
GO:0005993	biological_process	trehalose catabolic process	1	1163	2	39649	0.0578051
GO:0031515	cellular_component	tRNA (m1A) methyltransferase complex	1	1163	2	39649	0.0578051
GO:0051752	molecular_function	phosphoglucan, water dikinase activity	1	1163	2	39649	0.0578051
GO:0050152	molecular_function	omega-amidase activity	1	1163	2	39649	0.0578051
GO:0004395	molecular_function	hexaprenyldihydroxybenzoate methyltransferase activity	1	1163	2	39649	0.0578051
GO:0071522	molecular_function	ureidoglycine aminohydrolase activity	1	1163	2	39649	0.0578051
GO:0004567	molecular_function	beta-mannosidase activity	1	1163	2	39649	0.0578051
GO:0009671	molecular_function	nitrate:proton symporter activity	1	1163	2	39649	0.0578051
GO:0008716	molecular_function	D-alanine-D-alanine ligase activity	1	1163	2	39649	0.0578051
GO:0003868	molecular_function	4-hydroxyphenylpyruvate dioxygenase activity	1	1163	2	39649	0.0578051
GO:0017076	molecular_function	purine nucleotide binding	1	1163	2	39649	0.0578051
GO:0004555	molecular_function	alpha,alpha-trehalase activity	1	1163	2	39649	0.0578051
GO:0051177	biological_process	meiotic sister chromatid cohesion	1	1163	2	39649	0.0578051
GO:0004780	molecular_function	sulfate adenylyltransferase (ADP) activity	1	1163	2	39649	0.0578051
GO:0003746	molecular_function	translation elongation factor activity	6	1163	94	39649	0.0584097
GO:0007275	biological_process	multicellular organism development	24	1163	580	39649	0.059474
GO:0009942	biological_process	longitudinal axis specification	2	1163	14	39649	0.0619519
GO:0016123	biological_process	xanthophyll biosynthetic process	2	1163	14	39649	0.0619519
GO:0019288	biological_process	isopentenyl diphosphate biosynthetic process, methylerythritol 4-phosphate pathway	2	1163	14	39649	0.0619519
GO:0070814	biological_process	hydrogen sulfide biosynthetic process	2	1163	14	39649	0.0619519
GO:0035619	cellular_component	root hair tip	2	1163	14	39649	0.0619519
GO:0006342	biological_process	chromatin silencing	4	1163	51	39649	0.0622019
GO:0016310	biological_process	phosphorylation	26	1163	645	39649	0.0658953
GO:0050790	biological_process	regulation of catalytic activity	3	1163	32	39649	0.0665403
GO:0009832	biological_process	plant-type cell wall biogenesis	6	1163	98	39649	0.0686384
GO:0009840	cellular_component	chloroplastic endopeptidase Clp complex	2	1163	15	39649	0.0701297
GO:0009612	biological_process	response to mechanical stimulus	2	1163	15	39649	0.0701297
GO:0017056	molecular_function	structural constituent of nuclear pore	2	1163	15	39649	0.0701297
GO:0015996	biological_process	chlorophyll catabolic process	2	1163	15	39649	0.0701297
GO:0006145	biological_process	purine nucleobase catabolic process	2	1163	15	39649	0.0701297
GO:0048574	biological_process	long-day photoperiodism, flowering	2	1163	15	39649	0.0701297
GO:0006415	biological_process	translational termination	2	1163	15	39649	0.0701297
GO:0016607	cellular_component	nuclear speck	6	1163	99	39649	0.0713476
GO:0003682	molecular_function	chromatin binding	9	1163	174	39649	0.0716582
GO:0000976	molecular_function	transcription regulatory region sequence-specific DNA binding	3	1163	33	39649	0.0716617
GO:0098655	biological_process	cation transmembrane transport	3	1163	33	39649	0.0716617
GO:0000159	cellular_component	protein phosphatase type 2A complex	3	1163	33	39649	0.0716617
GO:0000287	molecular_function	magnesium ion binding	11	1163	227	39649	0.0724729
GO:0009788	biological_process	negative regulation of abscisic acid-activated signaling pathway	5	1163	76	39649	0.0725812
GO:0008654	biological_process	phospholipid biosynthetic process	4	1163	54	39649	0.0736017
GO:0016762	molecular_function	xyloglucan:xyloglucosyl transferase activity	4	1163	54	39649	0.0736017
GO:0016125	biological_process	sterol metabolic process	4	1163	54	39649	0.0736017
GO:0008601			3	1163	34	39649	0.076954
GO:0003712	molecular_function	transcription coregulator activity	4	1163	55	39649	0.077621
GO:0031965	cellular_component	nuclear membrane	4	1163	55	39649	0.077621
GO:0035428			4	1163	55	39649	0.077621
GO:0001522	biological_process	pseudouridine synthesis	2	1163	16	39649	0.0786349
GO:0010112	biological_process	regulation of systemic acquired resistance	2	1163	16	39649	0.0786349
GO:0010093	biological_process	specification of floral organ identity	2	1163	16	39649	0.0786349
GO:0016847	molecular_function	1-aminocyclopropane-1-carboxylate synthase activity	2	1163	16	39649	0.0786349
GO:0004014	molecular_function	adenosylmethionine decarboxylase activity	2	1163	16	39649	0.0786349
GO:0034220	biological_process	ion transmembrane transport	4	1163	56	39649	0.0817477
GO:0006306	biological_process	DNA methylation	3	1163	35	39649	0.0824123
GO:0004674	molecular_function	protein serine/threonine kinase activity	46	1163	1270	39649	0.0847448
GO:0004379	molecular_function	glycylpeptide N-tetradecanoyltransferase activity	1	1163	3	39649	0.0854433
GO:0033925	molecular_function	mannosyl-glycoprotein endo-beta-N-acetylglucosaminidase activity	1	1163	3	39649	0.0854433
GO:0071035	biological_process	nuclear polyadenylation-dependent rRNA catabolic process	1	1163	3	39649	0.0854433
GO:0036228	biological_process	protein localization to nuclear inner membrane	1	1163	3	39649	0.0854433
GO:0035102	cellular_component	PRC1 complex	1	1163	3	39649	0.0854433
GO:0035674	biological_process	tricarboxylic acid transmembrane transport	1	1163	3	39649	0.0854433
GO:0055081	biological_process	anion homeostasis	1	1163	3	39649	0.0854433
GO:0034450	molecular_function	ubiquitin-ubiquitin ligase activity	1	1163	3	39649	0.0854433
GO:0001934	biological_process	positive regulation of protein phosphorylation	1	1163	3	39649	0.0854433
GO:0046429	molecular_function	4-hydroxy-3-methylbut-2-en-1-yl diphosphate synthase activity	1	1163	3	39649	0.0854433
GO:0009234	biological_process	menaquinone biosynthetic process	1	1163	3	39649	0.0854433
GO:0030123	cellular_component	AP-3 adaptor complex	1	1163	3	39649	0.0854433
GO:0008395	molecular_function	steroid hydroxylase activity	1	1163	3	39649	0.0854433
GO:0071323	biological_process	cellular response to chitin	1	1163	3	39649	0.0854433
GO:0052669	molecular_function	CTP:2-trans,-6-trans-farnesol kinase activity	1	1163	3	39649	0.0854433
GO:0080178	biological_process	5-carbamoylmethyl uridine residue modification	1	1163	3	39649	0.0854433
GO:1901997	biological_process	negative regulation of indoleacetic acid biosynthetic process via tryptophan	1	1163	3	39649	0.0854433
GO:0042814	biological_process	monopolar cell growth	1	1163	3	39649	0.0854433
GO:0043680	cellular_component	filiform apparatus	1	1163	3	39649	0.0854433
GO:0080051	biological_process	cutin transport	1	1163	3	39649	0.0854433
GO:0016102	biological_process	diterpenoid biosynthetic process	1	1163	3	39649	0.0854433
GO:0043686	biological_process	co-translational protein modification	1	1163	3	39649	0.0854433
GO:0007040	biological_process	lysosome organization	1	1163	3	39649	0.0854433
GO:0052670	molecular_function	geraniol kinase activity	1	1163	3	39649	0.0854433
GO:0060964	biological_process	regulation of gene silencing by miRNA	1	1163	3	39649	0.0854433
GO:0031931	cellular_component	TORC1 complex	1	1163	3	39649	0.0854433
GO:0006720	biological_process	isoprenoid metabolic process	1	1163	3	39649	0.0854433
GO:0004642	molecular_function	phosphoribosylformylglycinamidine synthase activity	1	1163	3	39649	0.0854433
GO:0015142	molecular_function	tricarboxylic acid transmembrane transporter activity	1	1163	3	39649	0.0854433
GO:0052668	molecular_function	farnesol kinase activity	1	1163	3	39649	0.0854433
GO:0031000	biological_process	response to caffeine	1	1163	3	39649	0.0854433
GO:0008831	molecular_function	dTDP-4-dehydrorhamnose reductase activity	1	1163	3	39649	0.0854433
GO:0048508	biological_process	embryonic meristem development	1	1163	3	39649	0.0854433
GO:0052901	molecular_function	spermine:oxygen oxidoreductase (spermidine-forming) activity	1	1163	3	39649	0.0854433
GO:0010064	biological_process	embryonic shoot morphogenesis	1	1163	3	39649	0.0854433
GO:0009063	biological_process	cellular amino acid catabolic process	1	1163	3	39649	0.0854433
GO:2001009	biological_process	regulation of plant-type cell wall cellulose biosynthetic process	1	1163	3	39649	0.0854433
GO:0055063	biological_process	sulfate ion homeostasis	1	1163	3	39649	0.0854433
GO:0019107	molecular_function	myristoyltransferase activity	1	1163	3	39649	0.0854433
GO:0051791	biological_process	medium-chain fatty acid metabolic process	1	1163	3	39649	0.0854433
GO:1902749	biological_process	regulation of cell cycle G2/M phase transition	1	1163	3	39649	0.0854433
GO:0015927	molecular_function	trehalase activity	1	1163	3	39649	0.0854433
GO:0070070	biological_process	proton-transporting V-type ATPase complex assembly	1	1163	3	39649	0.0854433
GO:0031508	biological_process	pericentric heterochromatin assembly	1	1163	3	39649	0.0854433
GO:0051670	molecular_function	inulinase activity	1	1163	3	39649	0.0854433
GO:0009202	biological_process	deoxyribonucleoside triphosphate biosynthetic process	1	1163	3	39649	0.0854433
GO:0052671	molecular_function	geranylgeraniol kinase activity	1	1163	3	39649	0.0854433
GO:1900039	biological_process	positive regulation of cellular response to hypoxia	1	1163	3	39649	0.0854433
GO:0002764	biological_process	immune response-regulating signaling pathway	1	1163	3	39649	0.0854433
GO:0080013	molecular_function	(E,E)-geranyllinalool synthase activity	1	1163	3	39649	0.0854433
GO:0032355	biological_process	response to estradiol	1	1163	3	39649	0.0854433
GO:0090309	biological_process	positive regulation of methylation-dependent chromatin silencing	1	1163	3	39649	0.0854433
GO:0009945	biological_process	radial axis specification	1	1163	3	39649	0.0854433
GO:0080175	biological_process	phragmoplast microtubule organization	1	1163	3	39649	0.0854433
GO:0042586	molecular_function	peptide deformylase activity	1	1163	3	39649	0.0854433
GO:0017153	molecular_function	sodium:dicarboxylate symporter activity	1	1163	3	39649	0.0854433
GO:0006623	biological_process	protein targeting to vacuole	5	1163	80	39649	0.086096
GO:0009678	molecular_function	hydrogen-translocating pyrophosphatase activity	2	1163	17	39649	0.0874414
GO:0010206	biological_process	photosystem II repair	2	1163	17	39649	0.0874414
GO:0010440	biological_process	stomatal lineage progression	2	1163	17	39649	0.0874414
GO:0048658	biological_process	anther wall tapetum development	2	1163	17	39649	0.0874414
GO:0008381	molecular_function	mechanosensitive ion channel activity	2	1163	17	39649	0.0874414
GO:0000347	cellular_component	THO complex	2	1163	17	39649	0.0874414
GO:0016459	cellular_component	myosin complex	3	1163	36	39649	0.088032
GO:0009825	biological_process	multidimensional cell growth	3	1163	36	39649	0.088032
GO:0030246	molecular_function	carbohydrate binding	15	1163	348	39649	0.0906017
GO:0030170	molecular_function	pyridoxal phosphate binding	9	1163	184	39649	0.0934904
GO:0003774	molecular_function	motor activity	3	1163	37	39649	0.093808
GO:0010311	biological_process	lateral root formation	4	1163	59	39649	0.094757
GO:0071219	biological_process	cellular response to molecule of bacterial origin	2	1163	18	39649	0.0965243
GO:0045824	biological_process	negative regulation of innate immune response	2	1163	18	39649	0.0965243
GO:0055046	biological_process	microgametogenesis	2	1163	18	39649	0.0965243
GO:0007062	biological_process	sister chromatid cohesion	2	1163	18	39649	0.0965243
GO:0008107	molecular_function	galactoside 2-alpha-L-fucosyltransferase activity	2	1163	18	39649	0.0965243
GO:0006744	biological_process	ubiquinone biosynthetic process	2	1163	18	39649	0.0965243
GO:0051453	biological_process	regulation of intracellular pH	3	1163	38	39649	0.0997352
GO:0000151	cellular_component	ubiquitin ligase complex	5	1163	84	39649	0.10083
GO:0004672	molecular_function	protein kinase activity	24	1163	621	39649	0.105772
GO:0030048	biological_process	actin filament-based movement	3	1163	39	39649	0.105808
GO:0035196	biological_process	production of miRNAs involved in gene silencing by miRNA	2	1163	19	39649	0.10586
GO:0009835	biological_process	fruit ripening	2	1163	19	39649	0.10586
GO:0006607	biological_process	NLS-bearing protein import into nucleus	2	1163	19	39649	0.10586
GO:0051276	biological_process	chromosome organization	2	1163	19	39649	0.10586
GO:0009408	biological_process	response to heat	13	1163	300	39649	0.106079
GO:0005773	cellular_component	vacuole	42	1163	1171	39649	0.106639
GO:0003779	molecular_function	actin binding	8	1163	163	39649	0.107949
GO:0003676	molecular_function	nucleic acid binding	34	1163	927	39649	0.109443
GO:0006810	biological_process	transport	19	1163	476	39649	0.110637
GO:0048046	cellular_component	apoplast	31	1163	837	39649	0.111481
GO:0001731	biological_process	formation of translation preinitiation complex	3	1163	40	39649	0.112023
GO:0050200	molecular_function	plasmalogen synthase activity	1	1163	4	39649	0.112272
GO:0004534	molecular_function	5'-3' exoribonuclease activity	1	1163	4	39649	0.112272
GO:0070878	molecular_function	primary miRNA binding	1	1163	4	39649	0.112272
GO:0015865	biological_process	purine nucleotide transport	1	1163	4	39649	0.112272
GO:0006360	biological_process	transcription by RNA polymerase I	1	1163	4	39649	0.112272
GO:0019203	molecular_function	carbohydrate phosphatase activity	1	1163	4	39649	0.112272
GO:0031219	molecular_function	levanase activity	1	1163	4	39649	0.112272
GO:0016540	biological_process	protein autoprocessing	1	1163	4	39649	0.112272
GO:0032491	biological_process	detection of molecule of fungal origin	1	1163	4	39649	0.112272
GO:0000126	cellular_component	transcription factor TFIIIB complex	1	1163	4	39649	0.112272
GO:0004383	molecular_function	guanylate cyclase activity	1	1163	4	39649	0.112272
GO:0047202	molecular_function	sinapoylglucose-choline O-sinapoyltransferase activity	1	1163	4	39649	0.112272
GO:0016041	molecular_function	glutamate synthase (ferredoxin) activity	1	1163	4	39649	0.112272
GO:0019284	biological_process	L-methionine salvage from S-adenosylmethionine	1	1163	4	39649	0.112272
GO:0031127	molecular_function	alpha-(1,2)-fucosyltransferase activity	1	1163	4	39649	0.112272
GO:0000904	biological_process	cell morphogenesis involved in differentiation	1	1163	4	39649	0.112272
GO:0017040	molecular_function	N-acylsphingosine amidohydrolase activity	1	1163	4	39649	0.112272
GO:0004609	molecular_function	phosphatidylserine decarboxylase activity	1	1163	4	39649	0.112272
GO:0016752	molecular_function	sinapoyltransferase activity	1	1163	4	39649	0.112272
GO:1901979	biological_process	regulation of inward rectifier potassium channel activity	1	1163	4	39649	0.112272
GO:0046863	molecular_function	ribulose-1,5-bisphosphate carboxylase/oxygenase activator activity	1	1163	4	39649	0.112272
GO:0046976	molecular_function	histone methyltransferase activity (H3-K27 specific)	1	1163	4	39649	0.112272
GO:0046537	molecular_function	2,3-bisphosphoglycerate-independent phosphoglycerate mutase activity	1	1163	4	39649	0.112272
GO:0016487	biological_process	farnesol metabolic process	1	1163	4	39649	0.112272
GO:0042891	biological_process	obsolete antibiotic transport	1	1163	4	39649	0.112272
GO:0009663	biological_process	plasmodesma organization	1	1163	4	39649	0.112272
GO:0010086	biological_process	embryonic root morphogenesis	1	1163	4	39649	0.112272
GO:0051669	molecular_function	fructan beta-fructosidase activity	1	1163	4	39649	0.112272
GO:0070545	cellular_component	PeBoW complex	1	1163	4	39649	0.112272
GO:0012510	cellular_component	trans-Golgi network transport vesicle membrane	1	1163	4	39649	0.112272
GO:0071329	biological_process	cellular response to sucrose stimulus	1	1163	4	39649	0.112272
GO:0045435	molecular_function	lycopene epsilon cyclase activity	1	1163	4	39649	0.112272
GO:2000029	biological_process	regulation of proanthocyanidin biosynthetic process	1	1163	4	39649	0.112272
GO:0009884	molecular_function	cytokinin receptor activity	1	1163	4	39649	0.112272
GO:0052865	biological_process	1-deoxy-D-xylulose 5-phosphate biosynthetic process	1	1163	4	39649	0.112272
GO:0010014	biological_process	meristem initiation	2	1163	20	39649	0.115425
GO:0005765	cellular_component	lysosomal membrane	2	1163	20	39649	0.115425
GO:0009970	biological_process	cellular response to sulfate starvation	2	1163	20	39649	0.115425
GO:0034045	cellular_component	phagophore assembly site membrane	2	1163	20	39649	0.115425
GO:0009814	biological_process	defense response, incompatible interaction	3	1163	41	39649	0.118372
GO:0048316	biological_process	seed development	7	1163	140	39649	0.118587
GO:0005215	molecular_function	transporter activity	18	1163	452	39649	0.119707
GO:0005874	cellular_component	microtubule	11	1163	250	39649	0.119926
GO:0009992	biological_process	cellular water homeostasis	4	1163	65	39649	0.123447
GO:0042277	molecular_function	peptide binding	3	1163	42	39649	0.124852
GO:0010078	biological_process	maintenance of root meristem identity	2	1163	21	39649	0.125199
GO:0009864	biological_process	induced systemic resistance, jasmonic acid mediated signaling pathway	2	1163	21	39649	0.125199
GO:0043067	biological_process	regulation of programmed cell death	2	1163	21	39649	0.125199
GO:0004427	molecular_function	inorganic diphosphatase activity	2	1163	21	39649	0.125199
GO:0016567	biological_process	protein ubiquitination	30	1163	818	39649	0.126099
GO:0030529			4	1163	66	39649	0.128551
GO:0003678	molecular_function	DNA helicase activity	4	1163	66	39649	0.128551
GO:0031408	biological_process	oxylipin biosynthetic process	3	1163	43	39649	0.131456
GO:0000027	biological_process	ribosomal large subunit assembly	3	1163	43	39649	0.131456
GO:0022625	cellular_component	cytosolic large ribosomal subunit	11	1163	255	39649	0.132118
GO:0019898	cellular_component	extrinsic component of membrane	4	1163	67	39649	0.133742
GO:0090406	cellular_component	pollen tube	5	1163	92	39649	0.133743
GO:0006099	biological_process	tricarboxylic acid cycle	5	1163	92	39649	0.133743
GO:0005819	cellular_component	spindle	6	1163	118	39649	0.134
GO:0071458	cellular_component	integral component of cytoplasmic side of endoplasmic reticulum membrane	2	1163	22	39649	0.135161
GO:0015780	biological_process	nucleotide-sugar transmembrane transport	2	1163	22	39649	0.135161
GO:0008417	molecular_function	fucosyltransferase activity	2	1163	22	39649	0.135161
GO:0009862	biological_process	systemic acquired resistance, salicylic acid mediated signaling pathway	2	1163	22	39649	0.135161
GO:0048441	biological_process	petal development	2	1163	22	39649	0.135161
GO:0000166	molecular_function	nucleotide binding	28	1163	764	39649	0.136257
GO:0010026	biological_process	trichome differentiation	3	1163	44	39649	0.13818
GO:0042391	biological_process	regulation of membrane potential	3	1163	44	39649	0.13818
GO:1990585	molecular_function	hydroxyproline O-arabinosyltransferase activity	1	1163	5	39649	0.138313
GO:0046373	biological_process	L-arabinose metabolic process	1	1163	5	39649	0.138313
GO:0071028	biological_process	nuclear mRNA surveillance	1	1163	5	39649	0.138313
GO:0032268	biological_process	regulation of cellular protein metabolic process	1	1163	5	39649	0.138313
GO:0005657	cellular_component	replication fork	1	1163	5	39649	0.138313
GO:0015172	molecular_function	acidic amino acid transmembrane transporter activity	1	1163	5	39649	0.138313
GO:0015245	molecular_function	fatty acid transmembrane transporter activity	1	1163	5	39649	0.138313
GO:0097054	biological_process	L-glutamate biosynthetic process	1	1163	5	39649	0.138313
GO:0045694	biological_process	regulation of embryo sac egg cell differentiation	1	1163	5	39649	0.138313
GO:0005034	molecular_function	osmosensor activity	1	1163	5	39649	0.138313
GO:0042550	biological_process	photosystem I stabilization	1	1163	5	39649	0.138313
GO:0042995	cellular_component	cell projection	1	1163	5	39649	0.138313
GO:0034508	biological_process	centromere complex assembly	1	1163	5	39649	0.138313
GO:0004654	molecular_function	polyribonucleotide nucleotidyltransferase activity	1	1163	5	39649	0.138313
GO:0048188	cellular_component	Set1C/COMPASS complex	1	1163	5	39649	0.138313
GO:2000011	biological_process	regulation of adaxial/abaxial pattern formation	1	1163	5	39649	0.138313
GO:0006517	biological_process	protein deglycosylation	1	1163	5	39649	0.138313
GO:0008425	molecular_function	2-polyprenyl-6-methoxy-1,4-benzoquinone methyltransferase activity	1	1163	5	39649	0.138313
GO:0010270	biological_process	photosystem II oxygen evolving complex assembly	1	1163	5	39649	0.138313
GO:0008661	molecular_function	1-deoxy-D-xylulose-5-phosphate synthase activity	1	1163	5	39649	0.138313
GO:0046653	biological_process	tetrahydrofolate metabolic process	1	1163	5	39649	0.138313
GO:0006384	biological_process	transcription initiation from RNA polymerase III promoter	1	1163	5	39649	0.138313
GO:0034475	biological_process	U4 snRNA 3'-end processing	1	1163	5	39649	0.138313
GO:0045254	cellular_component	pyruvate dehydrogenase complex	1	1163	5	39649	0.138313
GO:1901698	biological_process	response to nitrogen compound	1	1163	5	39649	0.138313
GO:0032934	molecular_function	sterol binding	1	1163	5	39649	0.138313
GO:1990298	cellular_component	bub1-bub3 complex	1	1163	5	39649	0.138313
GO:0046030	molecular_function	inositol trisphosphate phosphatase activity	1	1163	5	39649	0.138313
GO:0045281	cellular_component	succinate dehydrogenase complex	1	1163	5	39649	0.138313
GO:1901601	biological_process	strigolactone biosynthetic process	1	1163	5	39649	0.138313
GO:0030544	molecular_function	Hsp70 protein binding	1	1163	5	39649	0.138313
GO:0007178	biological_process	transmembrane receptor protein serine/threonine kinase signaling pathway	1	1163	5	39649	0.138313
GO:0034551	biological_process	mitochondrial respiratory chain complex III assembly	1	1163	5	39649	0.138313
GO:0000707	biological_process	meiotic DNA recombinase assembly	1	1163	5	39649	0.138313
GO:0033063	cellular_component	Rad51B-Rad51C-Rad51D-XRCC2 complex	1	1163	5	39649	0.138313
GO:0019761	biological_process	glucosinolate biosynthetic process	4	1163	69	39649	0.144375
GO:0006730	biological_process	one-carbon metabolic process	3	1163	45	39649	0.145018
GO:0008327	molecular_function	methyl-CpG binding	2	1163	23	39649	0.145291
GO:0031146	biological_process	SCF-dependent proteasomal ubiquitin-dependent protein catabolic process	2	1163	23	39649	0.145291
GO:0010205	biological_process	photoinhibition	2	1163	23	39649	0.145291
GO:0008271	molecular_function	secondary active sulfate transmembrane transporter activity	2	1163	23	39649	0.145291
GO:0042787			6	1163	121	39649	0.145715
GO:0006812	biological_process	cation transport	5	1163	95	39649	0.147183
GO:0006811	biological_process	ion transport	5	1163	95	39649	0.147183
GO:0010468	biological_process	regulation of gene expression	7	1163	149	39649	0.149352
GO:0016049	biological_process	cell growth	5	1163	96	39649	0.151786
GO:0004675	molecular_function	transmembrane receptor protein serine/threonine kinase activity	3	1163	46	39649	0.151964
GO:0051082	molecular_function	unfolded protein binding	7	1163	150	39649	0.152983
GO:0007165	biological_process	signal transduction	24	1163	653	39649	0.154556
GO:0030247	molecular_function	polysaccharide binding	4	1163	71	39649	0.155325
GO:0017196	biological_process	N-terminal peptidyl-methionine acetylation	2	1163	24	39649	0.155572
GO:0009982	molecular_function	pseudouridine synthase activity	2	1163	24	39649	0.155572
GO:0006396	biological_process	RNA processing	5	1163	97	39649	0.156449
GO:0005741	cellular_component	mitochondrial outer membrane	3	1163	47	39649	0.159013
GO:0006413	biological_process	translational initiation	7	1163	152	39649	0.160367
GO:0009860	biological_process	pollen tube growth	8	1163	180	39649	0.16074
GO:0009826	biological_process	unidimensional cell growth	9	1163	209	39649	0.162964
GO:0009506	cellular_component	plasmodesma	67	1163	2020	39649	0.162969
GO:0009897	cellular_component	external side of plasma membrane	1	1163	6	39649	0.163592
GO:0080053	biological_process	response to phenylalanine	1	1163	6	39649	0.163592
GO:0001709	biological_process	cell fate determination	1	1163	6	39649	0.163592
GO:0031537	biological_process	regulation of anthocyanin metabolic process	1	1163	6	39649	0.163592
GO:0016811	molecular_function	hydrolase activity, acting on carbon-nitrogen (but not peptide) bonds, in linear amides	1	1163	6	39649	0.163592
GO:0043967	biological_process	histone H4 acetylation	1	1163	6	39649	0.163592
GO:0000256	biological_process	allantoin catabolic process	1	1163	6	39649	0.163592
GO:0004781	molecular_function	sulfate adenylyltransferase (ATP) activity	1	1163	6	39649	0.163592
GO:0009413	biological_process	response to flooding	1	1163	6	39649	0.163592
GO:0004473	molecular_function	malate dehydrogenase (decarboxylating) (NADP+) activity	1	1163	6	39649	0.163592
GO:0006275	biological_process	regulation of DNA replication	1	1163	6	39649	0.163592
GO:1990067	biological_process	intrachromosomal DNA recombination	1	1163	6	39649	0.163592
GO:0003958	molecular_function	NADPH-hemoprotein reductase activity	1	1163	6	39649	0.163592
GO:1900151	biological_process	regulation of nuclear-transcribed mRNA catabolic process, deadenylation-dependent decay	1	1163	6	39649	0.163592
GO:0016121	biological_process	carotene catabolic process	1	1163	6	39649	0.163592
GO:0046592	molecular_function	polyamine oxidase activity	1	1163	6	39649	0.163592
GO:0034090	biological_process	maintenance of meiotic sister chromatid cohesion	1	1163	6	39649	0.163592
GO:0017091	molecular_function	AU-rich element binding	1	1163	6	39649	0.163592
GO:0034427	biological_process	nuclear-transcribed mRNA catabolic process, exonucleolytic, 3'-5'	1	1163	6	39649	0.163592
GO:0017050	molecular_function	D-erythro-sphingosine kinase activity	1	1163	6	39649	0.163592
GO:0006999	biological_process	nuclear pore organization	1	1163	6	39649	0.163592
GO:0042853	biological_process	L-alanine catabolic process	1	1163	6	39649	0.163592
GO:0047958	molecular_function	glycine:2-oxoglutarate aminotransferase activity	1	1163	6	39649	0.163592
GO:0043201	biological_process	response to leucine	1	1163	6	39649	0.163592
GO:0010385	molecular_function	double-stranded methylated DNA binding	1	1163	6	39649	0.163592
GO:0080052	biological_process	response to histidine	1	1163	6	39649	0.163592
GO:0006598	biological_process	polyamine catabolic process	1	1163	6	39649	0.163592
GO:0070828	biological_process	heterochromatin organization	1	1163	6	39649	0.163592
GO:0036065	biological_process	fucosylation	1	1163	6	39649	0.163592
GO:0008017	molecular_function	microtubule binding	8	1163	181	39649	0.16417
GO:0015095	molecular_function	magnesium ion transmembrane transporter activity	2	1163	25	39649	0.165985
GO:0008361	biological_process	regulation of cell size	2	1163	25	39649	0.165985
GO:0000419	cellular_component	RNA polymerase V complex	2	1163	25	39649	0.165985
GO:0006261	biological_process	DNA-dependent DNA replication	2	1163	25	39649	0.165985
GO:0031969	cellular_component	chloroplast membrane	9	1163	210	39649	0.166156
GO:0010027	biological_process	thylakoid membrane organization	3	1163	48	39649	0.166159
GO:0004190	molecular_function	aspartic-type endopeptidase activity	3	1163	48	39649	0.166159
GO:0007017	biological_process	microtubule-based process	3	1163	48	39649	0.166159
GO:0009570	cellular_component	chloroplast stroma	38	1163	1097	39649	0.166393
GO:0010411	biological_process	xyloglucan metabolic process	4	1163	73	39649	0.166574
GO:0004842	molecular_function	ubiquitin-protein transferase activity	20	1163	538	39649	0.168035
GO:0031625	molecular_function	ubiquitin protein ligase binding	7	1163	155	39649	0.171736
GO:0048235	biological_process	pollen sperm cell differentiation	3	1163	49	39649	0.173398
GO:0000724	biological_process	double-strand break repair via homologous recombination	3	1163	49	39649	0.173398
GO:0005777	cellular_component	peroxisome	15	1163	390	39649	0.175655
GO:0005618	cellular_component	cell wall	36	1163	1041	39649	0.176439
GO:0016114	biological_process	terpenoid biosynthetic process	2	1163	26	39649	0.176514
GO:0010016	biological_process	shoot system morphogenesis	2	1163	26	39649	0.176514
GO:0010492	biological_process	maintenance of shoot apical meristem identity	2	1163	26	39649	0.176514
GO:0047372	molecular_function	acylglycerol lipase activity	2	1163	26	39649	0.176514
GO:0001055	molecular_function	RNA polymerase II activity	2	1163	26	39649	0.176514
GO:0005622	cellular_component	intracellular	18	1163	482	39649	0.178349
GO:0046873	molecular_function	metal ion transmembrane transporter activity	3	1163	50	39649	0.180724
GO:0004402	molecular_function	histone acetyltransferase activity	3	1163	50	39649	0.180724
GO:0009789	biological_process	positive regulation of abscisic acid-activated signaling pathway	3	1163	50	39649	0.180724
GO:0016192	biological_process	vesicle-mediated transport	10	1163	244	39649	0.182245
GO:0048481	biological_process	plant ovule development	4	1163	76	39649	0.183965
GO:0001666	biological_process	response to hypoxia	4	1163	76	39649	0.183965
GO:0055062	biological_process	phosphate ion homeostasis	2	1163	27	39649	0.187144
GO:0030125	cellular_component	clathrin vesicle coat	2	1163	27	39649	0.187144
GO:0008131	molecular_function	primary amine oxidase activity	2	1163	27	39649	0.187144
GO:0015116	molecular_function	sulfate transmembrane transporter activity	2	1163	27	39649	0.187144
GO:0009969	biological_process	xyloglucan biosynthetic process	2	1163	27	39649	0.187144
GO:0006499	biological_process	N-terminal protein myristoylation	1	1163	7	39649	0.188129
GO:0048015	biological_process	phosphatidylinositol-mediated signaling	1	1163	7	39649	0.188129
GO:0010326	molecular_function	methionine-oxo-acid transaminase activity	1	1163	7	39649	0.188129
GO:0018444	cellular_component	translation release factor complex	1	1163	7	39649	0.188129
GO:0016274	molecular_function	protein-arginine N-methyltransferase activity	1	1163	7	39649	0.188129
GO:0010136	biological_process	ureide catabolic process	1	1163	7	39649	0.188129
GO:0016045	biological_process	detection of bacterium	1	1163	7	39649	0.188129
GO:0000177	cellular_component	cytoplasmic exosome (RNase complex)	1	1163	7	39649	0.188129
GO:0019200	molecular_function	carbohydrate kinase activity	1	1163	7	39649	0.188129
GO:0008199	molecular_function	ferric iron binding	1	1163	7	39649	0.188129
GO:0004096	molecular_function	catalase activity	1	1163	7	39649	0.188129
GO:0006572	biological_process	tyrosine catabolic process	1	1163	7	39649	0.188129
GO:0046621	biological_process	negative regulation of organ growth	1	1163	7	39649	0.188129
GO:0010366	biological_process	negative regulation of ethylene biosynthetic process	1	1163	7	39649	0.188129
GO:0003688	molecular_function	DNA replication origin binding	1	1163	7	39649	0.188129
GO:0000380	biological_process	alternative mRNA splicing, via spliceosome	1	1163	7	39649	0.188129
GO:0004322	molecular_function	ferroxidase activity	1	1163	7	39649	0.188129
GO:0060968	biological_process	regulation of gene silencing	1	1163	7	39649	0.188129
GO:0071249	biological_process	cellular response to nitrate	1	1163	7	39649	0.188129
GO:0050403	molecular_function	trans-zeatin O-beta-D-glucosyltransferase activity	1	1163	7	39649	0.188129
GO:0050502	molecular_function	cis-zeatin O-beta-D-glucosyltransferase activity	1	1163	7	39649	0.188129
GO:0005310	molecular_function	dicarboxylic acid transmembrane transporter activity	1	1163	7	39649	0.188129
GO:0010104	biological_process	regulation of ethylene-activated signaling pathway	1	1163	7	39649	0.188129
GO:0000919	biological_process	cell plate assembly	1	1163	7	39649	0.188129
GO:0030124	cellular_component	AP-4 adaptor complex	1	1163	7	39649	0.188129
GO:0009743	biological_process	response to carbohydrate	1	1163	7	39649	0.188129
GO:0047911	molecular_function	galacturan 1,4-alpha-galacturonidase activity	1	1163	7	39649	0.188129
GO:0016120	biological_process	carotene biosynthetic process	1	1163	7	39649	0.188129
GO:1990316	cellular_component	Atg1/ULK1 kinase complex	1	1163	7	39649	0.188129
GO:0051258	biological_process	protein polymerization	1	1163	7	39649	0.188129
GO:0006556	biological_process	S-adenosylmethionine biosynthetic process	1	1163	7	39649	0.188129
GO:0071705	biological_process	nitrogen compound transport	1	1163	7	39649	0.188129
GO:0005871	cellular_component	kinesin complex	3	1163	51	39649	0.188132
GO:0071281	biological_process	cellular response to iron ion	4	1163	77	39649	0.189889
GO:0005516	molecular_function	calmodulin binding	17	1163	457	39649	0.190693
GO:0005802	cellular_component	trans-Golgi network	18	1163	488	39649	0.191595
GO:0010150	biological_process	leaf senescence	7	1163	161	39649	0.195471
GO:0007018	biological_process	microtubule-based movement	3	1163	52	39649	0.195616
GO:0010167	biological_process	response to nitrate	3	1163	52	39649	0.195616
GO:0010029	biological_process	regulation of seed germination	3	1163	52	39649	0.195616
GO:0004702	molecular_function	obsolete signal transducer, downstream of receptor, with serine/threonine kinase activity	3	1163	52	39649	0.195616
GO:0015662	molecular_function	ATPase activity, coupled to transmembrane movement of ions, phosphorylative mechanism	2	1163	28	39649	0.197859
GO:0006414	biological_process	translational elongation	5	1163	107	39649	0.206042
GO:0006108	biological_process	malate metabolic process	2	1163	29	39649	0.208645
GO:0071456	biological_process	cellular response to hypoxia	2	1163	29	39649	0.208645
GO:0005388	molecular_function	ATPase-coupled calcium transmembrane transporter activity	2	1163	29	39649	0.208645
GO:0016717	molecular_function	oxidoreductase activity, acting on paired donors, with oxidation of a pair of donors resulting in the reduction of molecular oxygen to two molecules of water	2	1163	29	39649	0.208645
GO:0006457	biological_process	protein folding	16	1163	435	39649	0.211597
GO:0016903	molecular_function	oxidoreductase activity, acting on the aldehyde or oxo group of donors	1	1163	8	39649	0.211948
GO:0010587	biological_process	miRNA catabolic process	1	1163	8	39649	0.211948
GO:0033500	biological_process	carbohydrate homeostasis	1	1163	8	39649	0.211948
GO:0032012	biological_process	regulation of ARF protein signal transduction	1	1163	8	39649	0.211948
GO:2000038	biological_process	regulation of stomatal complex development	1	1163	8	39649	0.211948
GO:0030915	cellular_component	Smc5-Smc6 complex	1	1163	8	39649	0.211948
GO:0042554	biological_process	superoxide anion generation	1	1163	8	39649	0.211948
GO:0006518	biological_process	peptide metabolic process	1	1163	8	39649	0.211948
GO:0000776	cellular_component	kinetochore	1	1163	8	39649	0.211948
GO:0004108	molecular_function	citrate (Si)-synthase activity	1	1163	8	39649	0.211948
GO:0016149	molecular_function	translation release factor activity, codon specific	1	1163	8	39649	0.211948
GO:0016702	molecular_function	oxidoreductase activity, acting on single donors with incorporation of molecular oxygen, incorporation of two atoms of oxygen	1	1163	8	39649	0.211948
GO:0034719	cellular_component	SMN-Sm protein complex	1	1163	8	39649	0.211948
GO:0045132	biological_process	meiotic chromosome segregation	1	1163	8	39649	0.211948
GO:0030620	molecular_function	U2 snRNA binding	1	1163	8	39649	0.211948
GO:0070734	biological_process	histone H3-K27 methylation	1	1163	8	39649	0.211948
GO:0010054	biological_process	trichoblast differentiation	1	1163	8	39649	0.211948
GO:0009156	biological_process	ribonucleoside monophosphate biosynthetic process	1	1163	8	39649	0.211948
GO:0000792	cellular_component	heterochromatin	1	1163	8	39649	0.211948
GO:0010037	biological_process	response to carbon dioxide	1	1163	8	39649	0.211948
GO:0031365	biological_process	N-terminal protein amino acid modification	1	1163	8	39649	0.211948
GO:0015368	molecular_function	calcium:cation antiporter activity	1	1163	8	39649	0.211948
GO:0043044	biological_process	ATP-dependent chromatin remodeling	1	1163	8	39649	0.211948
GO:0046110	biological_process	xanthine metabolic process	1	1163	8	39649	0.211948
GO:0004478	molecular_function	methionine adenosyltransferase activity	1	1163	8	39649	0.211948
GO:2001070	molecular_function	starch binding	1	1163	8	39649	0.211948
GO:0015743	biological_process	malate transport	1	1163	8	39649	0.211948
GO:0043021	molecular_function	ribonucleoprotein complex binding	1	1163	8	39649	0.211948
GO:0009410	biological_process	response to xenobiotic stimulus	1	1163	8	39649	0.211948
GO:0048442	biological_process	sepal development	1	1163	8	39649	0.211948
GO:0015369	molecular_function	calcium:proton antiporter activity	1	1163	8	39649	0.211948
GO:0002184	biological_process	cytoplasmic translational termination	1	1163	8	39649	0.211948
GO:0006661	biological_process	phosphatidylinositol biosynthetic process	1	1163	8	39649	0.211948
GO:0010363	biological_process	regulation of plant-type hypersensitive response	1	1163	8	39649	0.211948
GO:0070652	cellular_component	HAUS complex	1	1163	8	39649	0.211948
GO:0010529	biological_process	negative regulation of transposition	1	1163	8	39649	0.211948
GO:0050734	molecular_function	hydroxycinnamoyltransferase activity	1	1163	8	39649	0.211948
GO:0000466	biological_process	maturation of 5.8S rRNA from tricistronic rRNA transcript (SSU-rRNA, 5.8S rRNA, LSU-rRNA)	1	1163	8	39649	0.211948
GO:0004040	molecular_function	amidase activity	1	1163	8	39649	0.211948
GO:0016020	cellular_component	membrane	92	1163	2890	39649	0.218646
GO:0008134	molecular_function	transcription factor binding	2	1163	30	39649	0.219489
GO:0010082	biological_process	regulation of root meristem growth	2	1163	30	39649	0.219489
GO:0005982	biological_process	starch metabolic process	2	1163	30	39649	0.219489
GO:0031012	cellular_component	extracellular matrix	2	1163	30	39649	0.219489
GO:0048768	biological_process	root hair cell tip growth	2	1163	30	39649	0.219489
GO:0048038	molecular_function	quinone binding	2	1163	30	39649	0.219489
GO:0006465	biological_process	signal peptide processing	2	1163	30	39649	0.219489
GO:0008889	molecular_function	glycerophosphodiester phosphodiesterase activity	2	1163	30	39649	0.219489
GO:0016787	molecular_function	hydrolase activity	22	1163	625	39649	0.219812
GO:0047134	molecular_function	protein-disulfide reductase activity	3	1163	56	39649	0.226216
GO:0005198	molecular_function	structural molecule activity	4	1163	83	39649	0.226599
GO:0005677	cellular_component	chromatin silencing complex	2	1163	31	39649	0.230378
GO:0006754	biological_process	ATP biosynthetic process	2	1163	31	39649	0.230378
GO:0008553	molecular_function	proton-exporting ATPase activity, phosphorylative mechanism	2	1163	31	39649	0.230378
GO:0009725	biological_process	response to hormone	2	1163	31	39649	0.230378
GO:0071446	biological_process	cellular response to salicylic acid stimulus	2	1163	31	39649	0.230378
GO:0009698	biological_process	phenylpropanoid metabolic process	2	1163	31	39649	0.230378
GO:0048440	biological_process	carpel development	2	1163	31	39649	0.230378
GO:0006417	biological_process	regulation of translation	5	1163	112	39649	0.232566
GO:2000122	biological_process	negative regulation of stomatal complex development	1	1163	9	39649	0.235068
GO:0006537	biological_process	glutamate biosynthetic process	1	1163	9	39649	0.235068
GO:0004470	molecular_function	malic enzyme activity	1	1163	9	39649	0.235068
GO:0045430	molecular_function	chalcone isomerase activity	1	1163	9	39649	0.235068
GO:0006954	biological_process	inflammatory response	1	1163	9	39649	0.235068
GO:0010359	biological_process	regulation of anion channel activity	1	1163	9	39649	0.235068
GO:0016463	molecular_function	zinc-exporting ATPase activity	1	1163	9	39649	0.235068
GO:0009150	biological_process	purine ribonucleotide metabolic process	1	1163	9	39649	0.235068
GO:0007032	biological_process	endosome organization	1	1163	9	39649	0.235068
GO:0016652	molecular_function	oxidoreductase activity, acting on NAD(P)H, NAD(P) as acceptor	1	1163	9	39649	0.235068
GO:0000176	cellular_component	nuclear exosome (RNase complex)	1	1163	9	39649	0.235068
GO:0052658	molecular_function	inositol-1,4,5-trisphosphate 5-phosphatase activity	1	1163	9	39649	0.235068
GO:0017004	biological_process	cytochrome complex assembly	1	1163	9	39649	0.235068
GO:0015434	molecular_function	ATPase-coupled cadmium transmembrane transporter activity	1	1163	9	39649	0.235068
GO:0033588	cellular_component	Elongator holoenzyme complex	1	1163	9	39649	0.235068
GO:0005775	cellular_component	vacuolar lumen	1	1163	9	39649	0.235068
GO:0004471	molecular_function	malate dehydrogenase (decarboxylating) (NAD+) activity	1	1163	9	39649	0.235068
GO:0004742	molecular_function	dihydrolipoyllysine-residue acetyltransferase activity	1	1163	9	39649	0.235068
GO:0034059	biological_process	response to anoxia	1	1163	9	39649	0.235068
GO:0030308	biological_process	negative regulation of cell growth	1	1163	9	39649	0.235068
GO:0005086	molecular_function	ARF guanyl-nucleotide exchange factor activity	1	1163	9	39649	0.235068
GO:0008551	molecular_function	cadmium-exporting ATPase activity	1	1163	9	39649	0.235068
GO:0000463	biological_process	maturation of LSU-rRNA from tricistronic rRNA transcript (SSU-rRNA, 5.8S rRNA, LSU-rRNA)	1	1163	9	39649	0.235068
GO:0000293	molecular_function	ferric-chelate reductase activity	1	1163	9	39649	0.235068
GO:0052659	molecular_function	inositol-1,3,4,5-tetrakisphosphate 5-phosphatase activity	1	1163	9	39649	0.235068
GO:0016556	biological_process	mRNA modification	1	1163	9	39649	0.235068
GO:0045333	biological_process	cellular respiration	1	1163	9	39649	0.235068
GO:0010074	biological_process	maintenance of meristem identity	1	1163	9	39649	0.235068
GO:0009926	biological_process	auxin polar transport	4	1163	85	39649	0.239218
GO:0004596	molecular_function	peptide alpha-N-acetyltransferase activity	2	1163	32	39649	0.241301
GO:0046856	biological_process	phosphatidylinositol dephosphorylation	2	1163	32	39649	0.241301
GO:0019344	biological_process	cysteine biosynthetic process	2	1163	32	39649	0.241301
GO:0017119	cellular_component	Golgi transport complex	2	1163	32	39649	0.241301
GO:0002237	biological_process	response to molecule of bacterial origin	2	1163	32	39649	0.241301
GO:0000049	molecular_function	tRNA binding	2	1163	32	39649	0.241301
GO:0051028	biological_process	mRNA transport	3	1163	58	39649	0.241844
GO:0051607	biological_process	defense response to virus	3	1163	58	39649	0.241844
GO:0009504	cellular_component	cell plate	3	1163	58	39649	0.241844
GO:0071555	biological_process	cell wall organization	17	1163	479	39649	0.244831
GO:0005774	cellular_component	vacuolar membrane	33	1163	989	39649	0.247613
GO:0009507	cellular_component	chloroplast	177	1163	5745	39649	0.248152
GO:0010305	biological_process	leaf vascular tissue pattern formation	3	1163	59	39649	0.249724
GO:0004721	molecular_function	phosphoprotein phosphatase activity	4	1163	87	39649	0.251994
GO:0016032	biological_process	viral process	4	1163	87	39649	0.251994
GO:0005578			2	1163	33	39649	0.252245
GO:0006829	biological_process	zinc ion transport	2	1163	33	39649	0.252245
GO:0005983	biological_process	starch catabolic process	2	1163	33	39649	0.252245
GO:0043622	biological_process	cortical microtubule organization	2	1163	33	39649	0.252245
GO:0002229	biological_process	defense response to oomycetes	2	1163	33	39649	0.252245
GO:0000304	biological_process	response to singlet oxygen	1	1163	10	39649	0.25751
GO:0009263	biological_process	deoxyribonucleotide biosynthetic process	1	1163	10	39649	0.25751
GO:0005663	cellular_component	DNA replication factor C complex	1	1163	10	39649	0.25751
GO:0034715	cellular_component	pICln-Sm protein complex	1	1163	10	39649	0.25751
GO:0034314	biological_process	Arp2/3 complex-mediated actin nucleation	1	1163	10	39649	0.25751
GO:0052325	biological_process	cell wall pectin biosynthetic process	1	1163	10	39649	0.25751
GO:0005853	cellular_component	eukaryotic translation elongation factor 1 complex	1	1163	10	39649	0.25751
GO:0080142	biological_process	regulation of salicylic acid biosynthetic process	1	1163	10	39649	0.25751
GO:0030619	molecular_function	U1 snRNA binding	1	1163	10	39649	0.25751
GO:0047627	molecular_function	adenylylsulfatase activity	1	1163	10	39649	0.25751
GO:0006121	biological_process	mitochondrial electron transport, succinate to ubiquinone	1	1163	10	39649	0.25751
GO:0048041	biological_process	focal adhesion assembly	1	1163	10	39649	0.25751
GO:0004748	molecular_function	ribonucleoside-diphosphate reductase activity, thioredoxin disulfide as acceptor	1	1163	10	39649	0.25751
GO:0071318	biological_process	cellular response to ATP	1	1163	10	39649	0.25751
GO:0019676	biological_process	ammonia assimilation cycle	1	1163	10	39649	0.25751
GO:0030976	molecular_function	thiamine pyrophosphate binding	1	1163	10	39649	0.25751
GO:0051020	molecular_function	GTPase binding	1	1163	10	39649	0.25751
GO:0007231	biological_process	osmosensory signaling pathway	1	1163	10	39649	0.25751
GO:0071486	biological_process	cellular response to high light intensity	1	1163	10	39649	0.25751
GO:0080039			1	1163	10	39649	0.25751
GO:0005746	cellular_component	mitochondrial respirasome	1	1163	10	39649	0.25751
GO:0019509	biological_process	L-methionine salvage from methylthioadenosine	1	1163	10	39649	0.25751
GO:0009303	biological_process	rRNA transcription	1	1163	10	39649	0.25751
GO:0019760	biological_process	glucosinolate metabolic process	1	1163	10	39649	0.25751
GO:0003689	molecular_function	DNA clamp loader activity	1	1163	10	39649	0.25751
GO:0000813	cellular_component	ESCRT I complex	1	1163	10	39649	0.25751
GO:0002230	biological_process	positive regulation of defense response to virus by host	1	1163	10	39649	0.25751
GO:0000104	molecular_function	succinate dehydrogenase activity	1	1163	10	39649	0.25751
GO:0060211	biological_process	regulation of nuclear-transcribed mRNA poly(A) tail shortening	1	1163	10	39649	0.25751
GO:0005971	cellular_component	ribonucleoside-diphosphate reductase complex	1	1163	10	39649	0.25751
GO:0071368	biological_process	cellular response to cytokinin stimulus	1	1163	10	39649	0.25751
GO:0006400	biological_process	tRNA modification	2	1163	34	39649	0.263201
GO:0048507	biological_process	meristem development	2	1163	34	39649	0.263201
GO:0010582	biological_process	floral meristem determinacy	2	1163	34	39649	0.263201
GO:0030154	biological_process	cell differentiation	11	1163	299	39649	0.264469
GO:0015254	molecular_function	glycerol channel activity	3	1163	61	39649	0.265591
GO:0007049	biological_process	cell cycle	8	1163	208	39649	0.267816
GO:0008283	biological_process	cell population proliferation	4	1163	90	39649	0.27141
GO:0005768	cellular_component	endosome	17	1163	490	39649	0.274001
GO:0004175	molecular_function	endopeptidase activity	2	1163	35	39649	0.274158
[truncated: 755 more rows]
