# Supplementary material for: Whole-transcriptome sequencing reveals a vernalization-related ceRNA regulatory network in chinese cabbage (Brassica campestris L. ssp. pekinensis)
Source: BMC Genomics. 2021 Nov 13;22:819. doi: 10.1186/s12864-021-08110-2 (PMC8590779; doi:10.1186/s12864-021-08110-2)
Supplement: Supplementary file 5 — Table S5. Kyoto Encyclopedia of Genes and Genome (KEGG) pathway assignments for differentially expressed (DE) mRNAs, lncRNAs, circRNAs, and miRNAs. [file 12864_2021_8110_MOESM5_ESM.xls]

## Sheet: Sheet1
KEGG pathway assignments for DEmRNAs
pathway_id	pathway_name	Genes	S gene number	TS gene number	B gene number	TB gene number	pvalue
940	Phenylpropanoid biosynthesis	MSTRG.8496;MSTRG.10232;MSTRG.3516;MSTRG.1705;MSTRG.18826;MSTRG.2782;MSTRG.3619;MSTRG.3067;BraA07g033900.3C;MSTRG.24503;MSTRG.20217;MSTRG.985;MSTRG.19037;BraA03g031370.3C;MSTRG.26044;BraA06g031450.3C;MSTRG.17417;MSTRG.997;MSTRG.14834;MSTRG.18449;MSTRG.6866;MSTRG.5465;MSTRG.4716;MSTRG.11320;MSTRG.24576;MSTRG.14045;MSTRG.12092;MSTRG.9583;MSTRG.5843;MSTRG.3804;MSTRG.9952;MSTRG.6155;MSTRG.29041;MSTRG.…	96	1401	471	15817	4.55191e-15
196	Photosynthesis - antenna proteins	MSTRG.5445;MSTRG.7296;MSTRG.23430;MSTRG.19067;MSTRG.9042;MSTRG.22963;MSTRG.11910;MSTRG.7996;MSTRG.26108;MSTRG.2058;MSTRG.24166;MSTRG.7626;MSTRG.13266;MSTRG.17907;MSTRG.25063;MSTRG.13268	16	1401	31	15817	1.09923e-09
966	Glucosinolate biosynthesis	MSTRG.20328;MSTRG.4594;BraA04g029510.3C;MSTRG.20327;MSTRG.11809;MSTRG.7212;MSTRG.21059;MSTRG.13416;MSTRG.5727;MSTRG.10295;MSTRG.25546;MSTRG.26366;MSTRG.25079;MSTRG.65;MSTRG.9158;MSTRG.12774;MSTRG.21061;MSTRG.24852;MSTRG.7682;MSTRG.11375	20	1401	55	15817	1.89745e-08
941	Flavonoid biosynthesis	MSTRG.17146;MSTRG.6866;MSTRG.30425;MSTRG.22871;MSTRG.6155;MSTRG.21134;MSTRG.11408;MSTRG.1713;MSTRG.19838;MSTRG.16275;MSTRG.5693;MSTRG.24503;MSTRG.30226;MSTRG.3468;MSTRG.12155;MSTRG.249;MSTRG.7443;MSTRG.8050;MSTRG.5465;MSTRG.3408;MSTRG.17009;MSTRG.13948;MSTRG.22108;MSTRG.1787;MSTRG.27464;MSTRG.27695;MSTRG.8051;MSTRG.26564;MSTRG.11332;MSTRG.6091;MSTRG.11077	31	1401	140	15817	1.39161e-06
1040	Biosynthesis of unsaturated fatty acids	MSTRG.28178;MSTRG.29846;MSTRG.6471;MSTRG.1899;MSTRG.7344;MSTRG.8719;MSTRG.15567;MSTRG.7987;MSTRG.28372;MSTRG.28673;MSTRG.4212;MSTRG.15120;MSTRG.28689;MSTRG.7192;MSTRG.23772;MSTRG.13340;MSTRG.29720;MSTRG.7144;MSTRG.17264;MSTRG.9360;MSTRG.28690	21	1401	78	15817	2.66856e-06
910	Nitrogen metabolism	BraA02g005540.3C;MSTRG.7036;MSTRG.24686;MSTRG.7034;MSTRG.15713;MSTRG.20827;MSTRG.1866;MSTRG.14338;MSTRG.2385;MSTRG.3079;MSTRG.11028;MSTRG.15653;MSTRG.27215;MSTRG.19580;MSTRG.30594;MSTRG.12441;MSTRG.19258;MSTRG.25001;MSTRG.28092;MSTRG.6929;MSTRG.4445;MSTRG.21298;MSTRG.20208	23	1401	97	15817	9.44453e-06
380	Tryptophan metabolism	MSTRG.23313;MSTRG.65;MSTRG.6929;MSTRG.21558;MSTRG.12774;MSTRG.11809;MSTRG.12268;MSTRG.3765;MSTRG.27941;MSTRG.10183;MSTRG.16395;MSTRG.10295;MSTRG.22377;MSTRG.30376;MSTRG.5220;MSTRG.7682;MSTRG.26366;MSTRG.9201;MSTRG.6021;MSTRG.21061;MSTRG.16010;MSTRG.4594;MSTRG.21844;MSTRG.7212;MSTRG.11375;MSTRG.9202;MSTRG.13416;MSTRG.12396;MSTRG.29548	29	1401	147	15817	3.15865e-05
592	alpha-Linolenic acid metabolism	MSTRG.6039;MSTRG.15172;MSTRG.30570;MSTRG.9339;MSTRG.4279;MSTRG.9063;MSTRG.13648;MSTRG.4577;MSTRG.19052;MSTRG.19888;MSTRG.13340;MSTRG.28689;MSTRG.4532;MSTRG.7344;MSTRG.20223;MSTRG.12719;MSTRG.28690;MSTRG.4701;MSTRG.19363;MSTRG.14762;MSTRG.5046;MSTRG.17264;MSTRG.6528;MSTRG.30567	24	1401	113	15817	4.31825e-05
4712	Circadian rhythm - plant	MSTRG.24452;MSTRG.18621;MSTRG.5728;MSTRG.28551;MSTRG.24350;MSTRG.29278;MSTRG.12552;MSTRG.11554;MSTRG.3468;MSTRG.23054;MSTRG.26278;MSTRG.29872;MSTRG.26331;MSTRG.6520;MSTRG.5787;MSTRG.20503;MSTRG.26588;MSTRG.3048;MSTRG.17521;MSTRG.6020;MSTRG.11121;MSTRG.20473;MSTRG.9742;MSTRG.19467;MSTRG.5696;MSTRG.28385;MSTRG.16349;MSTRG.16334;MSTRG.17532;MSTRG.4362;MSTRG.357;MSTRG.17105;MSTRG.6179;MSTRG.3975;MSTR…	44	1401	271	15817	5.94729e-05
130	Ubiquinone and other terpenoid-quinone biosynthesis	MSTRG.25603;MSTRG.14964;MSTRG.22367;MSTRG.8878;MSTRG.4674;MSTRG.4716;MSTRG.1094;MSTRG.20307;MSTRG.28710;MSTRG.16382;MSTRG.27209;BraA07g031810.3C;MSTRG.25695;MSTRG.9663;MSTRG.27389;MSTRG.28168;MSTRG.4228;MSTRG.4863;MSTRG.21271;MSTRG.25694;MSTRG.25582	21	1401	99	15817	0.000129506
360	Phenylalanine metabolism	MSTRG.4674;MSTRG.21271;MSTRG.24400;MSTRG.6284;MSTRG.27389;MSTRG.1094;MSTRG.14834;MSTRG.3695;MSTRG.14964;MSTRG.28710;MSTRG.11320;MSTRG.25694;MSTRG.28168;MSTRG.4716;MSTRG.18730;MSTRG.27209;MSTRG.8878;MSTRG.22367;MSTRG.25582;MSTRG.25695;MSTRG.5955;BraA06g031460.3C;BraA07g031810.3C;MSTRG.11773	24	1401	126	15817	0.000257336
1210	2-Oxocarboxylic acid metabolism	BraA02g036410.3C;MSTRG.4837;MSTRG.26366;MSTRG.7212;MSTRG.16120;MSTRG.3474;MSTRG.10295;MSTRG.28024;MSTRG.15843;MSTRG.21061;MSTRG.65;MSTRG.29194;BraA04g029510.3C;MSTRG.12774;MSTRG.7682;MSTRG.11809;MSTRG.12715;MSTRG.3695;MSTRG.4594;MSTRG.9158;MSTRG.17647;MSTRG.23388;MSTRG.27063;MSTRG.13416;BraA10g015120.3C;MSTRG.12845;MSTRG.11773;MSTRG.12737;MSTRG.5727;MSTRG.11375;MSTRG.30346;MSTRG.6284;MSTRG.14199	33	1401	206	15817	0.00060536
945	Stilbenoid, diarylheptanoid and gingerol biosynthesis	MSTRG.5675;MSTRG.120;MSTRG.9933;MSTRG.518;MSTRG.124;MSTRG.5376;MSTRG.10280;MSTRG.11077;MSTRG.17009;MSTRG.6892;MSTRG.10268;MSTRG.5465;MSTRG.17343;MSTRG.6155;MSTRG.27462;MSTRG.24503;MSTRG.11408;MSTRG.12155;MSTRG.27464;MSTRG.22511;MSTRG.22108;MSTRG.6866;MSTRG.19413;MSTRG.8305	24	1401	134	15817	0.000658415
906	Carotenoid biosynthesis	MSTRG.851;MSTRG.9516;MSTRG.18961;MSTRG.343;MSTRG.22919;MSTRG.21337;MSTRG.3594;MSTRG.22098;MSTRG.23011;MSTRG.11682;MSTRG.27386;MSTRG.7922;MSTRG.10398;MSTRG.15477;MSTRG.11950;MSTRG.19109;BraA09g042960.3C;MSTRG.12346;MSTRG.28264	19	1401	98	15817	0.000868324
73	Cutin, suberine and wax biosynthesis	MSTRG.29107;MSTRG.1345;MSTRG.6818;MSTRG.13049;MSTRG.3412;MSTRG.17131;MSTRG.2137;MSTRG.7264;MSTRG.4551;MSTRG.16833;MSTRG.5577;MSTRG.24480;MSTRG.17143;MSTRG.6329;MSTRG.10583;MSTRG.9934;MSTRG.5722;MSTRG.30365;MSTRG.11667;MSTRG.16901;MSTRG.4462	21	1401	115	15817	0.00107729
531	Glycosaminoglycan degradation	MSTRG.26531;MSTRG.13085;MSTRG.3830;MSTRG.20361;MSTRG.24604;MSTRG.9644;MSTRG.7493;MSTRG.27204;MSTRG.20995;MSTRG.1865;MSTRG.7398;MSTRG.10815;MSTRG.4564;MSTRG.21542;MSTRG.5085;MSTRG.7397;MSTRG.13084	17	1401	90	15817	0.0021312
250	Alanine, aspartate and glutamate metabolism	MSTRG.16884;MSTRG.7456;MSTRG.12095;MSTRG.2385;MSTRG.16954;MSTRG.25481;MSTRG.15653;MSTRG.11773;MSTRG.9073;MSTRG.6284;MSTRG.23388;MSTRG.8630;MSTRG.5278;MSTRG.3695;MSTRG.9720;MSTRG.14338;MSTRG.11028	17	1401	95	15817	0.00384245
630	Glyoxylate and dicarboxylate metabolism	MSTRG.14563;MSTRG.15653;MSTRG.30346;MSTRG.3175;MSTRG.14338;MSTRG.8901;MSTRG.21460;MSTRG.16720;MSTRG.9073;MSTRG.27063;MSTRG.12715;MSTRG.11028;MSTRG.30594;MSTRG.11058;MSTRG.5220;MSTRG.13214;MSTRG.12845;MSTRG.14051;MSTRG.22377;MSTRG.2385;MSTRG.11401;MSTRG.4579;MSTRG.4487;MSTRG.19646;MSTRG.10183;MSTRG.2024	26	1401	172	15817	0.00488551
350	Tyrosine metabolism	MSTRG.27389;MSTRG.22367;MSTRG.14964;MSTRG.18730;BraA06g031460.3C;MSTRG.3695;MSTRG.24400;MSTRG.6284;MSTRG.1094;MSTRG.25695;MSTRG.11773;MSTRG.25694;MSTRG.5955;MSTRG.20223;MSTRG.28710;MSTRG.28168;MSTRG.25500;MSTRG.27209	18	1401	107	15817	0.00586582
1212	Fatty acid metabolism	MSTRG.29846;MSTRG.5220;MSTRG.17264;MSTRG.13340;MSTRG.29720;MSTRG.15120;MSTRG.1899;MSTRG.23772;MSTRG.28690;MSTRG.7987;MSTRG.28178;MSTRG.7192;MSTRG.7344;MSTRG.7144;MSTRG.29891;MSTRG.8719;MSTRG.15567;MSTRG.6471;MSTRG.4212;MSTRG.8391;MSTRG.12519;MSTRG.28689;MSTRG.28673;MSTRG.9360	24	1401	160	15817	0.00733704
53	Ascorbate and aldarate metabolism	MSTRG.3773;MSTRG.12186;MSTRG.21558;MSTRG.18483;MSTRG.217;MSTRG.3118;MSTRG.12557;MSTRG.3847;MSTRG.13023;MSTRG.12556;MSTRG.1001;MSTRG.30499;MSTRG.6021;MSTRG.13535;MSTRG.10255;MSTRG.4680;MSTRG.21844;BraA10g017800.3C;MSTRG.6805;MSTRG.23358;MSTRG.5529;MSTRG.17904;BraA05g005760.3C;MSTRG.5977;MSTRG.29540	25	1401	169	15817	0.0075175
270	Cysteine and methionine metabolism	MSTRG.15843;MSTRG.27318;MSTRG.27209;MSTRG.27389;MSTRG.16720;MSTRG.1094;BraA03g044810.3C;MSTRG.12095;MSTRG.7456;MSTRG.883;MSTRG.28024;MSTRG.22367;MSTRG.29867;MSTRG.16020;MSTRG.2987;MSTRG.3695;MSTRG.8162;MSTRG.29628;MSTRG.1301;MSTRG.17647;MSTRG.11773;MSTRG.18583;MSTRG.11401;MSTRG.15193;MSTRG.25694;MSTRG.25695;MSTRG.14199;MSTRG.6284;MSTRG.16120;MSTRG.18589;MSTRG.17501;MSTRG.11415	32	1401	233	15817	0.00843942
561	Glycerolipid metabolism	MSTRG.12726;MSTRG.15514;MSTRG.21460;MSTRG.6039;MSTRG.9894;MSTRG.29984;MSTRG.17869;MSTRG.14768;MSTRG.7422;MSTRG.19888;MSTRG.30270;MSTRG.3551;MSTRG.3680;MSTRG.21199;MSTRG.6021;MSTRG.14574;MSTRG.3273;MSTRG.6990;MSTRG.21844;MSTRG.21567;MSTRG.5956;BraA09g003480.3C;MSTRG.28142;MSTRG.21566;MSTRG.12078;MSTRG.14481;MSTRG.14573;MSTRG.21017;MSTRG.18128;MSTRG.3274;MSTRG.18487;MSTRG.28435;MSTRG.27539;MSTRG.25…	39	1401	300	15817	0.00976785
901	Indole alkaloid biosynthesis	MSTRG.4585;MSTRG.11436;MSTRG.19883;MSTRG.10572;MSTRG.10573;MSTRG.9249;MSTRG.25776;MSTRG.20329	8	1401	35	15817	0.0100152
52	Galactose metabolism	MSTRG.2377;MSTRG.7422;MSTRG.28779;MSTRG.5956;MSTRG.27003;MSTRG.20708;MSTRG.21674;MSTRG.21542;MSTRG.25202;MSTRG.5085;MSTRG.28052;MSTRG.3274;MSTRG.24830;MSTRG.8257;MSTRG.3273;MSTRG.10815;MSTRG.14606;MSTRG.2571;MSTRG.24079;MSTRG.27539;MSTRG.26531;MSTRG.28058;MSTRG.1865;MSTRG.24604;MSTRG.25103;MSTRG.2340	26	1401	185	15817	0.0124189
40	Pentose and glucuronate interconversions	MSTRG.1005;MSTRG.8538;MSTRG.29002;MSTRG.27119;MSTRG.17067;MSTRG.2729;MSTRG.12669;MSTRG.1838;MSTRG.6044;MSTRG.27971;MSTRG.21844;MSTRG.10550;MSTRG.24156;MSTRG.3755;MSTRG.7439;BraA03g009770.3C;MSTRG.30461;MSTRG.24194;MSTRG.6072;MSTRG.13638;MSTRG.28452;MSTRG.28002;MSTRG.22335;MSTRG.24437;MSTRG.7422;MSTRG.2730;MSTRG.7848;MSTRG.15674;MSTRG.23451;MSTRG.6021;MSTRG.15097;MSTRG.25094;MSTRG.29358;MSTRG.5479…	41	1401	327	15817	0.0146812
860	Porphyrin and chlorophyll metabolism	MSTRG.964;MSTRG.1513;MSTRG.16634;MSTRG.14801;MSTRG.16374;MSTRG.28835;MSTRG.27436;MSTRG.22588;MSTRG.20886;MSTRG.6400;MSTRG.5138;MSTRG.6001;MSTRG.4603;MSTRG.25830;MSTRG.7385;MSTRG.3921;MSTRG.9508;MSTRG.28255;MSTRG.29954;MSTRG.20871;MSTRG.1667;MSTRG.11434;MSTRG.20313;MSTRG.21875;MSTRG.19084;BraA09g025090.3C;BraA02g006170.3C;MSTRG.9167;MSTRG.16424;MSTRG.4055;MSTRG.14682;MSTRG.24399	32	1401	244	15817	0.0159766
591	Linoleic acid metabolism	MSTRG.4532;MSTRG.6039;MSTRG.13648;MSTRG.14015;MSTRG.12396;MSTRG.19888	6	1401	26	15817	0.0234962
280	Valine, leucine and isoleucine degradation	MSTRG.16540;MSTRG.28024;MSTRG.5220;MSTRG.7456;MSTRG.6021;MSTRG.10928;MSTRG.22847;MSTRG.21844;MSTRG.22814;MSTRG.13340;MSTRG.23765;MSTRG.14199;MSTRG.12095;MSTRG.17647;MSTRG.12754;MSTRG.21558;MSTRG.15843	17	1401	116	15817	0.0265828
950	Isoquinoline alkaloid biosynthesis	MSTRG.18730;BraA06g031460.3C;MSTRG.3695;MSTRG.25694;MSTRG.6284;MSTRG.11773;MSTRG.25695;MSTRG.27389;MSTRG.24400;MSTRG.27209;MSTRG.22367;MSTRG.1094	12	1401	74	15817	0.0286099
220	Arginine biosynthesis	MSTRG.2385;MSTRG.6284;MSTRG.14338;MSTRG.3695;BraA02g036410.3C;MSTRG.15653;MSTRG.16732;MSTRG.23388;MSTRG.11028;MSTRG.11773;MSTRG.7953;MSTRG.29194;MSTRG.9720	13	1401	83	15817	0.0301867
960	Tropane, piperidine and pyridine alkaloid biosynthesis	MSTRG.25694;BraA06g031460.3C;MSTRG.3695;MSTRG.25695;MSTRG.24400;MSTRG.11690;MSTRG.27209;MSTRG.27389;MSTRG.13529;MSTRG.6284;MSTRG.23738;MSTRG.18730;MSTRG.11773;MSTRG.22367;MSTRG.11692;MSTRG.1094	16	1401	110	15817	0.0327483
1053	Biosynthesis of siderophore group nonribosomal peptides	MSTRG.20307;MSTRG.16382	2	1401	4	15817	0.0416785
909	Sesquiterpenoid and triterpenoid biosynthesis	MSTRG.26779;MSTRG.10332;MSTRG.27465;MSTRG.5704;MSTRG.5705;MSTRG.25206;MSTRG.97;MSTRG.22274	8	1401	45	15817	0.0419704
760	Nicotinate and nicotinamide metabolism	MSTRG.4336;MSTRG.7369;MSTRG.6743;MSTRG.3875;MSTRG.29393;MSTRG.28192;MSTRG.24988;MSTRG.27439;MSTRG.655;MSTRG.1066;MSTRG.652	11	1401	70	15817	0.0429947
903	Limonene and pinene degradation	MSTRG.27462;MSTRG.6021;MSTRG.17343;MSTRG.5675;MSTRG.8305;MSTRG.19413;MSTRG.518;MSTRG.10268;MSTRG.10280;MSTRG.5376;MSTRG.124;MSTRG.9933;MSTRG.21844;MSTRG.120;MSTRG.6892;MSTRG.22511	16	1401	115	15817	0.0465994
402	Benzoxazinoid biosynthesis	MSTRG.23836;MSTRG.11764;MSTRG.6741;MSTRG.28225	4	1401	18	15817	0.0688024
710	Carbon fixation in photosynthetic organisms	MSTRG.18703;MSTRG.18027;MSTRG.8782;MSTRG.3695;MSTRG.5935;MSTRG.12042;MSTRG.14531;MSTRG.18557;MSTRG.24529;MSTRG.94;MSTRG.27905;MSTRG.19319;MSTRG.11773;MSTRG.19646;MSTRG.23388;MSTRG.17310;MSTRG.2024;MSTRG.2396;MSTRG.13343;MSTRG.16720;MSTRG.11401;MSTRG.12854;MSTRG.12044;MSTRG.6284;MSTRG.1326;MSTRG.11058	26	1401	218	15817	0.0729973
71	Fatty acid degradation	MSTRG.28689;MSTRG.12519;MSTRG.21844;MSTRG.8391;MSTRG.7344;MSTRG.6021;MSTRG.17264;MSTRG.5220;MSTRG.20223;MSTRG.13340;MSTRG.21558;MSTRG.28690	12	1401	87	15817	0.0815165
780	Biotin metabolism	MSTRG.4212;MSTRG.15120;MSTRG.1899;MSTRG.29720;MSTRG.9360;MSTRG.15567	6	1401	35	15817	0.0845305
4146	Peroxisome	MSTRG.12401;MSTRG.27295;MSTRG.18927;MSTRG.22377;MSTRG.15456;MSTRG.9676;MSTRG.13340;MSTRG.16833;MSTRG.12155;MSTRG.20577;MSTRG.12519;MSTRG.20701;MSTRG.21605;MSTRG.28690;MSTRG.10583;MSTRG.17264;MSTRG.14563;MSTRG.17094;MSTRG.26928;MSTRG.10183;MSTRG.16901;MSTRG.7344;MSTRG.9073;MSTRG.8391;MSTRG.28689	25	1401	212	15817	0.0857493
942	Anthocyanin biosynthesis	MSTRG.14047;MSTRG.28750;MSTRG.9343;MSTRG.21703;MSTRG.13912;MSTRG.24555	6	1401	36	15817	0.0942231
1230	Biosynthesis of amino acids	MSTRG.12854;MSTRG.14338;MSTRG.5935;MSTRG.12042;MSTRG.11773;MSTRG.2187;MSTRG.8824;MSTRG.883;MSTRG.16120;MSTRG.29194;MSTRG.1094;MSTRG.23122;MSTRG.24529;MSTRG.19319;MSTRG.15843;MSTRG.18703;MSTRG.8782;MSTRG.27389;MSTRG.69;MSTRG.12845;MSTRG.12737;MSTRG.2987;MSTRG.3695;MSTRG.13930;MSTRG.25694;MSTRG.6284;MSTRG.2396;MSTRG.21558;MSTRG.1326;BraA02g036410.3C;MSTRG.27905;MSTRG.4837;MSTRG.27063;MSTRG.14199;MS…	65	1401	624	15817	0.0943474
430	Taurine and hypotaurine metabolism	MSTRG.16884;MSTRG.25481;MSTRG.5278;MSTRG.11140	4	1401	20	15817	0.0948047
261	Monobactam biosynthesis	MSTRG.12388;MSTRG.1650;MSTRG.18389;MSTRG.883;MSTRG.16120	5	1401	28	15817	0.0964911
330	Arginine and proline metabolism	MSTRG.29867;MSTRG.6021;MSTRG.21844;MSTRG.3695;MSTRG.6284;MSTRG.19660;MSTRG.17810;MSTRG.11349;MSTRG.11296;MSTRG.11773;MSTRG.5510;MSTRG.29628;MSTRG.7953;MSTRG.16732;MSTRG.12937;MSTRG.21558;MSTRG.10173;MSTRG.11298	18	1401	147	15817	0.0994288
1200	Carbon metabolism	MSTRG.12754;MSTRG.10928;MSTRG.11058;MSTRG.13343;MSTRG.12042;MSTRG.23388;MSTRG.10183;MSTRG.11773;MSTRG.94;MSTRG.17495;MSTRG.16720;MSTRG.6358;MSTRG.12845;MSTRG.27063;MSTRG.12715;MSTRG.5886;MSTRG.21674;MSTRG.14942;MSTRG.22377;MSTRG.4487;MSTRG.22814;MSTRG.28779;MSTRG.14051;MSTRG.18027;MSTRG.29891;MSTRG.5220;MSTRG.27905;MSTRG.3695;MSTRG.25258;MSTRG.24529;MSTRG.22847;MSTRG.12854;MSTRG.14531;MSTRG.337;M…	64	1401	616	15817	0.0999319
565	Ether lipid metabolism	MSTRG.21725;MSTRG.21427;BraA06g032420.3C;MSTRG.6039;MSTRG.7733;MSTRG.16767;MSTRG.26559;MSTRG.12397;MSTRG.19888;MSTRG.13648;MSTRG.29399	11	1401	81	15817	0.100761
904	Diterpenoid biosynthesis	MSTRG.21339;MSTRG.23901;MSTRG.16070;MSTRG.21610;MSTRG.17584;MSTRG.1854;MSTRG.8106;MSTRG.24019;MSTRG.3903	9	1401	63	15817	0.102179
564	Glycerophospholipid metabolism	MSTRG.9689;MSTRG.14768;MSTRG.4620;MSTRG.25719;BraA06g032420.3C;MSTRG.18128;MSTRG.19704;MSTRG.21065;MSTRG.12719;MSTRG.19888;MSTRG.28322;MSTRG.1139;MSTRG.18487;MSTRG.30270;MSTRG.11218;MSTRG.12397;MSTRG.17127;MSTRG.21427;MSTRG.28435;MSTRG.19052;MSTRG.7733;MSTRG.27163;MSTRG.7511;MSTRG.6039;MSTRG.25028;MSTRG.12078;MSTRG.1342;MSTRG.13648;MSTRG.15514;MSTRG.12207;MSTRG.21199	31	1401	282	15817	0.123083
61	Fatty acid biosynthesis	MSTRG.15567;MSTRG.15120;MSTRG.8391;MSTRG.29891;MSTRG.29720;MSTRG.1899;MSTRG.29846;MSTRG.12519;MSTRG.4212;MSTRG.9360	10	1401	75	15817	0.124684
100	Steroid biosynthesis	MSTRG.19888;MSTRG.1043;MSTRG.6039;MSTRG.3022;MSTRG.16450;MSTRG.5705;MSTRG.13263;MSTRG.2294;MSTRG.5704;MSTRG.8287;MSTRG.22761;MSTRG.97	12	1401	94	15817	0.126078
900	Terpenoid backbone biosynthesis	BraA02g006170.3C;MSTRG.5298;MSTRG.20313;MSTRG.22588;MSTRG.27436;MSTRG.5220;MSTRG.29876;MSTRG.11434;MSTRG.18378;MSTRG.5138;MSTRG.4055;MSTRG.9508;MSTRG.29356;MSTRG.3561;MSTRG.19084;MSTRG.20886;MSTRG.4603	17	1401	145	15817	0.142162
908	Zeatin biosynthesis	MSTRG.23617;MSTRG.4298;MSTRG.27308;MSTRG.14773;MSTRG.19302;MSTRG.13096;MSTRG.30258;MSTRG.13094;MSTRG.4758	9	1401	68	15817	0.144964
410	beta-Alanine metabolism	BraA06g031460.3C;MSTRG.16884;MSTRG.23765;MSTRG.18730;MSTRG.10928;MSTRG.6021;MSTRG.5278;MSTRG.12754;MSTRG.29628;MSTRG.21844;MSTRG.25481;MSTRG.24400;MSTRG.21558;MSTRG.22847;MSTRG.22814	15	1401	126	15817	0.14686
340	Histidine metabolism	MSTRG.21558;MSTRG.6021;MSTRG.7367;MSTRG.2187;MSTRG.21844;MSTRG.17164;BraA01g027200.3C	7	1401	50	15817	0.150259
902	Monoterpenoid biosynthesis	MSTRG.17986;MSTRG.14471;MSTRG.13465;BraA10g032740.3C;MSTRG.7872;MSTRG.15460	6	1401	42	15817	0.16373
62	Fatty acid elongation	MSTRG.19609;MSTRG.28372;MSTRG.11661;MSTRG.331;MSTRG.15688;MSTRG.7987;MSTRG.10156;MSTRG.20502;MSTRG.2875;MSTRG.6471	10	1401	80	15817	0.168372
640	Propanoate metabolism	MSTRG.23765;MSTRG.10928;MSTRG.22847;MSTRG.29891;MSTRG.22814;MSTRG.12754;MSTRG.5220;MSTRG.16540	8	1401	62	15817	0.180236
500	Starch and sucrose metabolism	MSTRG.6668;MSTRG.7439;MSTRG.7351;MSTRG.29719;MSTRG.1843;MSTRG.20849;MSTRG.4046;MSTRG.985;MSTRG.4145;MSTRG.13638;MSTRG.2729;MSTRG.24114;MSTRG.19959;MSTRG.25258;MSTRG.1492;MSTRG.1386;MSTRG.6072;MSTRG.12381;MSTRG.2372;MSTRG.7848;MSTRG.26405;MSTRG.19890;MSTRG.15300;MSTRG.21525;MSTRG.18377;MSTRG.1192;MSTRG.1091;MSTRG.29358;MSTRG.25094;MSTRG.3199;MSTRG.24437;MSTRG.29002;MSTRG.24830;MSTRG.9502;MSTRG.246…	94	1401	968	15817	0.181795
524	Neomycin, kanamycin and gentamicin biosynthesis	MSTRG.21674;MSTRG.28779	2	1401	9	15817	0.186377
790	Folate biosynthesis	MSTRG.14742;MSTRG.30620;MSTRG.6866;MSTRG.6036;MSTRG.14741;MSTRG.2863	6	1401	44	15817	0.19072
460	Cyanoamino acid metabolism	MSTRG.21895;MSTRG.6175;MSTRG.12809;MSTRG.29321;MSTRG.2372;MSTRG.4579;BraA06g007830.3C;MSTRG.3798;MSTRG.985;MSTRG.16134;MSTRG.9583;MSTRG.20261;MSTRG.20450;MSTRG.1386;MSTRG.10445;MSTRG.8496;MSTRG.10006;MSTRG.6131;MSTRG.15911;MSTRG.6929;MSTRG.7351;MSTRG.2782;MSTRG.4145;MSTRG.18826	24	1401	224	15817	0.190728
195	Photosynthesis	MSTRG.16980;MSTRG.20663;MSTRG.2464;MSTRG.19368;MSTRG.26438;MSTRG.30196;MSTRG.25573;MSTRG.15898;MSTRG.19545;MSTRG.958;MSTRG.21842;MSTRG.16981	12	1401	104	15817	0.208742
603	Glycosphingolipid biosynthesis - globo and isoglobo series	MSTRG.3274;MSTRG.3273;MSTRG.14905;MSTRG.13015	4	1401	27	15817	0.213181
514	Other types of O-glycan biosynthesis	MSTRG.24864;MSTRG.2368;MSTRG.19149;MSTRG.25524	4	1401	27	15817	0.213181
260	Glycine, serine and threonine metabolism	MSTRG.21558;MSTRG.21460;MSTRG.26903;MSTRG.9073;MSTRG.7456;MSTRG.4579;MSTRG.883;MSTRG.14942;MSTRG.12095;MSTRG.28385;MSTRG.8824;MSTRG.16120;MSTRG.337;MSTRG.18730;MSTRG.23374;MSTRG.24400;MSTRG.13214;BraA06g031460.3C;MSTRG.30595	19	1401	176	15817	0.214402
232	Caffeine metabolism	MSTRG.12396;MSTRG.18995	2	1401	10	15817	0.220006
290	Valine, leucine and isoleucine biosynthesis	MSTRG.3474;MSTRG.15843;MSTRG.4837;BraA10g015120.3C;MSTRG.12737;MSTRG.17647;MSTRG.14199;MSTRG.28024	8	1401	66	15817	0.227326
2010	ABC transporters	MSTRG.19835;MSTRG.10719;MSTRG.12453;MSTRG.8627;BraA09g036790.3C;MSTRG.7606;MSTRG.14094;MSTRG.30613;MSTRG.3228;MSTRG.24176;BraA07g024560.3C;MSTRG.30306;MSTRG.1279;MSTRG.16908;MSTRG.29991;MSTRG.18685;MSTRG.12037;MSTRG.9333	18	1401	168	15817	0.231703
400	Phenylalanine, tyrosine and tryptophan biosynthesis	MSTRG.27209;MSTRG.69;MSTRG.27389;MSTRG.6284;MSTRG.22367;MSTRG.25695;MSTRG.1094;MSTRG.3695;MSTRG.11773;MSTRG.25694;MSTRG.17781	11	1401	97	15817	0.238768
785	Lipoic acid metabolism	MSTRG.6189;MSTRG.5714	2	1401	11	15817	0.254065
740	Riboflavin metabolism	MSTRG.16666;MSTRG.22838;MSTRG.7691	3	1401	20	15817	0.258595
944	Flavone and flavonol biosynthesis	MSTRG.8050;MSTRG.8051	2	1401	12	15817	0.288214
1051	Biosynthesis of ansamycins	MSTRG.12854	1	1401	4	15817	0.309972
660	C5-Branched dibasic acid metabolism	MSTRG.4837;MSTRG.12737;MSTRG.3474	3	1401	23	15817	0.333679
604	Glycosphingolipid biosynthesis - ganglio series	MSTRG.21542;MSTRG.10815;MSTRG.24604;MSTRG.5085;MSTRG.1865;MSTRG.26531	6	1401	55	15817	0.360266
970	Aminoacyl-tRNA biosynthesis	MSTRG.21864;MSTRG.21537;MSTRG.9324;MSTRG.10625;MSTRG.15379;MSTRG.8444;MSTRG.20292;MSTRG.13614;MSTRG.26653;MSTRG.15380;MSTRG.21535;MSTRG.7065;MSTRG.29776;MSTRG.19127;MSTRG.2578;MSTRG.766;MSTRG.26073;MSTRG.9603;MSTRG.3576;MSTRG.9456;MSTRG.18214;MSTRG.13221	22	1401	230	15817	0.384969
300	Lysine biosynthesis	MSTRG.883;MSTRG.12388;MSTRG.16120;MSTRG.21558	4	1401	37	15817	0.417458
650	Butanoate metabolism	MSTRG.5220;MSTRG.5278;MSTRG.4487;MSTRG.25481;MSTRG.16884	5	1401	49	15817	0.440381
3410	Base excision repair	MSTRG.17974;MSTRG.20607;MSTRG.22630;MSTRG.20428;MSTRG.16875;MSTRG.17728;MSTRG.29499;BraA08g029970.3C;MSTRG.9007;MSTRG.13746;MSTRG.4907	11	1401	115	15817	0.441303
770	Pantothenate and CoA biosynthesis	MSTRG.28024;MSTRG.14199;MSTRG.652;MSTRG.15843;MSTRG.655;MSTRG.21751;BraA10g015120.3C;MSTRG.17647	8	1401	86	15817	0.496874
10	Glycolysis / Gluconeogenesis	MSTRG.13930;MSTRG.20223;MSTRG.23122;MSTRG.21674;MSTRG.8782;MSTRG.1192;MSTRG.17310;MSTRG.11574;MSTRG.6021;MSTRG.24529;MSTRG.13343;MSTRG.8257;MSTRG.14564;MSTRG.2377;MSTRG.21844;MSTRG.12042;MSTRG.14942;MSTRG.30595;MSTRG.1326;MSTRG.11472;MSTRG.27905;MSTRG.21558;MSTRG.19319;MSTRG.12044;MSTRG.94;MSTRG.25258;MSTRG.28779	27	1401	301	15817	0.502342
943	Isoflavonoid biosynthesis	MSTRG.12860;MSTRG.25808	2	1401	19	15817	0.511463
253	Tetracycline biosynthesis	MSTRG.29891	1	1401	8	15817	0.523908
480	Glutathione metabolism	MSTRG.25137;MSTRG.4912;MSTRG.19240;MSTRG.13643;MSTRG.27684;MSTRG.10736;MSTRG.27687;MSTRG.24037;MSTRG.24654;MSTRG.16864;MSTRG.217;MSTRG.29628;MSTRG.8128;MSTRG.7790;MSTRG.19247	15	1401	169	15817	0.536349
600	Sphingolipid metabolism	MSTRG.24604;MSTRG.1865;MSTRG.10815;MSTRG.21542;MSTRG.20917;MSTRG.26531;MSTRG.3273;MSTRG.3274;MSTRG.17436;MSTRG.5085;MSTRG.25190;MSTRG.29399;MSTRG.16767	13	1401	147	15817	0.544892
51	Fructose and mannose metabolism	MSTRG.5956;MSTRG.7422;MSTRG.12146;MSTRG.1691;MSTRG.1326;MSTRG.12044;MSTRG.13343;MSTRG.12042;MSTRG.28779;MSTRG.24529;MSTRG.12939;MSTRG.28423;MSTRG.8782;MSTRG.19983;MSTRG.19319;MSTRG.21674;MSTRG.27539	17	1401	194	15817	0.555789
30	Pentose phosphate pathway	MSTRG.11472;MSTRG.17495;MSTRG.19319;MSTRG.5935;MSTRG.18703;MSTRG.13343;MSTRG.12044;MSTRG.25258;MSTRG.12042;MSTRG.24529;MSTRG.2396;MSTRG.1326;MSTRG.12854;MSTRG.6358;MSTRG.1192;MSTRG.8782	16	1401	183	15817	0.560083
20	Citrate cycle (TCA cycle)	MSTRG.94;MSTRG.30346;MSTRG.17310;MSTRG.23609;MSTRG.16720;MSTRG.27063;MSTRG.12715;MSTRG.12845;MSTRG.11401;MSTRG.5886	10	1401	116	15817	0.583725
905	Brassinosteroid biosynthesis	MSTRG.1611;BraA08g004310.3C;MSTRG.14549;MSTRG.12537;MSTRG.2529	5	1401	58	15817	0.592654
72	Synthesis and degradation of ketone bodies	MSTRG.5220	1	1401	12	15817	0.671548
450	Selenocompound metabolism	MSTRG.1650;MSTRG.15193;MSTRG.18389;MSTRG.5270	4	1401	51	15817	0.672851
620	Pyruvate metabolism	MSTRG.18027;MSTRG.3175;MSTRG.21558;MSTRG.94;MSTRG.13930;MSTRG.6021;MSTRG.19042;MSTRG.21844;MSTRG.17310;MSTRG.14531;MSTRG.29891;MSTRG.16720;MSTRG.11401;MSTRG.18557;MSTRG.5220	15	1401	188	15817	0.702361
4075	Plant hormone signal transduction	MSTRG.3976;MSTRG.1381;MSTRG.19388;MSTRG.12014;MSTRG.24420;MSTRG.5270;MSTRG.29276;MSTRG.18631;BraA10g019950.3C;MSTRG.1268;MSTRG.14751;MSTRG.15242;MSTRG.2687;MSTRG.340;MSTRG.23997;MSTRG.10016;MSTRG.2153;MSTRG.24874;MSTRG.11777;MSTRG.13105;MSTRG.6874;MSTRG.14398;MSTRG.763;MSTRG.22732;MSTRG.8559;MSTRG.20958;MSTRG.9231;MSTRG.699;MSTRG.23610;MSTRG.11818;MSTRG.10123;MSTRG.122;MSTRG.22181;MSTRG.25174;MST…	105	1401	1239	15817	0.704627
511	Other glycan degradation	MSTRG.30387;MSTRG.5085;MSTRG.14576;MSTRG.330;MSTRG.26531;MSTRG.24604;MSTRG.15678;MSTRG.20671;MSTRG.1865;MSTRG.21542;MSTRG.10815	11	1401	143	15817	0.731152
590	Arachidonic acid metabolism	MSTRG.6039;MSTRG.19888;MSTRG.13648	3	1401	42	15817	0.731662
4145	Phagosome	MSTRG.25825;MSTRG.21621;MSTRG.252;MSTRG.23260;MSTRG.13288;MSTRG.128;MSTRG.26146;MSTRG.16779;MSTRG.4480;MSTRG.6779;MSTRG.24244;MSTRG.14718;MSTRG.19351;MSTRG.22807;MSTRG.21165;MSTRG.6222;MSTRG.6780;MSTRG.25870;MSTRG.30057	19	1401	243	15817	0.749168
563	Glycosylphosphatidylinositol (GPI)-anchor biosynthesis	MSTRG.2333;MSTRG.17932;MSTRG.5212;MSTRG.28549;MSTRG.24834;BraA05g016670.3C	6	1401	85	15817	0.775098
730	Thiamine metabolism	MSTRG.23889	1	1401	17	15817	0.793515
562	Inositol phosphate metabolism	MSTRG.4480;MSTRG.11371;MSTRG.3325;MSTRG.25870;MSTRG.14564;MSTRG.11574;MSTRG.29354;MSTRG.23792;MSTRG.9464	9	1401	134	15817	0.849438
920	Sulfur metabolism	MSTRG.1650;MSTRG.9957;MSTRG.18389;MSTRG.2987;MSTRG.15193;MSTRG.24463	6	1401	95	15817	0.856797
3022	Basal transcription factors	MSTRG.16301;MSTRG.28764;MSTRG.20646;MSTRG.5604;MSTRG.28444;MSTRG.20904;MSTRG.9701;MSTRG.21971	8	1401	129	15817	0.894266
520	Amino sugar and nucleotide sugar metabolism	BraA02g033510.3C;MSTRG.1192;MSTRG.12939;MSTRG.28779;MSTRG.1691;MSTRG.7671;MSTRG.29075;MSTRG.15911;MSTRG.25333;MSTRG.3677;MSTRG.3199;MSTRG.9502;MSTRG.1030;MSTRG.1123;MSTRG.20087;MSTRG.24532;MSTRG.21674;MSTRG.25258;MSTRG.12146;MSTRG.28444;MSTRG.19983;MSTRG.26036;MSTRG.2943;BraA02g017210.3C;MSTRG.9638;BraA01g013820.3C;MSTRG.16809;MSTRG.12763;MSTRG.12294;MSTRG.19645;MSTRG.882;MSTRG.22052;MSTRG.19959;…	36	1401	496	15817	0.915261
670	One carbon pool by folate	MSTRG.4579;MSTRG.29776	2	1401	46	15817	0.923526
3020	RNA polymerase	MSTRG.11951;MSTRG.19122;MSTRG.20384;MSTRG.16980;MSTRG.15769;MSTRG.19688	6	1401	110	15817	0.932331
4140	Autophagy - animal	MSTRG.26414;MSTRG.8441;MSTRG.9398;MSTRG.17065;MSTRG.12058;BraA03g023920.3C;MSTRG.8108	7	1401	130	15817	0.948798
3015	mRNA surveillance pathway	MSTRG.2780;MSTRG.17718;MSTRG.28012;MSTRG.14908;MSTRG.6772;MSTRG.10986;MSTRG.17522;MSTRG.14211;MSTRG.10259;MSTRG.17597;MSTRG.6574;BraA05g033230.3C;MSTRG.28522;MSTRG.641;MSTRG.16160;MSTRG.3444;MSTRG.25994;MSTRG.20572;MSTRG.175;MSTRG.24325;MSTRG.26663;MSTRG.25312;MSTRG.18370;MSTRG.6597;MSTRG.1732	25	1401	377	15817	0.95336
750	Vitamin B6 metabolism	MSTRG.12562;MSTRG.20984;MSTRG.16314	3	1401	70	15817	0.953955
4122	Sulfur relay system	MSTRG.7858	1	1401	35	15817	0.961218
240	Pyrimidine metabolism	MSTRG.2833;MSTRG.15279;MSTRG.7369;MSTRG.24988;MSTRG.11951;MSTRG.5270;MSTRG.19688;MSTRG.19122;MSTRG.8630;MSTRG.28192;MSTRG.1326;MSTRG.1066;MSTRG.5003;MSTRG.1056;MSTRG.15769;MSTRG.14691;MSTRG.2638;MSTRG.16980;MSTRG.13746;BraA05g010180.3C;MSTRG.20384	21	1401	336	15817	0.968953
310	Lysine degradation	MSTRG.5220;MSTRG.6021;MSTRG.21558;MSTRG.21844	4	1401	100	15817	0.980963
3050	Proteasome	MSTRG.21490;MSTRG.3922;MSTRG.21372;MSTRG.9890;MSTRG.26553;MSTRG.4781;MSTRG.22088;MSTRG.19789	8	1401	166	15817	0.983111
190	Oxidative phosphorylation	MSTRG.16374;MSTRG.6400;MSTRG.7385;MSTRG.20871;MSTRG.18328;MSTRG.12547;MSTRG.9953;MSTRG.621;MSTRG.18656;MSTRG.16634;MSTRG.22687;MSTRG.22711;MSTRG.16980;MSTRG.964;MSTRG.296;MSTRG.23744;MSTRG.16157;MSTRG.6358;MSTRG.24399;BraA09g025090.3C;MSTRG.9167;MSTRG.14682;MSTRG.5886;MSTRG.28418;MSTRG.8877;MSTRG.10283	26	1401	431	15817	0.988671
4070	Phosphatidylinositol signaling system	MSTRG.27163;MSTRG.10580;MSTRG.25028;MSTRG.29070;MSTRG.4480;MSTRG.4070;MSTRG.23792;MSTRG.9464;MSTRG.25870	9	1401	189	15817	0.988825
510	N-Glycan biosynthesis	MSTRG.15273;MSTRG.19136;MSTRG.21645;MSTRG.14090	4	1401	111	15817	0.990943
230	Purine metabolism	MSTRG.13746;MSTRG.652;MSTRG.11951;MSTRG.17127;MSTRG.15279;MSTRG.5003;MSTRG.6008;MSTRG.18389;MSTRG.15769;MSTRG.18995;MSTRG.19688;MSTRG.13930;MSTRG.19122;MSTRG.16980;MSTRG.20384;MSTRG.30125;MSTRG.1650;MSTRG.655;MSTRG.7920	19	1401	346	15817	0.993085
3060	Protein export	MSTRG.24244;MSTRG.9144;MSTRG.3323;MSTRG.21611;MSTRG.6236;MSTRG.12873	6	1401	157	15817	0.995707
3030	DNA replication	MSTRG.17974;MSTRG.9007;MSTRG.16875;MSTRG.20607;MSTRG.14527;MSTRG.3061;BraA08g029970.3C;MSTRG.20428;MSTRG.13746	9	1401	222	15817	0.998275
3430	Mismatch repair	MSTRG.16875;MSTRG.17974;MSTRG.14527;MSTRG.3061;MSTRG.9007;BraA08g029970.3C;MSTRG.20607;MSTRG.20428	8	1401	208	15817	0.99853
4130	SNARE interactions in vesicular transport	MSTRG.24101;MSTRG.672	2	1401	96	15817	0.998627
3420	Nucleotide excision repair	MSTRG.20428;MSTRG.13746;BraA08g029970.3C;MSTRG.24390;MSTRG.16875;MSTRG.1736;MSTRG.14527;MSTRG.3061;MSTRG.20646;MSTRG.9007;MSTRG.20904;MSTRG.28096;MSTRG.29691;MSTRG.5604;MSTRG.20607;MSTRG.17974	16	1401	339	15817	0.998803
3008	Ribosome biogenesis in eukaryotes	MSTRG.23067;MSTRG.4117;MSTRG.20133;MSTRG.29987;MSTRG.12847;MSTRG.29588;MSTRG.29073;MSTRG.7037;MSTRG.24177;MSTRG.3617;MSTRG.699;MSTRG.26228;MSTRG.17980;MSTRG.3452;MSTRG.4065	15	1401	334	15817	0.999304
4120	Ubiquitin mediated proteolysis	MSTRG.23805;MSTRG.20460;MSTRG.26873;MSTRG.3104;MSTRG.28096;MSTRG.13673;MSTRG.9913;MSTRG.1245;MSTRG.5776;MSTRG.19225;BraA04g005870.3C;MSTRG.16876;MSTRG.25137;MSTRG.27050;MSTRG.24390;MSTRG.26657;MSTRG.27845;MSTRG.10799	18	1401	393	15817	0.999639
4141	Protein processing in endoplasmic reticulum	MSTRG.23421;MSTRG.9741;MSTRG.1924;MSTRG.13521;MSTRG.28701;MSTRG.15273;MSTRG.14493;MSTRG.5391;MSTRG.11377;MSTRG.11033;MSTRG.19323;MSTRG.2833;MSTRG.27783;MSTRG.12696;MSTRG.18610;MSTRG.18761;MSTRG.28443;MSTRG.207;MSTRG.25137;MSTRG.21645;MSTRG.9796;MSTRG.7110;MSTRG.20460;MSTRG.9144;MSTRG.17757;MSTRG.19136;MSTRG.27050;MSTRG.4017;MSTRG.24244;MSTRG.2644;MSTRG.8597;MSTRG.8374;BraA06g007800.3C;MSTRG.14090…	44	1401	771	15817	0.999669
3440	Homologous recombination	MSTRG.14184;MSTRG.20084;MSTRG.12854;MSTRG.15563;MSTRG.14527;MSTRG.24237;BraA10g004320.3C;MSTRG.2549;MSTRG.13746;MSTRG.6656	10	1401	271	15817	0.999756
3018	RNA degradation	MSTRG.1627;MSTRG.14631;MSTRG.6144;MSTRG.26663;MSTRG.14287;BraA05g028870.3C;MSTRG.6143;MSTRG.8787;MSTRG.6704;MSTRG.15279;MSTRG.2347;MSTRG.22037;MSTRG.7639;MSTRG.9735;BraA01g036660.3C;BraA07g008780.3C;MSTRG.3252;MSTRG.6558;MSTRG.23122;BraA05g033230.3C	20	1401	432	15817	0.999764
4626	Plant-pathogen interaction	MSTRG.16204;MSTRG.28181;MSTRG.27088;MSTRG.23182;BraA03g052300.3C;MSTRG.14572;MSTRG.21232;MSTRG.6278;MSTRG.16903;MSTRG.4023;MSTRG.18600;MSTRG.3639;MSTRG.15406;MSTRG.1041;MSTRG.5100;MSTRG.1224;MSTRG.6566;MSTRG.9917;MSTRG.29320;MSTRG.11420;BraA09g004780.3C;MSTRG.5901;MSTRG.6874;MSTRG.23622;MSTRG.10580;MSTRG.26276;MSTRG.18734;MSTRG.16732;MSTRG.26863;MSTRG.10472;MSTRG.29702;MSTRG.25195;MSTRG.5355;MSTR…	84	1401	1333	15817	0.999859
4144	Endocytosis	MSTRG.28934;MSTRG.2028;MSTRG.5220;MSTRG.28257;MSTRG.21793;MSTRG.28427;MSTRG.2644;MSTRG.9008;MSTRG.9796;MSTRG.2864;MSTRG.4573;MSTRG.5657;MSTRG.13629;MSTRG.18614;MSTRG.25825;MSTRG.23421;MSTRG.10339;MSTRG.18033;MSTRG.21621;MSTRG.8597;MSTRG.26064;MSTRG.8374;MSTRG.26409;MSTRG.8474;MSTRG.6281;MSTRG.25072;MSTRG.16457;MSTRG.27628;MSTRG.5765;MSTRG.21037;MSTRG.27244;MSTRG.17046;MSTRG.25574;MSTRG.15900;MSTR…	44	1401	799	15817	0.999892
3040	Spliceosome	MSTRG.9796;MSTRG.30399;BraA10g029470.3C;MSTRG.6102;MSTRG.20509;MSTRG.18792;MSTRG.8374;MSTRG.888;MSTRG.2644;MSTRG.11714;MSTRG.23486;MSTRG.3078;MSTRG.26205;MSTRG.8597;MSTRG.26;MSTRG.18475;MSTRG.23421;MSTRG.1152;MSTRG.3233;MSTRG.29488;MSTRG.11275;MSTRG.27258;MSTRG.24423;MSTRG.2964;MSTRG.30426;MSTRG.19771;BraA09g057030.3C;MSTRG.8076;MSTRG.14101;MSTRG.18770;MSTRG.10345;MSTRG.24434;MSTRG.2777	33	1401	657	15817	0.999946
3013	RNA transport	MSTRG.20572;MSTRG.21518;MSTRG.24970;MSTRG.18759;MSTRG.12840;MSTRG.11737;MSTRG.4886;MSTRG.15386;MSTRG.4117;MSTRG.10986;BraA05g033230.3C;MSTRG.1373;MSTRG.15434;MSTRG.23919;MSTRG.28391;MSTRG.6556;MSTRG.7539;BraA07g010500.3C;MSTRG.7954;MSTRG.11499;MSTRG.27968;MSTRG.15368;MSTRG.11671;MSTRG.2780;MSTRG.25697;MSTRG.15615;MSTRG.26663;MSTRG.16160;MSTRG.14435;BraA06g007880.3C;MSTRG.4238	31	1401	630	15817	0.999952
3010	Ribosome	MSTRG.18232;MSTRG.8054;MSTRG.20911;MSTRG.25420;MSTRG.1028;MSTRG.25021;MSTRG.8056;MSTRG.14041;MSTRG.4951;MSTRG.29326;MSTRG.11559;MSTRG.9922;MSTRG.8678;MSTRG.18231;MSTRG.17793;MSTRG.25026;MSTRG.10398;MSTRG.23552;MSTRG.30404;MSTRG.10788;MSTRG.1617;MSTRG.8057	22	1401	741	15817	1

## Sheet: Sheet2
KEGG pathway assignments for DElncRNAs
pathway_id	pathway_name	Genes	S gene number	TS gene number	B gene number	TB gene number	pvalue
196	Photosynthesis - antenna proteins	MSTRG.22963;MSTRG.9042	2	45	14	4895	0.00701078
966	Glucosinolate biosynthesis	MSTRG.21059;MSTRG.21061	2	45	15	4895	0.00804231
565	Ether lipid metabolism	MSTRG.16767;MSTRG.19888	2	45	25	4895	0.0216801
380	Tryptophan metabolism	MSTRG.21061;MSTRG.23313	2	45	35	4895	0.0405846
402	Benzoxazinoid biosynthesis	MSTRG.11764	1	45	5	4895	0.045146
3410	Base excision repair	MSTRG.20607;MSTRG.20428	2	45	42	4895	0.0564125
591	Linoleic acid metabolism	MSTRG.19888	1	45	8	4895	0.0712704
514	Other types of O-glycan biosynthesis	MSTRG.25524	1	45	11	4895	0.0966956
590	Arachidonic acid metabolism	MSTRG.19888	1	45	11	4895	0.0966956
901	Indole alkaloid biosynthesis	MSTRG.19883	1	45	11	4895	0.0966956
3430	Mismatch repair	MSTRG.20428;MSTRG.20607	2	45	73	4895	0.14441
905	Brassinosteroid biosynthesis	MSTRG.2529	1	45	18	4895	0.153403
3010	Ribosome	MSTRG.18231;MSTRG.4951;MSTRG.14041;MSTRG.18232	4	45	228	4895	0.155615
3030	DNA replication	MSTRG.20607;MSTRG.20428	2	45	77	4895	0.15722
564	Glycerophospholipid metabolism	MSTRG.25719;MSTRG.19888	2	45	78	4895	0.160457
61	Fatty acid biosynthesis	MSTRG.8391	1	45	19	4895	0.161215
909	Sesquiterpenoid and triterpenoid biosynthesis	MSTRG.26779	1	45	19	4895	0.161215
904	Diterpenoid biosynthesis	MSTRG.16070	1	45	22	4895	0.184229
71	Fatty acid degradation	MSTRG.8391	1	45	23	4895	0.191762
40	Pentose and glucuronate interconversions	MSTRG.2730;MSTRG.2729	2	45	101	4895	0.23751
4075	Plant hormone signal transduction	MSTRG.13138;MSTRG.29269;MSTRG.11818;MSTRG.29276;MSTRG.19387	5	45	363	4895	0.238665
531	Glycosaminoglycan degradation	MSTRG.20361	1	45	36	4895	0.283717
592	alpha-Linolenic acid metabolism	MSTRG.19888	1	45	38	4895	0.296925
100	Steroid biosynthesis	MSTRG.19888	1	45	38	4895	0.296925
940	Phenylpropanoid biosynthesis	MSTRG.10232;MSTRG.14064	2	45	120	4895	0.302717
1212	Fatty acid metabolism	MSTRG.8391	1	45	42	4895	0.322628
4140	Autophagy - animal	MSTRG.9398	1	45	42	4895	0.322628
3420	Nucleotide excision repair	MSTRG.20607;MSTRG.20428	2	45	126	4895	0.323223
3022	Basal transcription factors	MSTRG.9701	1	45	46	4895	0.347413
53	Ascorbate and aldarate metabolism	BraA10g017800.3C	1	45	49	4895	0.365417
3018	RNA degradation	MSTRG.23122;MSTRG.14631	2	45	139	4895	0.367135
4146	Peroxisome	MSTRG.8391	1	45	58	4895	0.416564
1210	2-Oxocarboxylic acid metabolism	MSTRG.21061	1	45	58	4895	0.416564
600	Sphingolipid metabolism	MSTRG.16767	1	45	59	4895	0.421992
4712	Circadian rhythm - plant	MSTRG.17105	1	45	70	4895	0.478534
500	Starch and sucrose metabolism	MSTRG.19890;MSTRG.2730;MSTRG.2729	3	45	298	4895	0.52243
561	Glycerolipid metabolism	MSTRG.19888	1	45	80	4895	0.525219
3440	Homologous recombination	MSTRG.2549	1	45	92	4895	0.575867
10	Glycolysis / Gluconeogenesis	MSTRG.23122	1	45	102	4895	0.614005
3015	mRNA surveillance pathway	MSTRG.17597	1	45	114	4895	0.655361
4144	Endocytosis	MSTRG.25471;MSTRG.5765	2	45	254	4895	0.686535
4120	Ubiquitin mediated proteolysis	MSTRG.5776	1	45	154	4895	0.764275
1200	Carbon metabolism	MSTRG.23122	1	45	207	4895	0.858203
1230	Biosynthesis of amino acids	MSTRG.23122	1	45	208	4895	0.859564
4141	Protein processing in endoplasmic reticulum	MSTRG.14493	1	45	273	4895	0.925311
4626	Plant-pathogen interaction	MSTRG.4808	1	45	422	4895	0.983028

## Sheet: Sheet3
KEGG pathway assignments for DEcircRNAs
pathway_id	pathway_name	Genes	S gene number	TS gene number	B gene number	TB gene number	pvalue
53	Ascorbate and aldarate metabolism	BraA09g043930.3C	1	2	4	266	0.029905
3010	Ribosome	BraA05g025150.3C	1	2	17	266	0.123961

## Sheet: Sheet4
KEGG pathway assignments for DEmiRNAs
Pathway Id	pathway description	S gene number	TS gene number	B gene number	TB gene number	Pvalue of Fisher's Exact Test
ko00604	Glycosphingolipid biosynthesis - ganglio series	14	721	79	20905	4.64007e-07
ko00600	Sphingolipid metabolism	23	721	201	20905	4.99958e-07
ko00531	Glycosaminoglycan degradation	14	721	117	20905	5.13195e-05
ko03018	RNA degradation	38	721	556	20905	5.32411e-05
ko00511	Other glycan degradation	17	721	186	20905	0.000254679
ko04626	Plant-pathogen interaction	79	721	1692	20905	0.00354682
ko00052	Galactose metabolism	20	721	298	20905	0.00368243
ko00072	Synthesis and degradation of ketone bodies	3	721	13	20905	0.00902041
ko04075	Plant hormone signal transduction	69	721	1506	20905	0.00952823
ko00630	Glyoxylate and dicarboxylate metabolism	15	721	230	20905	0.0139838
ko00902	Monoterpenoid biosynthesis	5	721	56	20905	0.0434044
ko00253	Tetracycline biosynthesis	2	721	10	20905	0.0444873
ko00904	Diterpenoid biosynthesis	9	721	139	20905	0.0516694
ko00450	Selenocompound metabolism	5	721	59	20905	0.0523777
ko00270	Cysteine and methionine metabolism	15	721	279	20905	0.0606105
ko00780	Biotin metabolism	4	721	44	20905	0.0643193
ko00500	Starch and sucrose metabolism	53	721	1286	20905	0.101522
ko00640	Propanoate metabolism	5	721	73	20905	0.107303
ko02010	ABC transporters	14	721	286	20905	0.120442
ko00966	Glucosinolate biosynthesis	5	721	76	20905	0.121727
ko04141	Protein processing in endoplasmic reticulum	42	721	1018	20905	0.131335
ko04120	Ubiquitin mediated proteolysis	23	721	524	20905	0.142201
ko00591	Linoleic acid metabolism	3	721	38	20905	0.142323
ko00310	Lysine degradation	8	721	157	20905	0.175997
ko01200	Carbon metabolism	32	721	780	20905	0.177524
ko03040	Spliceosome	34	721	858	20905	0.223956
ko00620	Pyruvate metabolism	12	721	270	20905	0.224016
ko00380	Tryptophan metabolism	9	721	194	20905	0.227931
ko03050	Proteasome	9	721	199	20905	0.249972
ko00900	Terpenoid backbone biosynthesis	8	721	178	20905	0.272677
ko00650	Butanoate metabolism	3	721	54	20905	0.2854
ko04144	Endocytosis	38	721	1012	20905	0.316327
ko00670	One carbon pool by folate	3	721	58	20905	0.323388
ko03013	RNA transport	31	721	820	20905	0.324294
ko00960	Tropane, piperidine and pyridine alkaloid biosynthesis	6	721	142	20905	0.365638
ko00350	Tyrosine metabolism	6	721	143	20905	0.371813
ko00944	Flavone and flavonol biosynthesis	1	721	14	20905	0.38831
ko01212	Fatty acid metabolism	8	721	203	20905	0.401448
ko00020	Citrate cycle	6	721	148	20905	0.402706
ko00603	Glycosphingolipid biosynthesis - globo series	2	721	41	20905	0.415634
ko00071	Fatty acid degradation	5	721	124	20905	0.426122
ko00480	Glutathione metabolism	9	721	236	20905	0.427329
ko00360	Phenylalanine metabolism	6	721	155	20905	0.445741
ko00300	Lysine biosynthesis	2	721	44	20905	0.451216
ko00920	Sulfur metabolism	4	721	103	20905	0.476984
ko00950	Isoquinoline alkaloid biosynthesis	4	721	104	20905	0.484486
ko00730	Thiamine metabolism	1	721	19	20905	0.486835
ko00230	Purine metabolism	17	721	482	20905	0.49745
ko00943	Isoflavonoid biosynthesis	1	721	20	20905	0.50455
ko00232	Caffeine metabolism	1	721	20	20905	0.50455
ko00520	Amino sugar and nucleotide sugar metabolism	22	721	638	20905	0.531511
ko00130	Ubiquinone and other terpenoid-quinone biosynthesis	5	721	141	20905	0.538393
ko00053	Ascorbate and aldarate metabolism	9	721	270	20905	0.5887
ko03008	Ribosome biogenesis in eukaryotes	15	721	450	20905	0.590823
ko00910	Nitrogen metabolism	4	721	123	20905	0.617017
ko00190	Oxidative phosphorylation	18	721	548	20905	0.618099
ko04145	Phagosome	11	721	340	20905	0.628318
ko00402	Benzoxazinoid biosynthesis	1	721	30	20905	0.651351
ko00592	alpha-Linolenic acid metabolism	5	721	161	20905	0.655753
ko01040	Biosynthesis of unsaturated fatty acids	3	721	98	20905	0.661712
ko00261	Monobactam biosynthesis	1	721	31	20905	0.663393
ko00460	Cyanoamino acid metabolism	11	721	350	20905	0.665783
ko00061	Fatty acid biosynthesis	3	721	99	20905	0.668435
ko00903	Limonene and pinene degradation	5	721	164	20905	0.671609
ko00514	Other types of O-glycan biosynthesis	1	721	33	20905	0.686245
ko03020	RNA polymerase	5	721	169	20905	0.696948
ko00565	Ether lipid metabolism	3	721	104	20905	0.70058
ko00562	Inositol phosphate metabolism	5	721	171	20905	0.706698
ko04122	Sulfur relay system	1	721	36	20905	0.717651
ko00010	Glycolysis / Gluconeogenesis	12	721	400	20905	0.729055
ko00945	Stilbenoid, diarylheptanoid and gingerol biosynthesis	5	721	177	20905	0.734621
ko03060	Protein export	6	721	212	20905	0.743403
ko00280	Valine, leucine and isoleucine degradation	4	721	148	20905	0.755286
ko00908	Zeatin biosynthesis	2	721	79	20905	0.761742
ko00561	Glycerolipid metabolism	11	721	386	20905	0.781294
ko03010	Ribosome	27	721	890	20905	0.781615
ko00330	Arginine and proline metabolism	5	721	190	20905	0.788355
ko04070	Phosphatidylinositol signaling system	7	721	259	20905	0.7935
ko00051	Fructose and mannose metabolism	7	721	261	20905	0.799865
ko00410	beta-Alanine metabolism	4	721	165	20905	0.824962
ko03410	Base excision repair	4	721	165	20905	0.824962
ko00564	Glycerophospholipid metabolism	9	721	340	20905	0.83305
ko03015	mRNA surveillance pathway	14	721	506	20905	0.835078
ko00790	Folate biosynthesis	1	721	53	20905	0.844726
ko03022	Basal transcription factors	4	721	171	20905	0.845277
ko00240	Pyrimidine metabolism	12	721	453	20905	0.860494
ko00590	Arachidonic acid metabolism	1	721	57	20905	0.865114
ko00860	Porphyrin and chlorophyll metabolism	7	721	287	20905	0.869528
ko04140	Regulation of autophagy	3	721	144	20905	0.877793
ko00710	Carbon fixation in photosynthetic organisms	7	721	291	20905	0.878236
ko00940	Phenylpropanoid biosynthesis	17	721	644	20905	0.898893
ko03420	Nucleotide excision repair	21	721	780	20905	0.90361
ko00906	Carotenoid biosynthesis	2	721	114	20905	0.907814
ko00340	Histidine metabolism	1	721	71	20905	0.917605
ko00250	Alanine, aspartate and glutamate metabolism	2	721	119	20905	0.919989
ko00400	Phenylalanine, tyrosine and tryptophan biosynthesis	2	721	121	20905	0.924421
ko04130	SNARE interactions in vesicular transport	2	721	123	20905	0.928622
ko01210	2-Oxocarboxylic acid metabolism	7	721	321	20905	0.929269
ko00040	Pentose and glucuronate interconversions	13	721	536	20905	0.930861
ko00905	Brassinosteroid biosynthesis	1	721	76	20905	0.93091
ko00941	Flavonoid biosynthesis	3	721	178	20905	0.947553
ko01230	Biosynthesis of amino acids	23	721	907	20905	0.954099
ko00030	Pentose phosphate pathway	4	721	227	20905	0.95591
ko04712	Circadian rhythm - plant	7	721	350	20905	0.959736
ko03440	Homologous recombination	17	721	712	20905	0.960033
ko00073	Cutin, suberine and wax biosynthesis	2	721	145	20905	0.962368
ko04146	Peroxisome	5	721	275	20905	0.96265
ko00062	Fatty acid elongation	1	721	94	20905	0.963364
ko03030	DNA replication	14	721	640	20905	0.976655
ko00970	Aminoacyl-tRNA biosynthesis	5	721	313	20905	0.984564
ko00195	Photosynthesis	1	721	126	20905	0.988155
ko00510	N-Glycan biosynthesis	1	721	128	20905	0.988963
ko03430	Mismatch repair	12	721	618	20905	0.990838
ko00260	Glycine, serine and threonine metabolism	4	721	290	20905	0.990916
ko00220	Arginine biosynthesis	1	721	164	20905	0.996908
