# Supplementary material for: Whole-transcriptome sequencing reveals a vernalization-related ceRNA regulatory network in chinese cabbage (Brassica campestris L. ssp. pekinensis)
Source: BMC Genomics. 2021 Nov 13;22:819. doi: 10.1186/s12864-021-08110-2 (PMC8590779; doi:10.1186/s12864-021-08110-2)
Supplement: Supplementary file 7 — Table S7. Summary of ceRNA relationships. [file 12864_2021_8110_MOESM7_ESM.xls]

## Sheet: Sheet1
Table S7 Summary of ceRNA relationships
lncRNA	class_code	chr	strand	start	end	t_name	num_exons	length	gene_id	gene_name	FPKM.Ver1	FPKM.Ver2	FPKM.Ver3	FPKM.Nor1	FPKM.Nor2	FPKM.Nor3	fc	log2(fc)	pval	qval	regulation	significant	circRNA	Ver1_srpbm	Ver2_srpbm	Ver3_srpbm	Nor1_srpbm	Nor2_srpbm	Nor3_srpbm	Ver1_count	Ver2_count	Ver3_count	Nor1_count	Nor2_count	Nor3_count	log2FoldChange	regulation	pvalue	qvalue	significant	miRNA	miR_seq	up/down	fold_change(Ver(mean)/Nor(mean))	log2(fold_change)	pvalue(t_test)	Nor(mean)	Ver(mean)	mRNA
.:MSTRG.2536.1	u	A01	+	25384730	25386038	MSTRG.2536.1	2	1088	MSTRG.2536	.	0.23136	0.407498	0.385588	1.38653	0.847168	1.3473	0.286078	-1.80552	0.0392829	0.294006	down	yes																			PC-3p-10948_574	AAAAAGTTCCAAGTCTTCATC	up	4.16507	2.05834	7.97849e-05	32.8498	136.822	BraA03g060900.3C:BraA03g060900.3C
.:MSTRG.26714.2	u	A09	-	34293483	34296592	MSTRG.26714.2	3	1852	MSTRG.26714	.	0.023906	1.75488	1.56851	0.0001	0.0001	0.0001	11157.7	13.4457	1.44651e-07	8.86949e-06	up	yes																			PC-5p-49728_80	ATCCAAAACTCTAAATCAAAA	up	2.49883	1.32125	0.00755744	3.29707	8.23879	BraA03g020550.3C:BraA03g020550.3C
																							circRNA1099	83.4449	183.921	51.2255	0	0	0	3	6	2	0	0	0	inf	up	0.0477852	0.74067	yes	aly-MIR159a-p3_1ss12CT	CTTGCATATCTTAGGAGCTTT	up	6.24169	2.64194	0.000315801	1597.99	9974.14	BraA10g032170.3C:BraA10g032170.3C
																							circRNA1099	83.4449	183.921	51.2255	0	0	0	3	6	2	0	0	0	inf	up	0.0477852	0.74067	yes	aly-MIR159a-p3_1ss12CT	CTTGCATATCTTAGGAGCTTT	up	6.24169	2.64194	0.000315801	1597.99	9974.14	BraA03g003100.3C:BraA03g003100.3C
BraA08g023650.3C:MSTRG.22964.1	x	A08	+	17431875	17432185	MSTRG.22964.1	2	279	MSTRG.22964	BraA08g023650.3C	303.797	394.976	296.564	57.341	61.8056	54.7131	5.72494	2.51726	8.24878e-08	5.38737e-06	up	yes																			aly-miR169h-3p	GGCAGTCTCCTTGGCTATT	down	0.127565	-2.97069	0.0170607	286.266	36.5176	BraA07g031810.3C:BraA07g031810.3C
BraA08g023650.3C:MSTRG.22964.1	x	A08	+	17431875	17432185	MSTRG.22964.1	2	279	MSTRG.22964	BraA08g023650.3C	303.797	394.976	296.564	57.341	61.8056	54.7131	5.72494	2.51726	8.24878e-08	5.38737e-06	up	yes																			aly-miR169h-3p	GGCAGTCTCCTTGGCTATT	down	0.127565	-2.97069	0.0170607	286.266	36.5176	BraA05g017760.3C:BraA05g017760.3C
BraA08g023650.3C:MSTRG.22964.1	x	A08	+	17431875	17432185	MSTRG.22964.1	2	279	MSTRG.22964	BraA08g023650.3C	303.797	394.976	296.564	57.341	61.8056	54.7131	5.72494	2.51726	8.24878e-08	5.38737e-06	up	yes																			aly-miR169h-3p	GGCAGTCTCCTTGGCTATT	down	0.127565	-2.97069	0.0170607	286.266	36.5176	BraA06g022550.3C:BraA06g022550.3C
BraA08g023650.3C:MSTRG.22964.1	x	A08	+	17431875	17432185	MSTRG.22964.1	2	279	MSTRG.22964	BraA08g023650.3C	303.797	394.976	296.564	57.341	61.8056	54.7131	5.72494	2.51726	8.24878e-08	5.38737e-06	up	yes																			aly-miR169h-3p	GGCAGTCTCCTTGGCTATT	down	0.127565	-2.97069	0.0170607	286.266	36.5176	BraA06g006200.3C:BraA06g006200.3C
BraA08g023650.3C:MSTRG.22964.1	x	A08	+	17431875	17432185	MSTRG.22964.1	2	279	MSTRG.22964	BraA08g023650.3C	303.797	394.976	296.564	57.341	61.8056	54.7131	5.72494	2.51726	8.24878e-08	5.38737e-06	up	yes																			aly-miR169h-3p	GGCAGTCTCCTTGGCTATT	down	0.127565	-2.97069	0.0170607	286.266	36.5176	BraA04g023130.3C:BraA04g023130.3C
BraA08g023650.3C:MSTRG.22964.1	x	A08	+	17431875	17432185	MSTRG.22964.1	2	279	MSTRG.22964	BraA08g023650.3C	303.797	394.976	296.564	57.341	61.8056	54.7131	5.72494	2.51726	8.24878e-08	5.38737e-06	up	yes																			aly-miR169h-3p	GGCAGTCTCCTTGGCTATT	down	0.127565	-2.97069	0.0170607	286.266	36.5176	BraA03g001030.3C:BraA03g001030.3C
BraA08g023650.3C:MSTRG.22964.1	x	A08	+	17431875	17432185	MSTRG.22964.1	2	279	MSTRG.22964	BraA08g023650.3C	303.797	394.976	296.564	57.341	61.8056	54.7131	5.72494	2.51726	8.24878e-08	5.38737e-06	up	yes																			aly-miR169m-3p_1ss9TC	GGCAGTCTCCTTGGCTATC	down	0.380003	-1.39592	0.00962489	214.172	81.3861	BraA04g023130.3C:BraA04g023130.3C
BraA08g023650.3C:MSTRG.22964.1	x	A08	+	17431875	17432185	MSTRG.22964.1	2	279	MSTRG.22964	BraA08g023650.3C	303.797	394.976	296.564	57.341	61.8056	54.7131	5.72494	2.51726	8.24878e-08	5.38737e-06	up	yes																			aly-miR169m-3p_1ss9TC	GGCAGTCTCCTTGGCTATC	down	0.380003	-1.39592	0.00962489	214.172	81.3861	BraA06g028560.3C:BraA06g028560.3C
BraA08g023650.3C:MSTRG.22964.1	x	A08	+	17431875	17432185	MSTRG.22964.1	2	279	MSTRG.22964	BraA08g023650.3C	303.797	394.976	296.564	57.341	61.8056	54.7131	5.72494	2.51726	8.24878e-08	5.38737e-06	up	yes																			aly-miR169m-3p_1ss9TC	GGCAGTCTCCTTGGCTATC	down	0.380003	-1.39592	0.00962489	214.172	81.3861	BraA07g031810.3C:BraA07g031810.3C
BraA02g041120.3C:MSTRG.5632.1	x	A02	+	28526189	28548749	MSTRG.5632.1	3	1395	MSTRG.5632	BraA02g041120.3C	2.19012	2.19428	2.08735	11.5341	11.0567	10.0439	0.198308	-2.33418	1.244e-05	0.000451455	down	yes																			aof-miR5139b_L-3	AACCTGGCTCTGATACCA	down	0.196989	-2.34382	0.00705319	310.615	61.1877	BraA03g046530.3C:BraA03g046530.3C
.:MSTRG.10356.2	u	A03	-	36315455	36318325	MSTRG.10356.2	7	1981	MSTRG.10356	.	0.0001	0.0001	0.0001	0.0001	0.946001	1.32881	0.000131873	-12.8886	1.71849e-05	0.000595105	down	yes																			aof-miR5139b_L-3	AACCTGGCTCTGATACCA	down	0.196989	-2.34382	0.00705319	310.615	61.1877	BraA03g046530.3C:BraA03g046530.3C
.:MSTRG.29218.2	u	A10	+	11740789	11743171	MSTRG.29218.2	4	1512	MSTRG.29218	.	1.51925	1.65965	1.00394	0.0001	0.113368	0.14504	16.1807	4.0162	0.000768308	0.0147911	up	yes																			aof-miR5139b_L-3	AACCTGGCTCTGATACCA	down	0.196989	-2.34382	0.00705319	310.615	61.1877	BraA03g046530.3C:BraA03g046530.3C
.:MSTRG.29218.3	u	A10	+	11740803	11743222	MSTRG.29218.3	5	1675	MSTRG.29218	.	0.118175	0.034781	0.0001	2.25976	0.604361	0.42061	0.0465962	-4.42365	0.00107892	0.0194892	down	yes																			aof-miR5139b_L-3	AACCTGGCTCTGATACCA	down	0.196989	-2.34382	0.00705319	310.615	61.1877	BraA03g046530.3C:BraA03g046530.3C
.:MSTRG.5494.1	u	A02	-	27005008	27007907	MSTRG.5494.1	1	2900	MSTRG.5494	.	1.03436	1.15806	1.15	0.187718	0.262236	0.202085	5.12611	2.35786	0.00108854	0.0196188	up	yes																			aof-miR5139b_L-3	AACCTGGCTCTGATACCA	down	0.196989	-2.34382	0.00705319	310.615	61.1877	BraA03g046530.3C:BraA03g046530.3C
BraA02g041120.3C:MSTRG.5632.1	x	A02	+	28526189	28548749	MSTRG.5632.1	3	1395	MSTRG.5632	BraA02g041120.3C	2.19012	2.19428	2.08735	11.5341	11.0567	10.0439	0.198308	-2.33418	1.244e-05	0.000451455	down	yes																			aof-miR5139b_L-3	AACCTGGCTCTGATACCA	down	0.196989	-2.34382	0.00705319	310.615	61.1877	BraA01g009180.3C:BraA01g009180.3C
.:MSTRG.10356.2	u	A03	-	36315455	36318325	MSTRG.10356.2	7	1981	MSTRG.10356	.	0.0001	0.0001	0.0001	0.0001	0.946001	1.32881	0.000131873	-12.8886	1.71849e-05	0.000595105	down	yes																			aof-miR5139b_L-3	AACCTGGCTCTGATACCA	down	0.196989	-2.34382	0.00705319	310.615	61.1877	BraA01g009180.3C:BraA01g009180.3C
.:MSTRG.29218.2	u	A10	+	11740789	11743171	MSTRG.29218.2	4	1512	MSTRG.29218	.	1.51925	1.65965	1.00394	0.0001	0.113368	0.14504	16.1807	4.0162	0.000768308	0.0147911	up	yes																			aof-miR5139b_L-3	AACCTGGCTCTGATACCA	down	0.196989	-2.34382	0.00705319	310.615	61.1877	BraA01g009180.3C:BraA01g009180.3C
.:MSTRG.29218.3	u	A10	+	11740803	11743222	MSTRG.29218.3	5	1675	MSTRG.29218	.	0.118175	0.034781	0.0001	2.25976	0.604361	0.42061	0.0465962	-4.42365	0.00107892	0.0194892	down	yes																			aof-miR5139b_L-3	AACCTGGCTCTGATACCA	down	0.196989	-2.34382	0.00705319	310.615	61.1877	BraA01g009180.3C:BraA01g009180.3C
.:MSTRG.5494.1	u	A02	-	27005008	27007907	MSTRG.5494.1	1	2900	MSTRG.5494	.	1.03436	1.15806	1.15	0.187718	0.262236	0.202085	5.12611	2.35786	0.00108854	0.0196188	up	yes																			aof-miR5139b_L-3	AACCTGGCTCTGATACCA	down	0.196989	-2.34382	0.00705319	310.615	61.1877	BraA01g009180.3C:BraA01g009180.3C
BraA02g041120.3C:MSTRG.5632.1	x	A02	+	28526189	28548749	MSTRG.5632.1	3	1395	MSTRG.5632	BraA02g041120.3C	2.19012	2.19428	2.08735	11.5341	11.0567	10.0439	0.198308	-2.33418	1.244e-05	0.000451455	down	yes																			aof-miR5139b_L-3	AACCTGGCTCTGATACCA	down	0.196989	-2.34382	0.00705319	310.615	61.1877	BraA01g033070.3C:BraA01g033070.3C
.:MSTRG.10356.2	u	A03	-	36315455	36318325	MSTRG.10356.2	7	1981	MSTRG.10356	.	0.0001	0.0001	0.0001	0.0001	0.946001	1.32881	0.000131873	-12.8886	1.71849e-05	0.000595105	down	yes																			aof-miR5139b_L-3	AACCTGGCTCTGATACCA	down	0.196989	-2.34382	0.00705319	310.615	61.1877	BraA01g033070.3C:BraA01g033070.3C
.:MSTRG.29218.2	u	A10	+	11740789	11743171	MSTRG.29218.2	4	1512	MSTRG.29218	.	1.51925	1.65965	1.00394	0.0001	0.113368	0.14504	16.1807	4.0162	0.000768308	0.0147911	up	yes																			aof-miR5139b_L-3	AACCTGGCTCTGATACCA	down	0.196989	-2.34382	0.00705319	310.615	61.1877	BraA01g033070.3C:BraA01g033070.3C
.:MSTRG.29218.3	u	A10	+	11740803	11743222	MSTRG.29218.3	5	1675	MSTRG.29218	.	0.118175	0.034781	0.0001	2.25976	0.604361	0.42061	0.0465962	-4.42365	0.00107892	0.0194892	down	yes																			aof-miR5139b_L-3	AACCTGGCTCTGATACCA	down	0.196989	-2.34382	0.00705319	310.615	61.1877	BraA01g033070.3C:BraA01g033070.3C
.:MSTRG.5494.1	u	A02	-	27005008	27007907	MSTRG.5494.1	1	2900	MSTRG.5494	.	1.03436	1.15806	1.15	0.187718	0.262236	0.202085	5.12611	2.35786	0.00108854	0.0196188	up	yes																			aof-miR5139b_L-3	AACCTGGCTCTGATACCA	down	0.196989	-2.34382	0.00705319	310.615	61.1877	BraA01g033070.3C:BraA01g033070.3C
.:MSTRG.5303.1	u	A02	-	24820245	24821216	MSTRG.5303.1	1	972	MSTRG.5303	.	6.12725	5.94081	7.11199	0.533408	1.06319	0.750774	8.17085	3.03049	2.4038e-05	0.00079468	up	yes																			ath-MIR159a-p3_1ss11CT	TTGCATATCTTAGGAGCTTT	up	2.59341	1.37485	0.00594599	56.3119	146.04	BraA10g032170.3C:BraA10g032170.3C
.:MSTRG.28814.1	u	A10	.	4332126	4333115	MSTRG.28814.1	1	990	MSTRG.28814	.	1.58697	0.966806	0.777879	0.110564	0.0001	0.109085	15.1612	3.92231	0.00151673	0.0255772	up	yes																			ath-MIR159a-p3_1ss11CT	TTGCATATCTTAGGAGCTTT	up	2.59341	1.37485	0.00594599	56.3119	146.04	BraA10g032170.3C:BraA10g032170.3C
.:MSTRG.5303.1	u	A02	-	24820245	24821216	MSTRG.5303.1	1	972	MSTRG.5303	.	6.12725	5.94081	7.11199	0.533408	1.06319	0.750774	8.17085	3.03049	2.4038e-05	0.00079468	up	yes																			ath-MIR159a-p3_1ss11CT	TTGCATATCTTAGGAGCTTT	up	2.59341	1.37485	0.00594599	56.3119	146.04	BraA03g003100.3C:BraA03g003100.3C
.:MSTRG.28814.1	u	A10	.	4332126	4333115	MSTRG.28814.1	1	990	MSTRG.28814	.	1.58697	0.966806	0.777879	0.110564	0.0001	0.109085	15.1612	3.92231	0.00151673	0.0255772	up	yes																			ath-MIR159a-p3_1ss11CT	TTGCATATCTTAGGAGCTTT	up	2.59341	1.37485	0.00594599	56.3119	146.04	BraA03g003100.3C:BraA03g003100.3C
BraA08g023650.3C:MSTRG.22964.1	x	A08	+	17431875	17432185	MSTRG.22964.1	2	279	MSTRG.22964	BraA08g023650.3C	303.797	394.976	296.564	57.341	61.8056	54.7131	5.72494	2.51726	8.24878e-08	5.38737e-06	up	yes																			ath-MIR169h-p3	GGCAGTCTCCTTGGCTATT	down	0.127565	-2.97069	0.0170607	286.266	36.5176	BraA07g031810.3C:BraA07g031810.3C
BraA08g023650.3C:MSTRG.22964.1	x	A08	+	17431875	17432185	MSTRG.22964.1	2	279	MSTRG.22964	BraA08g023650.3C	303.797	394.976	296.564	57.341	61.8056	54.7131	5.72494	2.51726	8.24878e-08	5.38737e-06	up	yes																			ath-MIR169h-p3	GGCAGTCTCCTTGGCTATT	down	0.127565	-2.97069	0.0170607	286.266	36.5176	BraA05g017760.3C:BraA05g017760.3C
BraA08g023650.3C:MSTRG.22964.1	x	A08	+	17431875	17432185	MSTRG.22964.1	2	279	MSTRG.22964	BraA08g023650.3C	303.797	394.976	296.564	57.341	61.8056	54.7131	5.72494	2.51726	8.24878e-08	5.38737e-06	up	yes																			ath-MIR169h-p3	GGCAGTCTCCTTGGCTATT	down	0.127565	-2.97069	0.0170607	286.266	36.5176	BraA06g022550.3C:BraA06g022550.3C
BraA08g023650.3C:MSTRG.22964.1	x	A08	+	17431875	17432185	MSTRG.22964.1	2	279	MSTRG.22964	BraA08g023650.3C	303.797	394.976	296.564	57.341	61.8056	54.7131	5.72494	2.51726	8.24878e-08	5.38737e-06	up	yes																			ath-MIR169h-p3	GGCAGTCTCCTTGGCTATT	down	0.127565	-2.97069	0.0170607	286.266	36.5176	BraA06g006200.3C:BraA06g006200.3C
BraA08g023650.3C:MSTRG.22964.1	x	A08	+	17431875	17432185	MSTRG.22964.1	2	279	MSTRG.22964	BraA08g023650.3C	303.797	394.976	296.564	57.341	61.8056	54.7131	5.72494	2.51726	8.24878e-08	5.38737e-06	up	yes																			ath-MIR169h-p3	GGCAGTCTCCTTGGCTATT	down	0.127565	-2.97069	0.0170607	286.266	36.5176	BraA04g023130.3C:BraA04g023130.3C
BraA08g023650.3C:MSTRG.22964.1	x	A08	+	17431875	17432185	MSTRG.22964.1	2	279	MSTRG.22964	BraA08g023650.3C	303.797	394.976	296.564	57.341	61.8056	54.7131	5.72494	2.51726	8.24878e-08	5.38737e-06	up	yes																			ath-MIR169h-p3	GGCAGTCTCCTTGGCTATT	down	0.127565	-2.97069	0.0170607	286.266	36.5176	BraA03g001030.3C:BraA03g001030.3C
.:MSTRG.6301.1	u	A03	-	2141964	2142934	MSTRG.6301.1	3	696	MSTRG.6301	.	0.920745	0.399779	0.55849	2.26571	2.09783	3.90142	0.227347	-2.13703	0.00921447	0.105153	down	yes	circRNA1099	83.4449	183.921	51.2255	0	0	0	3	6	2	0	0	0	inf	up	0.0477852	0.74067	yes	ath-miR167a-5p_L-1R-1_1ss2GT	TAAGCTGCCAGCATGATCT	down	0.147107	-2.76506	0.00171145	72.7402	10.7006	BraA05g037460.3C:BraA05g037460.3C
.:MSTRG.6301.2	u	A03	-	2142136	2142881	MSTRG.6301.2	2	612	MSTRG.6301	.	0.057828	0.453613	0.219598	1.61131	1.85164	1.30568	0.153302	-2.70556	0.010058	0.112444	down	yes	circRNA1099	83.4449	183.921	51.2255	0	0	0	3	6	2	0	0	0	inf	up	0.0477852	0.74067	yes	ath-miR167a-5p_L-1R-1_1ss2GT	TAAGCTGCCAGCATGATCT	down	0.147107	-2.76506	0.00171145	72.7402	10.7006	BraA05g037460.3C:BraA05g037460.3C
.:MSTRG.26160.1	u	A09	-	28433141	28434621	MSTRG.26160.1	3	1018	MSTRG.26160	.	1.43089	1.15677	1.33524	0.400638	0.380483	0.383077	3.36961	1.75258	0.0383648	0.289512	up	yes	circRNA1099	83.4449	183.921	51.2255	0	0	0	3	6	2	0	0	0	inf	up	0.0477852	0.74067	yes	ath-miR167a-5p_L-1R-1_1ss2GT	TAAGCTGCCAGCATGATCT	down	0.147107	-2.76506	0.00171145	72.7402	10.7006	BraA05g037460.3C:BraA05g037460.3C
.:MSTRG.25184.1	u	A09	-	11636794	11637807	MSTRG.25184.1	1	1014	MSTRG.25184	.	2.66795	2.16967	2.38198	0.249485	0.393376	0.351335	7.26175	2.86032	0.000261641	0.00593107	up	yes	circRNA729	0	0	0	201.665	147.451	119.241	0	0	0	7	4	4	-inf	down	0.0313766	0.723225	yes	ath-miR396a-5p	TTCCACAGCTTTCTTGAACTG	up	4.75517	2.2495	0.000921379	925.923	4402.92	BraA03g061010.3C:BraA03g061010.3C
.:MSTRG.25184.1	u	A09	-	11636794	11637807	MSTRG.25184.1	1	1014	MSTRG.25184	.	2.66795	2.16967	2.38198	0.249485	0.393376	0.351335	7.26175	2.86032	0.000261641	0.00593107	up	yes	circRNA729	0	0	0	201.665	147.451	119.241	0	0	0	7	4	4	-inf	down	0.0313766	0.723225	yes	ath-miR396a-5p	TTCCACAGCTTTCTTGAACTG	up	4.75517	2.2495	0.000921379	925.923	4402.92	BraA09g043950.3C:BraA09g043950.3C
.:MSTRG.25184.1	u	A09	-	11636794	11637807	MSTRG.25184.1	1	1014	MSTRG.25184	.	2.66795	2.16967	2.38198	0.249485	0.393376	0.351335	7.26175	2.86032	0.000261641	0.00593107	up	yes	circRNA729	0	0	0	201.665	147.451	119.241	0	0	0	7	4	4	-inf	down	0.0313766	0.723225	yes	ath-miR396a-5p	TTCCACAGCTTTCTTGAACTG	up	4.75517	2.2495	0.000921379	925.923	4402.92	BraA01g034680.3C:BraA01g034680.3C
.:MSTRG.25184.1	u	A09	-	11636794	11637807	MSTRG.25184.1	1	1014	MSTRG.25184	.	2.66795	2.16967	2.38198	0.249485	0.393376	0.351335	7.26175	2.86032	0.000261641	0.00593107	up	yes	circRNA729	0	0	0	201.665	147.451	119.241	0	0	0	7	4	4	-inf	down	0.0313766	0.723225	yes	ath-miR396a-5p	TTCCACAGCTTTCTTGAACTG	up	4.75517	2.2495	0.000921379	925.923	4402.92	BraA02g040990.3C:BraA02g040990.3C
.:MSTRG.25184.1	u	A09	-	11636794	11637807	MSTRG.25184.1	1	1014	MSTRG.25184	.	2.66795	2.16967	2.38198	0.249485	0.393376	0.351335	7.26175	2.86032	0.000261641	0.00593107	up	yes	circRNA729	0	0	0	201.665	147.451	119.241	0	0	0	7	4	4	-inf	down	0.0313766	0.723225	yes	ath-miR396a-5p	TTCCACAGCTTTCTTGAACTG	up	4.75517	2.2495	0.000921379	925.923	4402.92	BraA02g014450.3C:BraA02g014450.3C
.:MSTRG.25184.1	u	A09	-	11636794	11637807	MSTRG.25184.1	1	1014	MSTRG.25184	.	2.66795	2.16967	2.38198	0.249485	0.393376	0.351335	7.26175	2.86032	0.000261641	0.00593107	up	yes	circRNA729	0	0	0	201.665	147.451	119.241	0	0	0	7	4	4	-inf	down	0.0313766	0.723225	yes	ath-miR396a-5p	TTCCACAGCTTTCTTGAACTG	up	4.75517	2.2495	0.000921379	925.923	4402.92	BraA03g025790.3C:BraA03g025790.3C
.:MSTRG.25184.1	u	A09	-	11636794	11637807	MSTRG.25184.1	1	1014	MSTRG.25184	.	2.66795	2.16967	2.38198	0.249485	0.393376	0.351335	7.26175	2.86032	0.000261641	0.00593107	up	yes	circRNA729	0	0	0	201.665	147.451	119.241	0	0	0	7	4	4	-inf	down	0.0313766	0.723225	yes	ath-miR396a-5p	TTCCACAGCTTTCTTGAACTG	up	4.75517	2.2495	0.000921379	925.923	4402.92	BraA07g031760.3C:BraA07g031760.3C
.:MSTRG.25184.1	u	A09	-	11636794	11637807	MSTRG.25184.1	1	1014	MSTRG.25184	.	2.66795	2.16967	2.38198	0.249485	0.393376	0.351335	7.26175	2.86032	0.000261641	0.00593107	up	yes	circRNA729	0	0	0	201.665	147.451	119.241	0	0	0	7	4	4	-inf	down	0.0313766	0.723225	yes	ath-miR396a-5p	TTCCACAGCTTTCTTGAACTG	up	4.75517	2.2495	0.000921379	925.923	4402.92	BraA10g020810.3C:BraA10g020810.3C
.:MSTRG.15419.1	u	A06	+	788694	789529	MSTRG.15419.1	1	836	MSTRG.15419	.	0.734854	0.869725	0.990145	2.62501	1.83682	2.82742	0.355966	-1.49019	0.0446873	0.320864	down	yes																			bdi-miR5054_1ss8GA	TCCCCACAGTCGGCGCCA	down	0.244845	-2.03006	0.0291244	449.981	110.176	BraA01g026330.3C:BraA01g026330.3C
BraA04g022060.3C:MSTRG.11766.1	x	A04	+	16396027	16421204	MSTRG.11766.1	2	316	MSTRG.11766	BraA04g022060.3C	1.11823	1.10976	0.908958	17.2697	21.0378	17.804	0.0559055	-4.16087	3.74836e-08	2.61414e-06	down	yes	circRNA1157	305.965	183.921	0	0	0	0	11	6	0	0	0	0	inf	up	0.0437435	0.723225	yes	bna-MIR156b-p3	GCTCTCTATACTTCTGTC	up	7.94279	2.98965	0.0465206	2.81225	22.3371	BraA01g023320.3C:BraA01g023320.3C
BraA04g022060.3C:MSTRG.11766.1	x	A04	+	16396027	16421204	MSTRG.11766.1	2	316	MSTRG.11766	BraA04g022060.3C	1.11823	1.10976	0.908958	17.2697	21.0378	17.804	0.0559055	-4.16087	3.74836e-08	2.61414e-06	down	yes	circRNA1099	83.4449	183.921	51.2255	0	0	0	3	6	2	0	0	0	inf	up	0.0477852	0.74067	yes	bna-MIR156b-p3	GCTCTCTATACTTCTGTC	up	7.94279	2.98965	0.0465206	2.81225	22.3371	BraA01g023320.3C:BraA01g023320.3C
BraA04g022060.3C:MSTRG.11766.1	x	A04	+	16396027	16421204	MSTRG.11766.1	2	316	MSTRG.11766	BraA04g022060.3C	1.11823	1.10976	0.908958	17.2697	21.0378	17.804	0.0559055	-4.16087	3.74836e-08	2.61414e-06	down	yes	circRNA1157	305.965	183.921	0	0	0	0	11	6	0	0	0	0	inf	up	0.0437435	0.723225	yes	bna-MIR156b-p3	GCTCTCTATACTTCTGTC	up	7.94279	2.98965	0.0465206	2.81225	22.3371	BraA05g028920.3C:BraA05g028920.3C
BraA04g022060.3C:MSTRG.11766.1	x	A04	+	16396027	16421204	MSTRG.11766.1	2	316	MSTRG.11766	BraA04g022060.3C	1.11823	1.10976	0.908958	17.2697	21.0378	17.804	0.0559055	-4.16087	3.74836e-08	2.61414e-06	down	yes	circRNA1099	83.4449	183.921	51.2255	0	0	0	3	6	2	0	0	0	inf	up	0.0477852	0.74067	yes	bna-MIR156b-p3	GCTCTCTATACTTCTGTC	up	7.94279	2.98965	0.0465206	2.81225	22.3371	BraA05g028920.3C:BraA05g028920.3C
BraA04g022060.3C:MSTRG.11766.1	x	A04	+	16396027	16421204	MSTRG.11766.1	2	316	MSTRG.11766	BraA04g022060.3C	1.11823	1.10976	0.908958	17.2697	21.0378	17.804	0.0559055	-4.16087	3.74836e-08	2.61414e-06	down	yes	circRNA1157	305.965	183.921	0	0	0	0	11	6	0	0	0	0	inf	up	0.0437435	0.723225	yes	bna-MIR156b-p3	GCTCTCTATACTTCTGTC	up	7.94279	2.98965	0.0465206	2.81225	22.3371	BraA07g000930.3C:BraA07g000930.3C
BraA04g022060.3C:MSTRG.11766.1	x	A04	+	16396027	16421204	MSTRG.11766.1	2	316	MSTRG.11766	BraA04g022060.3C	1.11823	1.10976	0.908958	17.2697	21.0378	17.804	0.0559055	-4.16087	3.74836e-08	2.61414e-06	down	yes	circRNA1099	83.4449	183.921	51.2255	0	0	0	3	6	2	0	0	0	inf	up	0.0477852	0.74067	yes	bna-MIR156b-p3	GCTCTCTATACTTCTGTC	up	7.94279	2.98965	0.0465206	2.81225	22.3371	BraA07g000930.3C:BraA07g000930.3C
BraA04g022060.3C:MSTRG.11766.1	x	A04	+	16396027	16421204	MSTRG.11766.1	2	316	MSTRG.11766	BraA04g022060.3C	1.11823	1.10976	0.908958	17.2697	21.0378	17.804	0.0559055	-4.16087	3.74836e-08	2.61414e-06	down	yes	circRNA1157	305.965	183.921	0	0	0	0	11	6	0	0	0	0	inf	up	0.0437435	0.723225	yes	bna-MIR156b-p3	GCTCTCTATACTTCTGTC	up	7.94279	2.98965	0.0465206	2.81225	22.3371	BraA04g032450.3C:BraA04g032450.3C
BraA04g022060.3C:MSTRG.11766.1	x	A04	+	16396027	16421204	MSTRG.11766.1	2	316	MSTRG.11766	BraA04g022060.3C	1.11823	1.10976	0.908958	17.2697	21.0378	17.804	0.0559055	-4.16087	3.74836e-08	2.61414e-06	down	yes	circRNA1099	83.4449	183.921	51.2255	0	0	0	3	6	2	0	0	0	inf	up	0.0477852	0.74067	yes	bna-MIR156b-p3	GCTCTCTATACTTCTGTC	up	7.94279	2.98965	0.0465206	2.81225	22.3371	BraA04g032450.3C:BraA04g032450.3C
BraA04g022060.3C:MSTRG.11766.1	x	A04	+	16396027	16421204	MSTRG.11766.1	2	316	MSTRG.11766	BraA04g022060.3C	1.11823	1.10976	0.908958	17.2697	21.0378	17.804	0.0559055	-4.16087	3.74836e-08	2.61414e-06	down	yes	circRNA1157	305.965	183.921	0	0	0	0	11	6	0	0	0	0	inf	up	0.0437435	0.723225	yes	bna-MIR156b-p3	GCTCTCTATACTTCTGTC	up	7.94279	2.98965	0.0465206	2.81225	22.3371	BraA10g023720.3C:BraA10g023720.3C
BraA04g022060.3C:MSTRG.11766.1	x	A04	+	16396027	16421204	MSTRG.11766.1	2	316	MSTRG.11766	BraA04g022060.3C	1.11823	1.10976	0.908958	17.2697	21.0378	17.804	0.0559055	-4.16087	3.74836e-08	2.61414e-06	down	yes	circRNA1099	83.4449	183.921	51.2255	0	0	0	3	6	2	0	0	0	inf	up	0.0477852	0.74067	yes	bna-MIR156b-p3	GCTCTCTATACTTCTGTC	up	7.94279	2.98965	0.0465206	2.81225	22.3371	BraA10g023720.3C:BraA10g023720.3C
BraA04g022060.3C:MSTRG.11766.1	x	A04	+	16396027	16421204	MSTRG.11766.1	2	316	MSTRG.11766	BraA04g022060.3C	1.11823	1.10976	0.908958	17.2697	21.0378	17.804	0.0559055	-4.16087	3.74836e-08	2.61414e-06	down	yes	circRNA1157	305.965	183.921	0	0	0	0	11	6	0	0	0	0	inf	up	0.0437435	0.723225	yes	bna-MIR156b-p3	GCTCTCTATACTTCTGTC	up	7.94279	2.98965	0.0465206	2.81225	22.3371	BraA09g016690.3C:BraA09g016690.3C
BraA04g022060.3C:MSTRG.11766.1	x	A04	+	16396027	16421204	MSTRG.11766.1	2	316	MSTRG.11766	BraA04g022060.3C	1.11823	1.10976	0.908958	17.2697	21.0378	17.804	0.0559055	-4.16087	3.74836e-08	2.61414e-06	down	yes	circRNA1099	83.4449	183.921	51.2255	0	0	0	3	6	2	0	0	0	inf	up	0.0477852	0.74067	yes	bna-MIR156b-p3	GCTCTCTATACTTCTGTC	up	7.94279	2.98965	0.0465206	2.81225	22.3371	BraA09g016690.3C:BraA09g016690.3C
BraA08g023650.3C:MSTRG.22964.1	x	A08	+	17431875	17432185	MSTRG.22964.1	2	279	MSTRG.22964	BraA08g023650.3C	303.797	394.976	296.564	57.341	61.8056	54.7131	5.72494	2.51726	8.24878e-08	5.38737e-06	up	yes																			bna-MIR169d-p3	GGCAGTCTCCTTGGCTATC	down	0.380003	-1.39592	0.00962489	214.172	81.3861	BraA04g023130.3C:BraA04g023130.3C
BraA08g023650.3C:MSTRG.22964.1	x	A08	+	17431875	17432185	MSTRG.22964.1	2	279	MSTRG.22964	BraA08g023650.3C	303.797	394.976	296.564	57.341	61.8056	54.7131	5.72494	2.51726	8.24878e-08	5.38737e-06	up	yes																			bna-MIR169d-p3	GGCAGTCTCCTTGGCTATC	down	0.380003	-1.39592	0.00962489	214.172	81.3861	BraA06g028560.3C:BraA06g028560.3C
BraA08g023650.3C:MSTRG.22964.1	x	A08	+	17431875	17432185	MSTRG.22964.1	2	279	MSTRG.22964	BraA08g023650.3C	303.797	394.976	296.564	57.341	61.8056	54.7131	5.72494	2.51726	8.24878e-08	5.38737e-06	up	yes																			bna-MIR169d-p3	GGCAGTCTCCTTGGCTATC	down	0.380003	-1.39592	0.00962489	214.172	81.3861	BraA07g031810.3C:BraA07g031810.3C
BraA08g023650.3C:MSTRG.22964.1	x	A08	+	17431875	17432185	MSTRG.22964.1	2	279	MSTRG.22964	BraA08g023650.3C	303.797	394.976	296.564	57.341	61.8056	54.7131	5.72494	2.51726	8.24878e-08	5.38737e-06	up	yes																			bna-MIR169e-p5	GGCAGTCTCCTTGGCTATC	down	0.380003	-1.39592	0.00962489	214.172	81.3861	BraA04g023130.3C:BraA04g023130.3C
BraA08g023650.3C:MSTRG.22964.1	x	A08	+	17431875	17432185	MSTRG.22964.1	2	279	MSTRG.22964	BraA08g023650.3C	303.797	394.976	296.564	57.341	61.8056	54.7131	5.72494	2.51726	8.24878e-08	5.38737e-06	up	yes																			bna-MIR169e-p5	GGCAGTCTCCTTGGCTATC	down	0.380003	-1.39592	0.00962489	214.172	81.3861	BraA06g028560.3C:BraA06g028560.3C
BraA08g023650.3C:MSTRG.22964.1	x	A08	+	17431875	17432185	MSTRG.22964.1	2	279	MSTRG.22964	BraA08g023650.3C	303.797	394.976	296.564	57.341	61.8056	54.7131	5.72494	2.51726	8.24878e-08	5.38737e-06	up	yes																			bna-MIR169e-p5	GGCAGTCTCCTTGGCTATC	down	0.380003	-1.39592	0.00962489	214.172	81.3861	BraA07g031810.3C:BraA07g031810.3C
BraA08g023650.3C:MSTRG.22964.1	x	A08	+	17431875	17432185	MSTRG.22964.1	2	279	MSTRG.22964	BraA08g023650.3C	303.797	394.976	296.564	57.341	61.8056	54.7131	5.72494	2.51726	8.24878e-08	5.38737e-06	up	yes																			bna-MIR169g-p3	GGCAGTCTCCTTGGCTATT	down	0.127565	-2.97069	0.0170607	286.266	36.5176	BraA07g031810.3C:BraA07g031810.3C
BraA08g023650.3C:MSTRG.22964.1	x	A08	+	17431875	17432185	MSTRG.22964.1	2	279	MSTRG.22964	BraA08g023650.3C	303.797	394.976	296.564	57.341	61.8056	54.7131	5.72494	2.51726	8.24878e-08	5.38737e-06	up	yes																			bna-MIR169g-p3	GGCAGTCTCCTTGGCTATT	down	0.127565	-2.97069	0.0170607	286.266	36.5176	BraA05g017760.3C:BraA05g017760.3C
BraA08g023650.3C:MSTRG.22964.1	x	A08	+	17431875	17432185	MSTRG.22964.1	2	279	MSTRG.22964	BraA08g023650.3C	303.797	394.976	296.564	57.341	61.8056	54.7131	5.72494	2.51726	8.24878e-08	5.38737e-06	up	yes																			bna-MIR169g-p3	GGCAGTCTCCTTGGCTATT	down	0.127565	-2.97069	0.0170607	286.266	36.5176	BraA06g022550.3C:BraA06g022550.3C
BraA08g023650.3C:MSTRG.22964.1	x	A08	+	17431875	17432185	MSTRG.22964.1	2	279	MSTRG.22964	BraA08g023650.3C	303.797	394.976	296.564	57.341	61.8056	54.7131	5.72494	2.51726	8.24878e-08	5.38737e-06	up	yes																			bna-MIR169g-p3	GGCAGTCTCCTTGGCTATT	down	0.127565	-2.97069	0.0170607	286.266	36.5176	BraA06g006200.3C:BraA06g006200.3C
BraA08g023650.3C:MSTRG.22964.1	x	A08	+	17431875	17432185	MSTRG.22964.1	2	279	MSTRG.22964	BraA08g023650.3C	303.797	394.976	296.564	57.341	61.8056	54.7131	5.72494	2.51726	8.24878e-08	5.38737e-06	up	yes																			bna-MIR169g-p3	GGCAGTCTCCTTGGCTATT	down	0.127565	-2.97069	0.0170607	286.266	36.5176	BraA04g023130.3C:BraA04g023130.3C
BraA08g023650.3C:MSTRG.22964.1	x	A08	+	17431875	17432185	MSTRG.22964.1	2	279	MSTRG.22964	BraA08g023650.3C	303.797	394.976	296.564	57.341	61.8056	54.7131	5.72494	2.51726	8.24878e-08	5.38737e-06	up	yes																			bna-MIR169g-p3	GGCAGTCTCCTTGGCTATT	down	0.127565	-2.97069	0.0170607	286.266	36.5176	BraA03g001030.3C:BraA03g001030.3C
BraA08g023650.3C:MSTRG.22964.1	x	A08	+	17431875	17432185	MSTRG.22964.1	2	279	MSTRG.22964	BraA08g023650.3C	303.797	394.976	296.564	57.341	61.8056	54.7131	5.72494	2.51726	8.24878e-08	5.38737e-06	up	yes																			bna-MIR169i-p3	GGCAGTCTCCTTGGCTATC	down	0.380003	-1.39592	0.00962489	214.172	81.3861	BraA04g023130.3C:BraA04g023130.3C
BraA08g023650.3C:MSTRG.22964.1	x	A08	+	17431875	17432185	MSTRG.22964.1	2	279	MSTRG.22964	BraA08g023650.3C	303.797	394.976	296.564	57.341	61.8056	54.7131	5.72494	2.51726	8.24878e-08	5.38737e-06	up	yes																			bna-MIR169i-p3	GGCAGTCTCCTTGGCTATC	down	0.380003	-1.39592	0.00962489	214.172	81.3861	BraA06g028560.3C:BraA06g028560.3C
BraA08g023650.3C:MSTRG.22964.1	x	A08	+	17431875	17432185	MSTRG.22964.1	2	279	MSTRG.22964	BraA08g023650.3C	303.797	394.976	296.564	57.341	61.8056	54.7131	5.72494	2.51726	8.24878e-08	5.38737e-06	up	yes																			bna-MIR169i-p3	GGCAGTCTCCTTGGCTATC	down	0.380003	-1.39592	0.00962489	214.172	81.3861	BraA07g031810.3C:BraA07g031810.3C
BraA08g023650.3C:MSTRG.22964.1	x	A08	+	17431875	17432185	MSTRG.22964.1	2	279	MSTRG.22964	BraA08g023650.3C	303.797	394.976	296.564	57.341	61.8056	54.7131	5.72494	2.51726	8.24878e-08	5.38737e-06	up	yes																			bna-MIR169l-p3	GGCAGTCTCCTTGGCTATT	down	0.127565	-2.97069	0.0170607	286.266	36.5176	BraA07g031810.3C:BraA07g031810.3C
BraA08g023650.3C:MSTRG.22964.1	x	A08	+	17431875	17432185	MSTRG.22964.1	2	279	MSTRG.22964	BraA08g023650.3C	303.797	394.976	296.564	57.341	61.8056	54.7131	5.72494	2.51726	8.24878e-08	5.38737e-06	up	yes																			bna-MIR169l-p3	GGCAGTCTCCTTGGCTATT	down	0.127565	-2.97069	0.0170607	286.266	36.5176	BraA05g017760.3C:BraA05g017760.3C
BraA08g023650.3C:MSTRG.22964.1	x	A08	+	17431875	17432185	MSTRG.22964.1	2	279	MSTRG.22964	BraA08g023650.3C	303.797	394.976	296.564	57.341	61.8056	54.7131	5.72494	2.51726	8.24878e-08	5.38737e-06	up	yes																			bna-MIR169l-p3	GGCAGTCTCCTTGGCTATT	down	0.127565	-2.97069	0.0170607	286.266	36.5176	BraA06g022550.3C:BraA06g022550.3C
BraA08g023650.3C:MSTRG.22964.1	x	A08	+	17431875	17432185	MSTRG.22964.1	2	279	MSTRG.22964	BraA08g023650.3C	303.797	394.976	296.564	57.341	61.8056	54.7131	5.72494	2.51726	8.24878e-08	5.38737e-06	up	yes																			bna-MIR169l-p3	GGCAGTCTCCTTGGCTATT	down	0.127565	-2.97069	0.0170607	286.266	36.5176	BraA06g006200.3C:BraA06g006200.3C
BraA08g023650.3C:MSTRG.22964.1	x	A08	+	17431875	17432185	MSTRG.22964.1	2	279	MSTRG.22964	BraA08g023650.3C	303.797	394.976	296.564	57.341	61.8056	54.7131	5.72494	2.51726	8.24878e-08	5.38737e-06	up	yes																			bna-MIR169l-p3	GGCAGTCTCCTTGGCTATT	down	0.127565	-2.97069	0.0170607	286.266	36.5176	BraA04g023130.3C:BraA04g023130.3C
BraA08g023650.3C:MSTRG.22964.1	x	A08	+	17431875	17432185	MSTRG.22964.1	2	279	MSTRG.22964	BraA08g023650.3C	303.797	394.976	296.564	57.341	61.8056	54.7131	5.72494	2.51726	8.24878e-08	5.38737e-06	up	yes																			bna-MIR169l-p3	GGCAGTCTCCTTGGCTATT	down	0.127565	-2.97069	0.0170607	286.266	36.5176	BraA03g001030.3C:BraA03g001030.3C
.:MSTRG.23928.1	u	A09	-	138467	138848	MSTRG.23928.1	2	353	MSTRG.23928	.	2.2916	1.95682	1.53653	8.75237	8.99503	9.51144	0.212223	-2.23635	0.00196571	0.0315593	down	yes																			bna-miR6029_1ss4GT	TGGTGTTGTGATTTCAGGCTT	up	20.4309	4.35268	0.00262384	11.3596	232.087	BraA06g015730.3C:BraA06g015730.3C
.:MSTRG.23928.1	u	A09	-	138467	138848	MSTRG.23928.1	2	353	MSTRG.23928	.	2.2916	1.95682	1.53653	8.75237	8.99503	9.51144	0.212223	-2.23635	0.00196571	0.0315593	down	yes																			bna-miR6029_1ss4GT	TGGTGTTGTGATTTCAGGCTT	up	20.4309	4.35268	0.00262384	11.3596	232.087	BraA10g013330.3C:BraA10g013330.3C
.:MSTRG.23928.1	u	A09	-	138467	138848	MSTRG.23928.1	2	353	MSTRG.23928	.	2.2916	1.95682	1.53653	8.75237	8.99503	9.51144	0.212223	-2.23635	0.00196571	0.0315593	down	yes																			bna-miR6029_1ss4GT	TGGTGTTGTGATTTCAGGCTT	up	20.4309	4.35268	0.00262384	11.3596	232.087	BraA05g035420.3C:BraA05g035420.3C
.:MSTRG.7620.4	u	A03	-	10670314	10671968	MSTRG.7620.4	4	1064	MSTRG.7620	.	3.16795	2.71664	2.17536	0.048808	0.037171	0.222553	26.1235	4.70728	1.30057e-06	6.21946e-05	up	yes	circRNA729	0	0	0	201.665	147.451	119.241	0	0	0	7	4	4	-inf	down	0.0313766	0.723225	yes	bra-miR396-5p_R-1	TTCCACAGCTTTCTTGAACT	up	3.28263	1.71485	2.45057e-05	471.086	1546.4	BraA07g031760.3C:BraA07g031760.3C
.:MSTRG.25184.1	u	A09	-	11636794	11637807	MSTRG.25184.1	1	1014	MSTRG.25184	.	2.66795	2.16967	2.38198	0.249485	0.393376	0.351335	7.26175	2.86032	0.000261641	0.00593107	up	yes	circRNA729	0	0	0	201.665	147.451	119.241	0	0	0	7	4	4	-inf	down	0.0313766	0.723225	yes	bra-miR396-5p_R-1	TTCCACAGCTTTCTTGAACT	up	3.28263	1.71485	2.45057e-05	471.086	1546.4	BraA07g031760.3C:BraA07g031760.3C
.:MSTRG.7620.4	u	A03	-	10670314	10671968	MSTRG.7620.4	4	1064	MSTRG.7620	.	3.16795	2.71664	2.17536	0.048808	0.037171	0.222553	26.1235	4.70728	1.30057e-06	6.21946e-05	up	yes	circRNA729	0	0	0	201.665	147.451	119.241	0	0	0	7	4	4	-inf	down	0.0313766	0.723225	yes	bra-miR396-5p_R-1	TTCCACAGCTTTCTTGAACT	up	3.28263	1.71485	2.45057e-05	471.086	1546.4	BraA03g061010.3C:BraA03g061010.3C
.:MSTRG.25184.1	u	A09	-	11636794	11637807	MSTRG.25184.1	1	1014	MSTRG.25184	.	2.66795	2.16967	2.38198	0.249485	0.393376	0.351335	7.26175	2.86032	0.000261641	0.00593107	up	yes	circRNA729	0	0	0	201.665	147.451	119.241	0	0	0	7	4	4	-inf	down	0.0313766	0.723225	yes	bra-miR396-5p_R-1	TTCCACAGCTTTCTTGAACT	up	3.28263	1.71485	2.45057e-05	471.086	1546.4	BraA03g061010.3C:BraA03g061010.3C
.:MSTRG.7620.4	u	A03	-	10670314	10671968	MSTRG.7620.4	4	1064	MSTRG.7620	.	3.16795	2.71664	2.17536	0.048808	0.037171	0.222553	26.1235	4.70728	1.30057e-06	6.21946e-05	up	yes	circRNA729	0	0	0	201.665	147.451	119.241	0	0	0	7	4	4	-inf	down	0.0313766	0.723225	yes	bra-miR396-5p_R-1	TTCCACAGCTTTCTTGAACT	up	3.28263	1.71485	2.45057e-05	471.086	1546.4	BraA02g014450.3C:BraA02g014450.3C
.:MSTRG.25184.1	u	A09	-	11636794	11637807	MSTRG.25184.1	1	1014	MSTRG.25184	.	2.66795	2.16967	2.38198	0.249485	0.393376	0.351335	7.26175	2.86032	0.000261641	0.00593107	up	yes	circRNA729	0	0	0	201.665	147.451	119.241	0	0	0	7	4	4	-inf	down	0.0313766	0.723225	yes	bra-miR396-5p_R-1	TTCCACAGCTTTCTTGAACT	up	3.28263	1.71485	2.45057e-05	471.086	1546.4	BraA02g014450.3C:BraA02g014450.3C
.:MSTRG.7620.4	u	A03	-	10670314	10671968	MSTRG.7620.4	4	1064	MSTRG.7620	.	3.16795	2.71664	2.17536	0.048808	0.037171	0.222553	26.1235	4.70728	1.30057e-06	6.21946e-05	up	yes	circRNA729	0	0	0	201.665	147.451	119.241	0	0	0	7	4	4	-inf	down	0.0313766	0.723225	yes	bra-miR396-5p_R-1	TTCCACAGCTTTCTTGAACT	up	3.28263	1.71485	2.45057e-05	471.086	1546.4	BraA09g043950.3C:BraA09g043950.3C
.:MSTRG.25184.1	u	A09	-	11636794	11637807	MSTRG.25184.1	1	1014	MSTRG.25184	.	2.66795	2.16967	2.38198	0.249485	0.393376	0.351335	7.26175	2.86032	0.000261641	0.00593107	up	yes	circRNA729	0	0	0	201.665	147.451	119.241	0	0	0	7	4	4	-inf	down	0.0313766	0.723225	yes	bra-miR396-5p_R-1	TTCCACAGCTTTCTTGAACT	up	3.28263	1.71485	2.45057e-05	471.086	1546.4	BraA09g043950.3C:BraA09g043950.3C
.:MSTRG.7620.4	u	A03	-	10670314	10671968	MSTRG.7620.4	4	1064	MSTRG.7620	.	3.16795	2.71664	2.17536	0.048808	0.037171	0.222553	26.1235	4.70728	1.30057e-06	6.21946e-05	up	yes	circRNA729	0	0	0	201.665	147.451	119.241	0	0	0	7	4	4	-inf	down	0.0313766	0.723225	yes	bra-miR396-5p_R-1	TTCCACAGCTTTCTTGAACT	up	3.28263	1.71485	2.45057e-05	471.086	1546.4	BraA03g025790.3C:BraA03g025790.3C
.:MSTRG.25184.1	u	A09	-	11636794	11637807	MSTRG.25184.1	1	1014	MSTRG.25184	.	2.66795	2.16967	2.38198	0.249485	0.393376	0.351335	7.26175	2.86032	0.000261641	0.00593107	up	yes	circRNA729	0	0	0	201.665	147.451	119.241	0	0	0	7	4	4	-inf	down	0.0313766	0.723225	yes	bra-miR396-5p_R-1	TTCCACAGCTTTCTTGAACT	up	3.28263	1.71485	2.45057e-05	471.086	1546.4	BraA03g025790.3C:BraA03g025790.3C
.:MSTRG.7620.4	u	A03	-	10670314	10671968	MSTRG.7620.4	4	1064	MSTRG.7620	.	3.16795	2.71664	2.17536	0.048808	0.037171	0.222553	26.1235	4.70728	1.30057e-06	6.21946e-05	up	yes	circRNA729	0	0	0	201.665	147.451	119.241	0	0	0	7	4	4	-inf	down	0.0313766	0.723225	yes	bra-miR396-5p_R-1	TTCCACAGCTTTCTTGAACT	up	3.28263	1.71485	2.45057e-05	471.086	1546.4	BraA10g028200.3C:BraA10g028200.3C
.:MSTRG.25184.1	u	A09	-	11636794	11637807	MSTRG.25184.1	1	1014	MSTRG.25184	.	2.66795	2.16967	2.38198	0.249485	0.393376	0.351335	7.26175	2.86032	0.000261641	0.00593107	up	yes	circRNA729	0	0	0	201.665	147.451	119.241	0	0	0	7	4	4	-inf	down	0.0313766	0.723225	yes	bra-miR396-5p_R-1	TTCCACAGCTTTCTTGAACT	up	3.28263	1.71485	2.45057e-05	471.086	1546.4	BraA10g028200.3C:BraA10g028200.3C
.:MSTRG.7620.4	u	A03	-	10670314	10671968	MSTRG.7620.4	4	1064	MSTRG.7620	.	3.16795	2.71664	2.17536	0.048808	0.037171	0.222553	26.1235	4.70728	1.30057e-06	6.21946e-05	up	yes	circRNA729	0	0	0	201.665	147.451	119.241	0	0	0	7	4	4	-inf	down	0.0313766	0.723225	yes	bra-miR396-5p_R-1	TTCCACAGCTTTCTTGAACT	up	3.28263	1.71485	2.45057e-05	471.086	1546.4	BraA10g020810.3C:BraA10g020810.3C
.:MSTRG.25184.1	u	A09	-	11636794	11637807	MSTRG.25184.1	1	1014	MSTRG.25184	.	2.66795	2.16967	2.38198	0.249485	0.393376	0.351335	7.26175	2.86032	0.000261641	0.00593107	up	yes	circRNA729	0	0	0	201.665	147.451	119.241	0	0	0	7	4	4	-inf	down	0.0313766	0.723225	yes	bra-miR396-5p_R-1	TTCCACAGCTTTCTTGAACT	up	3.28263	1.71485	2.45057e-05	471.086	1546.4	BraA10g020810.3C:BraA10g020810.3C
.:MSTRG.7620.4	u	A03	-	10670314	10671968	MSTRG.7620.4	4	1064	MSTRG.7620	.	3.16795	2.71664	2.17536	0.048808	0.037171	0.222553	26.1235	4.70728	1.30057e-06	6.21946e-05	up	yes	circRNA729	0	0	0	201.665	147.451	119.241	0	0	0	7	4	4	-inf	down	0.0313766	0.723225	yes	bra-miR396-5p_R-1	TTCCACAGCTTTCTTGAACT	up	3.28263	1.71485	2.45057e-05	471.086	1546.4	BraA01g034680.3C:BraA01g034680.3C
.:MSTRG.25184.1	u	A09	-	11636794	11637807	MSTRG.25184.1	1	1014	MSTRG.25184	.	2.66795	2.16967	2.38198	0.249485	0.393376	0.351335	7.26175	2.86032	0.000261641	0.00593107	up	yes	circRNA729	0	0	0	201.665	147.451	119.241	0	0	0	7	4	4	-inf	down	0.0313766	0.723225	yes	bra-miR396-5p_R-1	TTCCACAGCTTTCTTGAACT	up	3.28263	1.71485	2.45057e-05	471.086	1546.4	BraA01g034680.3C:BraA01g034680.3C
.:MSTRG.7620.4	u	A03	-	10670314	10671968	MSTRG.7620.4	4	1064	MSTRG.7620	.	3.16795	2.71664	2.17536	0.048808	0.037171	0.222553	26.1235	4.70728	1.30057e-06	6.21946e-05	up	yes	circRNA729	0	0	0	201.665	147.451	119.241	0	0	0	7	4	4	-inf	down	0.0313766	0.723225	yes	bra-miR396-5p_R-1	TTCCACAGCTTTCTTGAACT	up	3.28263	1.71485	2.45057e-05	471.086	1546.4	BraA05g006640.3C:BraA05g006640.3C
.:MSTRG.25184.1	u	A09	-	11636794	11637807	MSTRG.25184.1	1	1014	MSTRG.25184	.	2.66795	2.16967	2.38198	0.249485	0.393376	0.351335	7.26175	2.86032	0.000261641	0.00593107	up	yes	circRNA729	0	0	0	201.665	147.451	119.241	0	0	0	7	4	4	-inf	down	0.0313766	0.723225	yes	bra-miR396-5p_R-1	TTCCACAGCTTTCTTGAACT	up	3.28263	1.71485	2.45057e-05	471.086	1546.4	BraA05g006640.3C:BraA05g006640.3C
.:MSTRG.28814.1	u	A10	.	4332126	4333115	MSTRG.28814.1	1	990	MSTRG.28814	.	1.58697	0.966806	0.777879	0.110564	0.0001	0.109085	15.1612	3.92231	0.00151673	0.0255772	up	yes																			bra-miR9556-5p_R-2_1ss12AT	GTCAATTGGTGTTAGTAGT	up	10.334	3.36933	0.00266208	16.22	167.617	BraA06g010260.3C:BraA06g010260.3C
.:MSTRG.22206.1	u	A08	.	11146807	11147121	MSTRG.22206.1	1	315	MSTRG.22206	.	6.13647	5.82816	5.69069	0.789703	1.00812	1.25896	5.77578	2.53002	0.00281118	0.0420325	up	yes																			bra-miR9556-5p_R-2_1ss12AT	GTCAATTGGTGTTAGTAGT	up	10.334	3.36933	0.00266208	16.22	167.617	BraA06g010260.3C:BraA06g010260.3C
BraA08g023650.3C:MSTRG.22964.1	x	A08	+	17431875	17432185	MSTRG.22964.1	2	279	MSTRG.22964	BraA08g023650.3C	303.797	394.976	296.564	57.341	61.8056	54.7131	5.72494	2.51726	8.24878e-08	5.38737e-06	up	yes																			cas-miR169g-3p	GGCAGTCTCCTTGGCTATT	down	0.127565	-2.97069	0.0170607	286.266	36.5176	BraA07g031810.3C:BraA07g031810.3C
BraA08g023650.3C:MSTRG.22964.1	x	A08	+	17431875	17432185	MSTRG.22964.1	2	279	MSTRG.22964	BraA08g023650.3C	303.797	394.976	296.564	57.341	61.8056	54.7131	5.72494	2.51726	8.24878e-08	5.38737e-06	up	yes																			cas-miR169g-3p	GGCAGTCTCCTTGGCTATT	down	0.127565	-2.97069	0.0170607	286.266	36.5176	BraA05g017760.3C:BraA05g017760.3C
BraA08g023650.3C:MSTRG.22964.1	x	A08	+	17431875	17432185	MSTRG.22964.1	2	279	MSTRG.22964	BraA08g023650.3C	303.797	394.976	296.564	57.341	61.8056	54.7131	5.72494	2.51726	8.24878e-08	5.38737e-06	up	yes																			cas-miR169g-3p	GGCAGTCTCCTTGGCTATT	down	0.127565	-2.97069	0.0170607	286.266	36.5176	BraA06g022550.3C:BraA06g022550.3C
BraA08g023650.3C:MSTRG.22964.1	x	A08	+	17431875	17432185	MSTRG.22964.1	2	279	MSTRG.22964	BraA08g023650.3C	303.797	394.976	296.564	57.341	61.8056	54.7131	5.72494	2.51726	8.24878e-08	5.38737e-06	up	yes																			cas-miR169g-3p	GGCAGTCTCCTTGGCTATT	down	0.127565	-2.97069	0.0170607	286.266	36.5176	BraA06g006200.3C:BraA06g006200.3C
BraA08g023650.3C:MSTRG.22964.1	x	A08	+	17431875	17432185	MSTRG.22964.1	2	279	MSTRG.22964	BraA08g023650.3C	303.797	394.976	296.564	57.341	61.8056	54.7131	5.72494	2.51726	8.24878e-08	5.38737e-06	up	yes																			cas-miR169g-3p	GGCAGTCTCCTTGGCTATT	down	0.127565	-2.97069	0.0170607	286.266	36.5176	BraA04g023130.3C:BraA04g023130.3C
BraA08g023650.3C:MSTRG.22964.1	x	A08	+	17431875	17432185	MSTRG.22964.1	2	279	MSTRG.22964	BraA08g023650.3C	303.797	394.976	296.564	57.341	61.8056	54.7131	5.72494	2.51726	8.24878e-08	5.38737e-06	up	yes																			cas-miR169g-3p	GGCAGTCTCCTTGGCTATT	down	0.127565	-2.97069	0.0170607	286.266	36.5176	BraA03g001030.3C:BraA03g001030.3C
BraA02g041120.3C:MSTRG.5632.1	x	A02	+	28526189	28548749	MSTRG.5632.1	3	1395	MSTRG.5632	BraA02g041120.3C	2.19012	2.19428	2.08735	11.5341	11.0567	10.0439	0.198308	-2.33418	1.244e-05	0.000451455	down	yes																			cas-miR5139_L-1	AACCTGGCTCTGATACCA	down	0.196989	-2.34382	0.00705319	310.615	61.1877	BraA03g046530.3C:BraA03g046530.3C
.:MSTRG.10356.2	u	A03	-	36315455	36318325	MSTRG.10356.2	7	1981	MSTRG.10356	.	0.0001	0.0001	0.0001	0.0001	0.946001	1.32881	0.000131873	-12.8886	1.71849e-05	0.000595105	down	yes																			cas-miR5139_L-1	AACCTGGCTCTGATACCA	down	0.196989	-2.34382	0.00705319	310.615	61.1877	BraA03g046530.3C:BraA03g046530.3C
.:MSTRG.29218.2	u	A10	+	11740789	11743171	MSTRG.29218.2	4	1512	MSTRG.29218	.	1.51925	1.65965	1.00394	0.0001	0.113368	0.14504	16.1807	4.0162	0.000768308	0.0147911	up	yes																			cas-miR5139_L-1	AACCTGGCTCTGATACCA	down	0.196989	-2.34382	0.00705319	310.615	61.1877	BraA03g046530.3C:BraA03g046530.3C
.:MSTRG.29218.3	u	A10	+	11740803	11743222	MSTRG.29218.3	5	1675	MSTRG.29218	.	0.118175	0.034781	0.0001	2.25976	0.604361	0.42061	0.0465962	-4.42365	0.00107892	0.0194892	down	yes																			cas-miR5139_L-1	AACCTGGCTCTGATACCA	down	0.196989	-2.34382	0.00705319	310.615	61.1877	BraA03g046530.3C:BraA03g046530.3C
.:MSTRG.5494.1	u	A02	-	27005008	27007907	MSTRG.5494.1	1	2900	MSTRG.5494	.	1.03436	1.15806	1.15	0.187718	0.262236	0.202085	5.12611	2.35786	0.00108854	0.0196188	up	yes																			cas-miR5139_L-1	AACCTGGCTCTGATACCA	down	0.196989	-2.34382	0.00705319	310.615	61.1877	BraA03g046530.3C:BraA03g046530.3C
BraA02g041120.3C:MSTRG.5632.1	x	A02	+	28526189	28548749	MSTRG.5632.1	3	1395	MSTRG.5632	BraA02g041120.3C	2.19012	2.19428	2.08735	11.5341	11.0567	10.0439	0.198308	-2.33418	1.244e-05	0.000451455	down	yes																			cas-miR5139_L-1	AACCTGGCTCTGATACCA	down	0.196989	-2.34382	0.00705319	310.615	61.1877	BraA01g009180.3C:BraA01g009180.3C
.:MSTRG.10356.2	u	A03	-	36315455	36318325	MSTRG.10356.2	7	1981	MSTRG.10356	.	0.0001	0.0001	0.0001	0.0001	0.946001	1.32881	0.000131873	-12.8886	1.71849e-05	0.000595105	down	yes																			cas-miR5139_L-1	AACCTGGCTCTGATACCA	down	0.196989	-2.34382	0.00705319	310.615	61.1877	BraA01g009180.3C:BraA01g009180.3C
.:MSTRG.29218.2	u	A10	+	11740789	11743171	MSTRG.29218.2	4	1512	MSTRG.29218	.	1.51925	1.65965	1.00394	0.0001	0.113368	0.14504	16.1807	4.0162	0.000768308	0.0147911	up	yes																			cas-miR5139_L-1	AACCTGGCTCTGATACCA	down	0.196989	-2.34382	0.00705319	310.615	61.1877	BraA01g009180.3C:BraA01g009180.3C
.:MSTRG.29218.3	u	A10	+	11740803	11743222	MSTRG.29218.3	5	1675	MSTRG.29218	.	0.118175	0.034781	0.0001	2.25976	0.604361	0.42061	0.0465962	-4.42365	0.00107892	0.0194892	down	yes																			cas-miR5139_L-1	AACCTGGCTCTGATACCA	down	0.196989	-2.34382	0.00705319	310.615	61.1877	BraA01g009180.3C:BraA01g009180.3C
.:MSTRG.5494.1	u	A02	-	27005008	27007907	MSTRG.5494.1	1	2900	MSTRG.5494	.	1.03436	1.15806	1.15	0.187718	0.262236	0.202085	5.12611	2.35786	0.00108854	0.0196188	up	yes																			cas-miR5139_L-1	AACCTGGCTCTGATACCA	down	0.196989	-2.34382	0.00705319	310.615	61.1877	BraA01g009180.3C:BraA01g009180.3C
BraA02g041120.3C:MSTRG.5632.1	x	A02	+	28526189	28548749	MSTRG.5632.1	3	1395	MSTRG.5632	BraA02g041120.3C	2.19012	2.19428	2.08735	11.5341	11.0567	10.0439	0.198308	-2.33418	1.244e-05	0.000451455	down	yes																			cas-miR5139_L-1	AACCTGGCTCTGATACCA	down	0.196989	-2.34382	0.00705319	310.615	61.1877	BraA01g033070.3C:BraA01g033070.3C
.:MSTRG.10356.2	u	A03	-	36315455	36318325	MSTRG.10356.2	7	1981	MSTRG.10356	.	0.0001	0.0001	0.0001	0.0001	0.946001	1.32881	0.000131873	-12.8886	1.71849e-05	0.000595105	down	yes																			cas-miR5139_L-1	AACCTGGCTCTGATACCA	down	0.196989	-2.34382	0.00705319	310.615	61.1877	BraA01g033070.3C:BraA01g033070.3C
.:MSTRG.29218.2	u	A10	+	11740789	11743171	MSTRG.29218.2	4	1512	MSTRG.29218	.	1.51925	1.65965	1.00394	0.0001	0.113368	0.14504	16.1807	4.0162	0.000768308	0.0147911	up	yes																			cas-miR5139_L-1	AACCTGGCTCTGATACCA	down	0.196989	-2.34382	0.00705319	310.615	61.1877	BraA01g033070.3C:BraA01g033070.3C
.:MSTRG.29218.3	u	A10	+	11740803	11743222	MSTRG.29218.3	5	1675	MSTRG.29218	.	0.118175	0.034781	0.0001	2.25976	0.604361	0.42061	0.0465962	-4.42365	0.00107892	0.0194892	down	yes																			cas-miR5139_L-1	AACCTGGCTCTGATACCA	down	0.196989	-2.34382	0.00705319	310.615	61.1877	BraA01g033070.3C:BraA01g033070.3C
.:MSTRG.5494.1	u	A02	-	27005008	27007907	MSTRG.5494.1	1	2900	MSTRG.5494	.	1.03436	1.15806	1.15	0.187718	0.262236	0.202085	5.12611	2.35786	0.00108854	0.0196188	up	yes																			cas-miR5139_L-1	AACCTGGCTCTGATACCA	down	0.196989	-2.34382	0.00705319	310.615	61.1877	BraA01g033070.3C:BraA01g033070.3C
.:MSTRG.27821.1	u	A09	+	42303624	42306089	MSTRG.27821.1	1	2466	MSTRG.27821	.	0.697022	0.01163	0.075336	4.09082	0.678958	2.38715	0.109543	-3.19044	0.00682032	0.0839876	down	yes																			eun-MIR167b-p3_2ss5AC17GA	AAAGCTTTTAACTTTGATT	down	0.345342	-1.5339	0.0370839	15.8154	5.46172	BraA07g001660.3C:BraA07g001660.3C
.:MSTRG.23137.1	u	A08	-	18498474	18500073	MSTRG.23137.1	2	1100	MSTRG.23137	.	6.40608	5.71687	5.13412	2.80518	1.19477	0.919493	3.50793	1.81062	0.00981875	0.110199	up	yes																			eun-MIR167b-p3_2ss5AC17GA	AAAGCTTTTAACTTTGATT	down	0.345342	-1.5339	0.0370839	15.8154	5.46172	BraA07g001660.3C:BraA07g001660.3C
.:MSTRG.27821.1	u	A09	+	42303624	42306089	MSTRG.27821.1	1	2466	MSTRG.27821	.	0.697022	0.01163	0.075336	4.09082	0.678958	2.38715	0.109543	-3.19044	0.00682032	0.0839876	down	yes																			eun-MIR167b-p3_2ss5AC17GA	AAAGCTTTTAACTTTGATT	down	0.345342	-1.5339	0.0370839	15.8154	5.46172	BraA03g029820.3C:BraA03g029820.3C
.:MSTRG.23137.1	u	A08	-	18498474	18500073	MSTRG.23137.1	2	1100	MSTRG.23137	.	6.40608	5.71687	5.13412	2.80518	1.19477	0.919493	3.50793	1.81062	0.00981875	0.110199	up	yes																			eun-MIR167b-p3_2ss5AC17GA	AAAGCTTTTAACTTTGATT	down	0.345342	-1.5339	0.0370839	15.8154	5.46172	BraA03g029820.3C:BraA03g029820.3C
.:MSTRG.10391.3	u	A03	-	37830569	37832014	MSTRG.10391.3	2	493	MSTRG.10391	.	985.735	1135.97	1056.71	233.863	657.623	71.3607	3.30106	1.72293	0.00866233	0.100193	up	yes																			gma-miR6300_L-1R+1	TCGTTGTAGTATAGTGGT	up	4.97338	2.31423	0.00064026	37.0204	184.116	BraA09g012630.3C:BraA09g012630.3C
.:MSTRG.10391.3	u	A03	-	37830569	37832014	MSTRG.10391.3	2	493	MSTRG.10391	.	985.735	1135.97	1056.71	233.863	657.623	71.3607	3.30106	1.72293	0.00866233	0.100193	up	yes																			gma-miR6300_L-1R+1	TCGTTGTAGTATAGTGGT	up	4.97338	2.31423	0.00064026	37.0204	184.116	BraA10g004320.3C:BraA10g004320.3C
.:MSTRG.6602.1	u	A03	.	3893057	3893361	MSTRG.6602.1	1	305	MSTRG.6602	.	0.0001	9.87501	12.0511	0.0001	0.0001	0.0001	73087.3	16.1573	5.59504e-06	0.000223473	up	yes																			gra-MIR7492m-p5_2ss13CG17TC	TCCCCACAGACGGCACCA	down	-inf	-inf	0.00919811	5.67146	0	BraA01g011110.3C:BraA01g011110.3C
BraA06g010260.3C:MSTRG.16071.1	x	A06	+	5585245	5594988	MSTRG.16071.1	2	281	MSTRG.16071	BraA06g010260.3C	0.051752	0.650163	1.08601	14.3318	11.4672	14.7381	0.044106	-4.50288	6.07644e-06	0.000239598	down	yes																			gra-MIR7492m-p5_2ss13CG17TC	TCCCCACAGACGGCACCA	down	-inf	-inf	0.00919811	5.67146	0	BraA01g011110.3C:BraA01g011110.3C
BraA06g025350.3C:MSTRG.17035.2	j	A06	-	17674847	17677864	MSTRG.17035.2	11	1385	MSTRG.17035	BraA06g025350.3C	0.739189	1.30021	1.66291	0.0001	0.0001	0.0001	12341.1	13.5912	8.00886e-11	9.50188e-09	up	yes	circRNA741	0	0	0	172.856	147.451	119.241	0	0	0	6	4	4	-inf	down	0.031662	0.723225	yes	gra-MIR8709a-p3_1ss13CG	ACATATAATTCTGAATTT	down	-inf	-inf	0.00268252	11.5348	0	BraA06g028890.3C:BraA06g028890.3C
.:MSTRG.16899.1	u	A06	-	15832557	15833342	MSTRG.16899.1	1	786	MSTRG.16899	.	6.41096	0.0001	6.68127	0.0001	0.0001	0.0001	43641.1	15.4134	1.10287e-06	5.38069e-05	up	yes	circRNA741	0	0	0	172.856	147.451	119.241	0	0	0	6	4	4	-inf	down	0.031662	0.723225	yes	gra-MIR8709a-p3_1ss13CG	ACATATAATTCTGAATTT	down	-inf	-inf	0.00268252	11.5348	0	BraA06g028890.3C:BraA06g028890.3C
BraA04g010950.3C:MSTRG.11059.1	x	A04	-	8655191	8663774	MSTRG.11059.1	2	525	MSTRG.11059	BraA04g010950.3C	167.826	183.988	163.553	599.156	568.814	594.525	0.292407	-1.77395	6.70855e-05	0.0018734	down	yes	circRNA741	0	0	0	172.856	147.451	119.241	0	0	0	6	4	4	-inf	down	0.031662	0.723225	yes	gra-MIR8709a-p3_1ss13CG	ACATATAATTCTGAATTT	down	-inf	-inf	0.00268252	11.5348	0	BraA06g028890.3C:BraA06g028890.3C
.:MSTRG.13728.1	u	A05	+	11280734	11287962	MSTRG.13728.1	2	354	MSTRG.13728	.	1.00572	1.1321	0.567045	4.02891	5.20097	4.4424	0.197836	-2.33762	0.00727665	0.0879184	down	yes	circRNA741	0	0	0	172.856	147.451	119.241	0	0	0	6	4	4	-inf	down	0.031662	0.723225	yes	gra-MIR8709a-p3_1ss13CG	ACATATAATTCTGAATTT	down	-inf	-inf	0.00268252	11.5348	0	BraA06g028890.3C:BraA06g028890.3C
.:MSTRG.13727.1	u	A05	+	11274693	11281899	MSTRG.13727.1	2	323	MSTRG.13727	.	0.122622	0.068699	1.32344	3.17251	3.69195	3.8578	0.141273	-2.82345	0.0171732	0.167803	down	yes	circRNA741	0	0	0	172.856	147.451	119.241	0	0	0	6	4	4	-inf	down	0.031662	0.723225	yes	gra-MIR8709a-p3_1ss13CG	ACATATAATTCTGAATTT	down	-inf	-inf	0.00268252	11.5348	0	BraA06g028890.3C:BraA06g028890.3C
BraA03g046950.3C:MSTRG.9397.1	x	A03	+	23729919	23730211	MSTRG.9397.1	1	293	MSTRG.9397	BraA03g046950.3C	4.71797	5.59739	6.57065	1.03132	1.717	1.45623	4.01613	2.00581	0.0173197	0.168823	up	yes	circRNA741	0	0	0	172.856	147.451	119.241	0	0	0	6	4	4	-inf	down	0.031662	0.723225	yes	gra-MIR8709a-p3_1ss13CG	ACATATAATTCTGAATTT	down	-inf	-inf	0.00268252	11.5348	0	BraA06g028890.3C:BraA06g028890.3C
.:MSTRG.15419.1	u	A06	+	788694	789529	MSTRG.15419.1	1	836	MSTRG.15419	.	0.734854	0.869725	0.990145	2.62501	1.83682	2.82742	0.355966	-1.49019	0.0446873	0.320864	down	yes	circRNA741	0	0	0	172.856	147.451	119.241	0	0	0	6	4	4	-inf	down	0.031662	0.723225	yes	gra-MIR8709a-p3_1ss13CG	ACATATAATTCTGAATTT	down	-inf	-inf	0.00268252	11.5348	0	BraA06g028890.3C:BraA06g028890.3C
BraA04g022060.3C:MSTRG.11766.1	x	A04	+	16396027	16421204	MSTRG.11766.1	2	316	MSTRG.11766	BraA04g022060.3C	1.11823	1.10976	0.908958	17.2697	21.0378	17.804	0.0559055	-4.16087	3.74836e-08	2.61414e-06	down	yes																			mtr-MIR2615a-p3_2ss8AC18GT	TGTTTTTCCCATTTAAATT	up	inf	inf	0.0141395	0	8.92333	BraA07g034410.3C:BraA07g034410.3C
.:MSTRG.14913.1	u	A05	-	25807906	25809061	MSTRG.14913.1	2	523	MSTRG.14913	.	2.04278	2.40997	2.39664	0.151464	0.324025	0.50692	6.97204	2.80158	0.00355586	0.0508174	up	yes																			mtr-MIR2615a-p3_2ss8AC18GT	TGTTTTTCCCATTTAAATT	up	inf	inf	0.0141395	0	8.92333	BraA07g034410.3C:BraA07g034410.3C
.:MSTRG.25305.1	u	A09	.	13084460	13085222	MSTRG.25305.1	1	763	MSTRG.25305	.	0.142466	0.15423	0.1936	0.912665	0.952687	1.30338	0.154729	-2.69218	0.00617568	0.078074	down	yes																			mtr-MIR2615a-p3_2ss8AC18GT	TGTTTTTCCCATTTAAATT	up	inf	inf	0.0141395	0	8.92333	BraA07g034410.3C:BraA07g034410.3C
.:MSTRG.25070.1	u	A09	-	10140445	10141279	MSTRG.25070.1	1	835	MSTRG.25070	.	2.12407	1.64514	1.89166	0.24586	0.969594	0.436689	3.42638	1.77669	0.0458142	0.325513	up	yes																			mtr-MIR2615a-p3_2ss8AC18GT	TGTTTTTCCCATTTAAATT	up	inf	inf	0.0141395	0	8.92333	BraA07g034410.3C:BraA07g034410.3C
BraA04g022060.3C:MSTRG.11766.1	x	A04	+	16396027	16421204	MSTRG.11766.1	2	316	MSTRG.11766	BraA04g022060.3C	1.11823	1.10976	0.908958	17.2697	21.0378	17.804	0.0559055	-4.16087	3.74836e-08	2.61414e-06	down	yes																			mtr-MIR2615a-p3_2ss8AC18GT	TGTTTTTCCCATTTAAATT	up	inf	inf	0.0141395	0	8.92333	BraA07g034400.3C:BraA07g034400.3C
.:MSTRG.14913.1	u	A05	-	25807906	25809061	MSTRG.14913.1	2	523	MSTRG.14913	.	2.04278	2.40997	2.39664	0.151464	0.324025	0.50692	6.97204	2.80158	0.00355586	0.0508174	up	yes																			mtr-MIR2615a-p3_2ss8AC18GT	TGTTTTTCCCATTTAAATT	up	inf	inf	0.0141395	0	8.92333	BraA07g034400.3C:BraA07g034400.3C
.:MSTRG.25305.1	u	A09	.	13084460	13085222	MSTRG.25305.1	1	763	MSTRG.25305	.	0.142466	0.15423	0.1936	0.912665	0.952687	1.30338	0.154729	-2.69218	0.00617568	0.078074	down	yes																			mtr-MIR2615a-p3_2ss8AC18GT	TGTTTTTCCCATTTAAATT	up	inf	inf	0.0141395	0	8.92333	BraA07g034400.3C:BraA07g034400.3C
.:MSTRG.25070.1	u	A09	-	10140445	10141279	MSTRG.25070.1	1	835	MSTRG.25070	.	2.12407	1.64514	1.89166	0.24586	0.969594	0.436689	3.42638	1.77669	0.0458142	0.325513	up	yes																			mtr-MIR2615a-p3_2ss8AC18GT	TGTTTTTCCCATTTAAATT	up	inf	inf	0.0141395	0	8.92333	BraA07g034400.3C:BraA07g034400.3C
BraA04g022060.3C:MSTRG.11766.1	x	A04	+	16396027	16421204	MSTRG.11766.1	2	316	MSTRG.11766	BraA04g022060.3C	1.11823	1.10976	0.908958	17.2697	21.0378	17.804	0.0559055	-4.16087	3.74836e-08	2.61414e-06	down	yes																			mtr-MIR2615a-p3_2ss8AC18GT	TGTTTTTCCCATTTAAATT	up	inf	inf	0.0141395	0	8.92333	BraA09g061900.3C:BraA09g061900.3C
.:MSTRG.14913.1	u	A05	-	25807906	25809061	MSTRG.14913.1	2	523	MSTRG.14913	.	2.04278	2.40997	2.39664	0.151464	0.324025	0.50692	6.97204	2.80158	0.00355586	0.0508174	up	yes																			mtr-MIR2615a-p3_2ss8AC18GT	TGTTTTTCCCATTTAAATT	up	inf	inf	0.0141395	0	8.92333	BraA09g061900.3C:BraA09g061900.3C
.:MSTRG.25305.1	u	A09	.	13084460	13085222	MSTRG.25305.1	1	763	MSTRG.25305	.	0.142466	0.15423	0.1936	0.912665	0.952687	1.30338	0.154729	-2.69218	0.00617568	0.078074	down	yes																			mtr-MIR2615a-p3_2ss8AC18GT	TGTTTTTCCCATTTAAATT	up	inf	inf	0.0141395	0	8.92333	BraA09g061900.3C:BraA09g061900.3C
.:MSTRG.25070.1	u	A09	-	10140445	10141279	MSTRG.25070.1	1	835	MSTRG.25070	.	2.12407	1.64514	1.89166	0.24586	0.969594	0.436689	3.42638	1.77669	0.0458142	0.325513	up	yes																			mtr-MIR2615a-p3_2ss8AC18GT	TGTTTTTCCCATTTAAATT	up	inf	inf	0.0141395	0	8.92333	BraA09g061900.3C:BraA09g061900.3C
BraA04g022060.3C:MSTRG.11766.1	x	A04	+	16396027	16421204	MSTRG.11766.1	2	316	MSTRG.11766	BraA04g022060.3C	1.11823	1.10976	0.908958	17.2697	21.0378	17.804	0.0559055	-4.16087	3.74836e-08	2.61414e-06	down	yes																			mtr-MIR2615a-p3_2ss8AC18GT	TGTTTTTCCCATTTAAATT	up	inf	inf	0.0141395	0	8.92333	BraA02g027120.3C:BraA02g027120.3C
.:MSTRG.14913.1	u	A05	-	25807906	25809061	MSTRG.14913.1	2	523	MSTRG.14913	.	2.04278	2.40997	2.39664	0.151464	0.324025	0.50692	6.97204	2.80158	0.00355586	0.0508174	up	yes																			mtr-MIR2615a-p3_2ss8AC18GT	TGTTTTTCCCATTTAAATT	up	inf	inf	0.0141395	0	8.92333	BraA02g027120.3C:BraA02g027120.3C
.:MSTRG.25305.1	u	A09	.	13084460	13085222	MSTRG.25305.1	1	763	MSTRG.25305	.	0.142466	0.15423	0.1936	0.912665	0.952687	1.30338	0.154729	-2.69218	0.00617568	0.078074	down	yes																			mtr-MIR2615a-p3_2ss8AC18GT	TGTTTTTCCCATTTAAATT	up	inf	inf	0.0141395	0	8.92333	BraA02g027120.3C:BraA02g027120.3C
.:MSTRG.25070.1	u	A09	-	10140445	10141279	MSTRG.25070.1	1	835	MSTRG.25070	.	2.12407	1.64514	1.89166	0.24586	0.969594	0.436689	3.42638	1.77669	0.0458142	0.325513	up	yes																			mtr-MIR2615a-p3_2ss8AC18GT	TGTTTTTCCCATTTAAATT	up	inf	inf	0.0141395	0	8.92333	BraA02g027120.3C:BraA02g027120.3C
BraA02g041120.3C:MSTRG.5632.1	x	A02	+	28526189	28548749	MSTRG.5632.1	3	1395	MSTRG.5632	BraA02g041120.3C	2.19012	2.19428	2.08735	11.5341	11.0567	10.0439	0.198308	-2.33418	1.244e-05	0.000451455	down	yes																			osa-MIR2931-p3_2ss4TA19TC	ATAAATATATTGATATACC	down	-inf	-inf	0.0312364	32.9361	0	BraA01g043580.3C:BraA01g043580.3C
.:MSTRG.25184.1	u	A09	-	11636794	11637807	MSTRG.25184.1	1	1014	MSTRG.25184	.	2.66795	2.16967	2.38198	0.249485	0.393376	0.351335	7.26175	2.86032	0.000261641	0.00593107	up	yes																			osa-MIR2931-p3_2ss4TA19TC	ATAAATATATTGATATACC	down	-inf	-inf	0.0312364	32.9361	0	BraA01g043580.3C:BraA01g043580.3C
.:MSTRG.15946.1	u	A06	.	4672069	4672593	MSTRG.15946.1	1	525	MSTRG.15946	.	28.532	25.6841	27.3088	8.31364	9.28193	9.37845	3.02235	1.59567	0.00154649	0.0259915	up	yes																			osa-MIR2931-p3_2ss4TA19TC	ATAAATATATTGATATACC	down	-inf	-inf	0.0312364	32.9361	0	BraA01g043580.3C:BraA01g043580.3C
.:MSTRG.17111.1	u	A06	.	18684465	18685904	MSTRG.17111.1	1	1440	MSTRG.17111	.	69.4659	69.8558	60.2656	21.1229	19.7484	18.1846	3.37963	1.75686	0.00010311	0.00269895	up	yes																			osa-MIR2931-p3_2ss5TA18AT	TATAAATATATTGATATT	down	-inf	-inf	0.00905115	16.7062	0	BraA01g043580.3C:BraA01g043580.3C
.:MSTRG.19887.1	u	A07	.	18246187	18246523	MSTRG.19887.1	1	337	MSTRG.19887	.	644.201	612.623	649.746	1509.73	1285.58	1443.03	0.449838	-1.15252	0.00861036	0.0997642	down	yes																			osa-MIR2931-p3_2ss5TA18AT	TATAAATATATTGATATT	down	-inf	-inf	0.00905115	16.7062	0	BraA01g043580.3C:BraA01g043580.3C
.:MSTRG.17111.1	u	A06	.	18684465	18685904	MSTRG.17111.1	1	1440	MSTRG.17111	.	69.4659	69.8558	60.2656	21.1229	19.7484	18.1846	3.37963	1.75686	0.00010311	0.00269895	up	yes																			osa-MIR2931-p3_2ss5TA18AT	TATAAATATATTGATATT	down	-inf	-inf	0.00905115	16.7062	0	BraA06g026370.3C:BraA06g026370.3C
.:MSTRG.19887.1	u	A07	.	18246187	18246523	MSTRG.19887.1	1	337	MSTRG.19887	.	644.201	612.623	649.746	1509.73	1285.58	1443.03	0.449838	-1.15252	0.00861036	0.0997642	down	yes																			osa-MIR2931-p3_2ss5TA18AT	TATAAATATATTGATATT	down	-inf	-inf	0.00905115	16.7062	0	BraA06g026370.3C:BraA06g026370.3C
.:MSTRG.17111.1	u	A06	.	18684465	18685904	MSTRG.17111.1	1	1440	MSTRG.17111	.	69.4659	69.8558	60.2656	21.1229	19.7484	18.1846	3.37963	1.75686	0.00010311	0.00269895	up	yes																			osa-MIR2931-p3_2ss5TA18AT	TATAAATATATTGATATT	down	-inf	-inf	0.00905115	16.7062	0	BraA04g006360.3C:BraA04g006360.3C
.:MSTRG.19887.1	u	A07	.	18246187	18246523	MSTRG.19887.1	1	337	MSTRG.19887	.	644.201	612.623	649.746	1509.73	1285.58	1443.03	0.449838	-1.15252	0.00861036	0.0997642	down	yes																			osa-MIR2931-p3_2ss5TA18AT	TATAAATATATTGATATT	down	-inf	-inf	0.00905115	16.7062	0	BraA04g006360.3C:BraA04g006360.3C
.:MSTRG.9400.2	u	A03	-	23740393	23742005	MSTRG.9400.2	4	842	MSTRG.9400	.	2.34101	1.6678	0.0001	0.0001	0.0001	0.0001	13363	13.706	3.54661e-05	0.0011025	up	yes																			osa-miR5072_L-4_1ss13GA	TCCCCAGCAGAGTCGCCA	down	0.162688	-2.61982	0.0125548	458.553	74.601	BraA09g066180.3C:BraA09g066180.3C
BraA07g013770.3C:MSTRG.19252.2	j	A07	+	12739765	12741152	MSTRG.19252.2	2	1290	MSTRG.19252	BraA07g013770.3C	2.1216	1.38597	1.96347	0.501047	0.629806	0.060782	4.5912	2.19887	0.0157522	0.157408	up	yes																			osa-miR5072_L-4_1ss13GA	TCCCCAGCAGAGTCGCCA	down	0.162688	-2.61982	0.0125548	458.553	74.601	BraA09g066180.3C:BraA09g066180.3C
.:MSTRG.9400.2	u	A03	-	23740393	23742005	MSTRG.9400.2	4	842	MSTRG.9400	.	2.34101	1.6678	0.0001	0.0001	0.0001	0.0001	13363	13.706	3.54661e-05	0.0011025	up	yes																			osa-miR5072_L-4_1ss13GA	TCCCCAGCAGAGTCGCCA	down	0.162688	-2.61982	0.0125548	458.553	74.601	BraA04g026690.3C:BraA04g026690.3C
BraA07g013770.3C:MSTRG.19252.2	j	A07	+	12739765	12741152	MSTRG.19252.2	2	1290	MSTRG.19252	BraA07g013770.3C	2.1216	1.38597	1.96347	0.501047	0.629806	0.060782	4.5912	2.19887	0.0157522	0.157408	up	yes																			osa-miR5072_L-4_1ss13GA	TCCCCAGCAGAGTCGCCA	down	0.162688	-2.61982	0.0125548	458.553	74.601	BraA04g026690.3C:BraA04g026690.3C
.:MSTRG.9400.2	u	A03	-	23740393	23742005	MSTRG.9400.2	4	842	MSTRG.9400	.	2.34101	1.6678	0.0001	0.0001	0.0001	0.0001	13363	13.706	3.54661e-05	0.0011025	up	yes																			osa-miR5072_L-4_1ss13GA	TCCCCAGCAGAGTCGCCA	down	0.162688	-2.61982	0.0125548	458.553	74.601	BraA06g003350.3C:BraA06g003350.3C
BraA07g013770.3C:MSTRG.19252.2	j	A07	+	12739765	12741152	MSTRG.19252.2	2	1290	MSTRG.19252	BraA07g013770.3C	2.1216	1.38597	1.96347	0.501047	0.629806	0.060782	4.5912	2.19887	0.0157522	0.157408	up	yes																			osa-miR5072_L-4_1ss13GA	TCCCCAGCAGAGTCGCCA	down	0.162688	-2.61982	0.0125548	458.553	74.601	BraA06g003350.3C:BraA06g003350.3C
.:MSTRG.7005.1	u	A03	-	6051643	6052715	MSTRG.7005.1	1	1073	MSTRG.7005	.	0.0001	0.0001	0.0001	17.4192	16.1003	18.4061	5.7775e-06	-17.4011	1.25152e-36	5.01873e-33	down	yes	circRNA162	139.075	0	0	2765.69	2654.12	2593.5	5	0	0	96	72	87	-5.84846	down	0.00783899	0.41749	yes	osa-miR5077_L-1_1ss5GA	TTCACGTCGGGTTCACCA	down	0.245602	-2.0256	0.0219144	16302.3	4003.89	BraA04g030840.3C:BraA04g030840.3C
.:MSTRG.7005.1	u	A03	-	6051643	6052715	MSTRG.7005.1	1	1073	MSTRG.7005	.	0.0001	0.0001	0.0001	17.4192	16.1003	18.4061	5.7775e-06	-17.4011	1.25152e-36	5.01873e-33	down	yes	circRNA162	139.075	0	0	2765.69	2654.12	2593.5	5	0	0	96	72	87	-5.84846	down	0.00783899	0.41749	yes	osa-miR5077_L-1_1ss5GA	TTCACGTCGGGTTCACCA	down	0.245602	-2.0256	0.0219144	16302.3	4003.89	BraA07g040960.3C:BraA07g040960.3C
.:MSTRG.7005.1	u	A03	-	6051643	6052715	MSTRG.7005.1	1	1073	MSTRG.7005	.	0.0001	0.0001	0.0001	17.4192	16.1003	18.4061	5.7775e-06	-17.4011	1.25152e-36	5.01873e-33	down	yes	circRNA162	139.075	0	0	2765.69	2654.12	2593.5	5	0	0	96	72	87	-5.84846	down	0.00783899	0.41749	yes	osa-miR5077_L-1_1ss5GA	TTCACGTCGGGTTCACCA	down	0.245602	-2.0256	0.0219144	16302.3	4003.89	BraA01g010560.3C:BraA01g010560.3C
BraA02g041120.3C:MSTRG.5632.1	x	A02	+	28526189	28548749	MSTRG.5632.1	3	1395	MSTRG.5632	BraA02g041120.3C	2.19012	2.19428	2.08735	11.5341	11.0567	10.0439	0.198308	-2.33418	1.244e-05	0.000451455	down	yes																			ppe-miR1511-3p_L+1R-4	AACCTGGCTCTGATACCA	down	0.196989	-2.34382	0.00705319	310.615	61.1877	BraA03g046530.3C:BraA03g046530.3C
.:MSTRG.10356.2	u	A03	-	36315455	36318325	MSTRG.10356.2	7	1981	MSTRG.10356	.	0.0001	0.0001	0.0001	0.0001	0.946001	1.32881	0.000131873	-12.8886	1.71849e-05	0.000595105	down	yes																			ppe-miR1511-3p_L+1R-4	AACCTGGCTCTGATACCA	down	0.196989	-2.34382	0.00705319	310.615	61.1877	BraA03g046530.3C:BraA03g046530.3C
.:MSTRG.29218.2	u	A10	+	11740789	11743171	MSTRG.29218.2	4	1512	MSTRG.29218	.	1.51925	1.65965	1.00394	0.0001	0.113368	0.14504	16.1807	4.0162	0.000768308	0.0147911	up	yes																			ppe-miR1511-3p_L+1R-4	AACCTGGCTCTGATACCA	down	0.196989	-2.34382	0.00705319	310.615	61.1877	BraA03g046530.3C:BraA03g046530.3C
.:MSTRG.29218.3	u	A10	+	11740803	11743222	MSTRG.29218.3	5	1675	MSTRG.29218	.	0.118175	0.034781	0.0001	2.25976	0.604361	0.42061	0.0465962	-4.42365	0.00107892	0.0194892	down	yes																			ppe-miR1511-3p_L+1R-4	AACCTGGCTCTGATACCA	down	0.196989	-2.34382	0.00705319	310.615	61.1877	BraA03g046530.3C:BraA03g046530.3C
.:MSTRG.5494.1	u	A02	-	27005008	27007907	MSTRG.5494.1	1	2900	MSTRG.5494	.	1.03436	1.15806	1.15	0.187718	0.262236	0.202085	5.12611	2.35786	0.00108854	0.0196188	up	yes																			ppe-miR1511-3p_L+1R-4	AACCTGGCTCTGATACCA	down	0.196989	-2.34382	0.00705319	310.615	61.1877	BraA03g046530.3C:BraA03g046530.3C
BraA02g041120.3C:MSTRG.5632.1	x	A02	+	28526189	28548749	MSTRG.5632.1	3	1395	MSTRG.5632	BraA02g041120.3C	2.19012	2.19428	2.08735	11.5341	11.0567	10.0439	0.198308	-2.33418	1.244e-05	0.000451455	down	yes																			ppe-miR1511-3p_L+1R-4	AACCTGGCTCTGATACCA	down	0.196989	-2.34382	0.00705319	310.615	61.1877	BraA01g009180.3C:BraA01g009180.3C
.:MSTRG.10356.2	u	A03	-	36315455	36318325	MSTRG.10356.2	7	1981	MSTRG.10356	.	0.0001	0.0001	0.0001	0.0001	0.946001	1.32881	0.000131873	-12.8886	1.71849e-05	0.000595105	down	yes																			ppe-miR1511-3p_L+1R-4	AACCTGGCTCTGATACCA	down	0.196989	-2.34382	0.00705319	310.615	61.1877	BraA01g009180.3C:BraA01g009180.3C
.:MSTRG.29218.2	u	A10	+	11740789	11743171	MSTRG.29218.2	4	1512	MSTRG.29218	.	1.51925	1.65965	1.00394	0.0001	0.113368	0.14504	16.1807	4.0162	0.000768308	0.0147911	up	yes																			ppe-miR1511-3p_L+1R-4	AACCTGGCTCTGATACCA	down	0.196989	-2.34382	0.00705319	310.615	61.1877	BraA01g009180.3C:BraA01g009180.3C
.:MSTRG.29218.3	u	A10	+	11740803	11743222	MSTRG.29218.3	5	1675	MSTRG.29218	.	0.118175	0.034781	0.0001	2.25976	0.604361	0.42061	0.0465962	-4.42365	0.00107892	0.0194892	down	yes																			ppe-miR1511-3p_L+1R-4	AACCTGGCTCTGATACCA	down	0.196989	-2.34382	0.00705319	310.615	61.1877	BraA01g009180.3C:BraA01g009180.3C
.:MSTRG.5494.1	u	A02	-	27005008	27007907	MSTRG.5494.1	1	2900	MSTRG.5494	.	1.03436	1.15806	1.15	0.187718	0.262236	0.202085	5.12611	2.35786	0.00108854	0.0196188	up	yes																			ppe-miR1511-3p_L+1R-4	AACCTGGCTCTGATACCA	down	0.196989	-2.34382	0.00705319	310.615	61.1877	BraA01g009180.3C:BraA01g009180.3C
BraA02g041120.3C:MSTRG.5632.1	x	A02	+	28526189	28548749	MSTRG.5632.1	3	1395	MSTRG.5632	BraA02g041120.3C	2.19012	2.19428	2.08735	11.5341	11.0567	10.0439	0.198308	-2.33418	1.244e-05	0.000451455	down	yes																			ppe-miR1511-3p_L+1R-4	AACCTGGCTCTGATACCA	down	0.196989	-2.34382	0.00705319	310.615	61.1877	BraA01g033070.3C:BraA01g033070.3C
.:MSTRG.10356.2	u	A03	-	36315455	36318325	MSTRG.10356.2	7	1981	MSTRG.10356	.	0.0001	0.0001	0.0001	0.0001	0.946001	1.32881	0.000131873	-12.8886	1.71849e-05	0.000595105	down	yes																			ppe-miR1511-3p_L+1R-4	AACCTGGCTCTGATACCA	down	0.196989	-2.34382	0.00705319	310.615	61.1877	BraA01g033070.3C:BraA01g033070.3C
.:MSTRG.29218.2	u	A10	+	11740789	11743171	MSTRG.29218.2	4	1512	MSTRG.29218	.	1.51925	1.65965	1.00394	0.0001	0.113368	0.14504	16.1807	4.0162	0.000768308	0.0147911	up	yes																			ppe-miR1511-3p_L+1R-4	AACCTGGCTCTGATACCA	down	0.196989	-2.34382	0.00705319	310.615	61.1877	BraA01g033070.3C:BraA01g033070.3C
.:MSTRG.29218.3	u	A10	+	11740803	11743222	MSTRG.29218.3	5	1675	MSTRG.29218	.	0.118175	0.034781	0.0001	2.25976	0.604361	0.42061	0.0465962	-4.42365	0.00107892	0.0194892	down	yes																			ppe-miR1511-3p_L+1R-4	AACCTGGCTCTGATACCA	down	0.196989	-2.34382	0.00705319	310.615	61.1877	BraA01g033070.3C:BraA01g033070.3C
.:MSTRG.5494.1	u	A02	-	27005008	27007907	MSTRG.5494.1	1	2900	MSTRG.5494	.	1.03436	1.15806	1.15	0.187718	0.262236	0.202085	5.12611	2.35786	0.00108854	0.0196188	up	yes																			ppe-miR1511-3p_L+1R-4	AACCTGGCTCTGATACCA	down	0.196989	-2.34382	0.00705319	310.615	61.1877	BraA01g033070.3C:BraA01g033070.3C
.:MSTRG.10356.2	u	A03	-	36315455	36318325	MSTRG.10356.2	7	1981	MSTRG.10356	.	0.0001	0.0001	0.0001	0.0001	0.946001	1.32881	0.000131873	-12.8886	1.71849e-05	0.000595105	down	yes	circRNA124	0	0	0	1296.42	995.294	924.121	0	0	0	45	27	31	-inf	down	0.000506531	0.12562	yes	sbi-MIR395l-p3_2ss13TC18GT	AGAAAGCTTAATCTGATTC	down	0.268118	-1.89906	0.0354628	43.3378	11.6196	BraA03g002030.3C:BraA03g002030.3C
.:MSTRG.10356.2	u	A03	-	36315455	36318325	MSTRG.10356.2	7	1981	MSTRG.10356	.	0.0001	0.0001	0.0001	0.0001	0.946001	1.32881	0.000131873	-12.8886	1.71849e-05	0.000595105	down	yes	circRNA738	0	0	0	86.4278	110.588	208.672	0	0	0	3	3	7	-inf	down	0.0413977	0.723225	yes	sbi-MIR395l-p3_2ss13TC18GT	AGAAAGCTTAATCTGATTC	down	0.268118	-1.89906	0.0354628	43.3378	11.6196	BraA03g002030.3C:BraA03g002030.3C
.:MSTRG.4965.1	u	A02	.	17310965	17311956	MSTRG.4965.1	1	992	MSTRG.4965	.	1.264	0.96887	1.32006	0.330828	0.2414	0.312901	4.01403	2.00505	0.0230668	0.205968	up	yes	circRNA124	0	0	0	1296.42	995.294	924.121	0	0	0	45	27	31	-inf	down	0.000506531	0.12562	yes	sbi-MIR395l-p3_2ss13TC18GT	AGAAAGCTTAATCTGATTC	down	0.268118	-1.89906	0.0354628	43.3378	11.6196	BraA03g002030.3C:BraA03g002030.3C
.:MSTRG.4965.1	u	A02	.	17310965	17311956	MSTRG.4965.1	1	992	MSTRG.4965	.	1.264	0.96887	1.32006	0.330828	0.2414	0.312901	4.01403	2.00505	0.0230668	0.205968	up	yes	circRNA738	0	0	0	86.4278	110.588	208.672	0	0	0	3	3	7	-inf	down	0.0413977	0.723225	yes	sbi-MIR395l-p3_2ss13TC18GT	AGAAAGCTTAATCTGATTC	down	0.268118	-1.89906	0.0354628	43.3378	11.6196	BraA03g002030.3C:BraA03g002030.3C
.:MSTRG.10356.2	u	A03	-	36315455	36318325	MSTRG.10356.2	7	1981	MSTRG.10356	.	0.0001	0.0001	0.0001	0.0001	0.946001	1.32881	0.000131873	-12.8886	1.71849e-05	0.000595105	down	yes	circRNA124	0	0	0	1296.42	995.294	924.121	0	0	0	45	27	31	-inf	down	0.000506531	0.12562	yes	sbi-MIR395l-p5_2ss13TC18GT_2	AGAAAGCTTAATCTGATTC	down	0.268118	-1.89906	0.0354628	43.3378	11.6196	BraA03g002030.3C:BraA03g002030.3C
.:MSTRG.10356.2	u	A03	-	36315455	36318325	MSTRG.10356.2	7	1981	MSTRG.10356	.	0.0001	0.0001	0.0001	0.0001	0.946001	1.32881	0.000131873	-12.8886	1.71849e-05	0.000595105	down	yes	circRNA738	0	0	0	86.4278	110.588	208.672	0	0	0	3	3	7	-inf	down	0.0413977	0.723225	yes	sbi-MIR395l-p5_2ss13TC18GT_2	AGAAAGCTTAATCTGATTC	down	0.268118	-1.89906	0.0354628	43.3378	11.6196	BraA03g002030.3C:BraA03g002030.3C
.:MSTRG.4965.1	u	A02	.	17310965	17311956	MSTRG.4965.1	1	992	MSTRG.4965	.	1.264	0.96887	1.32006	0.330828	0.2414	0.312901	4.01403	2.00505	0.0230668	0.205968	up	yes	circRNA124	0	0	0	1296.42	995.294	924.121	0	0	0	45	27	31	-inf	down	0.000506531	0.12562	yes	sbi-MIR395l-p5_2ss13TC18GT_2	AGAAAGCTTAATCTGATTC	down	0.268118	-1.89906	0.0354628	43.3378	11.6196	BraA03g002030.3C:BraA03g002030.3C
.:MSTRG.4965.1	u	A02	.	17310965	17311956	MSTRG.4965.1	1	992	MSTRG.4965	.	1.264	0.96887	1.32006	0.330828	0.2414	0.312901	4.01403	2.00505	0.0230668	0.205968	up	yes	circRNA738	0	0	0	86.4278	110.588	208.672	0	0	0	3	3	7	-inf	down	0.0413977	0.723225	yes	sbi-MIR395l-p5_2ss13TC18GT_2	AGAAAGCTTAATCTGATTC	down	0.268118	-1.89906	0.0354628	43.3378	11.6196	BraA03g002030.3C:BraA03g002030.3C
[truncated: 28 more columns]
