# Supplementary material for: Whole-transcriptome sequencing reveals a vernalization-related ceRNA regulatory network in chinese cabbage (Brassica campestris L. ssp. pekinensis)
Source: BMC Genomics. 2021 Nov 13;22:819. doi: 10.1186/s12864-021-08110-2 (PMC8590779; doi:10.1186/s12864-021-08110-2)
Supplement: Supplementary file 8 — Table S8. Primers used for qRT-PCR. [file 12864_2021_8110_MOESM8_ESM.xls]

## Sheet: Sheet1
Table S8 Primers used for qRT-PCR
RNA ID	Primer sequence
circRNA153-RT	CCAGACATCTCTCCCCCACTA
circRNA1099-RT	CTGCGATGATTGATGGTGAAG
circRNA761-RT	TGAGGAAGTGGTATTTCTTTAGGAT
circRNA749-RT	CATCCCCATTGTCCATTGAAC
cas-miR5139-RT	CTCAACTGGTGTCGTGGAGTCGGCAATTCAGTTGAGACCATAGT
bra-miR396-5p-RT	CTCAACTGGTGTCGTGGAGTCGGCAATTCAGTTGAGTCAAGTTC
bra-miR9556-5p-RT	CTCAACTGGTGTCGTGGAGTCGGCAATTCAGTTGAGTGATGATT
aly-MIR159a-RT	CTCAACTGGTGTCGTGGAGTCGGCAATTCAGTTGAGTTTCGAGG
	Forward (5′-3′)	Reverse (5′-3′)
BraA03g004170.3C	GGTCCTTTGCCACGACTTGT	TGAAAGAACGGCTTGTTTACCAC
BraA02g003340.3C	CAAAGCGGCAACGGAGG	CGTCTTCTCAAACTTCCTTGTCTT
BraA07g013350.3C	AGGACCACCTTGAGACTGCC	CGTCTTCTCAAACTTCCTTGTCTT
BraA10g023720.3C	TGAGAACAAAAGTAGCCGACAA	GGAGGAGACAACGAGAAGCG
MSTRG.11766.1	TCATCGGTTTTTGGAACATCA	CCAGAAGCGAGGAAAAGGTT
MSTRG.25070.1	CTTCCGACCCAAGAAACAGC	CGTTGATGACGAGAAACCGAC
MSTRG.22964.1	GTGTCCCATCCGTAGTCTCCTG	CCCCAGCAGCATCAGAAGTC
MSTRG.11059.1	TAACCATCGGTAACCAAGAAGAA	CATCGCCTACAAACCACCAA
circRNA153	GTGAAAGATGGTGTGCTTCTATGT	CCAGACATCTCTCCCCCACTA
circRNA1099	TCCACGAGAACTTGAAAAAA	GCGAAGAAGGAAAACAGAGA
circRNA761	GCAACCCCCTTTTTTACCTT	TGAGGAAGTGGTATTTCTTTAGGAT
circRNA749	AGAAGGGCGTGAACTTTTTGT	CATCCCCATTGTCCATTGAAC
cas-miR5139	ACACTCCAGCTGGGAACCTGGCTC	TGGTGTCGTGGAGTCG
bra-miR396-5p	ACACTCCAGCTGGGTTCCACAGCTTT	TGGTGTCGTGGAGTCG
bra-miR9556-5p	ACACTCCAGCTGGGGTCAATTGGTG	TGGTGTCGTGGAGTCG
aly-MIR159a	ACACTCCAGCTGGGCTTGCATATCTTA	TGGTGTCGTGGAGTCG
U6	CTCGCTTCGGCAGCACA	AACGCTTCACGAATTTGCGT
Actin	GTTCTTAGTTGGTGGAGCGATTT	AACGCTTCACGAATTTGCGT
